# Supplementary material for: The reverse quantum limit and its implications for unconventional quantum oscillations in YbB12
Source: Nat Commun. 2024 Feb 21;15:1607. doi: 10.1038/s41467-024-45801-2 (PMC10881586; doi:10.1038/s41467-024-45801-2)
Supplement: Supplementary file 3 — Source Data [file 41467_2024_45801_MOESM3_ESM.zip]

Archive with 40 entries (37 files):
- Source_Data/fvH_varyAngle/
- Source_Data/fvH_varyAngle/file_description.txt
- Source_Data/fvH_varyAngle/fvH_0.0_deg.csv
- Source_Data/fvH_varyAngle/fvH_-11.6_deg.csv
- Source_Data/fvH_varyAngle/fvH_13.9_deg.csv
- Source_Data/fvH_varyAngle/fvH_16.3_deg.csv
- Source_Data/fvH_varyAngle/fvH_18.6_deg.csv
- Source_Data/fvH_varyAngle/fvH_-18.6_deg.csv
- Source_Data/fvH_varyAngle/fvH_20.9_deg.csv
- Source_Data/fvH_varyAngle/fvH_4.6_deg.csv
- Source_Data/fvH_varyAngle/fvH_-7.0_deg.csv
- Source_Data/fvH_varyAngle/fvH_9.3_deg.csv
- Source_Data/RvH_fixedT/
- Source_Data/RvH_fixedT/file_description.txt
- Source_Data/RvH_fixedT/RvH_0p67K.csv
- Source_Data/RvH_fixedT/RvH_0p81K.csv
- Source_Data/RvH_fixedT/RvH_0p91K.csv
- Source_Data/RvH_fixedT/RvH_0p97K.csv
- Source_Data/RvH_fixedT/RvH_1p11K.csv
- Source_Data/RvH_fixedT/RvH_1p33K.csv
- Source_Data/RvH_fixedT/RvH_1p50K.csv
- Source_Data/RvH_fixedT/RvH_1p75K.csv
- Source_Data/RvH_fixedT/RvH_2p06K.csv
- Source_Data/RvH_fixedT/RvH_2p50K.csv
- Source_Data/RvH_fixedT/RvH_3p08K.csv
- Source_Data/RvH_fixedT/RvH_3p97K.csv
- Source_Data/RvH_varyAngle/
- Source_Data/RvH_varyAngle/file_description.txt
- Source_Data/RvH_varyAngle/RvH_10p1_deg.csv
- Source_Data/RvH_varyAngle/RvH_-10p3_deg.csv
- Source_Data/RvH_varyAngle/RvH_12p8_deg.csv
- Source_Data/RvH_varyAngle/RvH_-13p4_deg.csv
- Source_Data/RvH_varyAngle/RvH_15p7_deg.csv
- Source_Data/RvH_varyAngle/RvH_-16p1_deg.csv
- Source_Data/RvH_varyAngle/RvH_18p4_deg.csv
- Source_Data/RvH_varyAngle/RvH_-19p3_deg.csv
- Source_Data/RvH_varyAngle/RvH_-4p3_deg.csv
- Source_Data/RvH_varyAngle/RvH_5p0_deg.csv
- Source_Data/RvH_varyAngle/RvH_-7p6_deg.csv
- Source_Data/RvH_varyAngle/RvH_7p9_deg.csv
