# Supplementary material for: The reverse quantum limit and its implications for unconventional quantum oscillations in YbB12
Source: Nat Commun. 2024 Feb 21;15:1607. doi: 10.1038/s41467-024-45801-2 (PMC10881586; doi:10.1038/s41467-024-45801-2)
Supplement: Supplementary file 3 — Source Data [file 41467_2024_45801_MOESM3_ESM.zip › Source_Data/fvH_varyAngle/file_description.txt]

Varying H direction in [100]-[011] plane; fixed temperature ~650mK

fvH_20.9_deg.csv
	col1: magnetic field (T)
	col2: frequency (Hz)

fvH_18.6_deg.csv
	col1: magnetic field (T)
	col2: frequency (Hz)

fvH_16.3_deg.csv
	col1: magnetic field (T)
	col2: frequency (Hz)

fvH_13.9_deg.csv
	col1: magnetic field (T)
	col2: frequency (Hz)

fvH_9.3_deg.csv
	col1: magnetic field (T)
	col2: frequency (Hz)

fvH_4.6_deg.csv
	col1: magnetic field (T)
	col2: frequency (Hz)

fvH_0.0_deg.csv
	col1: magnetic field (T)
	col2: frequency (Hz)

fvH_-7.0_deg.csv
	col1: magnetic field (T)
	col2: frequency (Hz)

fvH_-11.6_deg.csv
	col1: magnetic field (T)
	col2: frequency (Hz)

fvH_-18.6_deg.csv
	col1: magnetic field (T)
	col2: frequency (Hz)
