# Supplementary material for: The reverse quantum limit and its implications for unconventional quantum oscillations in YbB12
Source: Nat Commun. 2024 Feb 21;15:1607. doi: 10.1038/s41467-024-45801-2 (PMC10881586; doi:10.1038/s41467-024-45801-2)
Supplement: Supplementary file 3 — Source Data [file 41467_2024_45801_MOESM3_ESM.zip › Source_Data/fvH_varyAngle/fvH_0.0_deg.csv]

0.00031	1971888.579353
0.00819619639954994	1971822.5274915
0.0160823927990999	1971914.67484242
0.0239685891986498	1971881.93437199
0.0318547855981998	1971940.40663564
0.0397409819977497	1971922.93455336
0.0476271783972997	1971893.49682499
0.0555133747968496	1971889.29495604
0.0633995711963996	1971905.21000438
0.0712857675959495	1971838.78318582
0.0791719639954994	1971863.13240691
0.0870581603950494	1971909.0141382
0.0949443567945993	1971877.52324436
0.102830553194149	1971865.50305393
0.110716749593699	1971522.57102469
0.118602945993249	1971301.87224842
0.126489142392799	1971081.17347216
0.134375338792349	1970860.47469589
0.142261535191899	1970639.77591962
0.150147731591449	1970428.60938447
0.158033927990999	1970425.9733776
0.165920124390549	1970423.33737073
0.173806320790099	1970420.70136386
0.181692517189649	1970418.06535699
0.189578713589199	1970415.42935012
0.197464909988749	1970412.79334325
0.205351106388299	1970410.15733638
0.213237302787848	1970407.52132951
0.221123499187398	1970404.88532264
0.229009695586948	1970402.24931577
0.236895891986498	1970399.6133089
0.244782088386048	1970396.97730203
0.252668284785598	1970394.34129516
0.260554481185148	1970391.70528829
0.268440677584698	1970389.06928142
0.276326873984248	1970386.43327455
0.284213070383798	1970383.79726768
0.292099266783348	1970381.16126081
0.299985463182898	1970378.52525394
0.307871659582448	1970375.88924707
0.315757855981998	1970373.2532402
0.323644052381548	1970370.61723333
0.331530248781098	1970367.98122646
0.339416445180648	1970367.99048338
0.347302641580198	1970377.94835526
0.355188837979747	1970387.90622714
0.363075034379297	1970397.86409902
0.370961230778847	1970407.8219709
0.378847427178397	1970417.77984278
0.386733623577947	1970427.73771467
0.394619819977497	1970437.69558655
0.402506016377047	1970447.65345843
0.410392212776597	1970457.61133031
0.418278409176147	1970467.56920219
0.426164605575697	1970477.52707407
0.434050801975247	1970487.48494595
0.441936998374797	1970497.44281783
0.449823194774347	1970507.40068971
0.457709391173897	1970517.35856159
0.465595587573447	1970527.31643347
0.473481783972997	1970537.27430535
0.481367980372547	1970547.23217723
0.489254176772096	1970557.19004911
0.497140373171646	1970567.14792099
0.505026569571196	1970577.10579287
0.512912765970746	1970587.06366475
0.520798962370296	1970597.02153663
0.528685158769846	1970606.97940851
0.536571355169396	1970616.93728039
0.544457551568946	1970626.89515227
0.552343747968496	1970636.85302415
0.560229944368046	1970646.81089603
0.568116140767596	1970656.76876791
0.576002337167146	1970666.7266398
0.583888533566696	1970676.68451168
0.591774729966246	1970686.64238356
0.599660926365796	1970696.60025544
0.607547122765346	1970706.55812732
0.615433319164896	1970716.5159992
0.623319515564446	1970726.47387108
0.631205711963996	1970736.43174296
0.639091908363546	1970746.38961484
0.646978104763095	1970756.34748672
0.654864301162645	1970764.90488893
0.662750497562195	1970762.38748201
0.670636693961745	1970759.87007508
0.678522890361295	1970757.35266815
0.686409086760845	1970754.83526122
0.694295283160395	1970752.3178543
0.702181479559945	1970749.80044737
0.710067675959495	1970747.28304044
0.717953872359045	1970744.76563351
0.725840068758595	1970742.24822659
0.733726265158145	1970739.73081966
0.741612461557695	1970737.21341273
0.749498657957245	1970734.6960058
0.757384854356795	1970732.17859888
0.765271050756345	1970729.66119195
0.773157247155895	1970727.14378502
0.781043443555444	1970724.6263781
0.788929639954994	1970722.10897117
0.796815836354544	1970719.59156424
0.804702032754094	1970717.07415731
0.812588229153644	1970714.55675039
0.820474425553194	1970712.03934346
0.828360621952744	1970709.52193653
0.836246818352294	1970707.0045296
0.844133014751844	1970704.48712268
0.852019211151394	1970701.96971575
0.859905407550944	1970699.45230882
0.867791603950494	1970696.93490189
0.875677800350044	1970694.41749497
0.883563996749594	1970691.90008804
0.891450193149144	1970689.38268111
0.899336389548694	1970686.86527418
0.907222585948244	1970684.34786726
0.915108782347793	1970681.83046033
0.922994978747343	1970679.3130534
0.930881175146893	1970676.79564647
0.938767371546443	1970674.27823955
0.946653567945993	1970671.76083262
0.954539764345543	1970669.24342569
0.962425960745093	1970666.72601876
0.970312157144643	1970664.20861184
0.978198353544193	1970661.69120491
0.986084549943743	1970659.17379798
0.993970746343293	1970656.65639105
1.00185694274284	1970654.13898413
1.00974313914239	1970651.6215772
1.01762933554194	1970649.10417027
1.02551553194149	1970646.58676335
1.03340172834104	1970644.06935642
1.04128792474059	1970640.77418195
1.04917412114014	1970634.86788958
1.05706031753969	1970628.96159722
1.06494651393924	1970623.05530485
1.07283271033879	1970617.14901249
1.08071890673834	1970611.24272013
1.08860510313789	1970605.33642776
1.09649129953744	1970599.4301354
1.10437749593699	1970593.52384303
1.11226369233654	1970587.61755067
1.12014988873609	1970581.7112583
1.12803608513564	1970575.80496594
1.13592228153519	1970569.89867358
1.14380847793474	1970563.99238121
1.15169467433429	1970558.08608885
1.15958087073384	1970552.17979648
1.16746706713339	1970546.27350412
1.17535326353294	1970540.36721175
1.18323945993249	1970534.46091939
1.19112565633204	1970528.55462703
1.19901185273159	1970522.64833466
1.20689804913114	1970516.7420423
1.21478424553069	1970510.83574993
1.22267044193024	1970504.92945757
1.23055663832979	1970499.0231652
1.23844283472934	1970493.11687284
1.24632903112889	1970487.21058048
1.25421522752844	1970481.30428811
1.26210142392799	1970475.39799575
1.26998762032754	1970469.49170338
1.27787381672709	1970463.58541102
1.28576001312664	1970457.67911865
1.29364620952619	1970451.77282629
1.30153240592574	1970445.86653393
1.30941860232529	1970439.96024156
1.31730479872484	1970434.0539492
1.32519099512439	1970428.14765683
1.33307719152394	1970422.24136447
1.34096338792349	1970416.3350721
1.34884958432304	1970410.42877974
1.35673578072259	1970404.52248738
1.36462197712214	1970398.61619501
1.37250817352169	1970392.70990265
1.38039436992124	1970386.80361028
1.38828056632079	1970380.89731792
1.39616676272034	1970381.32800125
1.40405295911989	1970387.45577832
1.41193915551944	1970393.58355539
1.41982535191899	1970399.71133246
1.42771154831854	1970405.83910952
1.43559774471809	1970411.96688659
1.44348394111764	1970418.09466366
1.45137013751719	1970424.22244073
1.45925633391674	1970430.3502178
1.46714253031629	1970436.47799487
1.47502872671584	1970442.60577194
1.48291492311539	1970448.733549
1.49080111951494	1970454.86132607
1.49868731591449	1970460.98910314
1.50657351231404	1970467.11688021
1.51445970871359	1970473.24465728
1.52234590511314	1970479.37243435
1.53023210151269	1970485.50021142
1.53811829791224	1970491.62798848
1.54600449431179	1970497.75576555
1.55389069071134	1970503.88354262
1.56177688711089	1970510.01131969
1.56966308351044	1970516.13909676
1.57754927990999	1970522.26687383
1.58543547630954	1970528.3946509
1.59332167270909	1970534.52242796
1.60120786910864	1970540.65020503
1.60909406550819	1970546.7779821
1.61698026190774	1970552.90575917
1.62486645830729	1970559.03353624
1.63275265470684	1970565.16131331
1.64063885110639	1970571.28909038
1.64852504750594	1970577.41686745
1.65641124390549	1970583.54464451
1.66429744030504	1970589.67242158
1.67218363670459	1970595.80019865
1.68006983310414	1970601.92797572
1.68795602950369	1970608.05575279
1.69584222590324	1970614.18352986
1.70372842230279	1970620.31130693
1.71161461870234	1970626.43908399
1.71950081510189	1970632.56686106
1.72738701150144	1970632.96231821
1.73527320790099	1970632.42743881
1.74315940430054	1970631.89255941
1.75104560070009	1970631.35768001
1.75893179709964	1970630.82280062
1.76681799349919	1970630.28792122
1.77470418989874	1970629.75304182
1.78259038629829	1970629.21816242
1.79047658269784	1970628.68328303
1.79836277909739	1970628.14840363
1.80624897549694	1970627.61352423
1.81413517189649	1970627.07864483
1.82202136829604	1970626.54376543
1.82990756469559	1970626.00888604
1.83779376109514	1970625.47400664
1.84567995749469	1970624.93912724
1.85356615389424	1970624.40424784
1.86145235029379	1970623.86936845
1.86933854669334	1970623.33448905
1.87722474309289	1970622.79960965
1.88511093949244	1970622.26473025
1.89299713589199	1970621.72985086
1.90088333229154	1970621.19497146
1.90876952869109	1970620.66009206
1.91665572509064	1970620.12521266
1.92454192149019	1970619.59033327
1.93242811788974	1970619.05545387
1.94031431428929	1970618.52057447
1.94820051068884	1970617.98569507
1.95608670708839	1970617.45081568
1.96397290348794	1970616.91593628
1.97185909988749	1970616.38105688
1.97974529628704	1970615.84617748
1.98763149268659	1970615.31129808
1.99551768908614	1970614.77641869
2.00340388548569	1970614.24153929
2.01129008188524	1970613.70665989
2.01917627828479	1970613.17178049
2.02706247468434	1970612.6369011
2.03494867108389	1970611.93962181
2.04283486748344	1970591.60118716
2.05072106388298	1970571.2627525
2.05860726028253	1970550.92431784
2.06649345668208	1970530.58588318
2.07437965308164	1970510.24744853
2.08226584948118	1970489.90901387
2.09015204588073	1970469.57057921
2.09803824228029	1970449.23214455
2.10592443867983	1970428.89370989
2.11381063507938	1970408.55527524
2.12169683147893	1970388.21684058
2.12958302787848	1970367.87840592
2.13746922427803	1970347.53997126
2.14535542067758	1970327.2015366
2.15324161707713	1970306.86310195
2.16112781347668	1970286.52466729
2.16901400987623	1970266.18623263
2.17690020627578	1970245.84779797
2.18478640267533	1970225.50936332
2.19267259907488	1970205.17092866
2.20055879547443	1970184.832494
2.20844499187398	1970164.49405934
2.21633118827353	1970144.15562468
2.22421738467308	1970123.81719003
2.23210358107263	1970103.47875537
2.23998977747218	1970083.14032071
2.24787597387173	1970062.80188605
2.25576217027128	1970042.46345139
2.26364836667083	1970022.12501674
2.27153456307038	1970001.78658208
2.27942075946993	1969981.44814742
2.28730695586948	1969961.10971276
2.29519315226903	1969940.77127811
2.30307934866858	1969920.43284345
2.31096554506813	1969900.09440879
2.31885174146768	1969879.75597413
2.32673793786723	1969859.41753947
2.33462413426678	1969839.07910482
2.34251033066633	1969831.43024813
2.35039652706588	1969839.96168012
2.35828272346543	1969848.49311212
2.36616891986498	1969857.02454411
2.37405511626453	1969865.5559761
2.38194131266408	1969874.0874081
2.38982750906363	1969882.61884009
2.39771370546318	1969891.15027208
2.40559990186273	1969899.68170407
2.41348609826228	1969908.21313607
2.42137229466183	1969916.74456806
2.42925849106138	1969925.27600005
2.43714468746093	1969933.80743205
2.44503088386048	1969942.33886404
2.45291708026003	1969950.87029603
2.46080327665958	1969959.40172803
2.46868947305913	1969967.93316002
2.47657566945868	1969976.46459201
2.48446186585823	1969984.99602401
2.49234806225778	1969993.527456
2.50023425865733	1970002.05888799
2.50812045505688	1970010.59031999
2.51600665145643	1970019.12175198
2.52389284785598	1970027.65318397
2.53177904425553	1970036.18461596
2.53966524065508	1970044.71604796
2.54755143705463	1970053.24747995
2.55543763345418	1970061.77891194
2.56332382985373	1970070.31034394
2.57121002625328	1970078.84177593
2.57909622265283	1970087.37320792
2.58698241905238	1970095.90463992
2.59486861545193	1970104.43607191
2.60275481185148	1970112.9675039
2.61064100825103	1970121.4989359
2.61852720465058	1970130.03036789
2.62641340105013	1970138.56179988
2.63429959744968	1970147.09323188
2.64218579384923	1970140.43311314
2.65007199024878	1970131.35878729
2.65795818664833	1970122.28446145
2.66584438304788	1970113.2101356
2.67373057944743	1970104.13580976
2.68161677584698	1970095.06148391
2.68950297224653	1970085.98715807
2.69738916864608	1970076.91283222
2.70527536504563	1970067.83850637
2.71316156144518	1970058.76418053
2.72104775784473	1970049.68985468
2.72893395424428	1970040.61552884
2.73682015064383	1970031.54120299
2.74470634704338	1970022.46687714
2.75259254344293	1970013.3925513
2.76047873984248	1970004.31822545
2.76836493624203	1969995.24389961
2.77625113264158	1969986.16957376
2.78413732904113	1969977.09524792
2.79202352544068	1969968.02092207
2.79990972184023	1969958.94659622
2.80779591823978	1969949.87227038
2.81568211463933	1969940.79794453
2.82356831103888	1969931.72361869
2.83145450743843	1969922.64929284
2.83934070383798	1969913.574967
2.84722690023753	1969904.50064115
2.85511309663708	1969895.4263153
2.86299929303663	1969886.35198946
2.87088548943618	1969877.27766361
2.87877168583573	1969868.20333777
2.88665788223528	1969859.12901192
2.89454407863483	1969850.05468607
2.90243027503438	1969840.98036023
2.91031647143393	1969831.90603438
2.91820266783348	1969822.83170854
2.92608886423303	1969814.30459802
2.93397506063258	1969811.78010044
2.94186125703213	1969809.25560286
2.94974745343168	1969806.73110527
2.95763364983123	1969804.20660769
2.96551984623078	1969801.6821101
2.97340604263033	1969799.15761252
2.98129223902988	1969796.63311494
2.98917843542943	1969794.10861735
2.99706463182898	1969791.58411977
3.00495082822853	1969789.05962218
3.01283702462808	1969786.5351246
3.02072322102763	1969784.01062702
3.02860941742718	1969781.48612943
3.03649561382673	1969778.96163185
3.04438181022628	1969776.43713426
3.05226800662583	1969773.91263668
3.06015420302538	1969771.3881391
3.06804039942493	1969768.86364151
3.07592659582448	1969766.33914393
3.08381279222403	1969763.81464635
3.09169898862358	1969761.29014876
3.09958518502313	1969758.76565118
3.10747138142268	1969756.24115359
3.11535757782223	1969753.71665601
3.12324377422178	1969751.19215843
3.13112997062133	1969748.66766084
3.13901616702088	1969746.14316326
3.14690236342043	1969743.61866567
3.15478855981998	1969741.09416809
3.16267475621953	1969738.56967051
3.17056095261908	1969736.04517292
3.17844714901863	1969733.52067534
3.18633334541818	1969730.99617776
3.19421954181773	1969728.47168017
3.20210573821728	1969725.94718259
3.20999193461683	1969723.422685
3.21787813101638	1969724.80068146
3.22576432741593	1969726.33893003
3.23365052381548	1969727.87717861
3.24153672021503	1969729.41542718
3.24942291661458	1969730.95367576
3.25730911301413	1969732.49192433
3.26519530941368	1969734.03017291
3.27308150581323	1969735.56842148
3.28096770221278	1969737.10667006
3.28885389861233	1969738.64491863
3.29674009501188	1969740.18316721
3.30462629141143	1969741.72141578
3.31251248781098	1969743.25966436
3.32039868421053	1969744.79791293
3.32828488061008	1969746.33616151
3.33617107700963	1969747.87441008
3.34405727340918	1969749.41265866
3.35194346980873	1969750.95090723
3.35982966620828	1969752.48915581
3.36771586260783	1969754.02740438
3.37560205900738	1969755.56565296
3.38348825540693	1969757.10390153
3.39137445180648	1969758.64215011
3.39926064820603	1969760.18039868
3.40714684460558	1969761.71864726
3.41503304100513	1969763.25689583
3.42291923740468	1969764.7951444
3.43080543380423	1969766.33339298
3.43869163020378	1969767.87164155
3.44657782660333	1969769.40989013
3.45446402300288	1969770.9481387
3.46235021940242	1969772.48638728
3.47023641580197	1969774.02463585
3.47812261220152	1969775.56288443
3.48600880860107	1969777.101133
3.49389500500062	1969770.92127119
3.50178120140018	1969752.30507155
3.50966739779973	1969733.68887191
3.51755359419927	1969715.07267228
3.52543979059882	1969696.45647264
3.53332598699837	1969677.840273
3.54121218339792	1969659.22407337
3.54909837979747	1969640.60787373
3.55698457619702	1969621.99167409
3.56487077259657	1969603.37547446
3.57275696899612	1969584.75927482
3.58064316539567	1969566.14307518
3.58852936179522	1969547.52687554
3.59641555819477	1969528.91067591
3.60430175459432	1969510.29447627
3.61218795099387	1969491.67827663
3.62007414739342	1969473.062077
3.62796034379297	1969454.44587736
3.63584654019252	1969435.82967772
3.64373273659207	1969417.21347809
3.65161893299162	1969398.59727845
3.65950512939117	1969379.98107881
3.66739132579072	1969361.36487918
3.67527752219027	1969342.74867954
3.68316371858982	1969324.1324799
3.69104991498937	1969305.51628027
3.69893611138892	1969286.90008063
3.70682230778847	1969268.28388099
3.71470850418802	1969249.66768136
3.72259470058757	1969231.05148172
3.73048089698712	1969212.43528208
3.73836709338667	1969193.81908245
3.74625328978622	1969175.20288281
3.75413948618577	1969156.58668317
3.76202568258532	1969137.97048353
3.76991187898487	1969126.54466292
3.77779807538442	1969135.06148946
3.78568427178397	1969143.57831599
3.79357046818352	1969152.09514252
3.80145666458307	1969160.61196905
3.80934286098262	1969169.12879558
3.81722905738217	1969177.64562211
3.82511525378172	1969186.16244864
3.83300145018127	1969194.67927518
3.84088764658082	1969203.19610171
3.84877384298037	1969211.71292824
3.85666003937992	1969220.22975477
3.86454623577947	1969228.7465813
3.87243243217902	1969237.26340783
3.88031862857857	1969245.78023437
3.88820482497812	1969254.2970609
3.89609102137767	1969262.81388743
3.90397721777722	1969271.33071396
3.91186341417677	1969279.84754049
3.91974961057632	1969288.36436702
3.92763580697587	1969296.88119355
3.93552200337542	1969305.39802009
3.94340819977497	1969313.91484662
3.95129439617452	1969322.43167315
3.95918059257407	1969330.94849968
3.96706678897362	1969339.46532621
3.97495298537317	1969347.98215274
3.98283918177272	1969356.49897928
3.99072537817227	1969365.01580581
3.99861157457182	1969373.53263234
4.00649777097137	1969382.04945887
4.01438396737092	1969390.5662854
4.02227016377047	1969399.08311193
4.03015636017002	1969407.59993846
4.03804255656957	1969416.116765
4.04592875296912	1969409.0598669
4.05381494936867	1969388.58811374
4.06170114576822	1969368.11636058
4.06958734216777	1969347.64460742
4.07747353856732	1969327.17285427
4.08535973496687	1969306.70110111
4.09324593136642	1969286.22934795
4.10113212776597	1969265.75759479
4.10901832416552	1969245.28584163
4.11690452056507	1969224.81408847
4.12479071696462	1969204.34233531
4.13267691336417	1969183.87058215
4.14056310976372	1969163.39882899
4.14844930616327	1969142.92707584
4.15633550256282	1969122.45532268
4.16422169896237	1969101.98356952
4.17210789536192	1969081.51181636
4.17999409176147	1969061.0400632
4.18788028816102	1969040.56831004
4.19576648456057	1969020.09655688
4.20365268096012	1968999.62480372
4.21153887735967	1968979.15305056
4.21942507375922	1968958.6812974
4.22731127015877	1968938.20954425
4.23519746655832	1968917.73779109
4.24308366295787	1968897.26603793
4.25096985935742	1968876.79428477
4.25885605575697	1968856.32253161
4.26674225215652	1968835.85077845
4.27462844855607	1968815.37902529
4.28251464495562	1968794.90727213
4.29040084135517	1968774.43551897
4.29828703775472	1968753.96376582
4.30617323415427	1968733.49201266
4.31405943055382	1968713.82890487
4.32194562695337	1968698.96376757
4.32983182335292	1968684.09863028
4.33771801975247	1968669.23349299
4.34560421615202	1968654.36835569
4.35349041255157	1968639.5032184
4.36137660895112	1968624.63808111
4.36926280535067	1968609.77294381
4.37714900175022	1968594.90780652
4.38503519814977	1968580.04266923
4.39292139454932	1968565.17753194
4.40080759094887	1968550.31239464
4.40869378734842	1968535.44725735
4.41657998374797	1968520.58212006
4.42446618014752	1968505.71698276
4.43235237654707	1968490.85184547
4.44023857294662	1968475.98670818
4.44812476934617	1968461.12157089
4.45601096574572	1968446.25643359
4.46389716214527	1968431.3912963
4.47178335854482	1968416.52615901
4.47966955494437	1968401.66102171
4.48755575134392	1968386.79588442
4.49544194774347	1968371.93074713
4.50332814414302	1968357.06560983
4.51121434054257	1968342.20047254
4.51910053694212	1968327.33533525
4.52698673334167	1968312.47019796
4.53487292974122	1968297.60506066
4.54275912614077	1968282.73992337
4.55064532254032	1968267.87478608
4.55853151893987	1968253.00964878
4.56641771533942	1968238.14451149
4.57430391173897	1968223.2793742
4.58219010813852	1968208.56896832
4.59007630453807	1968197.56403642
4.59796250093762	1968186.55910452
4.60584869733717	1968175.55417262
4.61373489373672	1968164.54924072
4.62162109013627	1968153.54430882
4.62950728653582	1968142.53937692
4.63739348293537	1968131.53444502
4.64527967933492	1968120.52951312
4.65316587573447	1968109.52458122
4.66105207213402	1968098.51964932
4.66893826853357	1968087.51471742
4.67682446493312	1968076.50978552
4.68471066133267	1968065.50485362
4.69259685773222	1968054.49992172
4.70048305413177	1968043.49498982
4.70836925053132	1968032.49005792
4.71625544693087	1968021.48512602
4.72414164333042	1968010.48019412
4.73202783972997	1967999.47526222
4.73991403612952	1967988.47033032
4.74780023252907	1967977.46539841
4.75568642892862	1967966.46046651
4.76357262532817	1967955.45553461
4.77145882172772	1967944.45060271
4.77934501812727	1967933.44567081
4.78723121452682	1967922.44073891
4.79511741092637	1967911.43580701
4.80300360732592	1967900.43087511
4.81088980372547	1967889.42594321
4.81877600012502	1967878.42101131
4.82666219652457	1967867.41607941
4.83454839292412	1967856.41114751
4.84243458932367	1967845.40621561
4.85032078572322	1967832.74347422
4.85820698212277	1967812.86763861
4.86609317852231	1967792.991803
4.87397937492187	1967773.11596738
4.88186557132141	1967753.24013177
4.88975176772096	1967733.36429616
4.89763796412052	1967713.48846055
4.90552416052006	1967693.61262494
4.91341035691961	1967673.73678932
4.92129655331916	1967653.86095371
4.92918274971871	1967633.9851181
4.93706894611826	1967614.10928249
4.94495514251781	1967594.23344688
4.95284133891736	1967574.35761127
4.96072753531691	1967554.48177565
4.96861373171646	1967534.60594004
4.97649992811601	1967514.73010443
4.98438612451556	1967494.85426882
4.99227232091511	1967474.97843321
5.00015851731466	1967455.10259759
5.00804471371421	1967435.22676198
5.01593091011376	1967415.35092637
5.02381710651331	1967395.47509076
5.03170330291286	1967375.59925515
5.03958949931241	1967355.72341953
5.04747569571196	1967335.84758392
5.05536189211151	1967315.97174831
5.06324808851106	1967296.0959127
5.07113428491061	1967276.22007709
5.07902048131016	1967256.34424148
5.08690667770971	1967236.46840586
5.09479287410926	1967216.59257025
5.10267907050881	1967196.71673464
5.11056526690836	1967176.84089903
5.11845146330791	1967158.68026903
5.12633765970746	1967141.91291611
5.13422385610701	1967125.14556318
5.14211005250656	1967108.37821026
5.14999624890611	1967091.61085733
5.15788244530566	1967074.8435044
5.16576864170521	1967058.07615148
5.17365483810476	1967041.30879855
5.18154103450431	1967024.54144563
5.18942723090386	1967007.7740927
5.19731342730341	1966991.00673977
5.20519962370296	1966974.23938685
5.21308582010251	1966957.47203392
5.22097201650206	1966940.704681
5.22885821290161	1966923.93732807
5.23674440930116	1966907.16997515
5.24463060570071	1966890.40262222
5.25251680210026	1966873.63526929
5.26040299849981	1966856.86791637
5.26828919489936	1966840.10056344
5.27617539129891	1966823.33321052
5.28406158769846	1966806.56585759
5.29194778409801	1966789.79850467
5.29983398049756	1966773.03115174
5.30772017689711	1966756.26379881
5.31560637329666	1966739.49644589
5.32349256969621	1966722.72909296
5.33137876609576	1966705.96174004
5.33926496249531	1966689.19438711
5.34715115889486	1966672.42703419
5.35503735529441	1966655.65968126
5.36292355169396	1966638.89232833
5.37080974809351	1966622.12497541
5.37869594449306	1966605.58065085
5.38658214089261	1966590.86098034
5.39446833729216	1966576.14130982
5.40235453369171	1966561.4216393
5.41024073009126	1966546.70196879
5.41812692649081	1966531.98229827
5.42601312289036	1966517.26262776
5.43389931928991	1966502.54295724
5.44178551568946	1966487.82328673
5.44967171208901	1966473.10361621
5.45755790848856	1966458.38394569
5.46544410488811	1966443.66427518
5.47333030128766	1966428.94460466
5.48121649768721	1966414.22493415
5.48910269408676	1966399.50526363
5.49698889048631	1966384.78559311
5.50487508688586	1966370.0659226
5.51276128328541	1966355.34625208
5.52064747968496	1966340.62658157
5.52853367608451	1966325.90691105
5.53641987248406	1966311.18724053
5.54430606888361	1966296.46757002
5.55219226528316	1966281.7478995
5.56007846168271	1966267.02822899
5.56796465808226	1966252.30855847
5.57585085448181	1966237.58888796
5.58373705088136	1966222.86921744
5.59162324728091	1966208.14954692
5.59950944368046	1966193.42987641
5.60739564008001	1966178.71020589
5.61528183647956	1966163.99053538
5.62316803287911	1966149.27086486
5.63105422927866	1966134.55119434
5.63894042567821	1966119.83152383
5.64682662207776	1966119.58682462
5.65471281847731	1966122.16397282
5.66259901487686	1966124.74112101
5.67048521127641	1966127.31826921
5.67837140767596	1966129.8954174
5.68625760407551	1966132.4725656
5.69414380047506	1966135.04971379
5.70202999687461	1966137.62686198
5.70991619327416	1966140.20401018
5.71780238967371	1966142.78115837
5.72568858607326	1966145.35830657
5.73357478247281	1966147.93545476
5.74146097887236	1966150.51260296
5.74934717527191	1966153.08975115
5.75723337167146	1966155.66689935
5.76511956807101	1966158.24404754
5.77300576447056	1966160.82119573
5.78089196087011	1966163.39834393
5.78877815726966	1966165.97549212
5.79666435366921	1966168.55264032
5.80455055006876	1966171.12978851
5.81243674646831	1966173.70693671
5.82032294286786	1966176.2840849
5.82820913926741	1966178.8612331
5.83609533566696	1966181.43838129
5.84398153206651	1966184.01552948
5.85186772846606	1966186.59267768
5.85975392486561	1966189.16982587
5.86764012126516	1966191.74697407
5.87552631766471	1966194.32412226
5.88341251406426	1966196.90127046
5.89129871046381	1966199.47841865
5.89918490686336	1966202.05556684
5.90707110326291	1966179.79665116
5.91495729966246	1966147.83085217
5.92284349606201	1966115.86505319
5.93072969246156	1966083.8992542
5.93861588886111	1966051.93345521
5.94650208526066	1966019.96765622
5.95438828166021	1965988.00185724
5.96227447805976	1965956.03605825
5.97016067445931	1965924.07025926
5.97804687085886	1965892.10446027
5.98593306725841	1965860.13866129
5.99381926365796	1965828.1728623
6.00170546005751	1965796.20706331
6.00959165645706	1965764.24126432
6.01747785285661	1965732.27546533
6.02536404925616	1965700.30966635
6.03325024565571	1965668.34386736
6.04113644205526	1965636.37806837
6.04902263845481	1965604.41226938
6.05690883485436	1965572.4464704
6.06479503125391	1965540.48067141
6.07268122765346	1965508.51487242
6.08056742405301	1965476.54907343
6.08845362045256	1965444.58327445
6.09633981685211	1965412.61747546
6.10422601325166	1965380.65167647
6.11211220965121	1965348.68587748
6.11999840605076	1965316.72007849
6.12788460245031	1965284.75427951
6.13577079884986	1965252.78848052
6.14365699524941	1965220.82268153
6.15154319164896	1965188.85688254
6.15942938804851	1965156.89108356
6.16731558444806	1965146.11776121
6.17520178084761	1965142.81107443
6.18308797724716	1965139.50438764
6.19097417364671	1965136.19770086
6.19886037004626	1965132.89101407
6.20674656644581	1965129.58432728
6.21463276284536	1965126.2776405
6.2225189592449	1965122.97095371
6.23040515564446	1965119.66426693
6.238291352044	1965116.35758014
6.24617754844355	1965113.05089336
6.25406374484311	1965109.74420657
6.26194994124265	1965106.43751978
6.2698361376422	1965103.130833
6.27772233404175	1965099.82414621
6.2856085304413	1965096.51745943
6.29349472684085	1965093.21077264
6.3013809232404	1965089.90408586
6.30926711963996	1965086.59739907
6.31715331603951	1965083.29071228
6.32503951243906	1965079.9840255
6.3329257088386	1965076.67733871
6.34081190523816	1965073.37065193
6.3486981016377	1965070.06396514
6.35658429803725	1965066.75727836
6.3644704944368	1965063.45059157
6.37235669083635	1965060.14390478
6.38024288723591	1965056.837218
6.38812908363545	1965053.53053121
6.396015280035	1965050.22384443
6.40390147643455	1965046.91715764
6.4117876728341	1965043.61047086
6.41967386923365	1965040.30378407
6.4275600656332	1965024.72834449
6.43544626203275	1965007.53434858
6.4433324584323	1964990.34035267
6.45121865483185	1964973.14635676
6.4591048512314	1964955.95236085
6.46699104763095	1964938.75836494
6.4748772440305	1964921.56436903
6.48276344043005	1964904.37037313
6.4906496368296	1964887.17637722
6.49853583322915	1964869.98238131
6.5064220296287	1964852.7883854
6.51430822602825	1964835.59438949
6.5221944224278	1964818.40039358
6.53008061882735	1964801.20639767
6.5379668152269	1964784.01240176
6.54585301162645	1964766.81840585
6.553739208026	1964749.62440995
6.56162540442555	1964732.43041404
6.5695116008251	1964715.23641813
6.57739779722465	1964698.04242222
6.5852839936242	1964680.84842631
6.59317019002375	1964663.6544304
6.6010563864233	1964646.46043449
6.60894258282285	1964629.26643858
6.6168287792224	1964612.07244267
6.62471497562195	1964594.87844676
6.6326011720215	1964577.68445086
6.64048736842105	1964560.49045495
6.6483735648206	1964543.29645904
6.65625976122015	1964526.10246313
6.6641459576197	1964508.90846722
6.67203215401925	1964491.71447131
6.6799183504188	1964472.81499469
6.68780454681835	1964443.49700655
6.6956907432179	1964414.17901842
6.70357693961745	1964384.86103028
6.711463136017	1964355.54304214
6.71934933241655	1964326.225054
6.7272355288161	1964296.90706587
6.73512172521565	1964267.58907773
6.7430079216152	1964238.27108959
6.75089411801475	1964208.95310146
6.7587803144143	1964179.63511332
6.76666651081385	1964150.31712518
6.7745527072134	1964120.99913705
6.78243890361295	1964091.68114891
6.7903251000125	1964062.36316077
6.79821129641205	1964033.04517263
6.8060974928116	1964003.7271845
6.81398368921115	1963974.40919636
6.8218698856107	1963945.09120822
6.82975608201025	1963915.77322009
6.8376422784098	1963886.45523195
6.84552847480935	1963857.13724381
6.8534146712089	1963827.81925568
6.86130086760845	1963798.50126754
6.869187064008	1963769.1832794
6.87707326040755	1963739.86529126
6.8849594568071	1963710.54730313
6.89284565320665	1963681.22931499
6.9007318496062	1963651.91132685
6.90861804600575	1963622.59333872
6.9165042424053	1963593.27535058
6.92439043880485	1963563.95736244
6.9322766352044	1963534.6393743
6.94016283160395	1963528.97287736
6.9480490280035	1963546.79369203
6.95593522440305	1963564.6145067
6.9638214208026	1963582.43532137
6.97170761720215	1963600.25613603
6.9795938136017	1963618.0769507
6.98748001000125	1963635.89776537
6.9953662064008	1963653.71858004
7.00325240280035	1963671.5393947
7.0111385991999	1963689.36020937
7.01902479559945	1963707.18102404
7.026910991999	1963725.00183871
7.03479718839855	1963742.82265337
7.0426833847981	1963760.64346804
7.05056958119765	1963778.46428271
7.0584557775972	1963796.28509738
7.06634197399675	1963814.10591205
7.0742281703963	1963831.92672671
7.08211436679585	1963849.74754138
7.0900005631954	1963867.56835605
7.09788675959495	1963885.38917072
7.1057729559945	1963903.20998538
7.11365915239405	1963921.03080005
7.1215453487936	1963938.85161472
7.12943154519315	1963956.67242939
7.1373177415927	1963974.49324405
7.14520393799225	1963992.31405872
7.1530901343918	1964010.13487339
7.16097633079135	1964027.95568806
7.1688625271909	1964045.77650272
7.17674872359045	1964063.59731739
7.18463491999	1964081.41813206
7.19252111638955	1964099.23894673
7.2004073127891	1964072.60422932
7.20829350918865	1964044.09005008
7.2161797055882	1964015.57587084
7.22406590198775	1963987.0616916
7.2319520983873	1963958.54751236
7.23983829478685	1963930.03333312
7.2477244911864	1963901.51915388
7.25561068758595	1963873.00497464
7.2634968839855	1963844.4907954
7.27138308038505	1963815.97661616
7.2792692767846	1963787.46243692
7.28715547318415	1963758.94825768
7.2950416695837	1963730.43407844
7.30292786598325	1963701.9198992
7.3108140623828	1963673.40571996
7.31870025878235	1963644.89154072
7.3265864551819	1963616.37736148
7.33447265158145	1963587.86318224
7.342358847981	1963559.34900299
7.35024504438055	1963530.83482375
7.3581312407801	1963502.32064451
7.36601743717965	1963473.80646527
7.3739036335792	1963445.29228603
7.38178982997875	1963416.77810679
7.3896760263783	1963388.26392755
7.39756222277785	1963359.74974831
7.4054484191774	1963331.23556907
7.41333461557695	1963302.72138983
7.4212208119765	1963274.20721059
7.42910700837605	1963245.69303135
7.4369932047756	1963217.17885211
7.44487940117515	1963188.66467287
7.4527655975747	1963167.86089113
7.46065179397425	1963154.53068676
7.4685379903738	1963141.2004824
7.47642418677335	1963127.87027803
7.4843103831729	1963114.54007367
7.49219657957245	1963101.2098693
7.500082775972	1963087.87966494
7.50796897237155	1963074.54946058
7.5158551687711	1963061.21925621
7.52374136517065	1963047.88905185
7.5316275615702	1963034.55884748
7.53951375796975	1963021.22864312
7.5473999543693	1963007.89843876
7.55528615076885	1962994.56823439
7.5631723471684	1962981.23803003
7.57105854356795	1962967.90782566
7.5789447399675	1962954.5776213
7.58683093636705	1962941.24741694
7.5947171327666	1962927.91721257
7.60260332916615	1962914.58700821
7.6104895255657	1962901.25680384
7.61837572196525	1962887.92659948
7.6262619183648	1962874.59639512
7.63414811476435	1962861.26619075
7.6420343111639	1962847.93598639
7.64992050756345	1962834.60578202
7.657806703963	1962821.27557766
7.66569290036255	1962807.94537329
7.6735790967621	1962794.61516893
7.68146529316165	1962781.28496457
7.68935148956119	1962767.9547602
7.69723768596075	1962754.62455584
7.70512388236029	1962742.54605943
7.71301007875984	1962738.06196206
7.72089627515939	1962733.57786469
7.72878247155894	1962729.09376732
7.7366686679585	1962724.60966995
7.74455486435804	1962720.12557258
7.75244106075759	1962715.64147521
7.76032725715714	1962711.15737785
7.76821345355669	1962706.67328048
7.77609964995624	1962702.18918311
7.78398584635579	1962697.70508574
7.79187204275534	1962693.22098837
7.79975823915489	1962688.736891
7.80764443555444	1962684.25279363
7.81553063195399	1962679.76869626
7.82341682835354	1962675.28459889
7.83130302475309	1962670.80050153
7.83918922115264	1962666.31640416
7.84707541755219	1962661.83230679
7.85496161395174	1962657.34820942
7.86284781035129	1962652.86411205
7.87073400675084	1962648.38001468
7.87862020315039	1962643.89591731
7.88650639954994	1962639.41181994
7.89439259594949	1962634.92772258
7.90227879234904	1962630.44362521
7.91016498874859	1962625.95952784
7.91805118514814	1962621.47543047
7.92593738154769	1962616.9913331
7.93382357794724	1962612.50723573
7.94170977434679	1962608.02313836
7.94959597074634	1962603.53904099
7.95748216714589	1962599.05494363
7.96536836354544	1962585.0601863
7.97325455994499	1962569.49469062
7.98114075634454	1962553.92919495
7.98902695274409	1962538.36369927
7.99691314914364	1962522.7982036
8.00479934554319	1962507.23270792
8.01268554194274	1962491.66721225
8.02057173834229	1962476.10171657
8.02845793474184	1962460.5362209
8.03634413114139	1962444.97072522
8.04423032754094	1962429.40522955
8.05211652394049	1962413.83973387
8.06000272034004	1962398.2742382
8.06788891673959	1962382.70874252
8.07577511313914	1962367.14324685
8.08366130953869	1962351.57775117
8.09154750593824	1962336.0122555
8.09943370233779	1962320.44675982
8.10731989873734	1962304.88126415
8.11520609513689	1962289.31576847
8.12309229153644	1962273.7502728
8.13097848793599	1962258.18477712
8.13886468433554	1962242.61928145
8.14675088073509	1962227.05378577
8.15463707713464	1962211.4882901
8.16252327353419	1962195.92279442
8.17040946993374	1962180.35729875
8.17829566633329	1962164.79180307
8.18618186273284	1962149.2263074
8.19406805913239	1962133.66081172
8.20195425553194	1962118.09531605
8.20984045193149	1962102.52982037
8.21772664833104	1962078.78113194
8.22561284473059	1962050.72025205
8.23349904113014	1962022.65937215
8.24138523752969	1961994.59849226
8.24927143392924	1961966.53761236
8.25715763032879	1961938.47673247
8.26504382672834	1961910.41585258
8.27293002312789	1961882.35497268
8.28081621952744	1961854.29409279
8.28870241592699	1961826.2332129
8.29658861232654	1961798.172333
8.30447480872609	1961770.11145311
8.31236100512564	1961742.05057322
8.32024720152519	1961713.98969332
8.32813339792474	1961685.92881343
8.33601959432429	1961657.86793354
8.34390579072384	1961629.80705364
8.35179198712339	1961601.74617375
8.35967818352294	1961573.68529385
8.36756437992249	1961545.62441396
8.37545057632204	1961517.56353407
8.38333677272159	1961489.50265417
8.39122296912114	1961461.44177428
8.39910916552069	1961433.38089439
8.40699536192024	1961405.32001449
8.41488155831979	1961377.2591346
8.42276775471934	1961349.19825471
8.43065395111889	1961321.13737481
8.43854014751844	1961293.07649492
8.44642634391799	1961265.01561503
8.45431254031754	1961236.95473513
8.46219873671709	1961208.89385524
8.47008493311664	1961188.55182938
8.47797112951619	1961175.12749142
8.48585732591574	1961161.70315345
8.49374352231529	1961148.27881549
8.50162971871484	1961134.85447752
8.50951591511439	1961121.43013955
8.51740211151394	1961108.00580159
8.52528830791349	1961094.58146362
8.53317450431304	1961081.15712566
8.54106070071259	1961067.73278769
8.54894689711214	1961054.30844973
8.55683309351169	1961040.88411176
8.56471928991124	1961027.45977379
8.57260548631079	1961014.03543583
8.58049168271034	1961000.61109786
8.58837787910989	1960987.1867599
8.59626407550944	1960973.76242193
8.60415027190899	1960960.33808396
8.61203646830854	1960946.913746
8.61992266470809	1960933.48940803
8.62780886110764	1960920.06507007
8.63569505750719	1960906.6407321
8.64358125390674	1960893.21639413
8.65146745030629	1960879.79205617
8.65935364670584	1960866.3677182
8.66723984310539	1960852.94338024
8.67512603950494	1960839.51904227
8.68301223590449	1960826.09470431
8.69089843230404	1960812.67036634
8.69878462870359	1960799.24602837
8.70667082510314	1960785.82169041
8.71455702150269	1960772.39735244
8.72244321790224	1960769.37945902
8.73032941430179	1960778.03272523
8.73821561070134	1960786.68599145
8.74610180710089	1960795.33925766
8.75398800350044	1960803.99252387
8.76187419989999	1960812.64579009
8.76976039629954	1960821.2990563
8.77764659269909	1960829.95232251
8.78553278909864	1960838.60558873
8.79341898549819	1960847.25885494
8.80130518189774	1960855.91212115
8.80919137829729	1960864.56538737
8.81707757469684	1960873.21865358
8.82496377109639	1960881.87191979
8.83284996749594	1960890.52518601
8.84073616389549	1960899.17845222
8.84862236029504	1960907.83171844
8.85650855669459	1960916.48498465
8.86439475309414	1960925.13825086
8.87228094949369	1960933.79151708
8.88016714589324	1960942.44478329
8.88805334229279	1960951.0980495
8.89593953869234	1960959.75131572
8.90382573509189	1960968.40458193
8.91171193149144	1960977.05784814
8.91959812789099	1960985.71111436
8.92748432429054	1960994.36438057
8.93537052069009	1961003.01764678
8.94325671708964	1961011.670913
8.95114291348919	1961020.32417921
8.95902910988874	1961028.97744542
8.96691530628829	1961037.63071164
8.97480150268784	1961025.83404578
8.98268769908739	1960992.30813916
8.99057389548694	1960958.78223254
8.99846009188649	1960925.25632592
9.00634628828604	1960891.73041931
9.01423248468559	1960858.20451269
9.02211868108514	1960824.67860607
9.03000487748469	1960791.15269945
9.03789107388424	1960757.62679283
9.04577727028379	1960724.10088622
9.05366346668334	1960690.5749796
9.06154966308289	1960657.04907298
9.06943585948244	1960623.52316636
9.07732205588199	1960589.99725974
9.08520825228154	1960556.47135313
9.09309444868109	1960522.94544651
9.10098064508064	1960489.41953989
9.10886684148019	1960455.89363327
9.11675303787974	1960422.36772666
9.12463923427928	1960388.84182004
9.13252543067884	1960355.31591342
9.14041162707839	1960321.7900068
9.14829782347794	1960288.26410018
9.15618401987748	1960254.73819357
9.16407021627703	1960221.21228695
9.17195641267659	1960187.68638033
9.17984260907614	1960154.16047371
9.18772880547569	1960120.63456709
9.19561500187523	1960087.10866048
9.20350119827478	1960053.58275386
9.21138739467433	1960020.05684724
9.21927359107389	1959986.53094062
9.22715978747344	1959973.08323412
9.23504598387298	1959974.98197139
9.24293218027253	1959976.88070866
9.25081837667208	1959978.77944592
9.25870457307164	1959980.67818319
9.26659076947118	1959982.57692045
9.27447696587073	1959984.47565772
9.28236316227028	1959986.37439499
9.29024935866983	1959988.27313225
9.29813555506938	1959990.17186952
9.30602175146893	1959992.07060678
9.31390794786848	1959993.96934405
9.32179414426803	1959995.86808132
9.32968034066758	1959997.76681858
9.33756653706713	1959999.66555585
9.34545273346668	1960001.56429311
9.35333892986623	1960003.46303038
9.36122512626578	1960005.36176765
9.36911132266533	1960007.26050491
9.37699751906488	1960009.15924218
9.38488371546443	1960011.05797944
9.39276991186398	1960012.95671671
9.40065610826353	1960014.85545398
9.40854230466308	1960016.75419124
9.41642850106263	1960018.65292851
9.42431469746218	1960020.55166577
9.43220089386173	1960022.45040304
9.44008709026128	1960024.34914031
9.44797328666083	1960026.24787757
9.45585948306038	1960028.14661484
9.46374567945993	1960030.0453521
9.47163187585948	1960031.94408937
9.47951807225903	1960024.54673553
9.48740426865858	1960013.49319996
9.49529046505813	1960002.43966439
9.50317666145768	1959991.38612882
9.51106285785723	1959980.33259324
9.51894905425678	1959969.27905767
9.52683525065633	1959958.2255221
9.53472144705588	1959947.17198653
9.54260764345543	1959936.11845095
9.55049383985498	1959925.06491538
9.55838003625453	1959914.01137981
9.56626623265408	1959902.95784424
9.57415242905363	1959891.90430867
9.58203862545318	1959880.85077309
9.58992482185273	1959869.79723752
9.59781101825228	1959858.74370195
9.60569721465183	1959847.69016638
9.61358341105138	1959836.6366308
9.62146960745093	1959825.58309523
9.62935580385048	1959814.52955966
9.63724200025003	1959803.47602409
9.64512819664958	1959792.42248851
9.65301439304913	1959781.36895294
9.66090058944868	1959770.31541737
9.66878678584823	1959759.2618818
9.67667298224778	1959748.20834623
9.68455917864733	1959737.15481065
9.69244537504688	1959726.10127508
9.70033157144643	1959715.04773951
9.70821776784598	1959703.99420394
9.71610396424553	1959692.94066836
9.72399016064508	1959681.88713279
9.73187635704463	1959665.03880331
9.73976255344418	1959647.78826878
9.74764874984373	1959630.53773425
9.75553494624328	1959613.28719973
9.76342114264283	1959596.0366652
9.77130733904238	1959578.78613068
9.77919353544193	1959561.53559615
9.78707973184148	1959544.28506162
9.79496592824103	1959527.0345271
9.80285212464058	1959509.78399257
9.81073832104013	1959492.53345804
9.81862451743968	1959475.28292352
9.82651071383923	1959458.03238899
9.83439691023878	1959440.78185446
9.84228310663833	1959423.53131994
9.85016930303788	1959406.28078541
9.85805549943743	1959389.03025089
9.86594169583698	1959371.77971636
9.87382789223653	1959354.52918183
9.88171408863608	1959337.27864731
9.88960028503563	1959320.02811278
9.89748648143518	1959302.77757825
9.90537267783473	1959285.52704373
9.91325887423428	1959268.2765092
9.92114507063383	1959251.02597468
9.92903126703338	1959233.77544015
9.93691746343293	1959216.52490562
9.94480365983248	1959199.2743711
9.95268985623203	1959182.02383657
9.96057605263158	1959164.77330204
9.96846224903113	1959147.52276752
9.97634844543068	1959130.29126231
9.98423464183023	1959113.12841326
9.99212083822978	1959095.96556421
10.0000070346293	1959078.80271516
10.0078932310289	1959061.63986611
10.0157794274284	1959044.47701706
10.023665623828	1959027.31416801
10.0315518202275	1959010.15131896
10.0394380166271	1958992.98846991
10.0473242130266	1958975.82562086
10.0552104094262	1958958.66277181
10.0630966058257	1958941.49992276
10.0709828022253	1958924.33707371
10.0788689986248	1958907.17422466
10.0867551950244	1958890.01137561
10.0946413914239	1958872.84852656
10.1025275878235	1958855.68567751
10.110413784223	1958838.52282846
10.1182999806226	1958821.35997941
10.1261861770221	1958804.19713036
10.1340723734217	1958787.03428131
10.1419585698212	1958769.87143226
10.1498447662208	1958752.70858321
10.1577309626203	1958735.54573416
10.1656171590199	1958718.38288511
10.1735033554194	1958701.22003606
10.181389551819	1958684.05718701
10.1892757482185	1958666.89433796
10.1971619446181	1958649.73148891
10.2050481410176	1958632.56863986
10.2129343374172	1958615.40579081
10.2208205338167	1958598.24294176
10.2287067302163	1958585.3993569
10.2365929266158	1958575.93647235
10.2444791230154	1958566.4735878
10.2523653194149	1958557.01070325
10.2602515158145	1958547.54781871
10.268137712214	1958538.08493416
10.2760239086136	1958528.62204961
10.2839101050131	1958519.15916507
10.2917963014127	1958509.69628052
10.2996824978122	1958500.23339597
10.3075686942118	1958490.77051142
10.3154548906113	1958481.30762688
10.3233410870109	1958471.84474233
10.3312272834104	1958462.38185778
10.33911347981	1958452.91897324
10.3469996762095	1958443.45608869
10.3548858726091	1958433.99320414
10.3627720690086	1958424.53031959
10.3706582654082	1958415.06743505
10.3785444618077	1958405.6045505
10.3864306582073	1958396.14166595
10.3943168546068	1958386.67878141
10.4022030510064	1958377.21589686
10.4100892474059	1958367.75301231
10.4179754438055	1958358.29012776
10.425861640205	1958348.82724322
10.4337478366046	1958339.36435867
10.4416340330041	1958329.90147412
10.4495202294037	1958320.43858958
10.4574064258032	1958310.97570503
10.4652926222028	1958301.51282048
10.4731788186023	1958292.04993594
10.4810650150019	1958280.28630403
10.4889512114014	1958268.44167758
10.496837407801	1958256.59705112
10.5047236042005	1958244.75242467
10.5126098006001	1958232.90779822
10.5204959969996	1958221.06317177
10.5283821933992	1958209.21854532
10.5362683897987	1958197.37391887
10.5441545861983	1958185.52929242
10.5520407825978	1958173.68466597
10.5599269789974	1958161.84003951
10.5678131753969	1958149.99541306
10.5756993717965	1958138.15078661
10.583585568196	1958126.30616016
10.5914717645956	1958114.46153371
10.5993579609951	1958102.61690726
10.6072441573947	1958090.77228081
10.6151303537942	1958078.92765436
10.6230165501938	1958067.08302791
10.6309027465933	1958055.23840145
10.6387889429929	1958043.393775
10.6466751393924	1958031.54914855
10.654561335792	1958019.7045221
10.6624475321915	1958007.85989565
10.6703337285911	1957996.0152692
10.6782199249906	1957984.17064275
10.6861061213902	1957972.3260163
10.6939923177897	1957960.48138984
10.7018785141893	1957948.63676339
10.7097647105888	1957936.79213694
10.7176509069884	1957924.94751049
10.7255371033879	1957912.06888406
10.7334232997875	1957897.83092639
10.741309496187	1957883.59296872
10.7491956925866	1957869.35501104
10.7570818889861	1957855.11705337
10.7649680853857	1957840.8790957
10.7728542817852	1957826.64113802
10.7807404781848	1957812.40318035
10.7886266745843	1957798.16522268
10.7965128709839	1957783.92726501
10.8043990673834	1957769.68930733
10.812285263783	1957755.45134966
10.8201714601825	1957741.21339199
10.8280576565821	1957726.97543432
10.8359438529816	1957712.73747664
10.8438300493812	1957698.49951897
10.8517162457807	1957684.2615613
10.8596024421803	1957670.02360362
10.8674886385798	1957655.78564595
10.8753748349794	1957641.54768828
10.8832610313789	1957627.30973061
10.8911472277785	1957613.07177293
10.899033424178	1957598.83381526
10.9069196205776	1957584.59585759
10.9148058169771	1957570.35789992
10.9226920133767	1957556.11994224
10.9305782097762	1957541.88198457
10.9384644061758	1957527.6440269
10.9463506025753	1957513.40606922
10.9542367989749	1957499.16811155
10.9621229953744	1957484.93015388
10.970009191774	1957470.69219621
10.9778953881735	1957466.59002831
10.9857815845731	1957462.92465329
10.9936677809726	1957459.25927827
11.0015539773722	1957455.59390325
11.0094401737717	1957451.92852824
11.0173263701713	1957448.26315322
11.0252125665708	1957444.5977782
11.0330987629704	1957440.93240318
11.0409849593699	1957437.26702816
11.0488711557695	1957433.60165314
11.056757352169	1957429.93627812
11.0646435485686	1957426.2709031
11.0725297449681	1957422.60552808
11.0804159413677	1957418.94015306
11.0883021377672	1957415.27477804
11.0961883341668	1957411.60940302
11.1040745305663	1957407.944028
11.1119607269659	1957404.27865298
11.1198469233654	1957400.61327796
11.127733119765	1957396.94790295
11.1356193161645	1957393.28252793
11.1435055125641	1957389.61715291
11.1513917089636	1957385.95177789
11.1592779053632	1957382.28640287
11.1671641017627	1957378.62102785
11.1750502981623	1957374.95565283
11.1829364945618	1957371.29027781
11.1908226909614	1957367.62490279
11.1987088873609	1957363.95952777
11.2065950837605	1957360.29415275
11.21448128016	1957356.62877773
11.2223674765596	1957341.85467901
11.2302536729591	1957317.77069182
11.2381398693587	1957293.68670463
11.2460260657582	1957269.60271743
11.2539122621578	1957245.51873024
11.2617984585573	1957221.43474305
11.2696846549569	1957197.35075586
11.2775708513564	1957173.26676867
11.285457047756	1957149.18278148
11.2933432441555	1957125.09879429
11.3012294405551	1957101.0148071
11.3091156369546	1957076.93081991
11.3170018333542	1957052.84683272
11.3248880297537	1957028.76284553
11.3327742261533	1957004.67885834
11.3406604225528	1956980.59487114
11.3485466189524	1956956.51088395
11.3564328153519	1956932.42689676
11.3643190117515	1956908.34290957
11.372205208151	1956884.25892238
11.3800914045506	1956860.17493519
11.3879776009501	1956836.090948
11.3958637973497	1956812.00696081
11.4037499937492	1956787.92297362
11.4116361901488	1956763.83898643
11.4195223865483	1956739.75499924
11.4274085829479	1956715.67101205
11.4352947793474	1956691.58702485
11.443180975747	1956667.50303766
11.4510671721465	1956643.41905047
11.4589533685461	1956619.33506328
11.4668395649456	1956598.22233782
11.4747257613452	1956590.01833855
11.4826119577447	1956581.81433929
11.4904981541443	1956573.61034003
11.4983843505438	1956565.40634076
11.5062705469434	1956557.2023415
11.5141567433429	1956548.99834223
11.5220429397425	1956540.79434297
11.529929136142	1956532.59034371
11.5378153325416	1956524.38634444
11.5457015289411	1956516.18234518
11.5535877253407	1956507.97834591
11.5614739217402	1956499.77434665
11.5693601181398	1956491.57034739
11.5772463145393	1956483.36634812
11.5851325109389	1956475.16234886
11.5930187073384	1956466.95834959
11.600904903738	1956458.75435033
11.6087911001375	1956450.55035107
11.6166772965371	1956442.3463518
11.6245634929366	1956434.14235254
11.6324496893362	1956425.93835328
11.6403358857357	1956417.73435401
11.6482220821353	1956409.53035475
11.6561082785348	1956401.32635548
11.6639944749344	1956393.12235622
11.6718806713339	1956384.91835696
11.6797668677335	1956376.71435769
11.687653064133	1956368.51035843
11.6955392605326	1956360.30635916
11.7034254569321	1956352.1023599
11.7113116533317	1956343.89836064
11.7191978497312	1956328.19538947
11.7270840461308	1956311.55732965
11.7349702425303	1956294.91926984
11.7428564389299	1956278.28121002
11.7507426353294	1956261.64315021
11.758628831729	1956245.00509039
11.7665150281285	1956228.36703058
11.7744012245281	1956211.72897076
11.7822874209276	1956195.09091094
11.7901736173272	1956178.45285113
11.7980598137267	1956161.81479131
11.8059460101263	1956145.1767315
11.8138322065258	1956128.53867168
11.8217184029254	1956111.90061187
11.8296045993249	1956095.26255205
11.8374907957245	1956078.62449224
11.845376992124	1956061.98643242
11.8532631885236	1956045.3483726
11.8611493849231	1956028.71031279
11.8690355813227	1956012.07225297
11.8769217777222	1955995.43419316
11.8848079741218	1955978.79613334
11.8926941705213	1955962.15807353
11.9005803669209	1955945.52001371
11.9084665633204	1955928.88195389
11.91635275972	1955912.24389408
11.9242389561195	1955895.60583426
11.9321251525191	1955878.96777445
11.9400113489186	1955862.32971463
11.9478975453182	1955845.69165482
11.9557837417177	1955829.053595
11.9636699381173	1955814.45567605
11.9715561345168	1955800.95329069
11.9794423309164	1955787.45090533
11.9873285273159	1955773.94851996
11.9952147237155	1955760.4461346
12.003100920115	1955746.94374924
12.0109871165146	1955733.44136387
12.0188733129141	1955719.93897851
12.0267595093137	1955706.43659315
12.0346457057132	1955692.93420779
12.0425319021128	1955679.43182242
12.0504180985123	1955665.92943706
12.0583042949119	1955652.4270517
12.0661904913114	1955638.92466633
12.074076687711	1955625.42228097
12.0819628841105	1955611.91989561
12.0898490805101	1955598.41751024
12.0977352769096	1955584.91512488
12.1056214733092	1955571.41273952
12.1135076697087	1955557.91035416
12.1213938661083	1955544.40796879
12.1292800625078	1955530.90558343
12.1371662589074	1955517.40319807
12.1450524553069	1955503.9008127
12.1529386517065	1955490.39842734
12.160824848106	1955476.89604198
12.1687110445056	1955463.39365661
12.1765972409051	1955449.89127125
12.1844834373047	1955436.38888589
12.1923696337042	1955422.88650053
12.2002558301038	1955409.38411516
12.2081420265033	1955392.81686841
12.2160282229029	1955372.8136959
12.2239144193024	1955352.8105234
12.231800615702	1955332.8073509
12.2396868121015	1955312.8041784
12.2475730085011	1955292.80100589
12.2554592049006	1955272.79783339
12.2633454013002	1955252.79466089
12.2712315976997	1955232.79148838
12.2791177940993	1955212.78831588
12.2870039904988	1955192.78514338
12.2948901868984	1955172.78197088
12.3027763832979	1955152.77879837
12.3106625796975	1955132.77562587
12.318548776097	1955112.77245337
12.3264349724966	1955092.76928086
12.3343211688961	1955072.76610836
12.3422073652957	1955052.76293586
12.3500935616952	1955032.75976336
12.3579797580948	1955012.75659085
12.3658659544943	1954992.75341835
12.3737521508939	1954972.75024585
12.3816383472934	1954952.74707334
12.389524543693	1954932.74390084
12.3974107400925	1954912.74072834
12.4052969364921	1954892.73755584
12.4131831328916	1954872.73438333
12.4210693292912	1954852.73121083
12.4289555256907	1954832.72803833
12.4368417220903	1954812.72486582
12.4447279184898	1954792.72169332
12.4526141148894	1954775.87903759
12.4605003112889	1954764.88976033
12.4683865076885	1954753.90048307
12.476272704088	1954742.91120582
12.4841589004876	1954731.92192856
12.4920450968871	1954720.93265131
12.4999312932867	1954709.94337405
12.5078174896862	1954698.95409679
12.5157036860858	1954687.96481954
12.5235898824853	1954676.97554228
12.5314760788849	1954665.98626502
12.5393622752844	1954654.99698777
12.547248471684	1954644.00771051
12.5551346680835	1954633.01843325
12.5630208644831	1954622.029156
12.5709070608826	1954611.03987874
12.5787932572822	1954600.05060149
12.5866794536817	1954589.06132423
12.5945656500813	1954578.07204697
12.6024518464808	1954567.08276972
12.6103380428804	1954556.09349246
12.6182242392799	1954545.1042152
12.6261104356795	1954534.11493795
12.633996632079	1954523.12566069
12.6418828284786	1954512.13638343
12.6497690248781	1954501.14710618
12.6576552212777	1954490.15782892
12.6655414176772	1954479.16855167
12.6734276140768	1954468.17927441
12.6813138104763	1954457.18999715
12.6892000068759	1954446.2007199
12.6970862032754	1954437.6167288
12.704972399675	1954435.01615294
12.7128585960745	1954432.41557708
12.7207447924741	1954429.81500122
12.7286309888736	1954427.21442536
12.7365171852732	1954424.61384949
12.7444033816727	1954422.01327363
12.7522895780723	1954419.41269777
12.7601757744718	1954416.81212191
12.7680619708714	1954414.21154605
12.7759481672709	1954411.61097019
12.7838343636705	1954409.01039433
12.79172056007	1954406.40981846
12.7996067564696	1954403.8092426
12.8074929528691	1954401.20866674
12.8153791492687	1954398.60809088
12.8232653456682	1954396.00751502
12.8311515420678	1954393.40693916
12.8390377384673	1954390.80636329
12.8469239348669	1954388.20578743
12.8548101312664	1954385.60521157
12.862696327666	1954383.00463571
12.8705825240655	1954380.40405985
12.8784687204651	1954377.80348399
12.8863549168646	1954375.20290813
12.8942411132642	1954372.60233226
12.9021273096637	1954370.0017564
12.9100135060633	1954367.40118054
12.9178997024628	1954364.80060468
12.9257858988624	1954362.20002882
12.9336720952619	1954359.59945296
12.9415582916615	1954350.65944904
12.949444488061	1954325.41966496
12.9573306844606	1954300.17988087
12.9652168808601	1954274.94009679
12.9731030772597	1954249.70031271
12.9809892736592	1954224.46052863
12.9888754700588	1954199.22074455
12.9967616664583	1954173.98096047
13.0046478628579	1954148.74117639
13.0125340592574	1954123.50139231
13.020420255657	1954098.26160823
13.0283064520565	1954073.02182415
13.0361926484561	1954047.78204007
13.0440788448556	1954022.54225599
13.0519650412552	1953997.30247191
13.0598512376547	1953972.06268783
13.0677374340543	1953946.82290375
13.0756236304538	1953921.58311967
13.0835098268534	1953896.34333559
13.0913960232529	1953871.10355151
13.0992822196525	1953845.86376742
13.107168416052	1953820.62398334
13.1150546124516	1953795.38419926
13.1229408088511	1953770.14441518
13.1308270052507	1953744.9046311
13.1387132016502	1953719.66484702
13.1465993980498	1953694.42506294
13.1544855944493	1953669.18527886
13.1623717908489	1953643.94549478
13.1702579872484	1953618.7057107
13.178144183648	1953593.46592662
13.1860303800475	1953574.88240533
13.1939165764471	1953569.84466818
13.2018027728466	1953564.80693104
13.2096889692462	1953559.76919389
13.2175751656457	1953554.73145674
13.2254613620453	1953549.69371959
13.2333475584448	1953544.65598245
13.2412337548444	1953539.6182453
13.2491199512439	1953534.58050815
13.2570061476435	1953529.542771
13.264892344043	1953524.50503386
13.2727785404426	1953519.46729671
13.2806647368421	1953514.42955956
13.2885509332417	1953509.39182241
13.2964371296412	1953504.35408527
13.3043233260408	1953499.31634812
13.3122095224403	1953494.27861097
13.3200957188399	1953489.24087383
13.3279819152394	1953484.20313668
13.335868111639	1953479.16539953
13.3437543080385	1953474.12766238
13.3516405044381	1953469.08992524
13.3595267008376	1953464.05218809
13.3674128972372	1953459.01445094
13.3752990936367	1953453.97671379
13.3831852900363	1953448.93897665
13.3910714864358	1953443.9012395
13.3989576828354	1953438.86350235
13.4068438792349	1953433.8257652
13.4147300756345	1953428.78802806
13.422616272034	1953423.75029091
13.4305024684336	1953412.70867675
13.4383886648331	1953393.89291306
13.4462748612327	1953375.07714937
13.4541610576322	1953356.26138567
13.4620472540318	1953337.44562198
13.4699334504313	1953318.62985829
13.4778196468309	1953299.8140946
13.4857058432304	1953280.99833091
13.49359203963	1953262.18256722
13.5014782360295	1953243.36680353
13.5093644324291	1953224.55103984
13.5172506288286	1953205.73527614
13.5251368252282	1953186.91951245
13.5330230216277	1953168.10374876
13.5409092180273	1953149.28798507
13.5487954144268	1953130.47222138
13.5566816108264	1953111.65645769
13.5645678072259	1953092.840694
13.5724540036255	1953074.02493031
13.580340200025	1953055.20916661
13.5882263964246	1953036.39340292
13.5961125928241	1953017.57763923
13.6039987892237	1952998.76187554
13.6118849856232	1952979.94611185
13.6197711820228	1952961.13034816
13.6276573784223	1952942.31458447
13.6355435748219	1952923.49882078
13.6434297712214	1952904.68305709
13.651315967621	1952885.86729339
13.6592021640205	1952867.0515297
13.6670883604201	1952848.23576601
13.6749745568196	1952831.4223177
13.6828607532192	1952815.94104095
13.6907469496187	1952800.45976419
13.6986331460183	1952784.97848744
13.7065193424178	1952769.49721068
13.7144055388174	1952754.01593393
13.7222917352169	1952738.53465717
13.7301779316165	1952723.05338041
13.738064128016	1952707.57210366
13.7459503244156	1952692.0908269
13.7538365208151	1952676.60955015
13.7617227172147	1952661.12827339
13.7696089136142	1952645.64699664
13.7774951100138	1952630.16571988
13.7853813064133	1952614.68444313
13.7932675028129	1952599.20316637
13.8011536992124	1952583.72188962
13.809039895612	1952568.24061286
13.8169260920115	1952552.75933611
13.8248122884111	1952537.27805935
13.8326984848106	1952521.7967826
13.8405846812102	1952506.31550584
13.8484708776097	1952490.83422909
13.8563570740093	1952475.35295233
13.8642432704088	1952459.87167557
13.8721294668084	1952444.39039882
13.8800156632079	1952428.90912206
13.8879018596075	1952413.42784531
13.895788056007	1952397.94656855
13.9036742524066	1952382.4652918
13.9115604488061	1952366.98401504
13.9194466452057	1952349.71597031
13.9273328416052	1952332.06408768
13.9352190380048	1952314.41220506
13.9431052344043	1952296.76032243
13.9509914308039	1952279.1084398
13.9588776272034	1952261.45655718
13.966763823603	1952243.80467455
13.9746500200025	1952226.15279192
13.982536216402	1952208.5009093
13.9904224128016	1952190.84902667
13.9983086092012	1952173.19714404
14.0061948056007	1952155.54526141
14.0140810020002	1952137.89337879
14.0219671983998	1952120.24149616
14.0298533947994	1952102.58961353
14.0377395911989	1952084.93773091
14.0456257875985	1952067.28584828
14.053511983998	1952049.63396565
14.0613981803975	1952031.98208303
14.0692843767971	1952014.3302004
14.0771705731967	1951996.67831777
14.0850567695962	1951979.02643515
14.0929429659957	1951961.37455252
14.1008291623953	1951943.72266989
14.1087153587948	1951926.07078727
14.1166015551944	1951908.41890464
14.1244877515939	1951890.76702201
14.1323739479935	1951873.11513939
14.1402601443931	1951855.46325676
14.1481463407926	1951837.81137413
14.1560325371921	1951820.3801875
14.1639187335917	1951804.84683584
14.1718049299913	1951789.31348417
14.1796911263908	1951773.78013251
14.1875773227904	1951758.24678084
14.1954635191899	1951742.71342918
14.2033497155894	1951727.18007751
14.211235911989	1951711.64672585
14.2191221083886	1951696.11337418
14.2270083047881	1951680.58002251
14.2348945011876	1951665.04667085
14.2427806975872	1951649.51331918
14.2506668939868	1951633.97996752
14.2585530903863	1951618.44661585
14.2664392867858	1951602.91326419
14.2743254831854	1951587.37991252
14.2822116795849	1951571.84656085
14.2900978759845	1951556.31320919
14.297984072384	1951540.77985752
14.3058702687836	1951525.24650586
14.3137564651831	1951509.71315419
14.3216426615827	1951494.17980253
14.3295288579822	1951478.64645086
14.3374150543818	1951463.1130992
14.3453012507813	1951447.57974753
14.3531874471809	1951432.04639586
14.3610736435804	1951416.5130442
14.36895983998	1951400.97969253
14.3768460363795	1951385.44634087
14.3847322327791	1951369.9129892
14.3926184291786	1951354.37963754
14.4005046255782	1951345.70407405
14.4083908219777	1951345.69977174
14.4162770183773	1951345.69546942
14.4241632147768	1951345.6911671
14.4320494111764	1951345.68686479
14.4399356075759	1951345.68256247
14.4478218039755	1951345.67826016
14.455708000375	1951345.67395784
14.4635941967746	1951345.66965552
14.4714803931741	1951345.66535321
14.4793665895737	1951345.66105089
14.4872527859732	1951345.65674858
14.4951389823728	1951345.65244626
14.5030251787723	1951345.64814394
14.5109113751719	1951345.64384163
14.5187975715714	1951345.63953931
14.526683767971	1951345.635237
14.5345699643705	1951345.63093468
14.5424561607701	1951345.62663236
14.5503423571696	1951345.62233005
14.5582285535692	1951345.61802773
14.5661147499687	1951345.61372541
14.5740009463683	1951345.6094231
14.5818871427678	1951345.60512078
14.5897733391674	1951345.60081847
14.5976595355669	1951345.59651615
14.6055457319665	1951345.59221383
14.613431928366	1951345.58791152
14.6213181247656	1951345.5836092
14.6292043211651	1951345.57930689
14.6370905175647	1951345.57500457
14.6449767139642	1951336.49846084
14.6528629103638	1951325.62711936
14.6607491067633	1951314.75577787
14.6686353031629	1951303.88443639
14.6765214995624	1951293.0130949
14.684407695962	1951282.14175341
14.6922938923615	1951271.27041193
14.7001800887611	1951260.39907044
14.7080662851606	1951249.52772896
14.7159524815602	1951238.65638747
14.7238386779597	1951227.78504598
14.7317248743593	1951216.9137045
14.7396110707588	1951206.04236301
14.7474972671584	1951195.17102153
14.7553834635579	1951184.29968004
14.7632696599575	1951173.42833855
14.771155856357	1951162.55699707
14.7790420527566	1951151.68565558
14.7869282491561	1951140.8143141
14.7948144455557	1951129.94297261
14.8027006419552	1951119.07163112
14.8105868383548	1951108.20028964
14.8184730347543	1951097.32894815
14.8263592311539	1951086.45760666
14.8342454275534	1951075.58626518
14.842131623953	1951064.71492369
14.8500178203525	1951053.84358221
14.8579040167521	1951042.97224072
14.8657902131516	1951032.10089923
14.8736764095512	1951021.22955775
14.8815626059507	1951008.47702703
14.8894488023503	1950990.98451784
14.8973349987498	1950973.49200866
14.9052211951494	1950955.99949947
14.9131073915489	1950938.50699029
14.9209935879485	1950921.0144811
14.928879784348	1950903.52197192
14.9367659807476	1950886.02946273
14.9446521771471	1950868.53695355
14.9525383735467	1950851.04444436
14.9604245699462	1950833.55193517
14.9683107663458	1950816.05942599
14.9761969627453	1950798.5669168
14.9840831591449	1950781.07440762
14.9919693555444	1950763.58189843
14.999855551944	1950746.08938925
15.0077417483435	1950728.59688006
15.0156279447431	1950711.10437087
15.0235141411426	1950693.61186169
15.0314003375422	1950676.1193525
15.0392865339417	1950658.62684332
15.0471727303413	1950641.13433413
15.0550589267408	1950623.64182495
15.0629451231404	1950606.14931576
15.0708313195399	1950588.65680658
15.0787175159395	1950571.16429739
15.086603712339	1950553.6717882
15.0944899087386	1950536.17927902
15.1023761051381	1950518.68676983
15.1102623015377	1950501.19426065
15.1181484979372	1950483.70175146
15.1260346943368	1950468.12002078
15.1339208907363	1950453.0479283
15.1418070871359	1950437.97583582
15.1496932835354	1950422.90374334
15.157579479935	1950407.83165086
15.1654656763345	1950392.75955838
15.1733518727341	1950377.6874659
15.1812380691336	1950362.61537342
15.1891242655332	1950347.54328093
15.1970104619327	1950332.47118845
15.2048966583323	1950317.39909597
15.2127828547318	1950302.32700349
15.2206690511314	1950287.25491101
15.2285552475309	1950272.18281853
15.2364414439305	1950257.11072605
15.24432764033	1950242.03863357
15.2522138367296	1950226.96654109
15.2601000331291	1950211.89444861
15.2679862295287	1950196.82235613
15.2758724259282	1950181.75026364
15.2837586223278	1950166.67817116
15.2916448187273	1950151.60607868
15.2995310151269	1950136.5339862
15.3074172115264	1950121.46189372
15.315303407926	1950106.38980124
15.3231896043255	1950091.31770876
15.3310758007251	1950076.24561628
15.3389619971246	1950061.1735238
15.3468481935242	1950046.10143132
15.3547343899237	1950031.02933884
15.3626205863233	1950017.79262911
15.3705067827228	1950007.94288485
15.3783929791224	1949998.09314058
15.3862791755219	1949988.24339631
15.3941653719215	1949978.39365205
15.402051568321	1949968.54390778
15.4099377647206	1949958.69416352
15.4178239611201	1949948.84441925
15.4257101575197	1949938.99467499
15.4335963539192	1949929.14493072
15.4414825503188	1949919.29518645
15.4493687467183	1949909.44544219
15.4572549431179	1949899.59569792
15.4651411395174	1949889.74595366
15.473027335917	1949879.89620939
15.4809135323165	1949870.04646513
15.4887997287161	1949860.19672086
15.4966859251156	1949850.34697659
15.5045721215152	1949840.49723233
15.5124583179147	1949830.64748806
15.5203445143143	1949820.7977438
15.5282307107138	1949810.94799953
15.5361169071134	1949801.09825527
15.5440031035129	1949791.248511
15.5518892999125	1949781.39876674
15.559775496312	1949771.54902247
15.5676616927116	1949761.6992782
15.5755478891111	1949751.84953394
15.5834340855107	1949741.99978967
15.5913202819102	1949732.15004541
15.5992064783098	1949722.30030114
15.6070926747093	1949711.48639509
15.6149788711089	1949700.64267795
15.6228650675084	1949689.7989608
15.630751263908	1949678.95524366
15.6386374603075	1949668.11152651
15.6465236567071	1949657.26780937
15.6544098531066	1949646.42409222
15.6622960495062	1949635.58037508
15.6701822459057	1949624.73665793
15.6780684423053	1949613.89294079
15.6859546387048	1949603.04922364
15.6938408351044	1949592.2055065
15.7017270315039	1949581.36178935
15.7096132279035	1949570.51807221
15.717499424303	1949559.67435506
15.7253856207026	1949548.83063792
15.7332718171021	1949537.98692077
15.7411580135017	1949527.14320363
15.7490442099012	1949516.29948648
15.7569304063008	1949505.45576934
15.7648166027003	1949494.61205219
[truncated: 6,000 more rows]
