# Supplementary material for: The reverse quantum limit and its implications for unconventional quantum oscillations in YbB12
Source: Nat Commun. 2024 Feb 21;15:1607. doi: 10.1038/s41467-024-45801-2 (PMC10881586; doi:10.1038/s41467-024-45801-2)
Supplement: Supplementary file 3 — Source Data [file 41467_2024_45801_MOESM3_ESM.zip › Source_Data/fvH_varyAngle/fvH_-11.6_deg.csv]

0.000278	1954967.952734
0.00816839817477185	1955019.70016832
0.0160587963495437	1954965.23931634
0.0239491945243155	1955024.26363504
0.0318395926990874	1954941.18769404
0.0397299908738592	1955034.58478222
0.0476203890486311	1955021.57269214
0.0555107872234029	1955011.16026913
0.0634011853981748	1954972.24136176
0.0712915835729466	1955008.62232613
0.0791819817477185	1955000.3948969
0.0870723799224903	1955002.74968958
0.0949627780972622	1954996.54286137
0.102853176272034	1955148.5393903
0.110743574446806	1954919.15835564
0.118633972621578	1954689.77732097
0.12652437079635	1954460.39628631
0.134414768971121	1954231.01525164
0.142305167145893	1954001.63421698
0.150195565320665	1953812.69963543
0.158085963495437	1953797.85615106
0.165976361670209	1953783.01266669
0.173866759844981	1953768.16918232
0.181757158019752	1953753.32569795
0.189647556194524	1953738.48221358
0.197537954369296	1953723.63872921
0.205428352544068	1953708.79524484
0.21331875071884	1953693.95176047
0.221209148893612	1953679.10827611
0.229099547068384	1953664.26479174
0.236989945243155	1953649.42130737
0.244880343417927	1953634.577823
0.252770741592699	1953619.73433863
0.260661139767471	1953604.89085426
0.268551537942243	1953590.04736989
0.276441936117015	1953575.20388552
0.284332334291786	1953560.36040115
0.292222732466558	1953545.51691678
0.30011313064133	1953530.67343242
0.308003528816102	1953515.82994805
0.315893926990874	1953500.98646368
0.323784325165646	1953486.14297931
0.331674723340418	1953471.29949494
0.339565121515189	1953465.85375506
0.347455519689961	1953474.58708501
0.355345917864733	1953483.32041495
0.363236316039505	1953492.0537449
0.371126714214277	1953500.78707484
0.379017112389049	1953509.52040479
0.38690751056382	1953518.25373474
0.394797908738592	1953526.98706468
0.402688306913364	1953535.72039463
0.410578705088136	1953544.45372457
0.418469103262908	1953553.18705452
0.42635950143768	1953561.92038447
0.434249899612452	1953570.65371441
0.442140297787223	1953579.38704436
0.450030695961995	1953588.1203743
0.457921094136767	1953596.85370425
0.465811492311539	1953605.58703419
0.473701890486311	1953614.32036414
0.481592288661083	1953623.05369409
0.489482686835854	1953631.78702403
0.497373085010626	1953640.52035398
0.505263483185398	1953649.25368392
0.51315388136017	1953657.98701387
0.521044279534942	1953666.72034382
0.528934677709714	1953675.45367376
0.536825075884485	1953684.18700371
0.544715474059257	1953692.92033365
0.552605872234029	1953701.6536636
0.560496270408801	1953710.38699355
0.568386668583573	1953719.12032349
0.576277066758345	1953727.85365344
0.584167464933117	1953736.58698338
0.592057863107888	1953745.32031333
0.59994826128266	1953754.05364328
0.607838659457432	1953762.78697322
0.615729057632204	1953771.52030317
0.623619455806976	1953780.25363311
0.631509853981748	1953788.98696306
0.63940025215652	1953797.72029301
0.647290650331291	1953806.45362295
0.655181048506063	1953811.61032192
0.663071446680835	1953810.24323934
0.670961844855607	1953808.87615676
0.678852243030379	1953807.50907418
0.686742641205151	1953806.1419916
0.694633039379922	1953804.77490902
0.702523437554694	1953803.40782644
0.710413835729466	1953802.04074386
0.718304233904238	1953800.67366128
0.72619463207901	1953799.3065787
0.734085030253782	1953797.93949612
0.741975428428553	1953796.57241354
0.749865826603325	1953795.20533096
0.757756224778097	1953793.83824839
0.765646622952869	1953792.47116581
0.773537021127641	1953791.10408323
0.781427419302413	1953789.73700065
0.789317817477185	1953788.36991807
0.797208215651956	1953787.00283549
0.805098613826728	1953785.63575291
0.8129890120015	1953784.26867033
0.820879410176272	1953782.90158775
0.828769808351044	1953781.53450517
0.836660206525816	1953780.16742259
0.844550604700588	1953778.80034001
0.852441002875359	1953777.43325743
0.860331401050131	1953776.06617485
0.868221799224903	1953774.69909227
0.876112197399675	1953773.33200969
0.884002595574447	1953771.96492711
0.891892993749219	1953770.59784453
0.89978339192399	1953769.23076195
0.907673790098762	1953767.86367937
0.915564188273534	1953766.49659679
0.923454586448306	1953765.12951421
0.931344984623078	1953763.76243163
0.93923538279785	1953762.39534905
0.947125780972622	1953761.02826647
0.955016179147393	1953759.66118389
0.962906577322165	1953758.29410131
0.970796975496937	1953756.92701873
0.978687373671709	1953755.55993616
0.986577771846481	1953754.19285358
0.994468170021253	1953752.825771
1.00235856819602	1953751.45868842
1.0102489663708	1953750.09160584
1.01813936454557	1953748.72452326
1.02602976272034	1953747.35744068
1.03392016089511	1953745.9903581
1.04181055906988	1953743.44278877
1.04970095724466	1953739.78406512
1.05759135541943	1953736.12534147
1.0654817535942	1953732.46661782
1.07337215176897	1953728.80789418
1.08126254994374	1953725.14917053
1.08915294811851	1953721.49044688
1.09704334629329	1953717.83172323
1.10493374446806	1953714.17299958
1.11282414264283	1953710.51427594
1.1207145408176	1953706.85555229
1.12860493899237	1953703.19682864
1.13649533716715	1953699.53810499
1.14438573534192	1953695.87938134
1.15227613351669	1953692.2206577
1.16016653169146	1953688.56193405
1.16805692986623	1953684.9032104
1.17594732804101	1953681.24448675
1.18383772621578	1953677.5857631
1.19172812439055	1953673.92703946
1.19961852256532	1953670.26831581
1.20750892074009	1953666.60959216
1.21539931891486	1953662.95086851
1.22328971708964	1953659.29214486
1.23118011526441	1953655.63342122
1.23907051343918	1953651.97469757
1.24696091161395	1953648.31597392
1.25485130978872	1953644.65725027
1.2627417079635	1953640.99852662
1.27063210613827	1953637.33980298
1.27852250431304	1953633.68107933
1.28641290248781	1953630.02235568
1.29430330066258	1953626.36363203
1.30219369883735	1953622.70490838
1.31008409701213	1953619.04618474
1.3179744951869	1953615.38746109
1.32586489336167	1953611.72873744
1.33375529153644	1953608.07001379
1.34164568971121	1953604.41129014
1.34953608788599	1953600.7525665
1.35742648606076	1953597.09384285
1.36531688423553	1953593.4351192
1.3732072824103	1953589.77639555
1.38109768058507	1953586.1176719
1.38898807875984	1953582.45894826
1.39687847693462	1953585.35636623
1.40476887510939	1953589.51727046
1.41265927328416	1953593.67817469
1.42054967145893	1953597.83907892
1.4284400696337	1953601.99998315
1.43633046780848	1953606.16088738
1.44422086598325	1953610.32179161
1.45211126415802	1953614.48269584
1.46000166233279	1953618.64360007
1.46789206050756	1953622.8045043
1.47578245868234	1953626.96540853
1.48367285685711	1953631.12631277
1.49156325503188	1953635.287217
1.49945365320665	1953639.44812123
1.50734405138142	1953643.60902546
1.51523444955619	1953647.76992969
1.52312484773097	1953651.93083392
1.53101524590574	1953656.09173815
1.53890564408051	1953660.25264238
1.54679604225528	1953664.41354661
1.55468644043005	1953668.57445084
1.56257683860483	1953672.73535507
1.5704672367796	1953676.8962593
1.57835763495437	1953681.05716353
1.58624803312914	1953685.21806776
1.59413843130391	1953689.37897199
1.60202882947868	1953693.53987623
1.60991922765346	1953697.70078046
1.61780962582823	1953701.86168469
1.625700024003	1953706.02258892
1.63359042217777	1953710.18349315
1.64148082035254	1953714.34439738
1.64937121852732	1953718.50530161
1.65726161670209	1953722.66620584
1.66515201487686	1953726.82711007
1.67304241305163	1953730.9880143
1.6809328112264	1953735.14891853
1.68882320940118	1953739.30982276
1.69671360757595	1953743.47072699
1.70460400575072	1953747.63163122
1.71249440392549	1953751.79253546
1.72038480210026	1953753.76239718
1.72827520027503	1953746.73933566
1.73616559844981	1953739.71627413
1.74405599662458	1953732.69321261
1.75194639479935	1953725.67015108
1.75983679297412	1953718.64708955
1.76772719114889	1953711.62402803
1.77561758932367	1953704.6009665
1.78350798749844	1953697.57790497
1.79139838567321	1953690.55484345
1.79928878384798	1953683.53178192
1.80717918202275	1953676.5087204
1.81506958019752	1953669.48565887
1.8229599783723	1953662.46259734
1.83085037654707	1953655.43953582
1.83874077472184	1953648.41647429
1.84663117289661	1953641.39341276
1.85452157107138	1953634.37035124
1.86241196924616	1953627.34728971
1.87030236742093	1953620.32422819
1.8781927655957	1953613.30116666
1.88608316377047	1953606.27810513
1.89397356194524	1953599.25504361
1.90186396012001	1953592.23198208
1.90975435829479	1953585.20892055
1.91764475646956	1953578.18585903
1.92553515464433	1953571.1627975
1.9334255528191	1953564.13973598
1.94131595099387	1953557.11667445
1.94920634916865	1953550.09361292
1.95709674734342	1953543.0705514
1.96498714551819	1953536.04748987
1.97287754369296	1953529.02442835
1.98076794186773	1953522.00136682
1.98865834004251	1953514.97830529
1.99654873821728	1953507.95524377
2.00443913639205	1953500.93218224
2.01232953456682	1953493.90912071
2.02021993274159	1953486.88605919
2.02811033091636	1953479.86299766
2.03600072909114	1953470.25896408
2.04389112726591	1953456.11214351
2.05178152544068	1953441.96532293
2.05967192361545	1953427.81850236
2.06756232179022	1953413.67168179
2.075452719965	1953399.52486122
2.08334311813977	1953385.37804065
2.09123351631454	1953371.23122008
2.09912391448931	1953357.08439951
2.10701431266408	1953342.93757894
2.11490471083885	1953328.79075837
2.12279510901363	1953314.64393779
2.1306855071884	1953300.49711722
2.13857590536317	1953286.35029665
2.14646630353794	1953272.20347608
2.15435670171271	1953258.05665551
2.16224709988749	1953243.90983494
2.17013749806226	1953229.76301437
2.17802789623703	1953215.6161938
2.1859182944118	1953201.46937322
2.19380869258657	1953187.32255265
2.20169909076134	1953173.17573208
2.20958948893612	1953159.02891151
2.21747988711089	1953144.88209094
2.22537028528566	1953130.73527037
2.23326068346043	1953116.5884498
2.2411510816352	1953102.44162923
2.24904147980998	1953088.29480866
2.25693187798475	1953074.14798808
2.26482227615952	1953060.00116751
2.27271267433429	1953045.85434694
2.28060307250906	1953031.70752637
2.28849347068383	1953017.5607058
2.29638386885861	1953003.41388523
2.30427426703338	1952989.26706466
2.31216466520815	1952975.12024409
2.32005506338292	1952960.97342351
2.32794546155769	1952946.82660294
2.33583585973247	1952932.67978237
2.34372625790724	1952934.18870293
2.35161665608201	1952939.40924458
2.35950705425678	1952944.62978623
2.36739745243155	1952949.85032788
2.37528785060633	1952955.07086953
2.3831782487811	1952960.29141118
2.39106864695587	1952965.51195283
2.39895904513064	1952970.73249448
2.40684944330541	1952975.95303613
2.41473984148018	1952981.17357778
2.42263023965496	1952986.39411942
2.43052063782973	1952991.61466107
2.4384110360045	1952996.83520272
2.44630143417927	1953002.05574437
2.45419183235404	1953007.27628602
2.46208223052882	1953012.49682767
2.46997262870359	1953017.71736932
2.47786302687836	1953022.93791097
2.48575342505313	1953028.15845262
2.4936438232279	1953033.37899427
2.50153422140267	1953038.59953592
2.50942461957745	1953043.82007757
2.51731501775222	1953049.04061922
2.52520541592699	1953054.26116087
2.53309581410176	1953059.48170252
2.54098621227653	1953064.70224417
2.54887661045131	1953069.92278582
2.55676700862608	1953075.14332747
2.56465740680085	1953080.36386912
2.57254780497562	1953085.58441077
2.58043820315039	1953090.80495242
2.58832860132516	1953096.02549406
2.59621899949994	1953101.24603571
2.60410939767471	1953106.46657736
2.61199979584948	1953111.68711901
2.61989019402425	1953116.90766066
2.62778059219902	1953122.12820231
2.6356709903738	1953124.47159509
2.64356138854857	1953117.84351241
2.65145178672334	1953111.21542972
2.65934218489811	1953104.58734703
2.66723258307288	1953097.95926434
2.67512298124766	1953091.33118165
2.68301337942243	1953084.70309897
2.6909037775972	1953078.07501628
2.69879417577197	1953071.44693359
2.70668457394674	1953064.8188509
2.71457497212151	1953058.19076821
2.72246537029629	1953051.56268553
2.73035576847106	1953044.93460284
2.73824616664583	1953038.30652015
2.7461365648206	1953031.67843746
2.75402696299537	1953025.05035477
2.76191736117015	1953018.42227209
2.76980775934492	1953011.7941894
2.77769815751969	1953005.16610671
2.78558855569446	1952998.53802402
2.79347895386923	1952991.90994133
2.801369352044	1952985.28185865
2.80925975021878	1952978.65377596
2.81715014839355	1952972.02569327
2.82504054656832	1952965.39761058
2.83293094474309	1952958.76952789
2.84082134291786	1952952.14144521
2.84871174109264	1952945.51336252
2.85660213926741	1952938.88527983
2.86449253744218	1952932.25719714
2.87238293561695	1952925.62911445
2.88027333379172	1952919.00103177
2.8881637319665	1952912.37294908
2.89605413014127	1952905.74486639
2.90394452831604	1952899.1167837
2.91183492649081	1952892.48870101
2.91972532466558	1952885.86061833
2.92761572284035	1952885.09419598
2.93550612101513	1952890.84680534
2.9433965191899	1952896.5994147
2.95128691736467	1952902.35202406
2.95917731553944	1952908.10463342
2.96706771371421	1952913.85724278
2.97495811188899	1952919.60985214
2.98284851006376	1952925.3624615
2.99073890823853	1952931.11507086
2.9986293064133	1952936.86768022
3.00651970458807	1952942.62028958
3.01441010276285	1952948.37289893
3.02230050093762	1952954.12550829
3.03019089911239	1952959.87811765
3.03808129728716	1952965.63072701
3.04597169546193	1952971.38333637
3.0538620936367	1952977.13594573
3.06175249181148	1952982.88855509
3.06964288998625	1952988.64116445
3.07753328816102	1952994.39377381
3.08542368633579	1953000.14638317
3.09331408451056	1953005.89899253
3.10120448268534	1953011.65160189
3.10909488086011	1953017.40421125
3.11698527903488	1953023.15682061
3.12487567720965	1953028.90942997
3.13276607538442	1953034.66203933
3.14065647355919	1953040.41464869
3.14854687173397	1953046.16725805
3.15643726990874	1953051.91986741
3.16432766808351	1953057.67247677
3.17221806625828	1953063.42508613
3.18010846443305	1953069.17769548
3.18799886260783	1953074.93030484
3.1958892607826	1953080.6829142
3.20377965895737	1953086.43552356
3.21167005713214	1953085.66297803
3.21956045530691	1953073.19079836
3.22745085348169	1953060.71861868
3.23534125165646	1953048.24643901
3.24323164983123	1953035.77425933
3.251122048006	1953023.30207966
3.25901244618077	1953010.82989999
3.26690284435554	1952998.35772031
3.27479324253032	1952985.88554064
3.28268364070509	1952973.41336096
3.29057403887986	1952960.94118129
3.29846443705463	1952948.46900162
3.3063548352294	1952935.99682194
3.31424523340418	1952923.52464227
3.32213563157895	1952911.05246259
3.33002602975372	1952898.58028292
3.33791642792849	1952886.10810325
3.34580682610326	1952873.63592357
3.35369722427803	1952861.1637439
3.36158762245281	1952848.69156422
3.36947802062758	1952836.21938455
3.37736841880235	1952823.74720487
3.38525881697712	1952811.2750252
3.39314921515189	1952798.80284553
3.40103961332667	1952786.33066585
3.40893001150144	1952773.85848618
3.41682040967621	1952761.3863065
3.42471080785098	1952748.91412683
3.43260120602575	1952736.44194716
3.44049160420052	1952723.96976748
3.4483820023753	1952711.49758781
3.45627240055007	1952699.02540813
3.46416279872484	1952686.55322846
3.47205319689961	1952674.08104878
3.47994359507438	1952661.60886911
3.48783399324916	1952649.13668944
3.49572439142393	1952641.50488773
3.5036147895987	1952635.1716096
3.51150518777347	1952628.83833148
3.51939558594824	1952622.50505335
3.52728598412302	1952616.17177523
3.53517638229779	1952609.8384971
3.54306678047256	1952603.50521898
3.55095717864733	1952597.17194085
3.5588475768221	1952590.83866273
3.56673797499687	1952584.5053846
3.57462837317165	1952578.17210648
3.58251877134642	1952571.83882835
3.59040916952119	1952565.50555023
3.59829956769596	1952559.17227211
3.60618996587073	1952552.83899398
3.61408036404551	1952546.50571586
3.62197076222028	1952540.17243773
3.62986116039505	1952533.83915961
3.63775155856982	1952527.50588148
3.64564195674459	1952521.17260336
3.65353235491936	1952514.83932523
3.66142275309414	1952508.50604711
3.66931315126891	1952502.17276898
3.67720354944368	1952495.83949086
3.68509394761845	1952489.50621273
3.69298434579322	1952483.17293461
3.700874743968	1952476.83965648
3.70876514214277	1952470.50637836
3.71665554031754	1952464.17310024
3.72454593849231	1952457.83982211
3.73243633666708	1952451.50654399
3.74032673484185	1952445.17326586
3.74821713301663	1952438.83998774
3.7561075311914	1952432.50670961
3.76399792936617	1952426.17343149
3.77188832754094	1952417.83718859
3.77977872571571	1952408.55114094
3.78766912389049	1952399.2650933
3.79555952206526	1952389.97904566
3.80344992024003	1952380.69299802
3.8113403184148	1952371.40695037
3.81923071658957	1952362.12090273
3.82712111476435	1952352.83485509
3.83501151293912	1952343.54880745
3.84290191111389	1952334.2627598
3.85079230928866	1952324.97671216
3.85868270746343	1952315.69066452
3.8665731056382	1952306.40461688
3.87446350381298	1952297.11856923
3.88235390198775	1952287.83252159
3.89024430016252	1952278.54647395
3.89813469833729	1952269.26042631
3.90602509651206	1952259.97437866
3.91391549468684	1952250.68833102
3.92180589286161	1952241.40228338
3.92969629103638	1952232.11623574
3.93758668921115	1952222.83018809
3.94547708738592	1952213.54414045
3.95336748556069	1952204.25809281
3.96125788373547	1952194.97204517
3.96914828191024	1952185.68599752
3.97703868008501	1952176.39994988
3.98492907825978	1952167.11390224
3.99281947643455	1952157.8278546
4.00070987460933	1952148.54180695
4.0086002727841	1952139.25575931
4.01649067095887	1952129.96971167
4.02438106913364	1952120.68366403
4.03227146730841	1952111.39761638
4.04016186548319	1952102.11156874
4.04805226365796	1952091.87262162
4.05594266183273	1952081.59337787
4.0638330600075	1952071.31413413
4.07172345818227	1952061.03489039
4.07961385635704	1952050.75564665
4.08750425453182	1952040.47640291
4.09539465270659	1952030.19715917
4.10328505088136	1952019.91791542
4.11117544905613	1952009.63867168
4.1190658472309	1951999.35942794
4.12695624540568	1951989.0801842
4.13484664358045	1951978.80094046
4.14273704175522	1951968.52169672
4.15062743992999	1951958.24245297
4.15851783810476	1951947.96320923
4.16640823627953	1951937.68396549
4.17429863445431	1951927.40472175
4.18218903262908	1951917.12547801
4.19007943080385	1951906.84623427
4.19796982897862	1951896.56699052
4.20586022715339	1951886.28774678
4.21375062532817	1951876.00850304
4.22164102350294	1951865.7292593
4.22953142167771	1951855.45001556
4.23742181985248	1951845.17077182
4.24531221802725	1951834.89152807
4.25320261620202	1951824.61228433
4.2610930143768	1951814.33304059
4.26898341255157	1951804.05379685
4.27687381072634	1951793.77455311
4.28476420890111	1951783.49530937
4.29265460707588	1951773.21606562
4.30054500525066	1951762.93682188
4.30843540342543	1951752.65757814
4.3163258016002	1951734.38689448
4.32421619977497	1951710.20282126
4.33210659794974	1951686.01874803
4.33999699612452	1951661.83467481
4.34788739429929	1951637.65060159
4.35577779247406	1951613.46652837
4.36366819064883	1951589.28245515
4.3715585888236	1951565.09838193
4.37944898699837	1951540.91430871
4.38733938517315	1951516.73023549
4.39522978334792	1951492.54616227
4.40312018152269	1951468.36208904
4.41101057969746	1951444.17801582
4.41890097787223	1951419.9939426
4.42679137604701	1951395.80986938
4.43468177422178	1951371.62579616
4.44257217239655	1951347.44172294
4.45046257057132	1951323.25764972
4.45835296874609	1951299.0735765
4.46624336692086	1951274.88950327
4.47413376509564	1951250.70543005
4.48202416327041	1951226.52135683
4.48991456144518	1951202.33728361
4.49780495961995	1951178.15321039
4.50569535779472	1951153.96913717
4.5135857559695	1951129.78506395
4.52147615414427	1951105.60099073
4.52936655231904	1951081.4169175
4.53725695049381	1951057.23284428
4.54514734866858	1951033.04877106
4.55303774684335	1951008.86469784
4.56092814501813	1950984.68062462
4.5688185431929	1950960.4965514
4.57670894136767	1950936.31247818
4.58459933954244	1950922.30625455
4.59248973771721	1950919.41063773
4.60038013589199	1950916.5150209
4.60827053406676	1950913.61940408
4.61616093224153	1950910.72378725
4.6240513304163	1950907.82817043
4.63194172859107	1950904.93255361
4.63983212676585	1950902.03693678
4.64772252494062	1950899.14131996
4.65561292311539	1950896.24570313
4.66350332129016	1950893.35008631
4.67139371946493	1950890.45446948
4.6792841176397	1950887.55885266
4.68717451581448	1950884.66323584
4.69506491398925	1950881.76761901
4.70295531216402	1950878.87200219
4.71084571033879	1950875.97638536
4.71873610851356	1950873.08076854
4.72662650668834	1950870.18515171
4.73451690486311	1950867.28953489
4.74240730303788	1950864.39391807
4.75029770121265	1950861.49830124
4.75818809938742	1950858.60268442
4.76607849756219	1950855.70706759
4.77396889573697	1950852.81145077
4.78185929391174	1950849.91583394
4.78974969208651	1950847.02021712
4.79764009026128	1950844.1246003
4.80553048843605	1950841.22898347
4.81342088661083	1950838.33336665
4.8213112847856	1950835.43774982
4.82920168296037	1950832.542133
4.83709208113514	1950829.64651617
4.84498247930991	1950826.75089935
4.85287287748469	1950803.72480506
4.86076327565946	1950768.93973036
4.86865367383423	1950734.15465567
4.876544072009	1950699.36958098
4.88443447018377	1950664.58450629
4.89232486835854	1950629.7994316
4.90021526653332	1950595.01435691
4.90810566470809	1950560.22928222
4.91599606288286	1950525.44420752
4.92388646105763	1950490.65913283
4.9317768592324	1950455.87405814
4.93966725740718	1950421.08898345
4.94755765558195	1950386.30390876
4.95544805375672	1950351.51883407
4.96333845193149	1950316.73375937
4.97122885010626	1950281.94868468
4.97911924828103	1950247.16360999
4.98700964645581	1950212.3785353
4.99490004463058	1950177.59346061
5.00279044280535	1950142.80838592
5.01068084098012	1950108.02331122
5.01857123915489	1950073.23823653
5.02646163732967	1950038.45316184
5.03435203550444	1950003.66808715
5.04224243367921	1949968.88301246
5.05013283185398	1949934.09793777
5.05802323002875	1949899.31286308
5.06591362820352	1949864.52778838
5.0738040263783	1949829.74271369
5.08169442455307	1949794.957639
5.08958482272784	1949760.17256431
5.09747522090261	1949725.38748962
5.10536561907738	1949690.60241493
5.11325601725216	1949655.88428486
5.12114641542693	1949645.09038434
5.1290368136017	1949634.29648383
5.13692721177647	1949623.50258331
5.14481760995124	1949612.7086828
5.15270800812602	1949601.91478228
5.16059840630079	1949591.12088177
5.16848880447556	1949580.32698125
5.17637920265033	1949569.53308074
5.1842696008251	1949558.73918022
5.19215999899987	1949547.94527971
5.20005039717465	1949537.15137919
5.20794079534942	1949526.35747868
5.21583119352419	1949515.56357816
5.22372159169896	1949504.76967765
5.23161198987373	1949493.97577713
5.23950238804851	1949483.18187662
5.24739278622328	1949472.38797611
5.25528318439805	1949461.59407559
5.26317358257282	1949450.80017508
5.27106398074759	1949440.00627456
5.27895437892236	1949429.21237405
5.28684477709714	1949418.41847353
5.29473517527191	1949407.62457302
5.30262557344668	1949396.8306725
5.31051597162145	1949386.03677199
5.31840636979622	1949375.24287147
5.326296767971	1949364.44897096
5.33418716614577	1949353.65507044
5.34207756432054	1949342.86116993
5.34996796249531	1949332.06726941
5.35785836067008	1949321.2733689
5.36574875884486	1949310.47946838
5.37363915701963	1949299.68556787
5.3815295551944	1949298.25745873
5.38941995336917	1949304.02353786
5.39731035154394	1949309.78961699
5.40520074971871	1949315.55569611
5.41309114789349	1949321.32177524
5.42098154606826	1949327.08785437
5.42887194424303	1949332.8539335
5.4367623424178	1949338.62001263
5.44465274059257	1949344.38609175
5.45254313876735	1949350.15217088
5.46043353694212	1949355.91825001
5.46832393511689	1949361.68432914
5.47621433329166	1949367.45040827
5.48410473146643	1949373.2164874
5.4919951296412	1949378.98256652
5.49988552781598	1949384.74864565
5.50777592599075	1949390.51472478
5.51566632416552	1949396.28080391
5.52355672234029	1949402.04688304
5.53144712051506	1949407.81296216
5.53933751868984	1949413.57904129
5.54722791686461	1949419.34512042
5.55511831503938	1949425.11119955
5.56300871321415	1949430.87727868
5.57089911138892	1949436.6433578
5.57878950956369	1949442.40943693
5.58667990773847	1949448.17551606
5.59457030591324	1949453.94159519
5.60246070408801	1949459.70767432
5.61035110226278	1949465.47375345
5.61824150043755	1949471.23983257
5.62613189861233	1949477.0059117
5.6340222967871	1949482.77199083
5.64191269496187	1949485.39391422
5.64980309313664	1949480.61073375
5.65769349131141	1949475.82755327
5.66558388948619	1949471.0443728
5.67347428766096	1949466.26119232
5.68136468583573	1949461.47801185
5.6892550840105	1949456.69483137
5.69714548218527	1949451.9116509
5.70503588036004	1949447.12847042
5.71292627853482	1949442.34528995
5.72081667670959	1949437.56210947
5.72870707488436	1949432.778929
5.73659747305913	1949427.99574852
5.7444878712339	1949423.21256805
5.75237826940868	1949418.42938757
5.76026866758345	1949413.6462071
5.76815906575822	1949408.86302662
5.77604946393299	1949404.07984614
5.78393986210776	1949399.29666567
5.79183026028253	1949394.51348519
5.79972065845731	1949389.73030472
5.80761105663208	1949384.94712424
5.81550145480685	1949380.16394377
5.82339185298162	1949375.38076329
5.83128225115639	1949370.59758282
5.83917264933117	1949365.81440234
5.84706304750594	1949361.03122187
5.85495344568071	1949356.24804139
5.86284384385548	1949351.46486092
5.87073424203025	1949346.68168044
5.87862464020503	1949341.89849997
5.8865150383798	1949337.11531949
5.89440543655457	1949332.33213901
5.90229583472934	1949321.69036581
5.91018623290411	1949284.77936103
5.91807663107888	1949247.86835625
5.92596702925366	1949210.95735147
5.93385742742843	1949174.04634669
5.9417478256032	1949137.13534191
5.94963822377797	1949100.22433713
5.95752862195274	1949063.31333235
5.96541902012752	1949026.40232757
5.97330941830229	1948989.49132279
5.98119981647706	1948952.58031801
5.98909021465183	1948915.66931323
5.9969806128266	1948878.75830845
6.00487101100137	1948841.84730367
6.01276140917615	1948804.93629889
6.02065180735092	1948768.02529411
6.02854220552569	1948731.11428933
6.03643260370046	1948694.20328455
6.04432300187523	1948657.29227977
6.05221340005001	1948620.38127499
6.06010379822478	1948583.47027021
6.06799419639955	1948546.55926543
6.07588459457432	1948509.64826065
6.08377499274909	1948472.73725587
6.09166539092386	1948435.82625109
6.09955578909864	1948398.91524631
6.10744618727341	1948362.00424153
6.11533658544818	1948325.09323675
6.12322698362295	1948288.18223197
6.13111738179772	1948251.27122719
6.1390077799725	1948214.36022241
6.14689817814727	1948177.44921763
6.15478857632204	1948140.53821285
6.16267897449681	1948109.03091086
6.17056937267158	1948098.5703038
6.17845977084636	1948088.10969675
6.18635016902113	1948077.6490897
6.1942405671959	1948067.18848264
6.20213096537067	1948056.72787559
6.21002136354544	1948046.26726854
6.21791176172021	1948035.80666149
6.22580215989499	1948025.34605443
6.23369255806976	1948014.88544738
6.24158295624453	1948004.42484033
6.2494733544193	1947993.96423328
6.25736375259407	1947983.50362622
6.26525415076885	1947973.04301917
6.27314454894362	1947962.58241212
6.28103494711839	1947952.12180506
6.28892534529316	1947941.66119801
6.29681574346793	1947931.20059096
6.3047061416427	1947920.73998391
6.31259653981748	1947910.27937685
6.32048693799225	1947899.8187698
6.32837733616702	1947889.35816275
6.33626773434179	1947878.89755569
6.34415813251656	1947868.43694864
6.35204853069134	1947857.97634159
6.35993892886611	1947847.51573454
6.36782932704088	1947837.05512748
6.37571972521565	1947826.59452043
6.38361012339042	1947816.13391338
6.3915005215652	1947805.67330632
6.39939091973997	1947795.21269927
6.40728131791474	1947784.75209222
6.41517171608951	1947774.29148517
6.42306211426428	1947764.36318687
6.43095251243905	1947755.41444276
6.43884291061383	1947746.46569865
6.4467333087886	1947737.51695454
6.45462370696337	1947728.56821044
6.46251410513814	1947719.61946633
6.47040450331291	1947710.67072222
6.47829490148769	1947701.72197812
6.48618529966246	1947692.77323401
6.49407569783723	1947683.8244899
6.501966096012	1947674.87574579
6.50985649418677	1947665.92700169
6.51774689236154	1947656.97825758
6.52563729053632	1947648.02951347
6.53352768871109	1947639.08076937
6.54141808688586	1947630.13202526
6.54930848506063	1947621.18328115
6.5571988832354	1947612.23453705
6.56508928141018	1947603.28579294
6.57297967958495	1947594.33704883
6.58087007775972	1947585.38830472
6.58876047593449	1947576.43956062
6.59665087410926	1947567.49081651
6.60454127228403	1947558.5420724
6.61243167045881	1947549.59332829
6.62032206863358	1947540.64458419
6.62821246680835	1947531.69584008
6.63610286498312	1947522.74709597
6.64399326315789	1947513.79835187
6.65188366133267	1947504.84960776
6.65977405950744	1947495.90086365
6.66766445768221	1947486.95211954
6.67555485585698	1947478.00337544
6.68344525403175	1947466.40627579
6.69133565220653	1947453.14829576
6.6992260503813	1947439.89031572
6.70711644855607	1947426.63233568
6.71500684673084	1947413.37435564
6.72289724490561	1947400.11637561
6.73078764308038	1947386.85839557
6.73867804125516	1947373.60041553
6.74656843942993	1947360.3424355
6.7544588376047	1947347.08445546
6.76234923577947	1947333.82647542
6.77023963395424	1947320.56849539
6.77813003212902	1947307.31051535
6.78602043030379	1947294.05253531
6.79391082847856	1947280.79455528
6.80180122665333	1947267.53657524
6.8096916248281	1947254.2785952
6.81758202300287	1947241.02061517
6.82547242117765	1947227.76263513
6.83336281935242	1947214.50465509
6.84125321752719	1947201.24667505
6.84914361570196	1947187.98869502
6.85703401387673	1947174.73071498
6.86492441205151	1947161.47273494
6.87281481022628	1947148.21475491
6.88070520840105	1947134.95677487
6.88859560657582	1947121.69879483
6.89648600475059	1947108.4408148
6.90437640292536	1947095.18283476
6.91226680110014	1947081.92485472
6.92015719927491	1947068.66687469
6.92804759744968	1947055.40889465
6.93593799562445	1947042.15091461
6.94382839379922	1947034.12844045
6.951718791974	1947026.20260527
6.95960919014877	1947018.27677009
6.96749958832354	1947010.35093491
6.97538998649831	1947002.42509973
6.98328038467308	1946994.49926454
6.99117078284786	1946986.57342936
6.99906118102263	1946978.64759418
7.0069515791974	1946970.721759
7.01484197737217	1946962.79592382
7.02273237554694	1946954.87008864
7.03062277372171	1946946.94425346
7.03851317189649	1946939.01841828
7.04640357007126	1946931.0925831
7.05429396824603	1946923.16674792
7.0621843664208	1946915.24091273
7.07007476459557	1946907.31507755
7.07796516277035	1946899.38924237
7.08585556094512	1946891.46340719
7.09374595911989	1946883.53757201
7.10163635729466	1946875.61173683
7.10952675546943	1946867.68590165
7.1174171536442	1946859.76006647
7.12530755181898	1946851.83423129
7.13319794999375	1946843.90839611
7.14108834816852	1946835.98256093
7.14897874634329	1946828.05672574
7.15686914451806	1946820.13089056
7.16475954269284	1946812.20505538
7.17264994086761	1946804.2792202
7.18054033904238	1946796.35338502
7.18843073721715	1946788.42754984
7.19632113539192	1946771.40416453
7.2042115335667	1946743.10349699
7.21210193174147	1946714.80282946
7.21999232991624	1946686.50216192
7.22788272809101	1946658.20149439
7.23577312626578	1946629.90082686
7.24366352444055	1946601.60015932
7.25155392261533	1946573.29949179
7.2594443207901	1946544.99882425
7.26733471896487	1946516.69815672
7.27522511713964	1946488.39748919
7.28311551531441	1946460.09682165
7.29100591348919	1946431.79615412
7.29889631166396	1946403.49548658
7.30678670983873	1946375.19481905
7.3146771080135	1946346.89415152
7.32256750618827	1946318.59348398
7.33045790436304	1946290.29281645
7.33834830253782	1946261.99214892
7.34623870071259	1946233.69148138
7.35412909888736	1946205.39081385
7.36201949706213	1946177.09014631
7.3699098952369	1946148.78947878
7.37780029341168	1946120.48881125
7.38569069158645	1946092.18814371
7.39358108976122	1946063.88747618
7.40147148793599	1946035.58680864
7.40936188611076	1946007.28614111
7.41725228428553	1945978.98547358
7.42514268246031	1945950.68480604
7.43303308063508	1945922.38413851
7.44092347880985	1945894.08347097
7.44881387698462	1945865.83209993
7.45670427515939	1945852.56289513
7.46459467333417	1945839.29369033
7.47248507150894	1945826.02448552
7.48037546968371	1945812.75528072
7.48826586785848	1945799.48607592
7.49615626603325	1945786.21687112
7.50404666420803	1945772.94766631
7.5119370623828	1945759.67846151
7.51982746055757	1945746.40925671
7.52771785873234	1945733.14005191
7.53560825690711	1945719.87084711
7.54349865508188	1945706.6016423
7.55138905325666	1945693.3324375
7.55927945143143	1945680.0632327
7.5671698496062	1945666.7940279
7.57506024778097	1945653.5248231
7.58295064595574	1945640.25561829
7.59084104413052	1945626.98641349
7.59873144230529	1945613.71720869
7.60662184048006	1945600.44800389
7.61451223865483	1945587.17879908
7.6224026368296	1945573.90959428
7.63029303500437	1945560.64038948
7.63818343317915	1945547.37118468
7.64607383135392	1945534.10197988
7.65396422952869	1945520.83277507
7.66185462770346	1945507.56357027
7.66974502587823	1945494.29436547
7.67763542405301	1945481.02516067
7.68552582222778	1945467.75595586
7.69341622040255	1945454.48675106
7.70130661857732	1945441.21754626
7.70919701675209	1945421.38430492
7.71708741492687	1945397.9874716
7.72497781310164	1945374.59063828
7.73286821127641	1945351.19380496
7.74075860945118	1945327.79697164
7.74864900762595	1945304.40013832
7.75653940580072	1945281.003305
7.7644298039755	1945257.60647168
7.77232020215027	1945234.20963836
7.78021060032504	1945210.81280504
7.78810099849981	1945187.41597172
7.79599139667458	1945164.0191384
7.80388179484936	1945140.62230508
7.81177219302413	1945117.22547176
7.8196625911989	1945093.82863844
7.82755298937367	1945070.43180512
7.83544338754844	1945047.03497181
7.84333378572321	1945023.63813849
7.85122418389799	1945000.24130517
7.85911458207276	1944976.84447185
7.86700498024753	1944953.44763853
7.8748953784223	1944930.05080521
7.88278577659707	1944906.65397189
7.89067617477185	1944883.25713857
7.89856657294662	1944859.86030525
7.90645697112139	1944836.46347193
7.91434736929616	1944813.06663861
7.92223776747093	1944789.66980529
7.9301281656457	1944766.27297197
7.93801856382048	1944742.87613865
7.94590896199525	1944719.47930533
7.95379936017002	1944696.08247201
7.96168975834479	1944685.23672483
7.96958015651956	1944695.22079269
7.97747055469434	1944705.20486056
7.98536095286911	1944715.18892843
7.99325135104388	1944725.1729963
8.00114174921865	1944735.15706417
8.00903214739342	1944745.14113204
8.0169225455682	1944755.12519991
8.02481294374297	1944765.10926777
8.03270334191774	1944775.09333564
8.04059374009251	1944785.07740351
8.04848413826728	1944795.06147138
8.05637453644205	1944805.04553925
8.06426493461683	1944815.02960712
8.0721553327916	1944825.01367499
8.08004573096637	1944834.99774285
8.08793612914114	1944844.98181072
8.09582652731591	1944854.96587859
8.10371692549069	1944864.94994646
8.11160732366546	1944874.93401433
8.11949772184023	1944884.9180822
8.127388120015	1944894.90215007
8.13527851818977	1944904.88621793
8.14316891636454	1944914.8702858
8.15105931453932	1944924.85435367
8.15894971271409	1944934.83842154
8.16684011088886	1944944.82248941
8.17473050906363	1944954.80655728
8.1826209072384	1944964.79062515
8.19051130541318	1944974.77469301
8.19840170358795	1944984.75876088
8.20629210176272	1944994.74282875
8.21418249993749	1944995.33481818
8.22207289811226	1944953.94471498
8.22996329628704	1944912.55461178
8.23785369446181	1944871.16450858
8.24574409263658	1944829.77440538
8.25363449081135	1944788.38430218
8.26152488898612	1944746.99419898
8.26941528716089	1944705.60409578
8.27730568533567	1944664.21399257
8.28519608351044	1944622.82388937
8.29308648168521	1944581.43378617
8.30097687985998	1944540.04368297
8.30886727803475	1944498.65357977
8.31675767620953	1944457.26347657
8.3246480743843	1944415.87337337
8.33253847255907	1944374.48327017
8.34042887073384	1944333.09316697
8.34831926890861	1944291.70306377
8.35620966708338	1944250.31296056
8.36410006525815	1944208.92285736
8.37199046343293	1944167.53275416
8.3798808616077	1944126.14265096
8.38777125978247	1944084.75254776
8.39566165795724	1944043.36244456
8.40355205613202	1944001.97234136
8.41144245430679	1943960.58223816
8.41933285248156	1943919.19213496
8.42722325065633	1943877.80203176
8.4351136488311	1943836.41192855
8.44300404700587	1943795.02182535
8.45089444518065	1943753.63172215
8.45878484335542	1943712.24161895
8.46667524153019	1943673.80227628
8.47456563970496	1943678.13247308
8.48245603787974	1943682.46266987
8.49034643605451	1943686.79286667
8.49823683422928	1943691.12306346
8.50612723240405	1943695.45326025
8.51401763057882	1943699.78345705
8.52190802875359	1943704.11365384
8.52979842692836	1943708.44385063
8.53768882510314	1943712.77404743
8.54557922327791	1943717.10424422
8.55346962145268	1943721.43444101
8.56136001962745	1943725.76463781
8.56925041780223	1943730.0948346
8.577140815977	1943734.4250314
8.58503121415177	1943738.75522819
8.59292161232654	1943743.08542498
8.60081201050131	1943747.41562178
8.60870240867608	1943751.74581857
8.61659280685086	1943756.07601536
8.62448320502563	1943760.40621216
8.6323736032004	1943764.73640895
8.64026400137517	1943769.06660575
8.64815439954994	1943773.39680254
8.65604479772472	1943777.72699933
8.66393519589949	1943782.05719613
8.67182559407426	1943786.38739292
8.67971599224903	1943790.71758971
8.6876063904238	1943795.04778651
8.69549678859857	1943799.3779833
8.70338718677334	1943803.7081801
8.71127758494812	1943808.03837689
8.71916798312289	1943812.20598799
8.72705838129766	1943808.25872974
8.73494877947243	1943804.31147148
8.74283917764721	1943800.36421323
8.75072957582198	1943796.41695497
8.75861997399675	1943792.46969671
8.76651037217152	1943788.52243846
8.77440077034629	1943784.5751802
8.78229116852106	1943780.62792195
8.79018156669584	1943776.68066369
8.79807196487061	1943772.73340543
8.80596236304538	1943768.78614718
8.81385276122015	1943764.83888892
8.82174315939492	1943760.89163067
8.8296335575697	1943756.94437241
8.83752395574447	1943752.99711416
8.84541435391924	1943749.0498559
8.85330475209401	1943745.10259764
8.86119515026878	1943741.15533939
8.86908554844355	1943737.20808113
8.87697594661832	1943733.26082288
8.8848663447931	1943729.31356462
8.89275674296787	1943725.36630637
8.90064714114264	1943721.41904811
8.90853753931741	1943717.47178985
8.91642793749219	1943713.5245316
8.92431833566696	1943709.57727334
8.93220873384173	1943705.63001509
8.9400991320165	1943701.68275683
8.94798953019127	1943697.73549858
8.95587992836604	1943693.78824032
8.96377032654082	1943689.84098206
8.97166072471559	1943685.18921918
8.97955112289036	1943665.61520856
8.98744152106513	1943646.04119794
8.99533191923991	1943626.46718732
9.00322231741468	1943606.8931767
9.01111271558945	1943587.31916607
9.01900311376422	1943567.74515545
9.02689351193899	1943548.17114483
9.03478391011376	1943528.59713421
9.04267430828853	1943509.02312359
9.05056470646331	1943489.44911297
9.05845510463808	1943469.87510235
9.06634550281285	1943450.30109173
9.07423590098762	1943430.72708111
9.0821262991624	1943411.15307049
9.09001669733717	1943391.57905987
9.09790709551194	1943372.00504924
9.10579749368671	1943352.43103862
9.11368789186148	1943332.857028
9.12157829003625	1943313.28301738
9.12946868821103	1943293.70900676
9.1373590863858	1943274.13499614
9.14524948456057	1943254.56098552
9.15313988273534	1943234.9869749
9.16103028091011	1943215.41296428
9.16892067908489	1943195.83895366
9.17681107725966	1943176.26494304
9.18470147543443	1943156.69093242
9.1925918736092	1943137.11692179
9.20048227178397	1943117.54291117
9.20837266995874	1943097.96890055
9.21626306813351	1943078.39488993
9.22415346630829	1943059.15754509
9.23204386448306	1943042.01512162
9.23993426265783	1943024.87269816
9.2478246608326	1943007.73027469
9.25571505900738	1942990.58785122
9.26360545718215	1942973.44542775
9.27149585535692	1942956.30300429
9.27938625353169	1942939.16058082
9.28727665170646	1942922.01815735
9.29516704988123	1942904.87573389
9.30305744805601	1942887.73331042
9.31094784623078	1942870.59088695
9.31883824440555	1942853.44846349
9.32672864258032	1942836.30604002
9.3346190407551	1942819.16361655
9.34250943892987	1942802.02119309
9.35039983710464	1942784.87876962
9.35829023527941	1942767.73634615
9.36618063345418	1942750.59392269
9.37407103162895	1942733.45149922
9.38196142980372	1942716.30907575
9.38985182797849	1942699.16665229
9.39774222615327	1942682.02422882
9.40563262432804	1942664.88180535
9.41352302250281	1942647.73938189
9.42141342067758	1942630.59695842
9.42930381885236	1942613.45453495
9.43719421702713	1942596.31211149
9.4450846152019	1942579.16968802
9.45297501337667	1942562.02726455
9.46086541155144	1942544.88484109
9.46875580972621	1942527.74241762
9.47664620790099	1942515.04027973
9.48453660607576	1942512.82436584
9.49242700425053	1942510.60845195
9.5003174024253	1942508.39253806
9.50820780060008	1942506.17662417
9.51609819877485	1942503.96071027
9.52398859694962	1942501.74479638
9.53187899512439	1942499.52888249
9.53976939329916	1942497.3129686
9.54765979147393	1942495.09705471
9.5555501896487	1942492.88114082
9.56344058782348	1942490.66522693
9.57133098599825	1942488.44931304
9.57922138417302	1942486.23339915
9.58711178234779	1942484.01748526
9.59500218052256	1942481.80157137
9.60289257869734	1942479.58565748
9.61078297687211	1942477.36974359
9.61867337504688	1942475.1538297
9.62656377322165	1942472.93791581
9.63445417139642	1942470.72200191
9.6423445695712	1942468.50608802
9.65023496774597	1942466.29017413
9.65812536592074	1942464.07426024
9.66601576409551	1942461.85834635
9.67390616227028	1942459.64243246
9.68179656044506	1942457.42651857
9.68968695861983	1942455.21060468
9.6975773567946	1942452.99469079
9.70546775496937	1942450.7787769
9.71335815314414	1942448.56286301
9.72124855131891	1942446.34694912
9.72913894949368	1942436.71844394
9.73702934766846	1942420.29582268
9.74491974584323	1942403.87320141
9.752810144018	1942387.45058015
9.76070054219277	1942371.02795888
9.76859094036755	1942354.60533762
9.77648133854232	1942338.18271635
9.78437173671709	1942321.76009508
9.79226213489186	1942305.33747382
9.80015253306663	1942288.91485255
9.8080429312414	1942272.49223129
9.81593332941618	1942256.06961002
9.82382372759095	1942239.64698876
9.83171412576572	1942223.22436749
9.83960452394049	1942206.80174623
9.84749492211527	1942190.37912496
9.85538532029004	1942173.9565037
9.86327571846481	1942157.53388243
9.87116611663958	1942141.11126116
9.87905651481435	1942124.6886399
9.88694691298912	1942108.26601863
9.89483731116389	1942091.84339737
9.90272770933867	1942075.4207761
9.91061810751344	1942058.99815484
9.91850850568821	1942042.57553357
9.92639890386298	1942026.15291231
9.93428930203775	1942009.73029104
9.94217970021253	1941993.30766978
9.9500700983873	1941976.88504851
9.95796049656207	1941960.46242724
9.96585089473684	1941944.03980598
9.97374129291161	1941927.61718471
9.98163169108638	1941897.81796824
9.98952208926116	1941864.90546158
9.99741248743593	1941831.99295492
10.0053028856107	1941799.08044826
10.0131932837855	1941766.1679416
10.0210836819602	1941733.25543495
10.028974080135	1941700.34292829
10.0368644783098	1941667.43042163
10.0447548764846	1941634.51791497
10.0526452746593	1941601.60540831
10.0605356728341	1941568.69290166
10.0684260710089	1941535.780395
10.0763164691836	1941502.86788834
10.0842068673584	1941469.95538168
10.0920972655332	1941437.04287502
10.099987663708	1941404.13036837
10.1078780618827	1941371.21786171
10.1157684600575	1941338.30535505
10.1236588582323	1941305.39284839
10.131549256407	1941272.48034173
10.1394396545818	1941239.56783508
10.1473300527566	1941206.65532842
10.1552204509314	1941173.74282176
10.1631108491061	1941140.8303151
10.1710012472809	1941107.91780844
10.1788916454557	1941075.00530179
10.1867820436305	1941042.09279513
10.1946724418052	1941009.18028847
10.20256283998	1940976.26778181
10.2104532381548	1940943.35527515
10.2183436363295	1940910.4427685
10.2262340345043	1940882.87627643
10.2341244326791	1940882.36090184
10.2420148308539	1940881.84552724
10.2499052290286	1940881.33015265
10.2577956272034	1940880.81477805
10.2656860253782	1940880.29940345
10.2735764235529	1940879.78402886
10.2814668217277	1940879.26865426
10.2893572199025	1940878.75327967
10.2972476180773	1940878.23790507
10.305138016252	1940877.72253048
10.3130284144268	1940877.20715588
10.3209188126016	1940876.69178128
10.3288092107763	1940876.17640669
10.3366996089511	1940875.66103209
10.3445900071259	1940875.1456575
10.3524804053007	1940874.6302829
10.3603708034754	1940874.11490831
10.3682612016502	1940873.59953371
10.376151599825	1940873.08415912
10.3840419979997	1940872.56878452
10.3919323961745	1940872.05340992
10.3998227943493	1940871.53803533
10.4077131925241	1940871.02266073
10.4156035906988	1940870.50728614
10.4234939888736	1940869.99191154
10.4313843870484	1940869.47653695
10.4392747852232	1940868.96116235
10.4471651833979	1940868.44578776
10.4550555815727	1940867.93041316
10.4629459797475	1940867.41503856
10.4708363779222	1940866.89966397
10.478726776097	1940862.84495862
10.4866171742718	1940856.26880147
10.4945075724466	1940849.69264433
10.5023979706213	1940843.11648719
10.5102883687961	1940836.54033005
10.5181787669709	1940829.96417291
10.5260691651456	1940823.38801577
10.5339595633204	1940816.81185863
10.5418499614952	1940810.23570148
10.54974035967	1940803.65954434
10.5576307578447	1940797.0833872
10.5655211560195	1940790.50723006
10.5734115541943	1940783.93107292
10.581301952369	1940777.35491578
10.5891923505438	1940770.77875863
10.5970827487186	1940764.20260149
10.6049731468934	1940757.62644435
10.6128635450681	1940751.05028721
10.6207539432429	1940744.47413007
10.6286443414177	1940737.89797293
10.6365347395924	1940731.32181579
10.6444251377672	1940724.74565864
10.652315535942	1940718.1695015
10.6602059341168	1940711.59334436
10.6680963322915	1940705.01718722
10.6759867304663	1940698.44103008
10.6838771286411	1940691.86487294
10.6917675268159	1940685.28871579
10.6996579249906	1940678.71255865
10.7075483231654	1940672.13640151
10.7154387213402	1940665.56024437
10.7233291195149	1940657.79175327
10.7312195176897	1940633.16217574
10.7391099158645	1940608.53259821
10.7470003140393	1940583.90302069
10.754890712214	1940559.27344316
10.7627811103888	1940534.64386563
10.7706715085636	1940510.0142881
10.7785619067383	1940485.38471057
10.7864523049131	1940460.75513304
10.7943427030879	1940436.12555551
10.8022331012627	1940411.49597798
10.8101234994374	1940386.86640046
10.8180138976122	1940362.23682293
10.825904295787	1940337.6072454
10.8337946939617	1940312.97766787
10.8416850921365	1940288.34809034
10.8495754903113	1940263.71851281
10.8574658884861	1940239.08893528
10.8653562866608	1940214.45935775
10.8732466848356	1940189.82978023
10.8811370830104	1940165.2002027
10.8890274811851	1940140.57062517
10.8969178793599	1940115.94104764
10.9048082775347	1940091.31147011
10.9126986757095	1940066.68189258
10.9205890738842	1940042.05231505
10.928479472059	1940017.42273752
10.9363698702338	1939992.79315999
10.9442602684086	1939968.16358247
10.9521506665833	1939943.53400494
10.9600410647581	1939918.90442741
10.9679314629329	1939894.27484988
10.9758218611076	1939880.810905
10.9837122592824	1939874.52864854
10.9916026574572	1939868.24639208
10.999493055632	1939861.96413562
11.0073834538067	1939855.68187916
11.0152738519815	1939849.39962271
11.0231642501563	1939843.11736625
11.031054648331	1939836.83510979
11.0389450465058	1939830.55285333
11.0468354446806	1939824.27059687
11.0547258428554	1939817.98834041
11.0626162410301	1939811.70608395
11.0705066392049	1939805.42382749
11.0783970373797	1939799.14157104
11.0862874355544	1939792.85931458
11.0941778337292	1939786.57705812
11.102068231904	1939780.29480166
11.1099586300788	1939774.0125452
11.1178490282535	1939767.73028874
11.1257394264283	1939761.44803228
11.1336298246031	1939755.16577583
11.1415202227778	1939748.88351937
11.1494106209526	1939742.60126291
11.1573010191274	1939736.31900645
11.1651914173022	1939730.03674999
11.1730818154769	1939723.75449353
11.1809722136517	1939717.47223707
11.1888626118265	1939711.18998061
11.1967530100012	1939704.90772415
11.204643408176	1939698.6254677
11.2125338063508	1939692.34321124
11.2204242045256	1939688.00104751
11.2283146027003	1939691.0009049
11.2362050008751	1939694.00076229
11.2440953990499	1939697.00061968
11.2519857972247	1939700.00047708
11.2598761953994	1939703.00033447
11.2677665935742	1939706.00019186
11.275656991749	1939709.00004925
11.2835473899237	1939711.99990664
11.2914377880985	1939714.99976403
11.2993281862733	1939717.99962142
11.3072185844481	1939720.99947881
11.3151089826228	1939723.9993362
11.3229993807976	1939726.99919359
11.3308897789724	1939729.99905098
11.3387801771471	1939732.99890837
11.3466705753219	1939735.99876576
11.3545609734967	1939738.99862315
11.3624513716715	1939741.99848054
11.3703417698462	1939744.99833793
11.378232168021	1939747.99819533
11.3861225661958	1939750.99805272
11.3940129643705	1939753.99791011
11.4019033625453	1939756.9977675
11.4097937607201	1939759.99762489
11.4176841588949	1939762.99748228
11.4255745570696	1939765.99733967
11.4334649552444	1939768.99719706
11.4413553534192	1939771.99705445
11.4492457515939	1939774.99691184
11.4571361497687	1939777.99676923
11.4650265479435	1939780.99662662
11.4729169461183	1939755.42123022
11.480807344293	1939725.50548121
11.4886977424678	1939695.58973219
11.4965881406426	1939665.67398317
11.5044785388174	1939635.75823415
11.5123689369921	1939605.84248514
11.5202593351669	1939575.92673612
11.5281497333417	1939546.0109871
11.5360401315164	1939516.09523809
11.5439305296912	1939486.17948907
11.551820927866	1939456.26374005
11.5597113260408	1939426.34799103
11.5676017242155	1939396.43224202
11.5754921223903	1939366.516493
11.5833825205651	1939336.60074398
11.5912729187398	1939306.68499497
11.5991633169146	1939276.76924595
11.6070537150894	1939246.85349693
11.6149441132642	1939216.93774791
11.6228345114389	1939187.0219989
11.6307249096137	1939157.10624988
11.6386153077885	1939127.19050086
11.6465057059632	1939097.27475185
11.654396104138	1939067.35900283
11.6622865023128	1939037.44325381
11.6701769004876	1939007.52750479
11.6780672986623	1938977.61175578
11.6859576968371	1938947.69600676
11.6938480950119	1938917.78025774
11.7017384931866	1938887.86450873
11.7096288913614	1938857.94875971
11.7175192895362	1938836.94705804
11.725409687711	1938822.23143479
11.7333000858857	1938807.51581155
11.7411904840605	1938792.8001883
11.7490808822353	1938778.08456505
11.7569712804101	1938763.3689418
11.7648616785848	1938748.65331856
11.7727520767596	1938733.93769531
11.7806424749344	1938719.22207206
11.7885328731091	1938704.50644882
11.7964232712839	1938689.79082557
11.8043136694587	1938675.07520232
11.8122040676335	1938660.35957907
11.8200944658082	1938645.64395583
11.827984863983	1938630.92833258
11.8358752621578	1938616.21270933
11.8437656603325	1938601.49708609
11.8516560585073	1938586.78146284
11.8595464566821	1938572.06583959
11.8674368548569	1938557.35021634
11.8753272530316	1938542.6345931
11.8832176512064	1938527.91896985
11.8911080493812	1938513.2033466
11.8989984475559	1938498.48772335
11.9068888457307	1938483.77210011
11.9147792439055	1938469.05647686
11.9226696420803	1938454.34085361
11.930560040255	1938439.62523037
11.9384504384298	1938424.90960712
11.9463408366046	1938410.19398387
11.9542312347793	1938395.47836062
11.9621216329541	1938383.16738787
11.9700120311289	1938375.05443452
11.9779024293037	1938366.94148118
11.9857928274784	1938358.82852783
11.9936832256532	1938350.71557449
12.001573623828	1938342.60262115
12.0094640220027	1938334.4896678
12.0173544201775	1938326.37671446
12.0252448183523	1938318.26376112
12.0331352165271	1938310.15080777
12.0410256147018	1938302.03785443
12.0489160128766	1938293.92490109
12.0568064110514	1938285.81194774
12.0646968092262	1938277.6989944
12.0725872074009	1938269.58604105
12.0804776055757	1938261.47308771
12.0883680037505	1938253.36013437
12.0962584019252	1938245.24718102
12.1041488001	1938237.13422768
12.1120391982748	1938229.02127434
12.1199295964496	1938220.90832099
12.1278199946243	1938212.79536765
12.1357103927991	1938204.68241431
12.1436007909739	1938196.56946096
12.1514911891486	1938188.45650762
12.1593815873234	1938180.34355428
12.1672719854982	1938172.23060093
12.175162383673	1938164.11764759
12.1830527818477	1938156.00469424
12.1909431800225	1938147.8917409
12.1988335781973	1938139.77878756
12.206723976372	1938129.92071284
12.2146143745468	1938113.16917317
12.2225047727216	1938096.4176335
12.2303951708964	1938079.66609383
12.2382855690711	1938062.91455416
12.2461759672459	1938046.1630145
12.2540663654207	1938029.41147483
12.2619567635954	1938012.65993516
12.2698471617702	1937995.90839549
12.277737559945	1937979.15685582
12.2856279581198	1937962.40531615
12.2935183562945	1937945.65377648
12.3014087544693	1937928.90223681
12.3092991526441	1937912.15069714
12.3171895508189	1937895.39915747
12.3250799489936	1937878.6476178
12.3329703471684	1937861.89607814
12.3408607453432	1937845.14453847
12.3487511435179	1937828.3929988
12.3566415416927	1937811.64145913
12.3645319398675	1937794.88991946
12.3724223380423	1937778.13837979
12.380312736217	1937761.38684012
12.3882031343918	1937744.63530045
12.3960935325666	1937727.88376078
12.4039839307413	1937711.13222111
12.4118743289161	1937694.38068144
12.4197647270909	1937677.62914177
12.4276551252657	1937660.87760211
12.4355455234404	1937644.12606244
12.4434359216152	1937627.37452277
12.45132631979	1937610.85660893
12.4592167179647	1937596.488819
12.4671071161395	1937582.12102907
12.4749975143143	1937567.75323914
12.4828879124891	1937553.3854492
12.4907783106638	1937539.01765927
12.4986687088386	1937524.64986934
12.5065591070134	1937510.28207941
12.5144495051881	1937495.91428948
12.5223399033629	1937481.54649954
12.5302303015377	1937467.17870961
12.5381206997125	1937452.81091968
12.5460110978872	1937438.44312975
12.553901496062	1937424.07533982
12.5617918942368	1937409.70754988
12.5696822924116	1937395.33975995
12.5775726905863	1937380.97197002
12.5854630887611	1937366.60418009
12.5933534869359	1937352.23639016
12.6012438851106	1937337.86860023
12.6091342832854	1937323.50081029
12.6170246814602	1937309.13302036
12.624915079635	1937294.76523043
12.6328054778097	1937280.3974405
12.6406958759845	1937266.02965057
12.6485862741593	1937251.66186063
12.656476672334	1937237.2940707
12.6643670705088	1937222.92628077
12.6722574686836	1937208.55849084
12.6801478668584	1937194.19070091
12.6880382650331	1937179.82291097
12.6959286632079	1937165.63507233
12.7038190613827	1937154.81112491
12.7117094595574	1937143.98717749
12.7195998577322	1937133.16323007
12.727490255907	1937122.33928265
12.7353806540818	1937111.51533523
12.7432710522565	1937100.69138782
12.7511614504313	1937089.8674404
12.7590518486061	1937079.04349298
12.7669422467808	1937068.21954556
12.7748326449556	1937057.39559814
12.7827230431304	1937046.57165072
12.7906134413052	1937035.7477033
12.7985038394799	1937024.92375588
12.8063942376547	1937014.09980846
12.8142846358295	1937003.27586104
12.8221750340042	1936992.45191363
12.830065432179	1936981.62796621
12.8379558303538	1936970.80401879
12.8458462285286	1936959.98007137
12.8537366267033	1936949.15612395
12.8616270248781	1936938.33217653
12.8695174230529	1936927.50822911
12.8774078212277	1936916.68428169
12.8852982194024	1936905.86033427
12.8931886175772	1936895.03638685
12.901079015752	1936884.21243944
12.9089694139267	1936873.38849202
12.9168598121015	1936862.5645446
12.9247502102763	1936851.74059718
12.9326406084511	1936840.91664976
12.9405310066258	1936830.26658152
12.9484214048006	1936822.34932205
12.9563118029754	1936814.43206258
12.9642022011501	1936806.51480311
12.9720925993249	1936798.59754363
12.9799829974997	1936790.68028416
12.9878733956745	1936782.76302469
12.9957637938492	1936774.84576522
13.003654192024	1936766.92850574
13.0115445901988	1936759.01124627
13.0194349883735	1936751.0939868
13.0273253865483	1936743.17672733
13.0352157847231	1936735.25946786
13.0431061828979	1936727.34220838
13.0509965810726	1936719.42494891
13.0588869792474	1936711.50768944
13.0667773774222	1936703.59042997
13.0746677755969	1936695.6731705
13.0825581737717	1936687.75591102
13.0904485719465	1936679.83865155
13.0983389701213	1936671.92139208
13.106229368296	1936664.00413261
13.1141197664708	1936656.08687314
13.1220101646456	1936648.16961366
13.1299005628204	1936640.25235419
13.1377909609951	1936632.33509472
13.1456813591699	1936624.41783525
13.1535717573447	1936616.50057578
13.1614621555194	1936608.5833163
13.1693525536942	1936600.66605683
13.177242951869	1936592.74879736
13.1851333500438	1936582.61552484
13.1930237482185	1936557.11368799
13.2009141463933	1936531.61185113
13.2088045445681	1936506.11001427
13.2166949427428	1936480.60817741
13.2245853409176	1936455.10634056
13.2324757390924	1936429.6045037
13.2403661372672	1936404.10266684
13.2482565354419	1936378.60082999
13.2561469336167	1936353.09899313
13.2640373317915	1936327.59715627
13.2719277299662	1936302.09531942
13.279818128141	1936276.59348256
13.2877085263158	1936251.0916457
13.2955989244906	1936225.58980885
13.3034893226653	1936200.08797199
13.3113797208401	1936174.58613513
13.3192701190149	1936149.08429827
13.3271605171896	1936123.58246142
13.3350509153644	1936098.08062456
13.3429413135392	1936072.5787877
13.350831711714	1936047.07695085
13.3587221098887	1936021.57511399
13.3666125080635	1935996.07327713
13.3745029062383	1935970.57144028
13.3823933044131	1935945.06960342
13.3902837025878	1935919.56776656
13.3981741007626	1935894.06592971
13.4060644989374	1935868.56409285
13.4139548971121	1935843.06225599
13.4218452952869	1935817.56041913
13.4297356934617	1935795.8825256
13.4376260916365	1935785.70681035
13.4455164898112	1935775.5310951
13.453406887986	1935765.35537985
13.4612972861608	1935755.1796646
13.4691876843355	1935745.00394935
13.4770780825103	1935734.8282341
13.4849684806851	1935724.65251885
13.4928588788599	1935714.4768036
13.5007492770346	1935704.30108835
13.5086396752094	1935694.12537309
13.5165300733842	1935683.94965784
13.5244204715589	1935673.77394259
13.5323108697337	1935663.59822734
13.5402012679085	1935653.42251209
13.5480916660833	1935643.24679684
13.555982064258	1935633.07108159
13.5638724624328	1935622.89536634
13.5717628606076	1935612.71965109
13.5796532587823	1935602.54393584
13.5875436569571	1935592.36822059
13.5954340551319	1935582.19250534
13.6033244533067	1935572.01679009
13.6112148514814	1935561.84107484
13.6191052496562	1935551.66535959
13.626995647831	1935541.48964434
13.6348860460057	1935531.31392909
13.6427764441805	1935521.13821384
13.6506668423553	1935510.96249859
13.6585572405301	1935500.78678334
13.6664476387048	1935490.61106809
13.6743380368796	1935485.99466376
13.6822284350544	1935488.70517104
13.6901188332292	1935491.41567833
13.6980092314039	1935494.12618562
13.7058996295787	1935496.8366929
13.7137900277535	1935499.54720019
13.7216804259282	1935502.25770747
13.729570824103	1935504.96821476
13.7374612222778	1935507.67872204
13.7453516204526	1935510.38922933
13.7532420186273	1935513.09973662
13.7611324168021	1935515.8102439
13.7690228149769	1935518.52075119
13.7769132131516	1935521.23125847
13.7848036113264	1935523.94176576
13.7926940095012	1935526.65227305
13.800584407676	1935529.36278033
13.8084748058507	1935532.07328762
13.8163652040255	1935534.7837949
13.8242556022003	1935537.49430219
13.832146000375	1935540.20480947
13.8400363985498	1935542.91531676
13.8479267967246	1935545.62582405
13.8558171948994	1935548.33633133
13.8637075930741	1935551.04683862
13.8715979912489	1935553.7573459
13.8794883894237	1935556.46785319
13.8873787875984	1935559.17836047
13.8952691857732	1935561.88886776
13.903159583948	1935564.59937505
13.9110499821228	1935567.30988233
13.9189403802975	1935553.79371393
13.9268307784723	1935532.35297662
13.9347211766471	1935510.91223932
13.9426115748219	1935489.47150201
13.9505019729966	1935468.0307647
13.9583923711714	1935446.5900274
13.9662827693462	1935425.14929009
13.9741731675209	1935403.70855278
13.9820635656957	1935382.26781548
13.9899539638705	1935360.82707817
13.9978443620453	1935339.38634086
14.00573476022	1935317.94560356
14.0136251583948	1935296.50486625
14.0215155565696	1935275.06412895
14.0294059547443	1935253.62339164
14.0372963529191	1935232.18265433
14.0451867510939	1935210.74191703
14.0530771492687	1935189.30117972
14.0609675474434	1935167.86044241
14.0688579456182	1935146.41970511
14.076748343793	1935124.9789678
14.0846387419677	1935103.53823049
14.0925291401425	1935082.09749319
14.1004195383173	1935060.65675588
14.1083099364921	1935039.21601858
14.1162003346668	1935017.77528127
14.1240907328416	1934996.33454396
14.1319811310164	1934974.89380666
14.1398715291911	1934953.45306935
14.1477619273659	1934932.01233204
14.1556523255407	1934910.57159474
14.1635427237155	1934889.68035769
14.1714331218902	1934868.80529971
14.179323520065	1934847.93024174
14.1872139182398	1934827.05518377
14.1951043164146	1934806.1801258
14.2029947145893	1934785.30506783
14.2108851127641	1934764.43000985
14.2187755109389	1934743.55495188
14.2266659091136	1934722.67989391
14.2345563072884	1934701.80483594
14.2424467054632	1934680.92977797
14.250337103638	1934660.05472
14.2582275018127	1934639.17966202
14.2661178999875	1934618.30460405
14.2740082981623	1934597.42954608
14.281898696337	1934576.55448811
14.2897890945118	1934555.67943014
14.2976794926866	1934534.80437216
14.3055698908614	1934513.92931419
14.3134602890361	1934493.05425622
14.3213506872109	1934472.17919825
14.3292410853857	1934451.30414028
14.3371314835604	1934430.4290823
14.3450218817352	1934409.55402433
14.35291227991	1934388.67896636
14.3608026780848	1934367.80390839
14.3686930762595	1934346.92885042
14.3765834744343	1934326.05379245
14.3844738726091	1934305.17873447
14.3923642707838	1934284.3036765
14.4002546689586	1934269.32920436
14.4081450671334	1934266.41169221
14.4160354653082	1934263.49418007
14.4239258634829	1934260.57666792
14.4318162616577	1934257.65915578
14.4397066598325	1934254.74164363
14.4475970580073	1934251.82413149
14.455487456182	1934248.90661934
14.4633778543568	1934245.9891072
14.4712682525316	1934243.07159505
14.4791586507063	1934240.15408291
14.4870490488811	1934237.23657076
14.4949394470559	1934234.31905862
14.5028298452307	1934231.40154647
14.5107202434054	1934228.48403433
14.5186106415802	1934225.56652218
14.526501039755	1934222.64901004
14.5343914379297	1934219.73149789
14.5422818361045	1934216.81398575
14.5501722342793	1934213.8964736
14.5580626324541	1934210.97896146
14.5659530306288	1934208.06144931
14.5738434288036	1934205.14393716
14.5817338269784	1934202.22642502
14.5896242251531	1934199.30891287
14.5975146233279	1934196.39140073
14.6054050215027	1934193.47388858
14.6132954196775	1934190.55637644
14.6211858178522	1934187.63886429
14.629076216027	1934184.72135215
14.6369666142018	1934181.80384
14.6448570123765	1934171.54939545
14.6527474105513	1934158.76126167
14.6606378087261	1934145.97312789
14.6685282069009	1934133.1849941
14.6764186050756	1934120.39686032
14.6843090032504	1934107.60872654
14.6921994014252	1934094.82059276
14.7000897995999	1934082.03245897
14.7079801977747	1934069.24432519
14.7158705959495	1934056.45619141
14.7237609941243	1934043.66805762
14.731651392299	1934030.87992384
14.7395417904738	1934018.09179006
14.7474321886486	1934005.30365628
14.7553225868234	1933992.51552249
14.7632129849981	1933979.72738871
14.7711033831729	1933966.93925493
14.7789937813477	1933954.15112114
14.7868841795224	1933941.36298736
14.7947745776972	1933928.57485358
14.802664975872	1933915.7867198
14.8105553740468	1933902.99858601
14.8184457722215	1933890.21045223
14.8263361703963	1933877.42231845
14.8342265685711	1933864.63418467
14.8421169667458	1933851.84605088
14.8500073649206	1933839.0579171
14.8578977630954	1933826.26978332
14.8657881612702	1933813.48164953
14.8736785594449	1933800.69351575
14.8815689576197	1933787.29791097
14.8894593557945	1933771.6718208
14.8973497539692	1933756.04573063
14.905240152144	1933740.41964045
14.9131305503188	1933724.79355028
14.9210209484936	1933709.16746011
14.9289113466683	1933693.54136994
14.9368017448431	1933677.91527977
14.9446921430179	1933662.28918959
14.9525825411926	1933646.66309942
14.9604729393674	1933631.03700925
14.9683633375422	1933615.41091908
14.976253735717	1933599.78482891
14.9841441338917	1933584.15873874
14.9920345320665	1933568.53264856
14.9999249302413	1933552.90655839
15.0078153284161	1933537.28046822
15.0157057265908	1933521.65437805
15.0235961247656	1933506.02828788
15.0314865229404	1933490.40219771
15.0393769211151	1933474.77610753
15.0472673192899	1933459.15001736
15.0551577174647	1933443.52392719
15.0630481156395	1933427.89783702
15.0709385138142	1933412.27174685
15.078828911989	1933396.64565667
15.0867193101638	1933381.0195665
15.0946097083385	1933365.39347633
15.1025001065133	1933349.76738616
15.1103905046881	1933334.14129599
15.1182809028629	1933318.51520582
15.1261713010376	1933301.67798995
15.1340616992124	1933284.41451611
15.1419520973872	1933267.15104228
15.1498424955619	1933249.88756844
15.1577328937367	1933232.62409461
15.1656232919115	1933215.36062078
15.1735136900863	1933198.09714694
15.181404088261	1933180.83367311
15.1892944864358	1933163.57019927
15.1971848846106	1933146.30672544
15.2050752827853	1933129.0432516
15.2129656809601	1933111.77977777
15.2208560791349	1933094.51630393
15.2287464773097	1933077.2528301
15.2366368754844	1933059.98935626
15.2445272736592	1933042.72588243
15.252417671834	1933025.46240859
15.2603080700087	1933008.19893476
15.2681984681835	1932990.93546092
15.2760888663583	1932973.67198709
15.2839792645331	1932956.40851325
15.2918696627078	1932939.14503942
15.2997600608826	1932921.88156559
15.3076504590574	1932904.61809175
15.3155408572322	1932887.35461792
15.3234312554069	1932870.09114408
15.3313216535817	1932852.82767025
15.3392120517565	1932835.56419641
15.3471024499312	1932818.30072258
15.354992848106	1932801.03724874
15.3628832462808	1932788.32657811
15.3707736444556	1932785.27755988
15.3786640426303	1932782.22854165
15.3865544408051	1932779.17952343
15.3944448389799	1932776.1305052
15.4023352371546	1932773.08148697
15.4102256353294	1932770.03246875
15.4181160335042	1932766.98345052
15.426006431679	1932763.93443229
15.4338968298537	1932760.88541406
15.4417872280285	1932757.83639584
15.4496776262033	1932754.78737761
15.457568024378	1932751.73835938
15.4654584225528	1932748.68934116
15.4733488207276	1932745.64032293
15.4812392189024	1932742.5913047
15.4891296170771	1932739.54228648
15.4970200152519	1932736.49326825
15.5049104134267	1932733.44425002
15.5128008116014	1932730.39523179
15.5206912097762	1932727.34621357
15.528581607951	1932724.29719534
15.5364720061258	1932721.24817711
15.5443624043005	1932718.19915889
15.5522528024753	1932715.15014066
15.5601432006501	1932712.10112243
15.5680335988249	1932709.0521042
15.5759239969996	1932706.00308598
15.5838143951744	1932702.95406775
15.5917047933492	1932699.90504952
15.5995951915239	1932696.8560313
15.6074855896987	1932680.68852804
15.6153759878735	1932663.94333492
15.6232663860483	1932647.19814179
15.631156784223	1932630.45294867
15.6390471823978	1932613.70775554
15.6469375805726	1932596.96256242
15.6548279787473	1932580.21736929
15.6627183769221	1932563.47217616
15.6706087750969	1932546.72698304
15.6784991732717	1932529.98178991
15.6863895714464	1932513.23659679
15.6942799696212	1932496.49140366
15.702170367796	1932479.74621054
15.7100607659707	1932463.00101741
15.7179511641455	1932446.25582429
15.7258415623203	1932429.51063116
15.7337319604951	1932412.76543804
15.7416223586698	1932396.02024491
15.7495127568446	1932379.27505179
15.7574031550194	1932362.52985866
15.7652935531941	1932345.78466554
15.7731839513689	1932329.03947241
[truncated: 6,000 more rows]
