# Supplementary material for: The reverse quantum limit and its implications for unconventional quantum oscillations in YbB12
Source: Nat Commun. 2024 Feb 21;15:1607. doi: 10.1038/s41467-024-45801-2 (PMC10881586; doi:10.1038/s41467-024-45801-2)
Supplement: Supplementary file 3 — Source Data [file 41467_2024_45801_MOESM3_ESM.zip › Source_Data/fvH_varyAngle/fvH_13.9_deg.csv]

0.000301	1982033.324867
0.00819473646705838	1982029.69097242
0.0160884729341168	1982036.4483928
0.0239822094011751	1982035.10884548
0.0318759458682335	1982043.27632365
0.0397696823352919	1982063.47546532
0.0476634188023503	1982027.68911204
0.0555571552694087	1982049.41962233
0.063450891736467	1981985.41067685
0.0713446282035254	1982025.27452584
0.0792383646705838	1982032.58483473
0.0871321011376422	1982008.43048391
0.0950258376047006	1982013.78829111
0.102919574071759	1982038.34564691
0.110813310538817	1981895.99109657
0.118707047005876	1981675.92165379
0.126600783472934	1981455.85221102
0.134494519939993	1981235.78276825
0.142388256407051	1981015.71332548
0.150281992874109	1980807.46909919
0.158175729341168	1980797.16738099
0.166069465808226	1980786.86566279
0.173963202275284	1980776.56394459
0.181856938742343	1980766.26222639
0.189750675209401	1980755.96050819
0.19764441167646	1980745.65878999
0.205538148143518	1980735.35707179
0.213431884610576	1980725.05535359
0.221325621077635	1980714.75363539
0.229219357544693	1980704.45191719
0.237113094011751	1980694.15019898
0.24500683047881	1980683.84848078
0.252900566945868	1980673.54676258
0.260794303412927	1980663.24504438
0.268688039879985	1980652.94332618
0.276581776347043	1980642.64160798
0.284475512814102	1980632.33988978
0.29236924928116	1980622.03817158
0.300262985748219	1980611.73645338
0.308156722215277	1980601.43473518
0.316050458682335	1980591.13301698
0.323944195149394	1980580.83129877
0.331837931616452	1980570.52958057
0.33973166808351	1980570.16233981
0.347625404550569	1980579.457486
0.355519141017627	1980588.7526322
0.363412877484686	1980598.0477784
0.371306613951744	1980607.3429246
0.379200350418802	1980616.6380708
0.387094086885861	1980625.93321699
0.394987823352919	1980635.22836319
0.402881559819978	1980644.52350939
0.410775296287036	1980653.81865559
0.418669032754094	1980663.11380178
0.426562769221153	1980672.40894798
0.434456505688211	1980681.70409418
0.442350242155269	1980690.99924038
0.450243978622328	1980700.29438657
0.458137715089386	1980709.58953277
0.466031451556445	1980718.88467897
0.473925188023503	1980728.17982517
0.481818924490561	1980737.47497137
0.48971266095762	1980746.77011756
0.497606397424678	1980756.06526376
0.505500133891736	1980765.36040996
0.513393870358795	1980774.65555616
0.521287606825853	1980783.95070235
0.529181343292912	1980793.24584855
0.53707507975997	1980802.54099475
0.544968816227028	1980811.83614095
0.552862552694087	1980821.13128714
0.560756289161145	1980830.42643334
0.568650025628204	1980839.72157954
0.576543762095262	1980849.01672574
0.58443749856232	1980858.31187194
0.592331235029379	1980867.60701813
0.600224971496437	1980876.90216433
0.608118707963495	1980886.19731053
0.616012444430554	1980895.49245673
0.623906180897612	1980904.78760292
0.631799917364671	1980914.08274912
0.639693653831729	1980923.37789532
0.647587390298787	1980932.67304152
0.655481126765846	1980939.83525304
0.663374863232904	1980945.88513849
0.671268599699963	1980951.93502393
0.679162336167021	1980957.98490937
0.687056072634079	1980964.03479482
0.694949809101138	1980970.08468026
0.702843545568196	1980976.1345657
0.710737282035254	1980982.18445115
0.718631018502313	1980988.23433659
0.726524754969371	1980994.28422203
0.73441849143643	1981000.33410748
0.742312227903488	1981006.38399292
0.750205964370546	1981012.43387836
0.758099700837605	1981018.48376381
0.765993437304663	1981024.53364925
0.773887173771721	1981030.58353469
0.78178091023878	1981036.63342013
0.789674646705838	1981042.68330558
0.797568383172897	1981048.73319102
0.805462119639955	1981054.78307646
0.813355856107013	1981060.83296191
0.821249592574072	1981066.88284735
0.82914332904113	1981072.93273279
0.837037065508188	1981078.98261824
0.844930801975247	1981085.03250368
0.852824538442305	1981091.08238912
0.860718274909364	1981097.13227457
0.868612011376422	1981103.18216001
0.87650574784348	1981109.23204545
0.884399484310539	1981115.2819309
0.892293220777597	1981121.33181634
0.900186957244656	1981127.38170178
0.908080693711714	1981133.43158723
0.915974430178772	1981139.48147267
0.923868166645831	1981145.53135811
0.931761903112889	1981151.58124355
0.939655639579948	1981157.631129
0.947549376047006	1981163.68101444
0.955443112514064	1981169.73089988
0.963336848981123	1981175.78078533
0.971230585448181	1981181.83067077
0.979124321915239	1981187.88055621
0.987018058382298	1981193.93044166
0.994911794849356	1981199.9803271
1.00280553131641	1981206.03021254
1.01069926778347	1981212.08009799
1.01859300425053	1981218.12998343
1.02648674071759	1981224.17986887
1.03438047718465	1981230.22975432
1.04227421365171	1981233.30484955
1.05016795011876	1981235.47287344
1.05806168658582	1981237.64089733
1.06595542305288	1981239.80892122
1.07384915951994	1981241.9769451
1.081742895987	1981244.14496899
1.08963663245406	1981246.31299288
1.09753036892112	1981248.48101677
1.10542410538817	1981250.64904065
1.11331784185523	1981252.81706454
1.12121157832229	1981254.98508843
1.12910531478935	1981257.15311232
1.13699905125641	1981259.3211362
1.14489278772347	1981261.48916009
1.15278652419052	1981263.65718398
1.16068026065758	1981265.82520787
1.16857399712464	1981267.99323175
1.1764677335917	1981270.16125564
1.18436147005876	1981272.32927953
1.19225520652582	1981274.49730342
1.20014894299287	1981276.6653273
1.20804267945993	1981278.83335119
1.21593641592699	1981281.00137508
1.22383015239405	1981283.16939897
1.23172388886111	1981285.33742285
1.23961762532817	1981287.50544674
1.24751136179522	1981289.67347063
1.25540509826228	1981291.84149452
1.26329883472934	1981294.0095184
1.2711925711964	1981296.17754229
1.27908630766346	1981298.34556618
1.28698004413052	1981300.51359007
1.29487378059757	1981302.68161395
1.30276751706463	1981304.84963784
1.31066125353169	1981307.01766173
1.31855498999875	1981309.18568562
1.32644872646581	1981311.3537095
1.33434246293287	1981313.52173339
1.34223619939993	1981315.68975728
1.35012993586698	1981317.85778117
1.35802367233404	1981320.02580505
1.3659174088011	1981322.19382894
1.37381114526816	1981324.36185283
1.38170488173522	1981326.52987672
1.38959861820228	1981328.6979006
1.39749235466933	1981327.21457449
1.40538609113639	1981325.69698616
1.41327982760345	1981324.17939783
1.42117356407051	1981322.6618095
1.42906730053757	1981321.14422117
1.43696103700463	1981319.62663285
1.44485477347168	1981318.10904452
1.45274850993874	1981316.59145619
1.4606422464058	1981315.07386786
1.46853598287286	1981313.55627953
1.47642971933992	1981312.03869121
1.48432345580698	1981310.52110288
1.49221719227403	1981309.00351455
1.50011092874109	1981307.48592622
1.50800466520815	1981305.96833789
1.51589840167521	1981304.45074957
1.52379213814227	1981302.93316124
1.53168587460933	1981301.41557291
1.53957961107638	1981299.89798458
1.54747334754344	1981298.38039625
1.5553670840105	1981296.86280793
1.56326082047756	1981295.3452196
1.57115455694462	1981293.82763127
1.57904829341168	1981292.31004294
1.58694202987873	1981290.79245462
1.59483576634579	1981289.27486629
1.60272950281285	1981287.75727796
1.61062323927991	1981286.23968963
1.61851697574697	1981284.7221013
1.62641071221403	1981283.20451298
1.63430444868109	1981281.68692465
1.64219818514814	1981280.16933632
1.6500919216152	1981278.65174799
1.65798565808226	1981277.13415966
1.66587939454932	1981275.61657134
1.67377313101638	1981274.09898301
1.68166686748344	1981272.58139468
1.68956060395049	1981271.06380635
1.69745434041755	1981269.54621802
1.70534807688461	1981268.0286297
1.71324181335167	1981266.51104137
1.72113554981873	1981264.5986366
1.72902928628579	1981261.62914768
1.73692302275284	1981258.65965875
1.7448167592199	1981255.69016983
1.75271049568696	1981252.72068091
1.76060423215402	1981249.75119199
1.76849796862108	1981246.78170307
1.77639170508814	1981243.81221414
1.78428544155519	1981240.84272522
1.79217917802225	1981237.8732363
1.80007291448931	1981234.90374738
1.80796665095637	1981231.93425845
1.81586038742343	1981228.96476953
1.82375412389049	1981225.99528061
1.83164786035754	1981223.02579169
1.8395415968246	1981220.05630277
1.84743533329166	1981217.08681384
1.85532906975872	1981214.11732492
1.86322280622578	1981211.147836
1.87111654269284	1981208.17834708
1.8790102791599	1981205.20885816
1.88690401562695	1981202.23936923
1.89479775209401	1981199.26988031
1.90269148856107	1981196.30039139
1.91058522502813	1981193.33090247
1.91847896149519	1981190.36141355
1.92637269796225	1981187.39192462
1.9342664344293	1981184.4224357
1.94216017089636	1981181.45294678
1.95005390736342	1981178.48345786
1.95794764383048	1981175.51396894
1.96584138029754	1981172.54448001
1.9737351167646	1981169.57499109
1.98162885323165	1981166.60550217
1.98952258969871	1981163.63601325
1.99741632616577	1981160.66652433
2.00531006263283	1981157.6970354
2.01320379909989	1981154.72754648
2.02109753556695	1981151.75805756
2.028991272034	1981148.78856864
2.03688500850106	1981144.65460539
2.04477874496812	1981138.55431715
2.05267248143518	1981132.45402891
2.06056621790224	1981126.35374066
2.0684599543693	1981120.25345242
2.07635369083635	1981114.15316418
2.08424742730341	1981108.05287593
2.09214116377047	1981101.95258769
2.10003490023753	1981095.85229945
2.10792863670459	1981089.7520112
2.11582237317165	1981083.65172296
2.1237161096387	1981077.55143472
2.13160984610576	1981071.45114647
2.13950358257282	1981065.35085823
2.14739731903988	1981059.25056998
2.15529105550694	1981053.15028174
2.163184791974	1981047.0499935
2.17107852844105	1981040.94970525
2.17897226490811	1981034.84941701
2.18686600137517	1981028.74912877
2.19475973784223	1981022.64884052
2.20265347430929	1981016.54855228
2.21054721077635	1981010.44826404
2.21844094724341	1981004.34797579
2.22633468371046	1980998.24768755
2.23422842017752	1980992.14739931
2.24212215664458	1980986.04711106
2.25001589311164	1980979.94682282
2.2579096295787	1980973.84653458
2.26580336604576	1980967.74624633
2.27369710251281	1980961.64595809
2.28159083897987	1980955.54566985
2.28948457544693	1980949.4453816
2.29737831191399	1980943.34509336
2.30527204838105	1980937.24480511
2.31316578484811	1980931.14451687
2.32105952131516	1980925.04422863
2.32895325778222	1980918.94394038
2.33684699424928	1980912.84365214
2.34474073071634	1980906.05570013
2.3526344671834	1980899.04945719
2.36052820365046	1980892.04321424
2.36842194011751	1980885.0369713
2.37631567658457	1980878.03072836
2.38420941305163	1980871.02448542
2.39210314951869	1980864.01824248
2.39999688598575	1980857.01199954
2.40789062245281	1980850.0057566
2.41578435891986	1980842.99951366
2.42367809538692	1980835.99327072
2.43157183185398	1980828.98702778
2.43946556832104	1980821.98078484
2.4473593047881	1980814.9745419
2.45525304125516	1980807.96829896
2.46314677772222	1980800.96205602
2.47104051418927	1980793.95581307
2.47893425065633	1980786.94957013
2.48682798712339	1980779.94332719
2.49472172359045	1980772.93708425
2.50261546005751	1980765.93084131
2.51050919652457	1980758.92459837
2.51840293299162	1980751.91835543
2.52629666945868	1980744.91211249
2.53419040592574	1980737.90586955
2.5420841423928	1980730.89962661
2.54997787885986	1980723.89338367
2.55787161532692	1980716.88714073
2.56576535179397	1980709.88089778
2.57365908826103	1980702.87465484
2.58155282472809	1980695.8684119
2.58944656119515	1980688.86216896
2.59734029766221	1980681.85592602
2.60523403412927	1980674.84968308
2.61312777059632	1980667.84344014
2.62102150706338	1980660.8371972
2.62891524353044	1980653.83095426
2.6368089799975	1980646.84443761
2.64470271646456	1980639.97697981
2.65259645293162	1980633.10952201
2.66049018939867	1980626.24206421
2.66838392586573	1980619.37460641
2.67627766233279	1980612.50714861
2.68417139879985	1980605.63969081
2.69206513526691	1980598.77223301
2.69995887173397	1980591.9047752
2.70785260820103	1980585.0373174
2.71574634466808	1980578.1698596
2.72364008113514	1980571.3024018
2.7315338176022	1980564.434944
2.73942755406926	1980557.5674862
2.74732129053632	1980550.7000284
2.75521502700338	1980543.8325706
2.76310876347043	1980536.9651128
2.77100249993749	1980530.097655
2.77889623640455	1980523.2301972
2.78678997287161	1980516.3627394
2.79468370933867	1980509.4952816
2.80257744580573	1980502.6278238
2.81047118227278	1980495.760366
2.81836491873984	1980488.89290819
2.8262586552069	1980482.02545039
2.83415239167396	1980475.15799259
2.84204612814102	1980468.29053479
2.84993986460808	1980461.42307699
2.85783360107513	1980454.55561919
2.86572733754219	1980447.68816139
2.87362107400925	1980440.82070359
2.88151481047631	1980433.95324579
2.88940854694337	1980427.08578799
2.89730228341043	1980420.21833019
2.90519601987748	1980413.35087239
2.91308975634454	1980406.48341459
2.9209834928116	1980399.61595679
2.92887722927866	1980392.06541066
2.93677096574572	1980383.11382401
2.94466470221278	1980374.16223735
2.95255843867983	1980365.2106507
2.96045217514689	1980356.25906404
2.96834591161395	1980347.30747738
2.97623964808101	1980338.35589073
2.98413338454807	1980329.40430407
2.99202712101513	1980320.45271742
2.99992085748219	1980311.50113076
3.00781459394924	1980302.54954411
3.0157083304163	1980293.59795745
3.02360206688336	1980284.6463708
3.03149580335042	1980275.69478414
3.03938953981748	1980266.74319748
3.04728327628454	1980257.79161083
3.05517701275159	1980248.84002417
3.06307074921865	1980239.88843752
3.07096448568571	1980230.93685086
3.07885822215277	1980221.98526421
3.08675195861983	1980213.03367755
3.09464569508689	1980204.0820909
3.10253943155394	1980195.13050424
3.110433168021	1980186.17891758
3.11832690448806	1980177.22733093
3.12622064095512	1980168.27574427
3.13411437742218	1980159.32415762
3.14200811388924	1980150.37257096
3.14990185035629	1980141.42098431
3.15779558682335	1980132.46939765
3.16568932329041	1980123.51781099
3.17358305975747	1980114.56622434
3.18147679622453	1980105.61463768
3.18937053269159	1980096.66305103
3.19726426915864	1980087.71146437
3.2051580056257	1980078.75987772
3.21305174209276	1980069.21062535
3.22094547855982	1980056.78684507
3.22883921502688	1980044.36306479
3.23673295149394	1980031.93928451
3.244626687961	1980019.51550423
3.25252042442805	1980007.09172395
3.26041416089511	1979994.66794368
3.26830789736217	1979982.2441634
3.27620163382923	1979969.82038312
3.28409537029629	1979957.39660284
3.29198910676335	1979944.97282256
3.2998828432304	1979932.54904228
3.30777657969746	1979920.125262
3.31567031616452	1979907.70148173
3.32356405263158	1979895.27770145
3.33145778909864	1979882.85392117
3.3393515255657	1979870.43014089
3.34724526203275	1979858.00636061
3.35513899849981	1979845.58258033
3.36303273496687	1979833.15880005
3.37092647143393	1979820.73501977
3.37882020790099	1979808.3112395
3.38671394436805	1979795.88745922
3.3946076808351	1979783.46367894
3.40250141730216	1979771.03989866
3.41039515376922	1979758.61611838
3.41828889023628	1979746.1923381
3.42618262670334	1979733.76855782
3.4340763631704	1979721.34477754
3.44197009963745	1979708.92099727
3.44986383610451	1979696.49721699
3.45775757257157	1979684.07343671
3.46565130903863	1979671.64965643
3.47354504550569	1979659.22587615
3.48143878197275	1979646.80209587
3.4893325184398	1979634.37831559
3.49722625490686	1979623.02194791
3.50511999137392	1979612.48177899
3.51301372784098	1979601.94161007
3.52090746430804	1979591.40144115
3.5288012007751	1979580.86127223
3.53669493724216	1979570.32110331
3.54458867370921	1979559.78093439
3.55248241017627	1979549.24076547
3.56037614664333	1979538.70059654
3.56826988311039	1979528.16042762
3.57616361957745	1979517.6202587
3.58405735604451	1979507.08008978
3.59195109251156	1979496.53992086
3.59984482897862	1979485.99975194
3.60773856544568	1979475.45958302
3.61563230191274	1979464.9194141
3.6235260383798	1979454.37924518
3.63141977484686	1979443.83907626
3.63931351131391	1979433.29890733
3.64720724778097	1979422.75873841
3.65510098424803	1979412.21856949
3.66299472071509	1979401.67840057
3.67088845718215	1979391.13823165
3.67878219364921	1979380.59806273
3.68667593011626	1979370.05789381
3.69456966658332	1979359.51772489
3.70246340305038	1979348.97755597
3.71035713951744	1979338.43738705
3.7182508759845	1979327.89721812
3.72614461245156	1979317.3570492
3.73403834891861	1979306.81688028
3.74193208538567	1979296.27671136
3.74982582185273	1979285.73654244
3.75771955831979	1979275.19637352
3.76561329478685	1979264.6562046
3.77350703125391	1979251.75640806
3.78140076772097	1979235.66118249
3.78929450418802	1979219.56595692
3.79718824065508	1979203.47073135
3.80508197712214	1979187.37550578
3.8129757135892	1979171.28028022
3.82086945005626	1979155.18505465
3.82876318652332	1979139.08982908
3.83665692299037	1979122.99460351
3.84455065945743	1979106.89937794
3.85244439592449	1979090.80415237
3.86033813239155	1979074.7089268
3.86823186885861	1979058.61370123
3.87612560532567	1979042.51847566
3.88401934179272	1979026.42325009
3.89191307825978	1979010.32802452
3.89980681472684	1978994.23279895
3.9077005511939	1978978.13757339
3.91559428766096	1978962.04234782
3.92348802412802	1978945.94712225
3.93138176059507	1978929.85189668
3.93927549706213	1978913.75667111
3.94716923352919	1978897.66144554
3.95506296999625	1978881.56621997
3.96295670646331	1978865.4709944
3.97085044293037	1978849.37576883
3.97874417939742	1978833.28054326
3.98663791586448	1978817.18531769
3.99453165233154	1978801.09009212
4.0024253887986	1978784.99486656
4.01031912526566	1978768.89964099
4.01821286173272	1978752.80441542
4.02610659819978	1978736.70918985
4.03400033466683	1978720.61396428
4.04189407113389	1978704.51873871
4.04978780760095	1978694.61763
4.05768154406801	1978687.6653523
4.06557528053507	1978680.71307459
4.07346901700213	1978673.76079689
4.08136275346918	1978666.80851919
4.08925648993624	1978659.85624149
4.0971502264033	1978652.90396379
4.10504396287036	1978645.95168609
4.11293769933742	1978638.99940839
4.12083143580448	1978632.04713069
4.12872517227153	1978625.09485299
4.13661890873859	1978618.14257528
4.14451264520565	1978611.19029758
4.15240638167271	1978604.23801988
4.16030011813977	1978597.28574218
4.16819385460683	1978590.33346448
4.17608759107388	1978583.38118678
4.18398132754094	1978576.42890908
4.191875064008	1978569.47663138
4.19976880047506	1978562.52435368
4.20766253694212	1978555.57207598
4.21555627340918	1978548.61979828
4.22345000987624	1978541.66752057
4.23134374634329	1978534.71524287
4.23923748281035	1978527.76296517
4.24713121927741	1978520.81068747
4.25502495574447	1978513.85840977
4.26291869221153	1978506.90613207
4.27081242867858	1978499.95385437
4.27870616514564	1978493.00157667
4.2865999016127	1978486.04929897
4.29449363807976	1978479.09702126
4.30238737454682	1978472.14474356
4.31028111101388	1978465.19246586
4.31817484748094	1978456.19968025
4.32606858394799	1978441.64551904
4.33396232041505	1978427.09135783
4.34185605688211	1978412.53719663
4.34974979334917	1978397.98303542
4.35764352981623	1978383.42887421
4.36553726628329	1978368.874713
4.37343100275034	1978354.3205518
4.3813247392174	1978339.76639059
4.38921847568446	1978325.21222938
4.39711221215152	1978310.65806817
4.40500594861858	1978296.10390696
4.41289968508564	1978281.54974576
4.42079342155269	1978266.99558455
4.42868715801975	1978252.44142334
4.43658089448681	1978237.88726213
4.44447463095387	1978223.33310093
4.45236836742093	1978208.77893972
4.46026210388799	1978194.22477851
4.46815584035504	1978179.6706173
4.4760495768221	1978165.1164561
4.48394331328916	1978150.56229489
4.49183704975622	1978136.00813368
4.49973078622328	1978121.45397247
4.50762452269034	1978106.89981126
4.5155182591574	1978092.34565006
4.52341199562445	1978077.79148885
4.53130573209151	1978063.23732764
4.53919946855857	1978048.68316643
4.54709320502563	1978034.12900523
4.55498694149269	1978019.57484402
4.56288067795975	1978005.02068281
4.5707744144268	1977990.4665216
4.57866815089386	1977975.9123604
4.58656188736092	1977962.6320856
4.59445562382798	1977956.53602057
4.60234936029504	1977950.43995553
4.61024309676209	1977944.3438905
4.61813683322915	1977938.24782546
4.62603056969621	1977932.15176043
4.63392430616327	1977926.05569539
4.64181804263033	1977919.95963036
4.64971177909739	1977913.86356532
4.65760551556445	1977907.76750029
4.6654992520315	1977901.67143525
4.67339298849856	1977895.57537022
4.68128672496562	1977889.47930518
4.68918046143268	1977883.38324015
4.69707419789974	1977877.28717511
4.7049679343668	1977871.19111008
4.71286167083385	1977865.09504504
4.72075540730091	1977858.99898001
4.72864914376797	1977852.90291497
4.73654288023503	1977846.80684994
4.74443661670209	1977840.7107849
4.75233035316915	1977834.61471987
4.76022408963621	1977828.51865483
4.76811782610326	1977822.4225898
4.77601156257032	1977816.32652476
4.78390529903738	1977810.23045973
4.79179903550444	1977804.13439469
4.7996927719715	1977798.03832966
4.80758650843855	1977791.94226462
4.81548024490561	1977785.84619959
4.82337398137267	1977779.75013455
4.83126771783973	1977773.65406952
4.83916145430679	1977767.55800448
4.84705519077385	1977761.46193945
4.85494892724091	1977751.001689
4.86284266370796	1977729.62131093
4.87073640017502	1977708.24093286
4.87863013664208	1977686.86055478
4.88652387310914	1977665.48017671
4.8944176095762	1977644.09979864
4.90231134604326	1977622.71942057
4.91020508251031	1977601.33904249
4.91809881897737	1977579.95866442
4.92599255544443	1977558.57828635
4.93388629191149	1977537.19790828
4.94178002837855	1977515.8175302
4.94967376484561	1977494.43715213
4.95756750131267	1977473.05677406
4.96546123777972	1977451.67639598
4.97335497424678	1977430.29601791
4.98124871071384	1977408.91563984
4.9891424471809	1977387.53526177
4.99703618364796	1977366.15488369
5.00492992011501	1977344.77450562
5.01282365658207	1977323.39412755
5.02071739304913	1977302.01374948
5.02861112951619	1977280.6333714
5.03650486598325	1977259.25299333
5.04439860245031	1977237.87261526
5.05229233891736	1977216.49223719
5.06018607538442	1977195.11185911
5.06807981185148	1977173.73148104
5.07597354831854	1977152.35110297
5.0838672847856	1977130.97072489
5.09176102125266	1977109.59034682
5.09965475771972	1977088.20996875
5.10754849418677	1977066.82959068
5.11544223065383	1977045.4492126
5.12333596712089	1977034.40294436
5.13122970358795	1977029.1569156
5.13912344005501	1977023.91088683
5.14701717652207	1977018.66485807
5.15491091298912	1977013.4188293
5.16280464945618	1977008.17280054
5.17069838592324	1977002.92677178
5.1785921223903	1976997.68074301
5.18648585885736	1976992.43471425
5.19437959532442	1976987.18868548
5.20227333179147	1976981.94265672
5.21016706825853	1976976.69662795
5.21806080472559	1976971.45059919
5.22595454119265	1976966.20457043
5.23384827765971	1976960.95854166
5.24174201412677	1976955.7125129
5.24963575059382	1976950.46648413
5.25752948706088	1976945.22045537
5.26542322352794	1976939.97442661
5.273316959995	1976934.72839784
5.28121069646206	1976929.48236908
5.28910443292912	1976924.23634031
5.29699816939618	1976918.99031155
5.30489190586323	1976913.74428278
5.31278564233029	1976908.49825402
5.32067937879735	1976903.25222526
5.32857311526441	1976898.00619649
5.33646685173147	1976892.76016773
5.34436058819852	1976887.51413896
5.35225432466558	1976882.2681102
5.36014806113264	1976877.02208144
5.3680417975997	1976871.77605267
5.37593553406676	1976866.53002391
5.38382927053382	1976859.89855781
5.39172300700088	1976847.28937399
5.39961674346793	1976834.68019018
5.40751047993499	1976822.07100637
5.41540421640205	1976809.46182255
5.42329795286911	1976796.85263874
5.43119168933617	1976784.24345492
5.43908542580323	1976771.63427111
5.44697916227028	1976759.0250873
5.45487289873734	1976746.41590348
5.4627666352044	1976733.80671967
5.47066037167146	1976721.19753586
5.47855410813852	1976708.58835204
5.48644784460558	1976695.97916823
5.49434158107263	1976683.36998442
5.50223531753969	1976670.7608006
5.51012905400675	1976658.15161679
5.51802279047381	1976645.54243298
5.52591652694087	1976632.93324916
5.53381026340793	1976620.32406535
5.54170399987498	1976607.71488153
5.54959773634204	1976595.10569772
5.5574914728091	1976582.49651391
5.56538520927616	1976569.88733009
5.57327894574322	1976557.27814628
5.58117268221028	1976544.66896247
5.58906641867734	1976532.05977865
5.59696015514439	1976519.45059484
5.60485389161145	1976506.84141103
5.61274762807851	1976494.23222721
5.62064136454557	1976481.6230434
5.62853510101263	1976469.01385959
5.63642883747969	1976456.40467577
5.64432257394674	1976443.79549196
5.6522163104138	1976427.2319469
5.66011004688086	1976410.26943893
5.66800378334792	1976393.30693096
5.67589751981498	1976376.34442299
5.68379125628203	1976359.38191502
5.69168499274909	1976342.41940704
5.69957872921615	1976325.45689907
5.70747246568321	1976308.4943911
5.71536620215027	1976291.53188313
5.72325993861733	1976274.56937516
5.73115367508439	1976257.60686719
5.73904741155144	1976240.64435921
5.7469411480185	1976223.68185124
5.75483488448556	1976206.71934327
5.76272862095262	1976189.7568353
5.77062235741968	1976172.79432733
5.77851609388674	1976155.83181936
5.78640983035379	1976138.86931138
5.79430356682085	1976121.90680341
5.80219730328791	1976104.94429544
5.81009103975497	1976087.98178747
5.81798477622203	1976071.0192795
5.82587851268909	1976054.05677153
5.83377224915615	1976037.09426355
5.8416659856232	1976020.13175558
5.84955972209026	1976003.16924761
5.85745345855732	1975986.20673964
5.86534719502438	1975969.24423167
5.87324093149144	1975952.2817237
5.8811346679585	1975935.31921573
5.88902840442555	1975918.35670775
5.89692214089261	1975901.39419978
5.90481587735967	1975884.43169181
5.91270961382673	1975864.002872
5.92060335029379	1975842.61756459
5.92849708676085	1975821.23225717
5.9363908232279	1975799.84694976
5.94428455969496	1975778.46164235
5.95217829616202	1975757.07633494
5.96007203262908	1975735.69102753
5.96796576909614	1975714.30572011
5.9758595055632	1975692.9204127
5.98375324203025	1975671.53510529
5.99164697849731	1975650.14979788
5.99954071496437	1975628.76449047
6.00743445143143	1975607.37918305
6.01532818789849	1975585.99387564
6.02322192436555	1975564.60856823
6.03111566083261	1975543.22326082
6.03900939729966	1975521.8379534
6.04690313376672	1975500.45264599
6.05479687023378	1975479.06733858
6.06269060670084	1975457.68203117
6.0705843431679	1975436.29672376
6.07847807963495	1975414.91141634
6.08637181610201	1975393.52610893
6.09426555256907	1975372.14080152
6.10215928903613	1975350.75549411
6.11005302550319	1975329.37018669
6.11794676197025	1975307.98487928
6.1258404984373	1975286.59957187
6.13373423490436	1975265.21426446
6.14162797137142	1975243.82895705
6.14952170783848	1975222.44364963
6.15741544430554	1975201.05834222
6.1653091807726	1975179.67303481
6.17320291723966	1975172.37358346
6.18109665370671	1975168.60416539
6.18899039017377	1975164.83474732
6.19688412664083	1975161.06532926
6.20477786310789	1975157.29591119
6.21267159957495	1975153.52649312
6.22056533604201	1975149.75707506
6.22845907250906	1975145.98765699
6.23635280897612	1975142.21823893
6.24424654544318	1975138.44882086
6.25214028191024	1975134.67940279
6.2600340183773	1975130.90998473
6.26792775484436	1975127.14056666
6.27582149131141	1975123.37114859
6.28371522777847	1975119.60173053
6.29160896424553	1975115.83231246
6.29950270071259	1975112.06289439
6.30739643717965	1975108.29347633
6.31529017364671	1975104.52405826
6.32318391011377	1975100.75464019
6.33107764658082	1975096.98522213
6.33897138304788	1975093.21580406
6.34686511951494	1975089.44638599
6.354758855982	1975085.67696793
6.36265259244906	1975081.90754986
6.37054632891612	1975078.1381318
6.37844006538317	1975074.36871373
6.38633380185023	1975070.59929566
6.39422753831729	1975066.8298776
6.40212127478435	1975063.06045953
6.41001501125141	1975059.29104146
6.41790874771846	1975055.5216234
6.42580248418552	1975051.75220533
6.43369622065258	1975031.11552817
6.44158995711964	1975009.46273171
6.4494836935867	1974987.80993524
6.45737743005376	1974966.15713878
6.46527116652082	1974944.50434231
6.47316490298787	1974922.85154585
6.48105863945493	1974901.19874938
6.48895237592199	1974879.54595292
6.49684611238905	1974857.89315646
6.50473984885611	1974836.24035999
6.51263358532317	1974814.58756353
6.52052732179022	1974792.93476706
6.52842105825728	1974771.2819706
6.53631479472434	1974749.62917413
6.5442085311914	1974727.97637767
6.55210226765846	1974706.3235812
6.55999600412552	1974684.67078474
6.56788974059257	1974663.01798827
6.57578347705963	1974641.36519181
6.58367721352669	1974619.71239535
6.59157094999375	1974598.05959888
6.59946468646081	1974576.40680242
6.60735842292787	1974554.75400595
6.61525215939492	1974533.10120949
6.62314589586198	1974511.44841302
6.63103963232904	1974489.79561656
6.6389333687961	1974468.14282009
6.64682710526316	1974446.49002363
6.65472084173022	1974424.83722716
6.66261457819728	1974403.1844307
6.67050831466433	1974381.53163423
6.67840205113139	1974359.87883777
6.68629578759845	1974341.70960512
6.69418952406551	1974337.21337681
6.70208326053257	1974332.71714851
6.70997699699963	1974328.2209202
6.71787073346668	1974323.72469189
6.72576446993374	1974319.22846359
6.7336582064008	1974314.73223528
6.74155194286786	1974310.23600698
6.74944567933492	1974305.73977867
6.75733941580198	1974301.24355037
6.76523315226903	1974296.74732206
6.77312688873609	1974292.25109376
6.78102062520315	1974287.75486545
6.78891436167021	1974283.25863715
6.79680809813727	1974278.76240884
6.80470183460433	1974274.26618054
6.81259557107138	1974269.76995223
6.82048930753844	1974265.27372393
6.8283830440055	1974260.77749562
6.83627678047256	1974256.28126732
6.84417051693962	1974251.78503901
6.85206425340668	1974247.28881071
6.85995798987373	1974242.7925824
6.86785172634079	1974238.2963541
6.87574546280785	1974233.80012579
6.88363919927491	1974229.30389749
6.89153293574197	1974224.80766918
6.89942667220903	1974220.31144088
6.90732040867609	1974215.81521257
6.91521414514314	1974211.31898427
6.9231078816102	1974206.82275596
6.93100161807726	1974202.32652766
6.93889535454432	1974197.83029935
6.94678909101138	1974188.86986876
6.95468282747844	1974176.54633613
6.96257656394549	1974164.22280351
6.97047030041255	1974151.89927089
6.97836403687961	1974139.57573826
6.98625777334667	1974127.25220564
6.99415150981373	1974114.92867301
7.00204524628079	1974102.60514039
7.00993898274784	1974090.28160777
7.0178327192149	1974077.95807514
7.02572645568196	1974065.63454252
7.03362019214902	1974053.3110099
7.04151392861608	1974040.98747727
7.04940766508314	1974028.66394465
7.05730140155019	1974016.34041202
7.06519513801725	1974004.0168794
7.07308887448431	1973991.69334678
7.08098261095137	1973979.36981415
7.08887634741843	1973967.04628153
7.09677008388549	1973954.72274891
7.10466382035254	1973942.39921628
7.1125575568196	1973930.07568366
7.12045129328666	1973917.75215103
7.12834502975372	1973905.42861841
7.13623876622078	1973893.10508579
7.14413250268784	1973880.78155316
7.15202623915489	1973868.45802054
7.15991997562195	1973856.13448792
7.16781371208901	1973843.81095529
7.17570744855607	1973831.48742267
7.18360118502313	1973819.16389004
7.19149492149019	1973806.84035742
7.19938865795725	1973794.1670143
7.2072823944243	1973772.00477289
7.21517613089136	1973749.84253148
7.22306986735842	1973727.68029007
7.23096360382548	1973705.51804866
7.23885734029254	1973683.35580725
7.2467510767596	1973661.19356584
7.25464481322665	1973639.03132443
7.26253854969371	1973616.86908303
7.27043228616077	1973594.70684162
7.27832602262783	1973572.54460021
7.28621975909489	1973550.3823588
7.29411349556195	1973528.22011739
7.302007232029	1973506.05787598
7.30990096849606	1973483.89563457
7.31779470496312	1973461.73339316
7.32568844143018	1973439.57115176
7.33358217789724	1973417.40891035
7.3414759143643	1973395.24666894
7.34936965083135	1973373.08442753
7.35726338729841	1973350.92218612
7.36515712376547	1973328.75994471
7.37305086023253	1973306.5977033
7.38094459669959	1973284.43546189
7.38883833316665	1973262.27322049
7.39673206963371	1973240.11097908
7.40462580610076	1973217.94873767
7.41251954256782	1973195.78649626
7.42041327903488	1973173.62425485
7.42830701550194	1973151.46201344
7.436200751969	1973129.29977203
7.44409448843606	1973107.13753062
7.45198822490311	1973084.97528922
7.45988196137017	1973067.44251939
7.46777569783723	1973053.10054991
7.47566943430429	1973038.75858043
7.48356317077135	1973024.41661095
7.4914569072384	1973010.07464147
7.49935064370546	1972995.73267199
7.50724438017252	1972981.39070251
7.51513811663958	1972967.04873303
7.52303185310664	1972952.70676355
7.5309255895737	1972938.36479407
7.53881932604076	1972924.02282459
7.54671306250781	1972909.68085511
7.55460679897487	1972895.33888563
7.56250053544193	1972880.99691615
7.57039427190899	1972866.65494667
7.57828800837605	1972852.31297719
7.58618174484311	1972837.97100771
7.59407548131016	1972823.62903824
7.60196921777722	1972809.28706876
7.60986295424428	1972794.94509928
7.61775669071134	1972780.6031298
7.6256504271784	1972766.26116032
7.63354416364546	1972751.91919084
7.64143790011251	1972737.57722136
7.64933163657957	1972723.23525188
7.65722537304663	1972708.8932824
7.66511910951369	1972694.55131292
7.67301284598075	1972680.20934344
7.68090658244781	1972665.86737396
7.68880031891486	1972651.52540448
7.69669405538192	1972637.183435
7.70458779184898	1972622.84146552
7.71248152831604	1972610.20454417
7.7203752647831	1972603.12396933
7.72826900125016	1972596.0433945
7.73616273771722	1972588.96281966
7.74405647418427	1972581.88224482
7.75195021065133	1972574.80166998
7.75984394711839	1972567.72109515
7.76773768358545	1972560.64052031
7.77563142005251	1972553.55994547
7.78352515651957	1972546.47937063
7.79141889298662	1972539.3987958
7.79931262945368	1972532.31822096
7.80720636592074	1972525.23764612
7.8151001023878	1972518.15707128
7.82299383885486	1972511.07649645
7.83088757532192	1972503.99592161
7.83878131178897	1972496.91534677
7.84667504825603	1972489.83477193
7.85456878472309	1972482.7541971
7.86246252119015	1972475.67362226
7.87035625765721	1972468.59304742
7.87824999412427	1972461.51247258
7.88614373059132	1972454.43189775
7.89403746705838	1972447.35132291
7.90193120352544	1972440.27074807
7.9098249399925	1972433.19017323
7.91771867645956	1972426.1095984
7.92561241292662	1972419.02902356
7.93350614939367	1972411.94844872
7.94139988586073	1972404.86787388
7.94929362232779	1972397.78729905
7.95718735879485	1972390.70672421
7.96508109526191	1972383.62614937
7.97297483172897	1972364.07842578
7.98086856819602	1972344.02295707
7.98876230466308	1972323.96748835
7.99665604113014	1972303.91201963
8.0045497775972	1972283.85655092
8.01244351406426	1972263.8010822
8.02033725053132	1972243.74561349
8.02823098699838	1972223.69014477
8.03612472346543	1972203.63467606
8.04401845993249	1972183.57920734
8.05191219639955	1972163.52373863
8.05980593286661	1972143.46826991
8.06769966933367	1972123.4128012
8.07559340580073	1972103.35733249
8.08348714226778	1972083.30186377
8.09138087873484	1972063.24639505
8.0992746152019	1972043.19092634
8.10716835166896	1972023.13545762
8.11506208813602	1972003.07998891
8.12295582460308	1971983.02452019
8.13084956107013	1971962.96905148
8.13874329753719	1971942.91358277
8.14663703400425	1971922.85811405
8.15453077047131	1971902.80264533
8.16242450693837	1971882.74717662
8.17031824340543	1971862.6917079
8.17821197987248	1971842.63623919
8.18610571633954	1971822.58077047
8.1939994528066	1971802.52530176
8.20189318927366	1971782.46983304
8.20978692574072	1971762.41436433
8.21768066220778	1971742.35889561
8.22557439867484	1971731.23384467
8.23346813514189	1971722.79500962
8.24136187160895	1971714.35617458
8.24925560807601	1971705.91733954
8.25714934454307	1971697.4785045
8.26504308101013	1971689.03966946
8.27293681747718	1971680.60083442
8.28083055394424	1971672.16199938
8.2887242904113	1971663.72316433
8.29661802687836	1971655.28432929
8.30451176334542	1971646.84549425
8.31240549981248	1971638.40665921
8.32029923627954	1971629.96782417
8.32819297274659	1971621.52898913
8.33608670921365	1971613.09015409
8.34398044568071	1971604.65131904
8.35187418214777	1971596.212484
8.35976791861483	1971587.77364896
8.36766165508189	1971579.33481392
8.37555539154894	1971570.89597888
8.383449128016	1971562.45714384
8.39134286448306	1971554.01830879
8.39923660095012	1971545.57947375
8.40713033741718	1971537.14063871
8.41502407388423	1971528.70180367
8.42291781035129	1971520.26296863
8.43081154681835	1971511.82413359
8.43870528328541	1971503.38529855
8.44659901975247	1971494.9464635
8.45449275621953	1971486.50762846
8.46238649268659	1971478.06879342
8.47028022915364	1971469.62995838
8.4781739656207	1971458.17559039
8.48606770208776	1971445.12089709
8.49396143855482	1971432.06620379
8.50185517502188	1971419.01151049
8.50974891148894	1971405.95681719
8.517642647956	1971392.90212388
8.52553638442305	1971379.84743058
8.53343012089011	1971366.79273728
8.54132385735717	1971353.73804398
8.54921759382423	1971340.68335067
8.55711133029129	1971327.62865737
8.56500506675835	1971314.57396407
8.5728988032254	1971301.51927077
8.58079253969246	1971288.46457746
8.58868627615952	1971275.40988416
8.59658001262658	1971262.35519086
8.60447374909364	1971249.30049756
8.61236748556069	1971236.24580426
8.62026122202775	1971223.19111095
8.62815495849481	1971210.13641765
8.63604869496187	1971197.08172435
8.64394243142893	1971184.02703105
8.65183616789599	1971170.97233774
8.65972990436305	1971157.91764444
8.6676236408301	1971144.86295114
8.67551737729716	1971131.80825784
8.68341111376422	1971118.75356453
8.69130485023128	1971105.69887123
8.69919858669834	1971092.64417793
8.7070923231654	1971079.58948463
8.71498605963246	1971066.53479132
8.72287979609951	1971053.48009802
8.73077353256657	1971032.13783403
8.73866726903363	1971005.52610883
8.74656100550069	1970978.91438362
8.75445474196774	1970952.30265841
8.7623484784348	1970925.6909332
8.77024221490186	1970899.079208
8.77813595136892	1970872.46748279
8.78602968783598	1970845.85575758
8.79392342430304	1970819.24403237
8.8018171607701	1970792.63230717
8.80971089723715	1970766.02058196
8.81760463370421	1970739.40885675
8.82549837017127	1970712.79713154
8.83339210663833	1970686.18540634
8.84128584310539	1970659.57368113
8.84917957957245	1970632.96195592
8.85707331603951	1970606.35023072
8.86496705250656	1970579.73850551
8.87286078897362	1970553.1267803
8.88075452544068	1970526.51505509
8.88864826190774	1970499.90332989
8.8965419983748	1970473.29160468
8.90443573484186	1970446.67987947
8.91232947130892	1970420.06815426
8.92022320777597	1970393.45642906
8.92811694424303	1970366.84470385
8.93601068071009	1970340.23297864
8.94390441717715	1970313.62125344
8.95179815364421	1970287.00952823
8.95969189011126	1970260.39780302
8.96758562657832	1970233.78607781
8.97547936304538	1970207.17435261
8.98337309951244	1970186.19680987
8.9912668359795	1970168.40401665
8.99916057244656	1970150.61122343
9.00705430891361	1970132.81843022
9.01494804538067	1970115.025637
9.02284178184773	1970097.23284378
9.03073551831479	1970079.44005056
9.03862925478185	1970061.64725735
9.04652299124891	1970043.85446413
9.05441672771597	1970026.06167091
9.06231046418302	1970008.26887769
9.07020420065008	1969990.47608448
9.07809793711714	1969972.68329126
9.0859916735842	1969954.89049804
9.09388541005126	1969937.09770482
9.10177914651831	1969919.30491161
9.10967288298537	1969901.51211839
9.11756661945243	1969883.71932517
9.12546035591949	1969865.92653195
9.13335409238655	1969848.13373874
9.14124782885361	1969830.34094552
9.14914156532067	1969812.5481523
9.15703530178772	1969794.75535908
9.16492903825478	1969776.96256586
9.17282277472184	1969759.16977265
9.1807165111889	1969741.37697943
9.18861024765596	1969723.58418621
9.19650398412302	1969705.79139299
9.20439772059007	1969687.99859978
9.21229145705713	1969670.20580656
9.22018519352419	1969652.41301334
9.22807892999125	1969634.62022012
9.23597266645831	1969627.21994151
9.24386640292537	1969623.55744188
9.25176013939243	1969619.89494224
9.25965387585948	1969616.23244261
9.26754761232654	1969612.56994298
9.2754413487936	1969608.90744335
9.28333508526066	1969605.24494371
9.29122882172772	1969601.58244408
9.29912255819477	1969597.91994445
9.30701629466183	1969594.25744481
9.31491003112889	1969590.59494518
9.32280376759595	1969586.93244555
9.33069750406301	1969583.26994591
9.33859124053007	1969579.60744628
9.34648497699713	1969575.94494665
9.35437871346418	1969572.28244701
9.36227244993124	1969568.61994738
9.3701661863983	1969564.95744775
9.37805992286536	1969561.29494812
9.38595365933242	1969557.63244848
9.39384739579948	1969553.96994885
9.40174113226653	1969550.30744922
9.40963486873359	1969546.64494958
9.41752860520065	1969542.98244995
9.42542234166771	1969539.31995032
9.43331607813477	1969535.65745068
9.44120981460182	1969531.99495105
9.44910355106888	1969528.33245142
9.45699728753594	1969524.66995179
9.464891024003	1969521.00745215
9.47278476047006	1969517.34495252
9.48067849693712	1969513.68245289
9.48857223340418	1969492.21805051
9.49646596987123	1969468.76136736
9.50435970633829	1969445.30468421
9.51225344280535	1969421.84800106
9.52014717927241	1969398.39131791
9.52804091573947	1969374.93463476
9.53593465220653	1969351.47795161
9.54382838867358	1969328.02126846
9.55172212514064	1969304.56458531
9.5596158616077	1969281.10790216
9.56750959807476	1969257.65121901
9.57540333454182	1969234.19453586
9.58329707100888	1969210.73785271
9.59119080747594	1969187.28116956
9.59908454394299	1969163.82448641
9.60697828041005	1969140.36780326
9.61487201687711	1969116.91112011
9.62276575334417	1969093.45443696
9.63065948981123	1969069.99775381
9.63855322627828	1969046.54107066
9.64644696274534	1969023.08438751
9.6543406992124	1968999.62770436
9.66223443567946	1968976.17102121
9.67012817214652	1968952.71433806
9.67802190861358	1968929.25765491
9.68591564508064	1968905.80097176
9.69380938154769	1968882.34428861
9.70170311801475	1968858.88760546
9.70959685448181	1968835.43092231
9.71749059094887	1968811.97423915
9.72538432741593	1968788.517556
9.73327806388299	1968766.3604784
9.74117180035004	1968752.91170197
9.7490655368171	1968739.46292554
9.75695927328416	1968726.01414911
9.76485300975122	1968712.56537268
9.77274674621828	1968699.11659625
9.78064048268534	1968685.66781982
9.78853421915239	1968672.21904339
9.79642795561945	1968658.77026696
9.80432169208651	1968645.32149053
9.81221542855357	1968631.8727141
9.82010916502063	1968618.42393766
9.82800290148769	1968604.97516123
9.83589663795475	1968591.5263848
9.8437903744218	1968578.07760837
9.85168411088886	1968564.62883194
9.85957784735592	1968551.18005551
9.86747158382298	1968537.73127908
9.87536532029004	1968524.28250265
9.88325905675709	1968510.83372622
9.89115279322415	1968497.38494979
9.89904652969121	1968483.93617336
9.90694026615827	1968470.48739692
9.91483400262533	1968457.03862049
9.92272773909239	1968443.58984406
9.93062147555945	1968430.14106763
9.9385152120265	1968416.6922912
9.94640894849356	1968403.24351477
9.95430268496062	1968389.79473834
9.96219642142768	1968376.34596191
9.97009015789474	1968362.89718548
9.9779838943618	1968349.44840905
9.98587763082885	1968340.58270429
9.99377136729591	1968337.93438971
10.001665103763	1968335.28607513
10.00955884023	1968332.63776055
10.0174525766971	1968329.98944597
10.0253463131641	1968327.34113139
10.0332400496312	1968324.69281681
10.0411337860983	1968322.04450223
10.0490275225653	1968319.39618765
10.0569212590324	1968316.74787308
10.0648149954994	1968314.0995585
10.0727087319665	1968311.45124392
10.0806024684336	1968308.80292934
10.0884962049006	1968306.15461476
10.0963899413677	1968303.50630018
10.1042836778347	1968300.8579856
10.1121774143018	1968298.20967102
10.1200711507688	1968295.56135644
10.1279648872359	1968292.91304186
10.135858623703	1968290.26472729
10.14375236017	1968287.61641271
10.1516460966371	1968284.96809813
10.1595398331041	1968282.31978355
10.1674335695712	1968279.67146897
10.1753273060383	1968277.02315439
10.1832210425053	1968274.37483981
10.1911147789724	1968271.72652523
10.1990085154394	1968269.07821065
10.2069022519065	1968266.42989607
10.2147959883735	1968263.78158149
10.2226897248406	1968261.13326692
10.2305834613077	1968258.48495234
10.2384771977747	1968243.24353092
10.2463709342418	1968224.50269829
10.2542646707088	1968205.76186566
10.2621584071759	1968187.02103303
10.270052143643	1968168.28020039
10.27794588011	1968149.53936776
10.2858396165771	1968130.79853513
10.2937333530441	1968112.0577025
10.3016270895112	1968093.31686987
10.3095208259782	1968074.57603724
10.3174145624453	1968055.83520461
10.3253082989124	1968037.09437198
10.3332020353794	1968018.35353935
10.3410957718465	1967999.61270672
10.3489895083135	1967980.87187409
10.3568832447806	1967962.13104146
10.3647769812477	1967943.39020882
10.3726707177147	1967924.64937619
10.3805644541818	1967905.90854356
10.3884581906488	1967887.16771093
10.3963519271159	1967868.4268783
10.4042456635829	1967849.68604567
10.41213940005	1967830.94521304
10.4200331365171	1967812.20438041
10.4279268729841	1967793.46354778
10.4358206094512	1967774.72271515
10.4437143459182	1967755.98188252
10.4516080823853	1967737.24104989
10.4595018188524	1967718.50021726
10.4673955553194	1967699.75938462
10.4752892917865	1967681.01855199
10.4831830282535	1967661.46182209
10.4910767647206	1967638.69827593
10.4989705011876	1967615.93472976
10.5068642376547	1967593.1711836
10.5147579741218	1967570.40763744
10.5226517105888	1967547.64409127
10.5305454470559	1967524.88054511
10.5384391835229	1967502.11699894
10.54633291999	1967479.35345278
10.5542266564571	1967456.58990661
10.5621203929241	1967433.82636045
10.5700141293912	1967411.06281428
10.5779078658582	1967388.29926812
10.5858016023253	1967365.53572195
10.5936953387924	1967342.77217579
10.6015890752594	1967320.00862962
10.6094828117265	1967297.24508346
10.6173765481935	1967274.48153729
10.6252702846606	1967251.71799113
10.6331640211276	1967228.95444496
10.6410577575947	1967206.1908988
10.6489514940618	1967183.42735263
10.6568452305288	1967160.66380647
10.6647389669959	1967137.9002603
10.6726327034629	1967115.13671414
10.68052643993	1967092.37316797
10.688420176397	1967069.60962181
10.6963139128641	1967046.84607564
10.7042076493312	1967024.08252948
10.7121013857982	1967001.31898331
10.7199951222653	1966978.55543715
10.7278888587323	1966955.79189098
10.7357825951994	1966944.80974162
10.7436763316665	1966939.22820115
10.7515700681335	1966933.64666069
10.7594638046006	1966928.06512022
10.7673575410676	1966922.48357976
10.7752512775347	1966916.90203929
10.7831450140018	1966911.32049882
10.7910387504688	1966905.73895836
10.7989324869359	1966900.15741789
10.8068262234029	1966894.57587743
10.81471995987	1966888.99433696
10.822613696337	1966883.41279649
10.8305074328041	1966877.83125603
10.8384011692712	1966872.24971556
10.8462949057382	1966866.66817509
10.8541886422053	1966861.08663463
10.8620823786723	1966855.50509416
10.8699761151394	1966849.9235537
10.8778698516065	1966844.34201323
10.8857635880735	1966838.76047276
10.8936573245406	1966833.1789323
10.9015510610076	1966827.59739183
10.9094447974747	1966822.01585136
10.9173385339417	1966816.4343109
10.9252322704088	1966810.85277043
10.9331260068759	1966805.27122997
10.9410197433429	1966799.6896895
10.94891347981	1966794.10814903
10.956807216277	1966788.52660857
10.9647009527441	1966782.9450681
10.9725946892112	1966777.36352763
10.9804884256782	1966769.47847114
10.9883821621453	1966753.81984703
10.9962758986123	1966738.16122292
11.0041696350794	1966722.50259881
11.0120633715464	1966706.8439747
11.0199571080135	1966691.1853506
11.0278508444806	1966675.52672649
11.0357445809476	1966659.86810238
11.0436383174147	1966644.20947827
11.0515320538817	1966628.55085416
11.0594257903488	1966612.89223005
11.0673195268159	1966597.23360594
11.0752132632829	1966581.57498183
11.08310699975	1966565.91635773
11.091000736217	1966550.25773362
11.0988944726841	1966534.59910951
11.1067882091511	1966518.9404854
11.1146819456182	1966503.28186129
11.1225756820853	1966487.62323718
11.1304694185523	1966471.96461307
11.1383631550194	1966456.30598897
11.1462568914864	1966440.64736486
11.1541506279535	1966424.98874075
11.1620443644206	1966409.33011664
11.1699381008876	1966393.67149253
11.1778318373547	1966378.01286842
11.1857255738217	1966362.35424431
11.1936193102888	1966346.6956202
11.2015130467558	1966331.0369961
11.2094067832229	1966315.37837199
11.21730051969	1966299.71974788
11.225194256157	1966284.06112377
11.2330879926241	1966268.49267076
11.2409817290911	1966252.94256743
11.2488754655582	1966237.39246409
11.2567692020253	1966221.84236075
11.2646629384923	1966206.29225741
11.2725566749594	1966190.74215407
11.2804504114264	1966175.19205074
11.2883441478935	1966159.6419474
11.2962378843605	1966144.09184406
11.3041316208276	1966128.54174072
11.3120253572947	1966112.99163738
11.3199190937617	1966097.44153404
11.3278128302288	1966081.89143071
11.3357065666958	1966066.34132737
11.3436003031629	1966050.79122403
11.35149403963	1966035.24112069
11.359387776097	1966019.69101735
11.3672815125641	1966004.14091402
11.3751752490311	1965988.59081068
11.3830689854982	1965973.04070734
11.3909627219652	1965957.490604
11.3988564584323	1965941.94050066
11.4067501948994	1965926.39039732
11.4146439313664	1965910.84029399
11.4225376678335	1965895.29019065
11.4304314043005	1965879.74008731
11.4383251407676	1965864.18998397
11.4462188772347	1965848.63988063
11.4541126137017	1965833.08977729
11.4620063501688	1965817.53967396
11.4699000866358	1965801.98957062
11.4777938231029	1965789.21845332
11.4856875595699	1965779.30638155
11.493581296037	1965769.39430978
11.5014750325041	1965759.48223801
11.5093687689711	1965749.57016624
11.5172625054382	1965739.65809447
11.5251562419052	1965729.7460227
11.5330499783723	1965719.83395093
11.5409437148394	1965709.92187916
11.5488374513064	1965700.00980738
11.5567311877735	1965690.09773561
11.5646249242405	1965680.18566384
11.5725186607076	1965670.27359207
11.5804123971746	1965660.3615203
11.5883061336417	1965650.44944853
11.5961998701088	1965640.53737676
11.6040936065758	1965630.62530499
11.6119873430429	1965620.71323322
11.6198810795099	1965610.80116145
11.627774815977	1965600.88908967
11.6356685524441	1965590.9770179
11.6435622889111	1965581.06494613
11.6514560253782	1965571.15287436
11.6593497618452	1965561.24080259
11.6672434983123	1965551.32873082
11.6751372347793	1965541.41665905
11.6830309712464	1965531.50458728
11.6909247077135	1965521.59251551
11.6988184441805	1965511.68044374
11.7067121806476	1965501.76837196
11.7146059171146	1965491.85630019
11.7224996535817	1965480.44806535
11.7303933900488	1965463.57914613
11.7382871265158	1965446.71022692
11.7461808629829	1965429.8413077
11.7540745994499	1965412.97238848
11.761968335917	1965396.10346926
11.769862072384	1965379.23455004
11.7777558088511	1965362.36563082
11.7856495453182	1965345.4967116
11.7935432817852	1965328.62779239
11.8014370182523	1965311.75887317
11.8093307547193	1965294.88995395
11.8172244911864	1965278.02103473
11.8251182276535	1965261.15211551
11.8330119641205	1965244.28319629
11.8409057005876	1965227.41427708
11.8487994370546	1965210.54535786
11.8566931735217	1965193.67643864
11.8645869099888	1965176.80751942
11.8724806464558	1965159.9386002
11.8803743829229	1965143.06968098
11.8882681193899	1965126.20076177
11.896161855857	1965109.33184255
11.904055592324	1965092.46292333
11.9119493287911	1965075.59400411
11.9198430652582	1965058.72508489
11.9277368017252	1965041.85616567
11.9356305381923	1965024.98724646
11.9435242746593	1965008.11832724
11.9514180111264	1964991.24940802
11.9593117475934	1964974.3804888
11.9672054840605	1964957.51156958
11.9750992205276	1964942.28548384
11.9829929569946	1964927.06661306
11.9908866934617	1964911.84774228
11.9987804299287	1964896.62887149
12.0066741663958	1964881.41000071
12.0145679028629	1964866.19112993
12.0224616393299	1964850.97225914
12.030355375797	1964835.75338836
12.038249112264	1964820.53451758
12.0461428487311	1964805.31564679
12.0540365851981	1964790.09677601
12.0619303216652	1964774.87790523
12.0698240581323	1964759.65903444
12.0777177945993	1964744.44016366
12.0856115310664	1964729.22129288
12.0935052675334	1964714.00242209
12.1013990040005	1964698.78355131
12.1092927404676	1964683.56468053
12.1171864769346	1964668.34580974
12.1250802134017	1964653.12693896
12.1329739498687	1964637.90806818
12.1408676863358	1964622.68919739
12.1487614228029	1964607.47032661
12.1566551592699	1964592.25145583
12.164548895737	1964577.03258505
12.172442632204	1964561.81371426
12.1803363686711	1964546.59484348
12.1882301051381	1964531.3759727
12.1961238416052	1964516.15710191
12.2040175780723	1964500.93823113
12.2119113145393	1964485.71936035
12.2198050510064	1964473.25284912
12.2276987874734	1964461.33734348
12.2355925239405	1964449.42183783
12.2434862604076	1964437.50633219
12.2513799968746	1964425.59082654
12.2592737333417	1964413.6753209
12.2671674698087	1964401.75981525
12.2750612062758	1964389.84430961
12.2829549427428	1964377.92880396
12.2908486792099	1964366.01329832
12.298742415677	1964354.09779267
12.306636152144	1964342.18228703
12.3145298886111	1964330.26678138
12.3224236250781	1964318.35127574
12.3303173615452	1964306.43577009
12.3382110980123	1964294.52026445
12.3461048344793	1964282.6047588
12.3539985709464	1964270.68925316
12.3618923074134	1964258.77374751
12.3697860438805	1964246.85824187
12.3776797803475	1964234.94273622
12.3855735168146	1964223.02723058
12.3934672532817	1964211.11172493
12.4013609897487	1964199.19621929
12.4092547262158	1964187.28071364
12.4171484626828	1964175.365208
12.4250421991499	1964163.44970235
12.432935935617	1964151.53419671
12.440829672084	1964139.61869106
12.4487234085511	1964127.70318542
12.4566171450181	1964115.78767977
12.4645108814852	1964101.6607916
12.4724046179522	1964086.70938497
12.4802983544193	1964071.75797833
12.4881920908864	1964056.8065717
12.4960858273534	1964041.85516506
12.5039795638205	1964026.90375843
12.5118733002875	1964011.95235179
12.5197670367546	1963997.00094516
12.5276607732217	1963982.04953852
12.5355545096887	1963967.09813189
12.5434482461558	1963952.14672525
12.5513419826228	1963937.19531862
12.5592357190899	1963922.24391198
12.5671294555569	1963907.29250535
12.575023192024	1963892.34109871
12.5829169284911	1963877.38969208
12.5908106649581	1963862.43828544
12.5987044014252	1963847.48687881
12.6065981378922	1963832.53547217
12.6144918743593	1963817.58406553
12.6223856108264	1963802.6326589
12.6302793472934	1963787.68125226
12.6381730837605	1963772.72984563
12.6460668202275	1963757.77843899
12.6539605566946	1963742.82703236
12.6618542931616	1963727.87562572
12.6697480296287	1963712.92421909
12.6776417660958	1963697.97281245
12.6855355025628	1963683.02140582
12.6934292390299	1963668.06999918
12.7013229754969	1963653.11859255
12.709216711964	1963641.3912358
12.7171104484311	1963631.1687705
12.7250041848981	1963620.94630521
12.7328979213652	1963610.72383991
12.7407916578322	1963600.50137461
12.7486853942993	1963590.27890931
12.7565791307663	1963580.05644401
12.7644728672334	1963569.83397872
12.7723666037005	1963559.61151342
12.7802603401675	1963549.38904812
12.7881540766346	1963539.16658282
12.7960478131016	1963528.94411752
12.8039415495687	1963518.72165223
12.8118352860358	1963508.49918693
12.8197290225028	1963498.27672163
12.8276227589699	1963488.05425633
12.8355164954369	1963477.83179104
12.843410231904	1963467.60932574
12.851303968371	1963457.38686044
12.8591977048381	1963447.16439514
12.8670914413052	1963436.94192984
12.8749851777722	1963426.71946455
12.8828789142393	1963416.49699925
12.8907726507063	1963406.27453395
12.8986663871734	1963396.05206865
12.9065601236405	1963385.82960335
12.9144538601075	1963375.60713806
12.9223475965746	1963365.38467276
12.9302413330416	1963355.16220746
12.9381350695087	1963344.93974216
12.9460288059757	1963334.71727686
12.9539225424428	1963320.13430508
12.9618162789099	1963303.60831052
12.9697100153769	1963287.08231596
12.977603751844	1963270.5563214
12.985497488311	1963254.03032684
12.9933912247781	1963237.50433228
13.0012849612452	1963220.97833772
13.0091786977122	1963204.45234317
13.0170724341793	1963187.92634861
13.0249661706463	1963171.40035405
13.0328599071134	1963154.87435949
13.0407536435804	1963138.34836493
13.0486473800475	1963121.82237037
13.0565411165146	1963105.29637581
13.0644348529816	1963088.77038125
13.0723285894487	1963072.24438669
13.0802223259157	1963055.71839213
13.0881160623828	1963039.19239757
13.0960097988499	1963022.66640301
13.1039035353169	1963006.14040845
13.111797271784	1962989.6144139
13.119691008251	1962973.08841934
13.1275847447181	1962956.56242478
13.1354784811851	1962940.03643022
13.1433722176522	1962923.51043566
13.1512659541193	1962906.9844411
13.1591596905863	1962890.45844654
13.1670534270534	1962873.93245198
13.1749471635204	1962857.40645742
13.1828408999875	1962840.88046286
13.1907346364546	1962824.3544683
13.1986283729216	1962808.65979987
13.2065221093887	1962793.2307395
13.2144158458557	1962777.80167913
13.2223095823228	1962762.37261876
13.2302033187898	1962746.94355839
13.2380970552569	1962731.51449802
13.245990791724	1962716.08543765
13.253884528191	1962700.65637728
13.2617782646581	1962685.22731691
13.2696720011251	1962669.79825654
13.2775657375922	1962654.36919616
13.2854594740593	1962638.94013579
13.2933532105263	1962623.51107542
13.3012469469934	1962608.08201505
13.3091406834604	1962592.65295468
13.3170344199275	1962577.22389431
13.3249281563946	1962561.79483394
13.3328218928616	1962546.36577357
13.3407156293287	1962530.9367132
13.3486093657957	1962515.50765283
13.3565031022628	1962500.07859246
13.3643968387298	1962484.64953208
13.3722905751969	1962469.22047171
13.380184311664	1962453.79141134
13.388078048131	1962438.36235097
13.3959717845981	1962422.9332906
13.4038655210651	1962407.50423023
13.4117592575322	1962392.07516986
13.4196529939993	1962376.64610949
13.4275467304663	1962361.21704912
13.4354404669334	1962345.78798875
13.4433342034004	1962337.2298521
13.4512279398675	1962329.59775482
13.4591216763345	1962321.96565754
13.4670154128016	1962314.33356026
13.4749091492687	1962306.70146298
13.4828028857357	1962299.0693657
13.4906966222028	1962291.43726842
13.4985903586698	1962283.80517115
13.5064840951369	1962276.17307387
13.5143778316039	1962268.54097659
13.522271568071	1962260.90887931
13.5301653045381	1962253.27678203
13.5380590410051	1962245.64468475
13.5459527774722	1962238.01258747
13.5538465139392	1962230.38049019
13.5617402504063	1962222.74839291
13.5696339868734	1962215.11629563
13.5775277233404	1962207.48419835
13.5854214598075	1962199.85210107
13.5933151962745	1962192.22000379
13.6012089327416	1962184.58790651
13.6091026692087	1962176.95580923
13.6169964056757	1962169.32371196
13.6248901421428	1962161.69161468
13.6327838786098	1962154.0595174
13.6406776150769	1962146.42742012
13.6485713515439	1962138.79532284
13.656465088011	1962131.16322556
13.6643588244781	1962123.53112828
13.6722525609451	1962115.899031
13.6801462974122	1962107.79115988
13.6880400338792	1962092.51474534
13.6959337703463	1962077.2383308
13.7038275068134	1962061.96191626
13.7117212432804	1962046.68550172
13.7196149797475	1962031.40908718
13.7275087162145	1962016.13267263
13.7354024526816	1962000.85625809
13.7432961891486	1961985.57984355
13.7511899256157	1961970.30342901
13.7590836620828	1961955.02701447
13.7669773985498	1961939.75059993
13.7748711350169	1961924.47418538
13.7827648714839	1961909.19777084
13.790658607951	1961893.9213563
13.7985523444181	1961878.64494176
13.8064460808851	1961863.36852722
13.8143398173522	1961848.09211268
13.8222335538192	1961832.81569813
13.8301272902863	1961817.53928359
13.8380210267533	1961802.26286905
13.8459147632204	1961786.98645451
13.8538084996875	1961771.71003997
13.8617022361545	1961756.43362543
13.8695959726216	1961741.15721088
13.8774897090886	1961725.88079634
13.8853834455557	1961710.6043818
13.8932771820228	1961695.32796726
13.9011709184898	1961680.05155272
13.9090646549569	1961664.77513818
13.9169583914239	1961649.49872363
13.924852127891	1961632.05114862
13.932745864358	1961609.57404175
13.9406396008251	1961587.09693488
13.9485333372922	1961564.61982801
13.9564270737592	1961542.14272114
13.9643208102263	1961519.66561427
13.9722145466933	1961497.1885074
13.9801082831604	1961474.71140054
13.9880020196275	1961452.23429367
13.9958957560945	1961429.7571868
14.0037894925616	1961407.28007993
14.0116832290286	1961384.80297306
14.0195769654957	1961362.32586619
14.0274707019627	1961339.84875933
14.0353644384298	1961317.37165246
14.0432581748969	1961294.89454559
14.0511519113639	1961272.41743872
14.059045647831	1961249.94033185
14.066939384298	1961227.46322498
14.0748331207651	1961204.98611812
14.0827268572322	1961182.50901125
14.0906205936992	1961160.03190438
14.0985143301663	1961137.55479751
14.1064080666333	1961115.07769064
14.1143018031004	1961092.60058377
14.1221955395674	1961070.12347691
14.1300892760345	1961047.64637004
14.1379830125016	1961025.16926317
14.1458767489686	1961002.6921563
14.1537704854357	1960980.21504943
14.1616642219027	1960957.73794256
14.1695579583698	1960942.9198029
14.1774516948369	1960933.24083354
14.1853454313039	1960923.56186417
14.193239167771	1960913.8828948
14.201132904238	1960904.20392543
14.2090266407051	1960894.52495606
14.2169203771721	1960884.84598669
14.2248141136392	1960875.16701732
14.2327078501063	1960865.48804795
14.2406015865733	1960855.80907858
14.2484953230404	1960846.13010921
14.2563890595074	1960836.45113984
14.2642827959745	1960826.77217047
14.2721765324416	1960817.0932011
14.2800702689086	1960807.41423173
14.2879640053757	1960797.73526236
14.2958577418427	1960788.05629299
14.3037514783098	1960778.37732362
14.3116452147768	1960768.69835425
14.3195389512439	1960759.01938488
14.327432687711	1960749.34041551
14.335326424178	1960739.66144614
14.3432201606451	1960729.98247677
14.3511138971121	1960720.3035074
14.3590076335792	1960710.62453803
14.3669013700463	1960700.94556866
14.3747951065133	1960691.26659929
14.3826888429804	1960681.58762992
14.3905825794474	1960671.90866056
14.3984763159145	1960662.22969119
14.4063700523815	1960652.55072182
14.4142637888486	1960644.03640883
14.4221575253157	1960635.57887542
14.4300512617827	1960627.12134201
14.4379449982498	1960618.6638086
14.4458387347168	1960610.20627519
14.4537324711839	1960601.74874177
14.461626207651	1960593.29120836
14.469519944118	1960584.83367495
14.4774136805851	1960576.37614154
14.4853074170521	1960567.91860813
14.4932011535192	1960559.46107472
14.5010948899862	1960551.00354131
14.5089886264533	1960542.5460079
14.5168823629204	1960534.08847449
14.5247760993874	1960525.63094108
14.5326698358545	1960517.17340767
14.5405635723215	1960508.71587426
14.5484573087886	1960500.25834085
14.5563510452557	1960491.80080744
14.5642447817227	1960483.34327402
14.5721385181898	1960474.88574061
14.5800322546568	1960466.4282072
14.5879259911239	1960457.97067379
14.5958197275909	1960449.51314038
14.603713464058	1960441.05560697
14.6116072005251	1960432.59807356
14.6195009369921	1960424.14054015
14.6273946734592	1960415.68300674
14.6352884099262	1960407.22547333
14.6431821463933	1960398.76793992
14.6510758828604	1960388.60862126
14.6589696193274	1960375.50103976
14.6668633557945	1960362.39345826
14.6747570922615	1960349.28587676
14.6826508287286	1960336.17829525
14.6905445651957	1960323.07071375
14.6984383016627	1960309.96313225
14.7063320381298	1960296.85555075
14.7142257745968	1960283.74796924
14.7221195110639	1960270.64038774
14.7300132475309	1960257.53280624
14.737906983998	1960244.42522473
14.7458007204651	1960231.31764323
14.7536944569321	1960218.21006173
14.7615881933992	1960205.10248023
14.7694819298662	1960191.99489872
14.7773756663333	1960178.88731722
14.7852694028004	1960165.77973572
14.7931631392674	1960152.67215422
14.8010568757345	1960139.56457271
14.8089506122015	1960126.45699121
14.8168443486686	1960113.34940971
14.8247380851356	1960100.24182821
14.8326318216027	1960087.1342467
14.8405255580698	1960074.0266652
14.8484192945368	1960060.9190837
14.8563130310039	1960047.8115022
14.8642067674709	1960034.70392069
14.872100503938	1960021.59633919
14.8799942404051	1960008.48875769
14.8878879768721	1959995.38117619
14.8957817133392	1959984.21354531
14.9036754498062	1959973.42804488
14.9115691862733	1959962.64254445
14.9194629227403	1959951.85704403
14.9273566592074	1959941.0715436
14.9352503956745	1959930.28604317
14.9431441321415	1959919.50054274
14.9510378686086	1959908.71504231
14.9589316050756	1959897.92954188
14.9668253415427	1959887.14404145
14.9747190780098	1959876.35854102
14.9826128144768	1959865.57304059
14.9905065509439	1959854.78754016
14.9984002874109	1959844.00203973
15.006294023878	1959833.2165393
15.014187760345	1959822.43103887
15.0220814968121	1959811.64553844
15.0299752332792	1959800.86003802
15.0378689697462	1959790.07453759
15.0457627062133	1959779.28903716
15.0536564426803	1959768.50353673
15.0615501791474	1959757.7180363
15.0694439156145	1959746.93253587
15.0773376520815	1959736.14703544
15.0852313885486	1959725.36153501
15.0931251250156	1959714.57603458
15.1010188614827	1959703.79053415
15.1089125979497	1959693.00503372
15.1168063344168	1959682.21953329
15.1247000708839	1959671.43403286
15.1325938073509	1959660.65887246
15.140487543818	1959649.90190294
15.148381280285	1959639.14493341
15.1562750167521	1959628.38796389
15.1641687532192	1959617.63099437
15.1720624896862	1959606.87402484
15.1799562261533	1959596.11705532
15.1878499626203	1959585.3600858
15.1957436990874	1959574.60311628
15.2036374355544	1959563.84614675
15.2115311720215	1959553.08917723
15.2194249084886	1959542.33220771
15.2273186449556	1959531.57523818
15.2352123814227	1959520.81826866
15.2431061178897	1959510.06129914
15.2509998543568	1959499.30432962
15.2588935908239	1959488.54736009
15.2667873272909	1959477.79039057
15.274681063758	1959467.03342105
15.282574800225	1959456.27645152
15.2904685366921	1959445.519482
15.2983622731591	1959434.76251248
15.3062560096262	1959424.00554296
15.3141497460933	1959413.24857343
15.3220434825603	1959402.49160391
15.3299372190274	1959391.73463439
15.3378309554944	1959380.97766486
15.3457246919615	1959370.22069534
15.3536184284286	1959359.46372582
15.3615121648956	1959348.7067563
15.3694059013627	1959337.94978677
15.3772996378297	1959319.03240054
15.3851933742968	1959299.64823087
15.3930871107638	1959280.2640612
15.4009808472309	1959260.87989153
15.408874583698	1959241.49572186
15.416768320165	1959222.11155219
15.4246620566321	1959202.72738253
15.4325557930991	1959183.34321286
15.4404495295662	1959163.95904319
15.4483432660333	1959144.57487352
15.4562370025003	1959125.19070385
15.4641307389674	1959105.80653418
15.4720244754344	1959086.42236451
15.4799182119015	1959067.03819484
15.4878119483685	1959047.65402517
15.4957056848356	1959028.2698555
15.5035994213027	1959008.88568584
15.5114931577697	1958989.50151617
15.5193868942368	1958970.1173465
15.5272806307038	1958950.73317683
15.5351743671709	1958931.34900716
15.543068103638	1958911.96483749
15.550961840105	1958892.58066782
15.5588555765721	1958873.19649815
15.5667493130391	1958853.81232848
15.5746430495062	1958834.42815882
15.5825367859732	1958815.04398915
15.5904305224403	1958795.65981948
15.5983242589074	1958776.27564981
15.6062179953744	1958756.89148014
15.6141117318415	1958744.04077296
15.6220054683085	1958735.82274865
15.6298992047756	1958727.60472433
15.6377929412427	1958719.38670002
15.6456866777097	1958711.1686757
15.6535804141768	1958702.95065139
15.6614741506438	1958694.73262708
15.6693678871109	1958686.51460276
15.6772616235779	1958678.29657845
15.685155360045	1958670.07855414
15.6930490965121	1958661.86052982
15.7009428329791	1958653.64250551
15.7088365694462	1958645.4244812
15.7167303059132	1958637.20645688
15.7246240423803	1958628.98843257
15.7325177788474	1958620.77040826
15.7404115153144	1958612.55238394
15.7483052517815	1958604.33435963
15.7561989882485	1958596.11633532
15.7640927247156	1958587.898311
15.7719864611826	1958579.68028669
15.7798801976497	1958571.46226238
[truncated: 6,000 more rows]
