# Supplementary material for: The reverse quantum limit and its implications for unconventional quantum oscillations in YbB12
Source: Nat Commun. 2024 Feb 21;15:1607. doi: 10.1038/s41467-024-45801-2 (PMC10881586; doi:10.1038/s41467-024-45801-2)
Supplement: Supplementary file 3 — Source Data [file 41467_2024_45801_MOESM3_ESM.zip › Source_Data/fvH_varyAngle/fvH_16.3_deg.csv]

0.00031	1910209.673868
0.00820641005125641	1910287.97986384
0.0161028201025128	1910257.92111768
0.0239992301537692	1910230.77165206
0.0318956402050256	1910287.78809054
0.039792050256282	1910264.69122182
0.0476884603075384	1910259.73081322
0.0555848703587948	1910313.33083495
0.0634812804100513	1910256.6290941
0.0713776904613077	1910233.95971217
0.0792741005125641	1910229.35427897
0.0871705105638205	1910219.25637939
0.0950669206150769	1910243.36588256
0.102963330666333	1910240.80403249
0.11085974071759	1909981.32886452
0.118756150768846	1909794.7971747
0.126652560820103	1909608.26548488
0.134548970871359	1909421.73379506
0.142445380922615	1909235.20210524
0.150341790973872	1909048.67041542
0.158238201025128	1908978.38296868
0.166134611076385	1908971.89757459
0.174031021127641	1908965.4121805
0.181927431178897	1908958.92678642
0.189823841230154	1908952.44139233
0.19772025128141	1908945.95599824
0.205616661332667	1908939.47060415
0.213513071383923	1908932.98521006
0.221409481435179	1908926.49981598
0.229305891486436	1908920.01442189
0.237202301537692	1908913.5290278
0.245098711588949	1908907.04363371
0.252995121640205	1908900.55823962
0.260891531691461	1908894.07284553
0.268787941742718	1908887.58745145
0.276684351793974	1908881.10205736
0.284580761845231	1908874.61666327
0.292477171896487	1908868.13126918
0.300373581947743	1908861.64587509
0.308269991999	1908855.160481
0.316166402050256	1908848.67508692
0.324062812101513	1908842.18969283
0.331959222152769	1908835.70429874
0.339855632204025	1908829.21890465
0.347752042255282	1908830.7885234
0.355648452306538	1908841.07217115
0.363544862357795	1908851.3558189
0.371441272409051	1908861.63946665
0.379337682460308	1908871.92311441
0.387234092511564	1908882.20676216
0.39513050256282	1908892.49040991
0.403026912614077	1908902.77405766
0.410923322665333	1908913.05770542
0.41881973271659	1908923.34135317
0.426716142767846	1908933.62500092
0.434612552819102	1908943.90864867
0.442508962870359	1908954.19229643
0.450405372921615	1908964.47594418
0.458301782972872	1908974.75959193
0.466198193024128	1908985.04323968
0.474094603075384	1908995.32688744
0.481991013126641	1909005.61053519
0.489887423177897	1909015.89418294
0.497783833229154	1909026.17783069
0.50568024328041	1909036.46147845
0.513576653331666	1909046.7451262
0.521473063382923	1909057.02877395
0.529369473434179	1909067.31242171
0.537265883485436	1909077.59606946
0.545162293536692	1909087.87971721
0.553058703587949	1909098.16336496
0.560955113639205	1909108.44701272
0.568851523690461	1909118.73066047
0.576747933741718	1909129.01430822
0.584644343792974	1909139.29795597
0.592540753844231	1909149.58160373
0.600437163895487	1909159.86525148
0.608333573946743	1909170.14889923
0.616229983998	1909180.43254698
0.624126394049256	1909190.71619474
0.632022804100513	1909200.99984249
0.639919214151769	1909211.28349024
0.647815624203025	1909221.56713799
0.655712034254282	1909231.85078575
0.663608444305538	1909241.73761458
0.671504854356795	1909247.96997526
0.679401264408051	1909254.20233594
0.687297674459307	1909260.43469662
0.695194084510564	1909266.6670573
0.70309049456182	1909272.89941798
0.710986904613077	1909279.13177866
0.718883314664333	1909285.36413934
0.726779724715589	1909291.59650002
0.734676134766846	1909297.8288607
0.742572544818102	1909304.06122138
0.750468954869359	1909310.29358206
0.758365364920615	1909316.52594274
0.766261774971872	1909322.75830342
0.774158185023128	1909328.9906641
0.782054595074384	1909335.22302478
0.789951005125641	1909341.45538546
0.797847415176897	1909347.68774614
0.805743825228154	1909353.92010682
0.81364023527941	1909360.15246749
0.821536645330666	1909366.38482817
0.829433055381923	1909372.61718885
0.837329465433179	1909378.84954953
0.845225875484436	1909385.08191021
0.853122285535692	1909391.31427089
0.861018695586948	1909397.54663157
0.868915105638205	1909403.77899225
0.876811515689461	1909410.01135293
0.884707925740718	1909416.24371361
0.892604335791974	1909422.47607429
0.90050074584323	1909428.70843497
0.908397155894487	1909434.94079565
0.916293565945743	1909441.17315633
0.924189975997	1909447.40551701
0.932086386048256	1909453.63787769
0.939982796099513	1909459.87023837
0.947879206150769	1909466.10259905
0.955775616202025	1909472.33495973
0.963672026253282	1909478.56732041
0.971568436304538	1909484.79968109
0.979464846355795	1909491.03204177
0.987361256407051	1909497.26440245
0.995257666458307	1909503.49676313
1.00315407650956	1909509.72912381
1.01105048656082	1909515.96148449
1.01894689661208	1909522.19384517
1.02684330666333	1909528.42620585
1.03473971671459	1909534.65856653
1.04263612676585	1909540.89092721
1.0505325368171	1909545.8979715
1.05842894686836	1909547.00428611
1.06632535691961	1909548.11060073
1.07422176697087	1909549.21691535
1.08211817702213	1909550.32322996
1.09001458707338	1909551.42954458
1.09791099712464	1909552.5358592
1.1058074071759	1909553.64217381
1.11370381722715	1909554.74848843
1.12160022727841	1909555.85480305
1.12949663732967	1909556.96111766
1.13739304738092	1909558.06743228
1.14528945743218	1909559.17374689
1.15318586748344	1909560.28006151
1.16108227753469	1909561.38637613
1.16897868758595	1909562.49269074
1.1768750976372	1909563.59900536
1.18477150768846	1909564.70531998
1.19266791773972	1909565.81163459
1.20056432779097	1909566.91794921
1.20846073784223	1909568.02426383
1.21635714789349	1909569.13057844
1.22425355794474	1909570.23689306
1.232149967996	1909571.34320767
1.24004637804726	1909572.44952229
1.24794278809851	1909573.55583691
1.25583919814977	1909574.66215152
1.26373560820103	1909575.76846614
1.27163201825228	1909576.87478076
1.27952842830354	1909577.98109537
1.28742483835479	1909579.08740999
1.29532124840605	1909580.19372461
1.30321765845731	1909581.30003922
1.31111406850856	1909582.40635384
1.31901047855982	1909583.51266846
1.32690688861108	1909584.61898307
1.33480329866233	1909585.72529769
1.34269970871359	1909586.8316123
1.35059611876485	1909587.93792692
1.3584925288161	1909589.04424154
1.36638893886736	1909590.15055615
1.37428534891861	1909591.25687077
1.38218175896987	1909592.36318539
1.39007816902113	1909593.4695
1.39797457907238	1909594.57581462
1.40587098912364	1909593.91783184
1.4137673991749	1909592.13915016
1.42166380922615	1909590.36046849
1.42956021927741	1909588.58178681
1.43745662932867	1909586.80310513
1.44535303937992	1909585.02442346
1.45324944943118	1909583.24574178
1.46114585948244	1909581.46706011
1.46904226953369	1909579.68837843
1.47693867958495	1909577.90969676
1.4848350896362	1909576.13101508
1.49273149968746	1909574.35233341
1.50062790973872	1909572.57365173
1.50852431978997	1909570.79497005
1.51642072984123	1909569.01628838
1.52431713989249	1909567.2376067
1.53221354994374	1909565.45892503
1.540109959995	1909563.68024335
1.54800637004626	1909561.90156168
1.55590278009751	1909560.12288
1.56379919014877	1909558.34419833
1.57169560020003	1909556.56551665
1.57959201025128	1909554.78683497
1.58748842030254	1909553.0081533
1.59538483035379	1909551.22947162
1.60328124040505	1909549.45078995
1.61117765045631	1909547.67210827
1.61907406050756	1909545.8934266
1.62697047055882	1909544.11474492
1.63486688061008	1909542.33606325
1.64276329066133	1909540.55738157
1.65065970071259	1909538.77869989
1.65855611076385	1909537.00001822
1.6664525208151	1909535.22133654
1.67434893086636	1909533.44265487
1.68224534091761	1909531.66397319
1.69014175096887	1909529.88529152
1.69803816102013	1909528.10660984
1.70593457107138	1909526.32792817
1.71383098112264	1909524.54924649
1.7217273911739	1909522.77056481
1.72962380122515	1909520.99188314
1.73752021127641	1909517.99642343
1.74541662132767	1909514.97125564
1.75331303137892	1909511.94608786
1.76120944143018	1909508.92092007
1.76910585148144	1909505.89575228
1.77700226153269	1909502.8705845
1.78489867158395	1909499.84541671
1.7927950816352	1909496.82024892
1.80069149168646	1909493.79508113
1.80858790173772	1909490.76991335
1.81648431178897	1909487.74474556
1.82438072184023	1909484.71957777
1.83227713189149	1909481.69440999
1.84017354194274	1909478.6692422
1.848069951994	1909475.64407441
1.85596636204526	1909472.61890663
1.86386277209651	1909469.59373884
1.87175918214777	1909466.56857105
1.87965559219903	1909463.54340327
1.88755200225028	1909460.51823548
1.89544841230154	1909457.49306769
1.90334482235279	1909454.46789991
1.91124123240405	1909451.44273212
1.91913764245531	1909448.41756433
1.92703405250656	1909445.39239655
1.93493046255782	1909442.36722876
1.94282687260908	1909439.34206097
1.95072328266033	1909436.31689319
1.95861969271159	1909433.2917254
1.96651610276285	1909430.26655761
1.9744125128141	1909427.24138982
1.98230892286536	1909424.21622204
1.99020533291661	1909421.19105425
1.99810174296787	1909418.16588646
2.00599815301913	1909415.14071868
2.01389456307038	1909412.11555089
2.02179097312164	1909409.0903831
2.0296873831729	1909406.06521532
2.03758379322415	1909403.04004753
2.04548020327541	1909399.73724717
2.05337661332667	1909394.63052428
2.06127302337792	1909389.52380139
2.06916943342918	1909384.4170785
2.07706584348043	1909379.31035561
2.08496225353169	1909374.20363272
2.09285866358295	1909369.09690983
2.1007550736342	1909363.99018694
2.10865148368546	1909358.88346405
2.11654789373672	1909353.77674116
2.12444430378797	1909348.67001827
2.13234071383923	1909343.56329538
2.14023712389049	1909338.45657249
2.14813353394174	1909333.3498496
2.156029943993	1909328.24312671
2.16392635404426	1909323.13640382
2.17182276409551	1909318.02968093
2.17971917414677	1909312.92295804
2.18761558419802	1909307.81623515
2.19551199424928	1909302.70951226
2.20340840430054	1909297.60278937
2.21130481435179	1909292.49606648
2.21920122440305	1909287.38934359
2.22709763445431	1909282.2826207
2.23499404450556	1909277.17589781
2.24289045455682	1909272.06917492
2.25078686460808	1909266.96245203
2.25868327465933	1909261.85572914
2.26657968471059	1909256.74900625
2.27447609476184	1909251.64228337
2.2823725048131	1909246.53556048
2.29026891486436	1909241.42883759
2.29816532491561	1909236.3221147
2.30606173496687	1909231.21539181
2.31395814501813	1909226.10866892
2.32185455506938	1909221.00194603
2.32975096512064	1909215.89522314
2.3376473751719	1909210.78850025
2.34554378522315	1909205.68177736
2.35344019527441	1909199.25080975
2.36133660532567	1909191.79487981
2.36923301537692	1909184.33894988
2.37712942542818	1909176.88301994
2.38502583547943	1909169.42709
2.39292224553069	1909161.97116007
2.40081865558195	1909154.51523013
2.4087150656332	1909147.05930019
2.41661147568446	1909139.60337026
2.42450788573572	1909132.14744032
2.43240429578697	1909124.69151038
2.44030070583823	1909117.23558045
2.44819711588949	1909109.77965051
2.45609352594074	1909102.32372057
2.463989935992	1909094.86779063
2.47188634604325	1909087.4118607
2.47978275609451	1909079.95593076
2.48767916614577	1909072.50000082
2.49557557619702	1909065.04407089
2.50347198624828	1909057.58814095
2.51136839629954	1909050.13221102
2.51926480635079	1909042.67628108
2.52716121640205	1909035.22035114
2.53505762645331	1909027.76442121
2.54295403650456	1909020.30849127
2.55085044655582	1909012.85256133
2.55874685660708	1909005.39663139
2.56664326665833	1908997.94070146
2.57453967670959	1908990.48477152
2.58243608676084	1908983.02884158
2.5903324968121	1908975.57291165
2.59822890686336	1908968.11698171
2.60612531691461	1908960.66105177
2.61402172696587	1908953.20512184
2.62191813701713	1908945.7491919
2.62981454706838	1908938.29326196
2.63771095711964	1908930.83733203
2.6456073671709	1908923.38140209
2.65350377722215	1908918.6382541
2.66140018727341	1908913.94607778
2.66929659732467	1908909.25390146
2.67719300737592	1908904.56172515
2.68508941742718	1908899.86954883
2.69298582747843	1908895.17737251
2.70088223752969	1908890.4851962
2.70877864758095	1908885.79301988
2.7166750576322	1908881.10084356
2.72457146768346	1908876.40866725
2.73246787773472	1908871.71649093
2.74036428778597	1908867.02431461
2.74826069783723	1908862.3321383
2.75615710788849	1908857.63996198
2.76405351793974	1908852.94778566
2.771949927991	1908848.25560935
2.77984633804226	1908843.56343303
2.78774274809351	1908838.87125671
2.79563915814477	1908834.1790804
2.80353556819602	1908829.48690408
2.81143197824728	1908824.79472776
2.81932838829854	1908820.10255145
2.82722479834979	1908815.41037513
2.83512120840105	1908810.71819881
2.84301761845231	1908806.0260225
2.85091402850356	1908801.33384618
2.85881043855482	1908796.64166986
2.86670684860608	1908791.94949355
2.87460325865733	1908787.25731723
2.88249966870859	1908782.56514091
2.89039607875984	1908777.8729646
2.8982924888111	1908773.18078828
2.90618889886236	1908768.48861196
2.91408530891361	1908763.79643565
2.92198171896487	1908759.10425933
2.92987812901613	1908754.41208301
2.93777453906738	1908748.22982987
2.94567094911864	1908735.93935789
2.9535673591699	1908723.64888592
2.96146376922115	1908711.35841395
2.96936017927241	1908699.06794198
2.97725658932367	1908686.77747001
2.98515299937492	1908674.48699804
2.99304940942618	1908662.19652607
3.00094581947743	1908649.9060541
3.00884222952869	1908637.61558213
3.01673863957995	1908625.32511015
3.0246350496312	1908613.03463818
3.03253145968246	1908600.74416621
3.04042786973372	1908588.45369424
3.04832427978497	1908576.16322227
3.05622068983623	1908563.8727503
3.06411709988749	1908551.58227833
3.07201350993874	1908539.29180636
3.07990991999	1908527.00133438
3.08780633004125	1908514.71086241
3.09570274009251	1908502.42039044
3.10359915014377	1908490.12991847
3.11149556019502	1908477.8394465
3.11939197024628	1908465.54897453
3.12728838029754	1908453.25850256
3.13518479034879	1908440.96803059
3.14308120040005	1908428.67755861
3.15097761045131	1908416.38708664
3.15887402050256	1908404.09661467
3.16677043055382	1908391.8061427
3.17466684060508	1908379.51567073
3.18256325065633	1908367.22519876
3.19045966070759	1908354.93472679
3.19835607075884	1908342.64425482
3.2062524808101	1908330.35378285
3.21414889086136	1908318.06331087
3.22204530091261	1908306.12554692
3.22994171096387	1908299.14715256
3.23783812101513	1908292.1687582
3.24573453106638	1908285.19036383
3.25363094111764	1908278.21196947
3.2615273511689	1908271.23357511
3.26942376122015	1908264.25518074
3.27732017127141	1908257.27678638
3.28521658132267	1908250.29839202
3.29311299137392	1908243.31999766
3.30100940142518	1908236.34160329
3.30890581147643	1908229.36320893
3.31680222152769	1908222.38481457
3.32469863157895	1908215.40642021
3.3325950416302	1908208.42802584
3.34049145168146	1908201.44963148
3.34838786173272	1908194.47123712
3.35628427178397	1908187.49284276
3.36418068183523	1908180.51444839
3.37207709188649	1908173.53605403
3.37997350193774	1908166.55765967
3.387869911989	1908159.5792653
3.39576632204025	1908152.60087094
3.40366273209151	1908145.62247658
3.41155914214277	1908138.64408222
3.41945555219402	1908131.66568785
3.42735196224528	1908124.68729349
3.43524837229654	1908117.70889913
3.44314478234779	1908110.73050477
3.45104119239905	1908103.7521104
3.45893760245031	1908096.77371604
3.46683401250156	1908089.79532168
3.47473042255282	1908082.81692731
3.48262683260408	1908075.83853295
3.49052324265533	1908068.86013859
3.49841965270659	1908061.88174423
3.50631606275784	1908053.03173486
3.5142124728091	1908042.18555803
3.52210888286036	1908031.33938121
3.53000529291161	1908020.49320438
3.53790170296287	1908009.64702755
3.54579811301413	1907998.80085073
3.55369452306538	1907987.9546739
3.56159093311664	1907977.10849708
3.5694873431679	1907966.26232025
3.57738375321915	1907955.41614342
3.58528016327041	1907944.5699666
3.59317657332166	1907933.72378977
3.60107298337292	1907922.87761294
3.60896939342418	1907912.03143612
3.61686580347543	1907901.18525929
3.62476221352669	1907890.33908247
3.63265862357795	1907879.49290564
3.6405550336292	1907868.64672881
3.64845144368046	1907857.80055199
3.65634785373172	1907846.95437516
3.66424426378297	1907836.10819833
3.67214067383423	1907825.26202151
3.68003708388549	1907814.41584468
3.68793349393674	1907803.56966785
3.695829903988	1907792.72349103
3.70372631403925	1907781.8773142
3.71162272409051	1907771.03113737
3.71951913414177	1907760.18496055
3.72741554419302	1907749.33878372
3.73531195424428	1907738.4926069
3.74320836429554	1907727.64643007
3.75110477434679	1907716.80025324
3.75900118439805	1907705.95407642
3.76689759444931	1907695.10789959
3.77479400450056	1907684.26172276
3.78269041455182	1907672.53691031
3.79058682460308	1907659.27110872
3.79848323465433	1907646.00530714
3.80637964470559	1907632.73950556
3.81427605475684	1907619.47370398
3.8221724648081	1907606.2079024
3.83006887485936	1907592.94210081
3.83796528491061	1907579.67629923
3.84586169496187	1907566.41049765
3.85375810501313	1907553.14469607
3.86165451506438	1907539.87889449
3.86955092511564	1907526.6130929
3.8774473351669	1907513.34729132
3.88534374521815	1907500.08148974
3.89324015526941	1907486.81568816
3.90113656532067	1907473.54988658
3.90903297537192	1907460.28408499
3.91692938542318	1907447.01828341
3.92482579547443	1907433.75248183
3.93272220552569	1907420.48668025
3.94061861557695	1907407.22087867
3.9485150256282	1907393.95507708
3.95641143567946	1907380.6892755
3.96430784573072	1907367.42347392
3.97220425578197	1907354.15767234
3.98010066583323	1907340.89187076
3.98799707588449	1907327.62606917
3.99589348593574	1907314.36026759
4.003789895987	1907301.09446601
4.01168630603825	1907287.82866443
4.01958271608951	1907274.56286285
4.02747912614077	1907261.29706126
4.03537553619202	1907248.03125968
4.04327194624328	1907234.7654581
4.05116835629454	1907221.49965652
4.05906476634579	1907208.16319113
4.06696117639705	1907194.78627519
4.07485758644831	1907181.40935924
4.08275399649956	1907168.03244329
4.09065040655082	1907154.65552735
4.09854681660208	1907141.2786114
4.10644322665333	1907127.90169545
4.11433963670459	1907114.52477951
4.12223604675584	1907101.14786356
4.1301324568071	1907087.77094761
4.13802886685836	1907074.39403167
4.14592527690961	1907061.01711572
4.15382168696087	1907047.64019977
4.16171809701213	1907034.26328383
4.16961450706338	1907020.88636788
4.17751091711464	1907007.50945193
4.1854073271659	1906994.13253599
4.19330373721715	1906980.75562004
4.20120014726841	1906967.37870409
4.20909655731966	1906954.00178815
4.21699296737092	1906940.6248722
4.22488937742218	1906927.24795625
4.23278578747343	1906913.87104031
4.24068219752469	1906900.49412436
4.24857860757595	1906887.11720841
4.2564750176272	1906873.74029247
4.26437142767846	1906860.36337652
4.27226783772972	1906846.98646057
4.28016424778097	1906833.60954463
4.28806065783223	1906820.23262868
4.29595706788349	1906806.85571274
4.30385347793474	1906793.47879679
4.311749887986	1906780.10188084
4.31964629803725	1906766.7249649
4.32754270808851	1906754.43151497
4.33543911813977	1906745.4675852
4.34333552819102	1906736.50365543
4.35123193824228	1906727.53972566
4.35912834829354	1906718.57579589
4.36702475834479	1906709.61186612
4.37492116839605	1906700.64793635
4.38281757844731	1906691.68400657
4.39071398849856	1906682.7200768
4.39861039854982	1906673.75614703
4.40650680860108	1906664.79221726
4.41440321865233	1906655.82828749
4.42229962870359	1906646.86435772
4.43019603875484	1906637.90042795
4.4380924488061	1906628.93649818
4.44598885885736	1906619.9725684
4.45388526890861	1906611.00863863
4.46178167895987	1906602.04470886
4.46967808901113	1906593.08077909
4.47757449906238	1906584.11684932
4.48547090911364	1906575.15291955
4.49336731916489	1906566.18898978
4.50126372921615	1906557.22506001
4.50916013926741	1906548.26113024
4.51705654931867	1906539.29720046
4.52495295936992	1906530.33327069
4.53284936942118	1906521.36934092
4.54074577947243	1906512.40541115
4.54864218952369	1906503.44148138
4.55653859957495	1906494.47755161
4.5644350096262	1906485.51362184
4.57233141967746	1906476.54969207
4.58022782972872	1906467.58576229
4.58812423977997	1906458.62183252
4.59602064983123	1906449.40188011
4.60391705988248	1906438.6686771
4.61181346993374	1906427.93547408
4.619709879985	1906417.20227107
4.62760629003625	1906406.46906806
4.63550270008751	1906395.73586504
4.64339911013877	1906385.00266203
4.65129552019002	1906374.26945901
4.65919193024128	1906363.536256
4.66708834029254	1906352.80305299
4.67498475034379	1906342.06984997
4.68288116039505	1906331.33664696
4.69077757044631	1906320.60344395
4.69867398049756	1906309.87024093
4.70657039054882	1906299.13703792
4.71446680060007	1906288.4038349
4.72236321065133	1906277.67063189
4.73025962070259	1906266.93742888
4.73815603075384	1906256.20422586
4.7460524408051	1906245.47102285
4.75394885085636	1906234.73781984
4.76184526090761	1906224.00461682
4.76974167095887	1906213.27141381
4.77763808101013	1906202.53821079
4.78553449106138	1906191.80500778
4.79343090111264	1906181.07180477
4.8013273111639	1906170.33860175
4.80922372121515	1906159.60539874
4.81712013126641	1906148.87219573
4.82501654131766	1906138.13899271
4.83291295136892	1906127.4057897
4.84080936142018	1906116.67258668
4.84870577147143	1906105.93938367
4.85660218152269	1906095.20618066
4.86449859157395	1906082.89624122
4.8723950016252	1906066.82538822
4.88029141167646	1906050.75453523
4.88818782172772	1906034.68368223
4.89608423177897	1906018.61282924
4.90398064183023	1906002.54197625
4.91187705188148	1905986.47112325
4.91977346193274	1905970.40027026
4.927669871984	1905954.32941726
4.93556628203525	1905938.25856427
4.94346269208651	1905922.18771128
4.95135910213777	1905906.11685828
4.95925551218902	1905890.04600529
4.96715192224028	1905873.9751523
4.97504833229154	1905857.9042993
4.98294474234279	1905841.83344631
4.99084115239405	1905825.76259331
4.99873756244531	1905809.69174032
5.00663397249656	1905793.62088733
5.01453038254782	1905777.55003433
5.02242679259907	1905761.47918134
5.03032320265033	1905745.40832834
5.03821961270159	1905729.33747535
5.04611602275284	1905713.26662236
5.0540124328041	1905697.19576936
5.06190884285536	1905681.12491637
5.06980525290661	1905665.05406337
5.07770166295787	1905648.98321038
5.08559807300913	1905632.91235739
5.09349448306038	1905616.84150439
5.10139089311164	1905600.7706514
5.10928730316289	1905584.6997984
5.11718371321415	1905568.62894541
5.12508012326541	1905552.55809242
5.13297653331666	1905538.83379289
5.14087294336792	1905526.28728246
5.14876935341918	1905513.74077202
5.15666576347043	1905501.19426158
5.16456217352169	1905488.64775115
5.17245858357295	1905476.10124071
5.1803549936242	1905463.55473027
5.18825140367546	1905451.00821984
5.19614781372672	1905438.4617094
5.20404422377797	1905425.91519896
5.21194063382923	1905413.36868853
5.21983704388049	1905400.82217809
5.22773345393174	1905388.27566765
5.235629863983	1905375.72915722
5.24352627403425	1905363.18264678
5.25142268408551	1905350.63613635
5.25931909413677	1905338.08962591
5.26721550418802	1905325.54311547
5.27511191423928	1905312.99660504
5.28300832429054	1905300.4500946
5.29090473434179	1905287.90358416
5.29880114439305	1905275.35707373
5.30669755444431	1905262.81056329
5.31459396449556	1905250.26405285
5.32249037454682	1905237.71754242
5.33038678459808	1905225.17103198
5.33828319464933	1905212.62452154
5.34617960470059	1905200.07801111
5.35407601475184	1905187.53150067
5.3619724248031	1905174.98499023
5.36986883485436	1905162.4384798
5.37776524490561	1905149.89196936
5.38566165495687	1905137.34545892
5.39355806500813	1905125.02883095
5.40145447505938	1905113.48573731
5.40935088511064	1905101.94264366
5.4172472951619	1905090.39955002
5.42514370521315	1905078.85645637
5.43304011526441	1905067.31336273
5.44093652531566	1905055.77026908
5.44883293536692	1905044.22717544
5.45672934541818	1905032.68408179
5.46462575546943	1905021.14098815
5.47252216552069	1905009.5978945
5.48041857557195	1904998.05480086
5.4883149856232	1904986.51170721
5.49621139567446	1904974.96861357
5.50410780572571	1904963.42551992
5.51200421577697	1904951.88242628
5.51990062582823	1904940.33933263
5.52779703587948	1904928.79623899
5.53569344593074	1904917.25314534
5.543589855982	1904905.7100517
5.55148626603325	1904894.16695805
5.55938267608451	1904882.62386441
5.56727908613577	1904871.08077076
5.57517549618702	1904859.53767712
5.58307190623828	1904847.99458348
5.59096831628954	1904836.45148983
5.59886472634079	1904824.90839619
5.60676113639205	1904813.36530254
5.61465754644331	1904801.8222089
5.62255395649456	1904790.27911525
5.63045036654582	1904778.73602161
5.63834677659707	1904767.19292796
5.64624318664833	1904755.64983432
5.65413959669959	1904744.10674067
5.66203600675084	1904728.36067342
5.6699324168021	1904712.45929041
5.67782882685336	1904696.55790739
5.68572523690461	1904680.65652437
5.69362164695587	1904664.75514135
5.70151805700713	1904648.85375833
5.70941446705838	1904632.95237532
5.71731087710964	1904617.0509923
5.72520728716089	1904601.14960928
5.73310369721215	1904585.24822626
5.74100010726341	1904569.34684324
5.74889651731466	1904553.44546022
5.75679292736592	1904537.54407721
5.76468933741718	1904521.64269419
5.77258574746843	1904505.74131117
5.78048215751969	1904489.83992815
5.78837856757095	1904473.93854513
5.7962749776222	1904458.03716211
5.80417138767346	1904442.1357791
5.81206779772472	1904426.23439608
5.81996420777597	1904410.33301306
5.82786061782723	1904394.43163004
5.83575702787848	1904378.53024702
5.84365343792974	1904362.62886401
5.851549847981	1904346.72748099
5.85944625803225	1904330.82609797
5.86734266808351	1904314.92471495
5.87523907813477	1904299.02333193
5.88313548818602	1904283.12194891
5.89103189823728	1904267.2205659
5.89892830828854	1904251.31918288
5.90682471833979	1904235.41779986
5.91472112839105	1904219.51641684
5.9226175384423	1904212.64032964
5.93051394849356	1904207.31033729
5.93841035854482	1904201.98034494
5.94630676859607	1904196.65035259
5.95420317864733	1904191.32036024
5.96209958869859	1904185.99036789
5.96999599874984	1904180.66037555
5.9778924088011	1904175.3303832
5.98578881885236	1904170.00039085
5.99368522890361	1904164.6703985
6.00158163895487	1904159.34040615
6.00947804900613	1904154.0104138
6.01737445905738	1904148.68042145
6.02527086910864	1904143.3504291
6.03316727915989	1904138.02043675
6.04106368921115	1904132.69044441
6.04896009926241	1904127.36045206
6.05685650931366	1904122.03045971
6.06475291936492	1904116.70046736
6.07264932941618	1904111.37047501
6.08054573946743	1904106.04048266
6.08844214951869	1904100.71049031
6.09633855956995	1904095.38049796
6.1042349696212	1904090.05050561
6.11213137967246	1904084.72051327
6.12002778972372	1904079.39052092
6.12792419977497	1904074.06052857
6.13582060982623	1904068.73053622
6.14371701987748	1904063.40054387
6.15161342992874	1904058.07055152
6.15950983998	1904052.74055917
6.16740625003125	1904047.41056682
6.17530266008251	1904042.08057447
6.18319907013377	1904020.58509528
6.19109548018502	1903996.92540343
6.19899189023628	1903973.26571159
6.20688830028754	1903949.60601974
6.21478471033879	1903925.9463279
6.22268112039005	1903902.28663605
6.23057753044131	1903878.62694421
6.23847394049256	1903854.96725237
6.24637035054382	1903831.30756052
6.25426676059507	1903807.64786868
6.26216317064633	1903783.98817683
6.27005958069759	1903760.32848499
6.27795599074884	1903736.66879314
6.2858524008001	1903713.0091013
6.29374881085136	1903689.34940945
6.30164522090261	1903665.68971761
6.30954163095387	1903642.03002576
6.31743804100512	1903618.37033392
6.32533445105638	1903594.71064207
6.33323086110764	1903571.05095023
6.34112727115889	1903547.39125838
6.34902368121015	1903523.73156654
6.35692009126141	1903500.07187469
6.36481650131266	1903476.41218285
6.37271291136392	1903452.752491
6.38060932141518	1903429.09279916
6.38850573146643	1903405.43310731
6.39640214151769	1903381.77341547
6.40429855156895	1903358.11372362
6.4121949616202	1903334.45403178
6.42009137167146	1903310.79433993
6.42798778172271	1903287.13464809
6.43588419177397	1903263.83647058
6.44378060182523	1903250.15143812
6.45167701187648	1903236.46640565
6.45957342192774	1903222.78137318
6.467469831979	1903209.09634071
6.47536624203025	1903195.41130825
6.48326265208151	1903181.72627578
6.49115906213277	1903168.04124331
6.49905547218402	1903154.35621085
6.50695188223528	1903140.67117838
6.51484829228654	1903126.98614591
6.52274470233779	1903113.30111344
6.53064111238905	1903099.61608098
6.5385375224403	1903085.93104851
6.54643393249156	1903072.24601604
6.55433034254282	1903058.56098357
6.56222675259407	1903044.87595111
6.57012316264533	1903031.19091864
6.57801957269659	1903017.50588617
6.58591598274784	1903003.82085371
6.5938123927991	1902990.13582124
6.60170880285036	1902976.45078877
6.60960521290161	1902962.7657563
6.61750162295287	1902949.08072384
6.62539803300413	1902935.39569137
6.63329444305538	1902921.7106589
6.64119085310664	1902908.02562644
6.64908726315789	1902894.34059397
6.65698367320915	1902880.6555615
6.66488008326041	1902866.97052903
6.67277649331166	1902853.28549657
6.68067290336292	1902839.6004641
6.68856931341418	1902825.91543163
6.69646572346543	1902814.04113658
6.70436213351669	1902806.25299311
6.71225854356795	1902798.46484963
6.7201549536192	1902790.67670616
6.72805136367046	1902782.88856269
6.73594777372171	1902775.10041921
6.74384418377297	1902767.31227574
6.75174059382423	1902759.52413227
6.75963700387548	1902751.73598879
6.76753341392674	1902743.94784532
6.775429823978	1902736.15970185
6.78332623402925	1902728.37155838
6.79122264408051	1902720.5834149
6.79911905413177	1902712.79527143
6.80701546418302	1902705.00712796
6.81491187423428	1902697.21898448
6.82280828428554	1902689.43084101
6.83070469433679	1902681.64269754
6.83860110438805	1902673.85455406
6.8464975144393	1902666.06641059
6.85439392449056	1902658.27826712
6.86229033454182	1902650.49012364
6.87018674459307	1902642.70198017
6.87808315464433	1902634.9138367
6.88597956469559	1902627.12569322
6.89387597474684	1902619.33754975
6.9017723847981	1902611.54940628
6.90966879484936	1902603.7612628
6.91756520490061	1902595.97311933
6.92546161495187	1902588.18497586
6.93335802500313	1902580.39683238
6.94125443505438	1902572.60868891
6.94915084510564	1902564.82054544
6.95704725515689	1902548.16725216
6.96494366520815	1902527.43301015
6.97284007525941	1902506.69876815
6.98073648531066	1902485.96452614
6.98863289536192	1902465.23028414
6.99652930541318	1902444.49604213
7.00442571546443	1902423.76180012
7.01232212551569	1902403.02755812
7.02021853556695	1902382.29331611
7.0281149456182	1902361.55907411
7.03601135566946	1902340.8248321
7.04390776572072	1902320.0905901
7.05180417577197	1902299.35634809
7.05970058582323	1902278.62210609
7.06759699587448	1902257.88786408
7.07549340592574	1902237.15362207
7.083389815977	1902216.41938007
7.09128622602825	1902195.68513806
7.09918263607951	1902174.95089606
7.10707904613077	1902154.21665405
7.11497545618202	1902133.48241205
7.12287186623328	1902112.74817004
7.13076827628454	1902092.01392804
7.13866468633579	1902071.27968603
7.14656109638705	1902050.54544402
7.1544575064383	1902029.81120202
7.16235391648956	1902009.07696001
7.17025032654082	1901988.34271801
7.17814673659207	1901967.608476
7.18604314664333	1901946.874234
7.19393955669459	1901926.13999199
7.20183596674584	1901905.40574999
7.2097323767971	1901886.31026805
7.21762878684836	1901875.76223343
7.22552519689961	1901865.21419881
7.23342160695087	1901854.66616418
7.24131801700213	1901844.11812956
7.24921442705338	1901833.57009494
7.25711083710464	1901823.02206032
7.26500724715589	1901812.47402569
7.27290365720715	1901801.92599107
7.28080006725841	1901791.37795645
7.28869647730966	1901780.82992182
7.29659288736092	1901770.2818872
7.30448929741218	1901759.73385258
7.31238570746343	1901749.18581795
7.32028211751469	1901738.63778333
7.32817852756595	1901728.08974871
7.3360749376172	1901717.54171408
7.34397134766846	1901706.99367946
7.35186775771971	1901696.44564484
7.35976416777097	1901685.89761022
7.36766057782223	1901675.34957559
7.37555698787348	1901664.80154097
7.38345339792474	1901654.25350635
7.391349807976	1901643.70547172
7.39924621802725	1901633.1574371
7.40714262807851	1901622.60940248
7.41503903812977	1901612.06136785
7.42293544818102	1901601.51333323
7.43083185823228	1901590.96529861
7.43872826828354	1901580.41726399
7.44662467833479	1901569.86922936
7.45452108838605	1901559.32119474
7.46241749843731	1901548.77316012
7.47031390848856	1901529.83901586
7.47821031853982	1901507.79024959
7.48610672859107	1901485.74148332
7.49400313864233	1901463.69271706
7.50189954869359	1901441.64395079
7.50979595874484	1901419.59518452
7.5176923687961	1901397.54641825
7.52558877884736	1901375.49765198
7.53348518889861	1901353.44888571
7.54138159894987	1901331.40011944
7.54927800900112	1901309.35135317
7.55717441905238	1901287.3025869
7.56507082910364	1901265.25382063
7.57296723915489	1901243.20505436
7.58086364920615	1901221.15628809
7.58876005925741	1901199.10752182
7.59665646930866	1901177.05875555
7.60455287935992	1901155.00998928
7.61244928941118	1901132.96122301
7.62034569946243	1901110.91245674
7.62824210951369	1901088.86369047
7.63613851956495	1901066.8149242
7.6440349296162	1901044.76615794
7.65193133966746	1901022.71739167
7.65982774971871	1901000.6686254
7.66772415976997	1900978.61985913
7.67562056982123	1900956.57109286
7.68351697987248	1900934.52232659
7.69141338992374	1900912.47356032
7.699309799975	1900890.42479405
7.70720621002625	1900868.37602778
7.71510262007751	1900846.32726151
7.72299903012877	1900828.72110116
7.73089544018002	1900818.23091473
7.73879185023128	1900807.7407283
7.74668826028253	1900797.25054186
7.75458467033379	1900786.76035543
7.76248108038505	1900776.270169
7.7703774904363	1900765.77998256
7.77827390048756	1900755.28979613
7.78617031053882	1900744.7996097
7.79406672059007	1900734.30942326
7.80196313064133	1900723.81923683
7.80985954069259	1900713.3290504
7.81775595074384	1900702.83886396
7.8256523607951	1900692.34867753
7.83354877084636	1900681.8584911
7.84144518089761	1900671.36830466
7.84934159094887	1900660.87811823
7.85723800100013	1900650.3879318
7.86513441105138	1900639.89774536
7.87303082110264	1900629.40755893
7.88092723115389	1900618.9173725
7.88882364120515	1900608.42718606
7.89672005125641	1900597.93699963
7.90461646130766	1900587.4468132
7.91251287135892	1900576.95662676
7.92040928141018	1900566.46644033
7.92830569146143	1900555.9762539
7.93620210151269	1900545.48606746
7.94409851156395	1900534.99588103
7.9519949216152	1900524.5056946
7.95989133166646	1900514.01550816
7.96778774171771	1900503.52532173
7.97568415176897	1900492.97955649
7.98358056182023	1900482.03792504
7.99147697187148	1900471.09629359
7.99937338192274	1900460.15466214
8.007269791974	1900449.21303069
8.01516620202525	1900438.27139924
8.02306261207651	1900427.32976779
8.03095902212777	1900416.38813634
8.03885543217902	1900405.44650489
8.04675184223028	1900394.50487344
8.05464825228154	1900383.56324199
8.06254466233279	1900372.62161054
8.07044107238405	1900361.67997909
8.07833748243531	1900350.73834764
8.08623389248656	1900339.79671619
8.09413030253782	1900328.85508474
8.10202671258907	1900317.91345329
8.10992312264033	1900306.97182185
8.11781953269159	1900296.0301904
8.12571594274284	1900285.08855895
8.1336123527941	1900274.1469275
8.14150876284536	1900263.20529605
8.14940517289661	1900252.2636646
8.15730158294787	1900241.32203315
8.16519799299913	1900230.3804017
8.17309440305038	1900219.43877025
8.18099081310164	1900208.4971388
8.18888722315289	1900197.55550735
8.19678363320415	1900186.6138759
8.20468004325541	1900175.67224445
8.21257645330666	1900164.730613
8.22047286335792	1900153.78898155
8.22836927340918	1900142.8473501
8.23626568346043	1900129.46342087
8.24416209351169	1900115.92816304
8.25205850356295	1900102.39290522
8.2599549136142	1900088.85764739
8.26785132366546	1900075.32238957
8.27574773371671	1900061.78713174
8.28364414376797	1900048.25187392
8.29154055381923	1900034.71661609
8.29943696387048	1900021.18135827
8.30733337392174	1900007.64610044
8.315229783973	1899994.11084261
8.32312619402425	1899980.57558479
8.33102260407551	1899967.04032696
8.33891901412677	1899953.50506914
8.34681542417802	1899939.96981131
8.35471183422928	1899926.43455349
8.36260824428054	1899912.89929566
8.37050465433179	1899899.36403784
8.37840106438305	1899885.82878001
8.38629747443431	1899872.29352219
8.39419388448556	1899858.75826436
8.40209029453682	1899845.22300653
8.40998670458807	1899831.68774871
8.41788311463933	1899818.15249088
8.42577952469059	1899804.61723306
8.43367593474184	1899791.08197523
8.4415723447931	1899777.54671741
8.44946875484436	1899764.01145958
8.45736516489561	1899750.47620176
8.46526157494687	1899736.94094393
8.47315798499812	1899723.40568611
8.48105439504938	1899709.87042828
8.48895080510064	1899693.95371264
8.49684721515189	1899677.58074236
8.50474362520315	1899661.20777208
8.51264003525441	1899644.83480179
8.52053644530566	1899628.46183151
8.52843285535692	1899612.08886122
8.53632926540818	1899595.71589094
8.54422567545943	1899579.34292066
8.55212208551069	1899562.96995037
8.56001849556195	1899546.59698009
8.5679149056132	1899530.22400981
8.57581131566446	1899513.85103952
8.58370772571572	1899497.47806924
8.59160413576697	1899481.10509895
8.59950054581823	1899464.73212867
8.60739695586948	1899448.35915839
8.61529336592074	1899431.9861881
8.623189775972	1899415.61321782
8.63108618602325	1899399.24024753
8.63898259607451	1899382.86727725
8.64687900612577	1899366.49430697
8.65477541617702	1899350.12133668
8.66267182622828	1899333.7483664
8.67056823627954	1899317.37539612
8.67846464633079	1899301.00242583
8.68636105638205	1899284.62945555
8.6942574664333	1899268.25648526
8.70215387648456	1899251.88351498
8.71005028653582	1899235.5105447
8.71794669658707	1899219.13757441
8.72584310663833	1899202.76460413
8.73373951668959	1899186.39163385
8.74163592674084	1899165.31706861
8.7495323367921	1899143.15579997
8.75742874684336	1899120.99453132
8.76532515689461	1899098.83326268
8.77322156694587	1899076.67199403
8.78111797699713	1899054.51072539
8.78901438704838	1899032.34945675
8.79691079709964	1899010.1881881
8.8048072071509	1898988.02691946
8.81270361720215	1898965.86565081
8.82060002725341	1898943.70438217
8.82849643730466	1898921.54311353
8.83639284735592	1898899.38184488
8.84428925740718	1898877.22057624
8.85218566745843	1898855.05930759
8.86008207750969	1898832.89803895
8.86797848756095	1898810.73677031
8.8758748976122	1898788.57550166
8.88377130766346	1898766.41423302
8.89166771771471	1898744.25296437
8.89956412776597	1898722.09169573
8.90746053781723	1898699.93042709
8.91535694786848	1898677.76915844
8.92325335791974	1898655.6078898
8.931149767971	1898633.44662115
8.93904617802225	1898611.28535251
8.94694258807351	1898589.12408387
8.95483899812477	1898566.96281522
8.96273540817602	1898544.80154658
8.97063181822728	1898522.64027793
8.97852822827853	1898500.47900929
8.98642463832979	1898478.31774065
8.99432104838105	1898473.05068893
9.00221745843231	1898470.60313545
9.01011386848356	1898468.15558198
9.01801027853482	1898465.7080285
9.02590668858607	1898463.26047503
9.03380309863733	1898460.81292155
9.04169950868859	1898458.36536808
9.04959591873984	1898455.9178146
9.0574923287911	1898453.47026113
9.06538873884236	1898451.02270766
9.07328514889361	1898448.57515418
9.08118155894487	1898446.12760071
9.08907796899613	1898443.68004723
9.09697437904738	1898441.23249376
9.10487078909864	1898438.78494028
9.11276719914989	1898436.33738681
9.12066360920115	1898433.88983333
9.12856001925241	1898431.44227986
9.13645642930366	1898428.99472638
9.14435283935492	1898426.54717291
9.15224924940618	1898424.09961944
9.16014565945743	1898421.65206596
9.16804206950869	1898419.20451249
9.17593847955995	1898416.75695901
9.1838348896112	1898414.30940554
9.19173129966246	1898411.86185206
9.19962770971371	1898409.41429859
9.20752411976497	1898406.96674511
9.21542052981623	1898404.51919164
9.22331693986748	1898402.07163817
9.23121334991874	1898399.62408469
9.23910975997	1898397.17653122
9.24700617002125	1898381.60134494
9.25490258007251	1898365.61246302
9.26279899012377	1898349.6235811
9.27069540017502	1898333.63469917
9.27859181022628	1898317.64581725
9.28648822027754	1898301.65693533
9.29438463032879	1898285.6680534
9.30228104038005	1898269.67917148
9.3101774504313	1898253.69028956
9.31807386048256	1898237.70140763
9.32597027053382	1898221.71252571
9.33386668058507	1898205.72364379
9.34176309063633	1898189.73476186
9.34965950068759	1898173.74587994
9.35755591073884	1898157.75699802
9.3654523207901	1898141.76811609
9.37334873084136	1898125.77923417
9.38124514089261	1898109.79035225
9.38914155094387	1898093.80147032
9.39703796099512	1898077.8125884
9.40493437104638	1898061.82370648
9.41283078109764	1898045.83482455
9.42072719114889	1898029.84594263
9.42862360120015	1898013.85706071
9.43652001125141	1897997.86817878
9.44441642130266	1897981.87929686
9.45231283135392	1897965.89041494
9.46020924140518	1897949.90153301
9.46810565145643	1897933.91265109
9.47600206150769	1897917.92376917
9.48389847155895	1897901.93488724
9.4917948816102	1897886.28376782
9.49969129166146	1897872.58842221
9.50758770171272	1897858.8930766
9.51548411176397	1897845.19773099
9.52338052181523	1897831.50238538
9.53127693186648	1897817.80703977
9.53917334191774	1897804.11169416
9.547069751969	1897790.41634856
9.55496616202025	1897776.72100295
9.56286257207151	1897763.02565734
9.57075898212277	1897749.33031173
9.57865539217402	1897735.63496612
9.58655180222528	1897721.93962051
9.59444821227654	1897708.2442749
9.60234462232779	1897694.54892929
9.61024103237905	1897680.85358368
9.6181374424303	1897667.15823807
9.62603385248156	1897653.46289246
9.63393026253282	1897639.76754686
9.64182667258407	1897626.07220125
9.64972308263533	1897612.37685564
9.65761949268659	1897598.68151003
9.66551590273784	1897584.98616442
9.6734123127891	1897571.29081881
9.68130872284036	1897557.5954732
9.68920513289161	1897543.90012759
9.69710154294287	1897530.20478198
9.70499795299413	1897516.50943637
9.71289436304538	1897502.81409077
9.72079077309664	1897489.11874516
9.72868718314789	1897475.42339955
9.73658359319915	1897461.72805394
9.74448000325041	1897446.83018974
9.75237641330166	1897430.03677895
9.76027282335292	1897413.24336816
9.76816923340418	1897396.44995736
9.77606564345543	1897379.65654657
9.78396205350669	1897362.86313578
9.79185846355795	1897346.06972498
9.7997548736092	1897329.27631419
9.80765128366046	1897312.4829034
9.81554769371171	1897295.6894926
9.82344410376297	1897278.89608181
9.83134051381423	1897262.10267102
9.83923692386548	1897245.30926022
9.84713333391674	1897228.51584943
9.855029743968	1897211.72243864
9.86292615401925	1897194.92902784
9.87082256407051	1897178.13561705
9.87871897412177	1897161.34220626
9.88661538417302	1897144.54879546
9.89451179422428	1897127.75538467
9.90240820427553	1897110.96197388
9.91030461432679	1897094.16856309
9.91820102437805	1897077.37515229
9.92609743442931	1897060.5817415
9.93399384448056	1897043.78833071
9.94189025453182	1897026.99491991
9.94978666458307	1897010.20150912
9.95768307463433	1896993.40809833
9.96557948468559	1896976.61468753
9.97347589473684	1896959.82127674
9.9813723047881	1896943.02786595
9.98926871483936	1896926.23445515
9.99716512489061	1896910.92679019
10.0050615349419	1896896.28087896
10.0129579449931	1896881.63496774
10.0208543550444	1896866.98905651
10.0287507650956	1896852.34314528
10.0366471751469	1896837.69723405
10.0445435851982	1896823.05132282
10.0524399952494	1896808.40541159
10.0603364053007	1896793.75950036
10.0682328153519	1896779.11358914
10.0761292254032	1896764.46767791
10.0840256354544	1896749.82176668
10.0919220455057	1896735.17585545
10.0998184555569	1896720.52994422
10.1077148656082	1896705.88403299
10.1156112756595	1896691.23812176
10.1235076857107	1896676.59221054
10.131404095762	1896661.94629931
10.1393005058132	1896647.30038808
10.1471969158645	1896632.65447685
10.1550933259157	1896618.00856562
10.162989735967	1896603.36265439
10.1708861460183	1896588.71674317
10.1787825560695	1896574.07083194
10.1866789661208	1896559.42492071
10.194575376172	1896544.77900948
10.2024717862233	1896530.13309825
10.2103681962745	1896515.48718702
10.2182646063258	1896500.84127579
10.226161016377	1896486.19536457
10.2340574264283	1896471.54945334
10.2419538364796	1896456.97251685
10.2498502465308	1896443.47605888
10.2577466565821	1896429.9796009
10.2656430666333	1896416.48314292
10.2735394766846	1896402.98668494
10.2814358867358	1896389.49022696
10.2893322967871	1896375.99376899
10.2972287068384	1896362.49731101
10.3051251168896	1896349.00085303
10.3130215269409	1896335.50439505
10.3209179369921	1896322.00793707
10.3288143470434	1896308.5114791
10.3367107570946	1896295.01502112
10.3446071671459	1896281.51856314
10.3525035771971	1896268.02210516
10.3603999872484	1896254.52564718
10.3682963972997	1896241.0291892
10.3761928073509	1896227.53273123
10.3840892174022	1896214.03627325
10.3919856274534	1896200.53981527
10.3998820375047	1896187.04335729
10.4077784475559	1896173.54689931
10.4156748576072	1896160.05044134
10.4235712676585	1896146.55398336
10.4314676777097	1896133.05752538
10.439364087761	1896119.5610674
10.4472604978122	1896106.06460942
10.4551569078635	1896092.56815145
10.4630533179147	1896079.07169347
10.470949727966	1896065.57523549
10.4788461380173	1896052.07877751
10.4867425480685	1896038.58231953
10.4946389581198	1896027.11961659
10.502535368171	1896017.75476054
10.5104317782223	1896008.3899045
10.5183281882735	1895999.02504846
10.5262245983248	1895989.66019241
10.534121008376	1895980.29533637
10.5420174184273	1895970.93048033
10.5499138284786	1895961.56562428
10.5578102385298	1895952.20076824
10.5657066485811	1895942.83591219
10.5736030586323	1895933.47105615
10.5814994686836	1895924.10620011
10.5893958787348	1895914.74134406
10.5972922887861	1895905.37648802
10.6051886988374	1895896.01163198
10.6130851088886	1895886.64677593
10.6209815189399	1895877.28191989
10.6288779289911	1895867.91706385
10.6367743390424	1895858.5522078
10.6446707490936	1895849.18735176
10.6525671591449	1895839.82249571
10.6604635691962	1895830.45763967
10.6683599792474	1895821.09278363
10.6762563892987	1895811.72792758
10.6841527993499	1895802.36307154
10.6920492094012	1895792.9982155
10.6999456194524	1895783.63335945
10.7078420295037	1895774.26850341
10.7157384395549	1895764.90364736
10.7236348496062	1895755.53879132
10.7315312596575	1895746.17393528
10.7394276697087	1895736.80907923
10.74732407976	1895715.33555932
10.7552204898112	1895693.71249849
10.7631168998625	1895672.08943765
10.7710133099137	1895650.46637682
10.778909719965	1895628.84331599
10.7868061300163	1895607.22025515
10.7947025400675	1895585.59719432
10.8025989501188	1895563.97413348
10.81049536017	1895542.35107265
10.8183917702213	1895520.72801182
10.8262881802725	1895499.10495098
10.8341845903238	1895477.48189015
10.842081000375	1895455.85882932
10.8499774104263	1895434.23576848
10.8578738204776	1895412.61270765
10.8657702305288	1895390.98964681
10.8736666405801	1895369.36658598
10.8815630506313	1895347.74352515
10.8894594606826	1895326.12046431
10.8973558707338	1895304.49740348
10.9052522807851	1895282.87434265
10.9131486908364	1895261.25128181
10.9210451008876	1895239.62822098
10.9289415109389	1895218.00516014
10.9368379209901	1895196.38209931
10.9447343310414	1895174.75903848
10.9526307410926	1895153.13597764
10.9605271511439	1895131.51291681
10.9684235611952	1895109.88985598
10.9763199712464	1895088.26679514
10.9842163812977	1895066.64373431
10.9921127913489	1895050.31337765
11.0000092014002	1895038.41696144
11.0079056114514	1895026.52054523
11.0158020215027	1895014.62412901
11.0236984315539	1895002.7277128
11.0315948416052	1894990.83129659
11.0394912516565	1894978.93488038
11.0473876617077	1894967.03846416
11.055284071759	1894955.14204795
11.0631804818102	1894943.24563174
11.0710768918615	1894931.34921553
11.0789733019127	1894919.45279931
11.086869711964	1894907.5563831
11.0947661220153	1894895.65996689
11.1026625320665	1894883.76355068
11.1105589421178	1894871.86713446
11.118455352169	1894859.97071825
11.1263517622203	1894848.07430204
11.1342481722715	1894836.17788583
11.1421445823228	1894824.28146961
11.150040992374	1894812.3850534
11.1579374024253	1894800.48863719
11.1658338124766	1894788.59222098
11.1737302225278	1894776.69580476
11.1816266325791	1894764.79938855
11.1895230426303	1894752.90297234
11.1974194526816	1894741.00655613
11.2053158627328	1894729.11013991
11.2132122727841	1894717.2137237
11.2211086828354	1894705.31730749
11.2290050928866	1894693.42089128
11.2369015029379	1894680.6064104
11.2447979129891	1894663.03531835
11.2526943230404	1894645.4642263
11.2605907330916	1894627.89313425
11.2684871431429	1894610.3220422
11.2763835531942	1894592.75095016
11.2842799632454	1894575.17985811
11.2921763732967	1894557.60876606
11.3000727833479	1894540.03767401
11.3079691933992	1894522.46658196
11.3158656034504	1894504.89548991
11.3237620135017	1894487.32439787
11.3316584235529	1894469.75330582
11.3395548336042	1894452.18221377
11.3474512436555	1894434.61112172
11.3553476537067	1894417.04002967
11.363244063758	1894399.46893762
11.3711404738092	1894381.89784558
11.3790368838605	1894364.32675353
11.3869332939117	1894346.75566148
11.394829703963	1894329.18456943
11.4027261140143	1894311.61347738
11.4106225240655	1894294.04238533
11.4185189341168	1894276.47129329
11.426415344168	1894258.90020124
11.4343117542193	1894241.32910919
11.4422081642705	1894223.75801714
11.4501045743218	1894206.18692509
11.458000984373	1894188.61583304
11.4658973944243	1894171.044741
11.4737938044756	1894153.47364895
11.4816902145268	1894135.9025569
11.4895866245781	1894126.23967403
11.4974830346293	1894118.10069247
11.5053794446806	1894109.9617109
11.5132758547318	1894101.82272933
11.5211722647831	1894093.68374777
11.5290686748344	1894085.5447662
11.5369650848856	1894077.40578463
11.5448614949369	1894069.26680307
11.5527579049881	1894061.1278215
11.5606543150394	1894052.98883993
11.5685507250906	1894044.84985837
11.5764471351419	1894036.7108768
11.5843435451931	1894028.57189523
11.5922399552444	1894020.43291367
11.6001363652957	1894012.2939321
11.6080327753469	1894004.15495053
11.6159291853982	1893996.01596897
11.6238255954494	1893987.8769874
11.6317220055007	1893979.73800583
11.6396184155519	1893971.59902427
11.6475148256032	1893963.4600427
11.6554112356545	1893955.32106113
11.6633076457057	1893947.18207956
11.671204055757	1893939.043098
11.6791004658082	1893930.90411643
11.6869968758595	1893922.76513486
11.6948932859107	1893914.6261533
11.702789695962	1893906.48717173
11.7106861060133	1893898.34819016
11.7185825160645	1893890.2092086
11.7264789261158	1893882.07022703
11.734375336167	1893872.27382022
11.7422717462183	1893861.24593397
11.7501681562695	1893850.21804772
11.7580645663208	1893839.19016146
11.765960976372	1893828.16227521
11.7738573864233	1893817.13438896
11.7817537964746	1893806.10650271
11.7896502065258	1893795.07861646
11.7975466165771	1893784.05073021
11.8054430266283	1893773.02284396
11.8133394366796	1893761.99495771
11.8212358467308	1893750.96707145
11.8291322567821	1893739.9391852
11.8370286668334	1893728.91129895
11.8449250768846	1893717.8834127
11.8528214869359	1893706.85552645
11.8607178969871	1893695.8276402
11.8686143070384	1893684.79975395
11.8765107170896	1893673.7718677
11.8844071271409	1893662.74398145
11.8923035371921	1893651.71609519
11.9001999472434	1893640.68820894
11.9080963572947	1893629.66032269
11.9159927673459	1893618.63243644
11.9238891773972	1893607.60455019
11.9317855874484	1893596.57666394
11.9396819974997	1893585.54877769
11.9475784075509	1893574.52089144
11.9554748176022	1893563.49300518
11.9633712276535	1893552.46511893
11.9712676377047	1893541.43723268
11.979164047756	1893526.32565132
11.9870604578072	1893504.12451574
11.9949568678585	1893481.92338016
12.0028532779097	1893459.72224458
12.010749687961	1893437.521109
12.0186460980123	1893415.31997342
12.0265425080635	1893393.11883784
12.0344389181148	1893370.91770226
12.042335328166	1893348.71656668
12.0502317382173	1893326.51543111
12.0581281482685	1893304.31429553
12.0660245583198	1893282.11315995
12.073920968371	1893259.91202437
12.0818173784223	1893237.71088879
12.0897137884736	1893215.50975321
12.0976101985248	1893193.30861763
12.1055066085761	1893171.10748205
12.1134030186273	1893148.90634647
12.1212994286786	1893126.70521089
12.1291958387298	1893104.50407532
12.1370922487811	1893082.30293974
12.1449886588324	1893060.10180416
12.1528850688836	1893037.90066858
12.1607814789349	1893015.699533
12.1686778889861	1892993.49839742
12.1765742990374	1892971.29726184
12.1844707090886	1892949.09612626
12.1923671191399	1892926.89499068
12.2002635291912	1892904.6938551
12.2081599392424	1892882.49271953
12.2160563492937	1892860.29158395
12.2239527593449	1892841.27814966
12.2318491693962	1892833.9382732
12.2397455794474	1892826.59839675
12.2476419894987	1892819.25852029
12.2555383995499	1892811.91864384
12.2634348096012	1892804.57876738
12.2713312196525	1892797.23889092
12.2792276297037	1892789.89901447
12.287124039755	1892782.55913801
12.2950204498062	1892775.21926156
12.3029168598575	1892767.8793851
12.3108132699087	1892760.53950864
12.31870967996	1892753.19963219
12.3266060900113	1892745.85975573
12.3345025000625	1892738.51987928
12.3423989101138	1892731.18000282
12.350295320165	1892723.84012636
12.3581917302163	1892716.50024991
12.3660881402675	1892709.16037345
12.3739845503188	1892701.820497
12.38188096037	1892694.48062054
12.3897773704213	1892687.14074409
12.3976737804726	1892679.80086763
12.4055701905238	1892672.46099117
12.4134666005751	1892665.12111472
12.4213630106263	1892657.78123826
12.4292594206776	1892650.44136181
12.4371558307288	1892643.10148535
12.4450522407801	1892635.76160889
12.4529486508314	1892628.42173244
12.4608450608826	1892621.08185598
12.4687414709339	1892612.94363187
12.4766378809851	1892598.99896505
12.4845342910364	1892585.05429823
12.4924307010876	1892571.10963141
12.5003271111389	1892557.16496459
12.5082235211901	1892543.22029777
12.5161199312414	1892529.27563095
12.5240163412927	1892515.33096413
12.5319127513439	1892501.38629731
12.5398091613952	1892487.44163049
12.5477055714464	1892473.49696367
12.5556019814977	1892459.55229685
12.5634983915489	1892445.60763003
12.5713948016002	1892431.66296321
12.5792912116515	1892417.71829639
12.5871876217027	1892403.77362957
12.595084031754	1892389.82896275
12.6029804418052	1892375.88429593
12.6108768518565	1892361.93962911
12.6187732619077	1892347.99496229
12.626669671959	1892334.05029547
12.6345660820103	1892320.10562865
12.6424624920615	1892306.16096183
12.6503589021128	1892292.21629501
12.658255312164	1892278.27162819
12.6661517222153	1892264.32696137
12.6740481322665	1892250.38229455
12.6819445423178	1892236.43762773
12.689840952369	1892222.49296091
12.6977373624203	1892208.54829409
12.7056337724716	1892194.60362727
12.7135301825228	1892181.1282806
12.7214265925741	1892172.64813733
12.7293230026253	1892164.16799407
12.7372194126766	1892155.68785081
12.7451158227278	1892147.20770754
12.7530122327791	1892138.72756428
12.7609086428304	1892130.24742101
12.7688050528816	1892121.76727775
12.7767014629329	1892113.28713449
12.7845978729841	1892104.80699122
12.7924942830354	1892096.32684796
12.8003906930866	1892087.84670469
12.8082871031379	1892079.36656143
12.8161835131891	1892070.88641817
12.8240799232404	1892062.4062749
12.8319763332917	1892053.92613164
12.8398727433429	1892045.44598837
12.8477691533942	1892036.96584511
12.8556655634454	1892028.48570185
12.8635619734967	1892020.00555858
12.8714583835479	1892011.52541532
12.8793547935992	1892003.04527205
12.8872512036505	1891994.56512879
12.8951476137017	1891986.08498553
12.903044023753	1891977.60484226
12.9109404338042	1891969.124699
12.9188368438555	1891960.64455573
12.9267332539067	1891952.16441247
12.934629663958	1891943.68426921
12.9425260740093	1891935.20412594
12.9504224840605	1891926.72398268
12.9583188941118	1891917.86498573
12.966215304163	1891905.91792342
12.9741117142143	1891893.97086111
12.9820081242655	1891882.02379879
12.9899045343168	1891870.07673648
12.997800944368	1891858.12967417
13.0056973544193	1891846.18261186
13.0135937644706	1891834.23554955
13.0214901745218	1891822.28848723
13.0293865845731	1891810.34142492
13.0372829946243	1891798.39436261
13.0451794046756	1891786.4473003
13.0530758147268	1891774.50023798
13.0609722247781	1891762.55317567
13.0688686348294	1891750.60611336
13.0767650448806	1891738.65905105
13.0846614549319	1891726.71198874
13.0925578649831	1891714.76492642
13.1004542750344	1891702.81786411
13.1083506850856	1891690.8708018
13.1162470951369	1891678.92373949
13.1241435051881	1891666.97667718
13.1320399152394	1891655.02961486
13.1399363252907	1891643.08255255
13.1478327353419	1891631.13549024
13.1557291453932	1891619.18842793
13.1636255554444	1891607.24136561
13.1715219654957	1891595.2943033
13.1794183755469	1891583.34724099
13.1873147855982	1891571.40017868
13.1952111956495	1891559.45311637
13.2031076057007	1891545.45261934
13.211004015752	1891522.78580202
13.2189004258032	1891500.1189847
13.2267968358545	1891477.45216738
13.2346932459057	1891454.78535007
13.242589655957	1891432.11853275
13.2504860660083	1891409.45171543
13.2583824760595	1891386.78489811
13.2662788861108	1891364.1180808
13.274175296162	1891341.45126348
13.2820717062133	1891318.78444616
13.2899681162645	1891296.11762884
13.2978645263158	1891273.45081153
13.305760936367	1891250.78399421
13.3136573464183	1891228.11717689
13.3215537564696	1891205.45035957
13.3294501665208	1891182.78354226
13.3373465765721	1891160.11672494
13.3452429866233	1891137.44990762
13.3531393966746	1891114.7830903
13.3610358067258	1891092.11627298
13.3689322167771	1891069.44945567
13.3768286268284	1891046.78263835
13.3847250368796	1891024.11582103
13.3926214469309	1891001.44900371
13.4005178569821	1890978.7821864
13.4084142670334	1890956.11536908
13.4163106770846	1890933.44855176
13.4242070871359	1890910.78173444
13.4321034971871	1890888.11491713
13.4399999072384	1890865.44809981
13.4478963172897	1890848.61168763
13.4557927273409	1890843.49488989
13.4636891373922	1890838.37809215
13.4715855474434	1890833.26129441
13.4794819574947	1890828.14449666
13.4873783675459	1890823.02769892
13.4952747775972	1890817.91090118
13.5031711876485	1890812.79410343
13.5110675976997	1890807.67730569
13.518964007751	1890802.56050795
13.5268604178022	1890797.4437102
13.5347568278535	1890792.32691246
13.5426532379047	1890787.21011472
13.550549647956	1890782.09331697
13.5584460580073	1890776.97651923
13.5663424680585	1890771.85972149
13.5742388781098	1890766.74292374
13.582135288161	1890761.626126
13.5900316982123	1890756.50932826
13.5979281082635	1890751.39253052
13.6058245183148	1890746.27573277
13.613720928366	1890741.15893503
13.6216173384173	1890736.04213729
13.6295137484686	1890730.92533954
13.6374101585198	1890725.8085418
13.6453065685711	1890720.69174406
13.6532029786223	1890715.57494631
13.6610993886736	1890710.45814857
13.6689957987248	1890705.34135083
13.6768922087761	1890700.22455308
13.6847886188274	1890695.10775534
13.6926850288786	1890684.9387993
13.7005814389299	1890670.30084677
13.7084778489811	1890655.66289423
13.7163742590324	1890641.02494169
13.7242706690836	1890626.38698916
13.7321670791349	1890611.74903662
13.7400634891861	1890597.11108408
13.7479598992374	1890582.47313155
13.7558563092887	1890567.83517901
13.7637527193399	1890553.19722647
13.7716491293912	1890538.55927394
13.7795455394424	1890523.9213214
13.7874419494937	1890509.28336887
13.7953383595449	1890494.64541633
13.8032347695962	1890480.00746379
13.8111311796475	1890465.36951126
13.8190275896987	1890450.73155872
13.82692399975	1890436.09360618
13.8348204098012	1890421.45565365
13.8427168198525	1890406.81770111
13.8506132299037	1890392.17974857
13.858509639955	1890377.54179604
13.8664060500063	1890362.9038435
13.8743024600575	1890348.26589096
13.8821988701088	1890333.62793843
13.89009528016	1890318.98998589
13.8979916902113	1890304.35203335
13.9058881002625	1890289.71408082
13.9137845103138	1890275.07612828
13.921680920365	1890260.43817574
13.9295773304163	1890245.80022321
13.9374737404676	1890231.51391521
13.9453701505188	1890217.32391326
13.9532665605701	1890203.13391132
13.9611629706213	1890188.94390937
13.9690593806726	1890174.75390742
13.9769557907238	1890160.56390548
13.9848522007751	1890146.37390353
13.9927486108264	1890132.18390158
14.0006450208776	1890117.99389964
14.0085414309289	1890103.80389769
14.0164378409801	1890089.61389575
14.0243342510314	1890075.4238938
14.0322306610826	1890061.23389185
14.0401270711339	1890047.04388991
14.0480234811851	1890032.85388796
14.0559198912364	1890018.66388601
14.0638163012877	1890004.47388407
14.0717127113389	1889990.28388212
14.0796091213902	1889976.09388018
14.0875055314414	1889961.90387823
14.0954019414927	1889947.71387628
14.1032983515439	1889933.52387434
14.1111947615952	1889919.33387239
14.1190911716465	1889905.14387044
14.1269875816977	1889890.9538685
14.134883991749	1889876.76386655
14.1427804018002	1889862.57386461
14.1506768118515	1889848.38386266
14.1585732219027	1889834.19386071
14.166469631954	1889820.00385877
14.1743660420053	1889805.52534653
14.1822624520565	1889788.32997609
14.1901588621078	1889771.13460565
14.198055272159	1889753.93923521
14.2059516822103	1889736.74386477
14.2138480922615	1889719.54849433
14.2217445023128	1889702.35312389
14.229640912364	1889685.15775345
14.2375373224153	1889667.96238301
14.2454337324666	1889650.76701257
14.2533301425178	1889633.57164213
14.2612265525691	1889616.37627169
14.2691229626203	1889599.18090124
14.2770193726716	1889581.9855308
14.2849157827228	1889564.79016036
14.2928121927741	1889547.59478992
14.3007086028254	1889530.39941948
14.3086050128766	1889513.20404904
14.3165014229279	1889496.0086786
14.3243978329791	1889478.81330816
14.3322942430304	1889461.61793772
14.3401906530816	1889444.42256728
14.3480870631329	1889427.22719684
14.3559834731841	1889410.0318264
14.3638798832354	1889392.83645596
14.3717762932867	1889375.64108552
14.3796727033379	1889358.44571508
14.3875691133892	1889341.25034464
14.3954655234404	1889324.0549742
14.4033619334917	1889306.85960376
14.4112583435429	1889289.66423332
14.4191547535942	1889274.88260915
14.4270511636455	1889262.89949318
14.4349475736967	1889250.91637722
14.442843983748	1889238.93326126
14.4507403937992	1889226.9501453
14.4586368038505	1889214.96702934
14.4665332139017	1889202.98391338
14.474429623953	1889191.00079742
14.4823260340043	1889179.01768146
14.4902224440555	1889167.0345655
14.4981188541068	1889155.05144953
14.506015264158	1889143.06833357
14.5139116742093	1889131.08521761
14.5218080842605	1889119.10210165
14.5297044943118	1889107.11898569
14.537600904363	1889095.13586973
14.5454973144143	1889083.15275377
14.5533937244656	1889071.16963781
14.5612901345168	1889059.18652185
14.5691865445681	1889047.20340588
14.5770829546193	1889035.22028992
14.5849793646706	1889023.23717396
14.5928757747218	1889011.254058
14.6007721847731	1888999.27094204
14.6086685948244	1888987.28782608
14.6165650048756	1888975.30471012
14.6244614149269	1888963.32159416
14.6323578249781	1888951.3384782
14.6402542350294	1888939.35536223
14.6481506450806	1888927.37224627
14.6560470551319	1888915.38913031
14.6639434651831	1888906.00068827
14.6718398752344	1888896.94306828
14.6797362852857	1888887.88544829
14.6876326953369	1888878.8278283
14.6955291053882	1888869.77020832
14.7034255154394	1888860.71258833
14.7113219254907	1888851.65496834
14.7192183355419	1888842.59734835
14.7271147455932	1888833.53972836
14.7350111556445	1888824.48210838
14.7429075656957	1888815.42448839
14.750803975747	1888806.3668684
14.7587003857982	1888797.30924841
14.7665967958495	1888788.25162842
14.7744932059007	1888779.19400844
14.782389615952	1888770.13638845
14.7902860260033	1888761.07876846
14.7981824360545	1888752.02114847
14.8060788461058	1888742.96352848
14.813975256157	1888733.9059085
14.8218716662083	1888724.84828851
14.8297680762595	1888715.79066852
14.8376644863108	1888706.73304853
14.845560896362	1888697.67542855
14.8534573064133	1888688.61780856
14.8613537164646	1888679.56018857
14.8692501265158	1888670.50256858
14.8771465365671	1888661.44494859
14.8850429466183	1888652.38732861
14.8929393566696	1888643.32970862
14.9008357667208	1888632.57701203
14.9087321767721	1888618.90985514
14.9166285868234	1888605.24269824
14.9245249968746	1888591.57554135
14.9324214069259	1888577.90838445
14.9403178169771	1888564.24122756
14.9482142270284	1888550.57407067
14.9561106370796	1888536.90691377
14.9640070471309	1888523.23975688
14.9719034571821	1888509.57259998
14.9797998672334	1888495.90544309
14.9876962772847	1888482.23828619
14.9955926873359	1888468.5711293
15.0034890973872	1888454.9039724
15.0113855074384	1888441.23681551
15.0192819174897	1888427.56965861
15.0271783275409	1888413.90250172
15.0350747375922	1888400.23534482
15.0429711476435	1888386.56818793
15.0508675576947	1888372.90103103
15.058763967746	1888359.23387414
15.0666603777972	1888345.56671724
15.0745567878485	1888331.89956035
15.0824531978997	1888318.23240345
15.090349607951	1888304.56524656
15.0982460180022	1888290.89808967
15.1061424280535	1888277.23093277
15.1140388381048	1888263.56377588
15.121935248156	1888249.89661898
15.1298316582073	1888236.22946209
15.1377280682585	1888222.56230519
15.1456244783098	1888210.24525128
15.153520888361	1888198.06820538
15.1614172984123	1888185.89115948
15.1693137084636	1888173.71411358
15.1772101185148	1888161.53706767
15.1851065285661	1888149.36002177
15.1930029386173	1888137.18297587
15.2008993486686	1888125.00592997
15.2087957587198	1888112.82888407
15.2166921687711	1888100.65183817
15.2245885788224	1888088.47479226
15.2324849888736	1888076.29774636
15.2403813989249	1888064.12070046
15.2482778089761	1888051.94365456
15.2561742190274	1888039.76660866
15.2640706290786	1888027.58956276
15.2719670391299	1888015.41251685
15.2798634491811	1888003.23547095
15.2877598592324	1887991.05842505
15.2956562692837	1887978.88137915
15.3035526793349	1887966.70433325
15.3114490893862	1887954.52728735
15.3193454994374	1887942.35024144
15.3272419094887	1887930.17319554
15.3351383195399	1887917.99614964
15.3430347295912	1887905.81910374
15.3509311396425	1887893.64205784
15.3588275496937	1887881.46501194
15.366723959745	1887869.28796603
15.3746203697962	1887857.11092013
15.3825167798475	1887844.58728367
15.3904131898987	1887831.71960611
15.39830959995	1887818.85192856
15.4062060100013	1887805.984251
15.4141024200525	1887793.11657344
15.4219988301038	1887780.24889589
15.429895240155	1887767.38121833
15.4377916502063	1887754.51354078
15.4456880602575	1887741.64586322
15.4535844703088	1887728.77818566
15.46148088036	1887715.91050811
15.4693772904113	1887703.04283055
15.4772737004626	1887690.175153
15.4851701105138	1887677.30747544
15.4930665205651	1887664.43979788
15.5009629306163	1887651.57212033
15.5088593406676	1887638.70444277
15.5167557507188	1887625.83676521
15.5246521607701	1887612.96908766
15.5325485708214	1887600.1014101
15.5404449808726	1887587.23373255
15.5483413909239	1887574.36605499
15.5562378009751	1887561.49837743
15.5641342110264	1887548.63069988
15.5720306210776	1887535.76302232
15.5799270311289	1887522.89534477
15.5878234411801	1887510.02766721
15.5957198512314	1887497.15998965
15.6036162612827	1887484.2923121
15.6115126713339	1887471.42463454
15.6194090813852	1887458.59870777
15.6273054914364	1887446.00257818
15.6352019014877	1887433.40644858
15.6430983115389	1887420.81031899
15.6509947215902	1887408.21418939
15.6588911316415	1887395.6180598
15.6667875416927	1887383.02193021
15.674683951744	1887370.42580061
15.6825803617952	1887357.82967102
15.6904767718465	1887345.23354142
15.6983731818977	1887332.63741183
15.706269591949	1887320.04128224
15.7141660020003	1887307.44515264
15.7220624120515	1887294.84902305
15.7299588221028	1887282.25289345
15.737855232154	1887269.65676386
15.7457516422053	1887257.06063427
15.7536480522565	1887244.46450467
15.7615444623078	1887231.86837508
15.769440872359	1887219.27224548
15.7773372824103	1887206.67611589
15.7852336924616	1887194.07998629
[truncated: 6,000 more rows]
