# Supplementary material for: The reverse quantum limit and its implications for unconventional quantum oscillations in YbB12
Source: Nat Commun. 2024 Feb 21;15:1607. doi: 10.1038/s41467-024-45801-2 (PMC10881586; doi:10.1038/s41467-024-45801-2)
Supplement: Supplementary file 3 — Source Data [file 41467_2024_45801_MOESM3_ESM.zip › Source_Data/fvH_varyAngle/fvH_18.6_deg.csv]

0.000278	1903327.340252
0.00816874684335542	1903321.99627544
0.0160594936867108	1903289.97424435
0.0239502405300663	1903321.34604241
0.0318409873734217	1903291.93403133
0.0397317342167771	1903290.55909841
0.0476224810601325	1903296.44792998
0.0555132279034879	1903310.96881426
0.0634039747468434	1903324.34629188
0.0712947215901988	1903365.49600572
0.0791854684335542	1903319.59248245
0.0870762152769096	1903286.39789491
0.094966962120265	1903285.14020749
0.10285770896362	1903279.59056014
0.110748455806976	1902750.94743166
0.118639202650331	1902521.36510145
0.126529949493687	1902291.78277124
0.134420696337042	1902062.20044103
0.142311443180398	1901832.61811082
0.150202190023753	1901603.03578061
0.158092936867108	1901597.91838917
0.165983683710464	1901608.66322036
0.173874430553819	1901619.40805156
0.181765177397175	1901630.15288275
0.18965592424053	1901640.89771395
0.197546671083885	1901651.64254514
0.205437417927241	1901662.38737633
0.213328164770596	1901673.13220753
0.221218911613952	1901683.87703872
0.229109658457307	1901694.62186992
0.237000405300663	1901705.36670111
0.244891152144018	1901716.11153231
0.252781898987373	1901726.8563635
0.260672645830729	1901737.60119469
0.268563392674084	1901748.34602589
0.27645413951744	1901759.09085708
0.284344886360795	1901769.83568828
0.292235633204151	1901780.58051947
0.300126380047506	1901791.32535067
0.308017126890861	1901802.07018186
0.315907873734217	1901812.81501305
0.323798620577572	1901823.55984425
0.331689367420928	1901834.30467544
0.339580114264283	1901844.32340251
0.347470861107638	1901851.42840652
0.355361607950994	1901858.53341054
0.363252354794349	1901865.63841455
0.371143101637705	1901872.74341857
0.37903384848106	1901879.84842259
0.386924595324416	1901886.9534266
0.394815342167771	1901894.05843062
0.402706089011126	1901901.16343463
0.410596835854482	1901908.26843865
0.418487582697837	1901915.37344267
0.426378329541193	1901922.47844668
0.434269076384548	1901929.5834507
0.442159823227903	1901936.68845471
0.450050570071259	1901943.79345873
0.457941316914614	1901950.89846275
0.46583206375797	1901958.00346676
0.473722810601325	1901965.10847078
0.481613557444681	1901972.21347479
0.489504304288036	1901979.31847881
0.497395051131391	1901986.42348283
0.505285797974747	1901993.52848684
0.513176544818102	1902000.63349086
0.521067291661458	1902007.73849487
0.528958038504813	1902014.84349889
0.536848785348168	1902021.94850291
0.544739532191524	1902029.05350692
0.552630279034879	1902036.15851094
0.560521025878235	1902043.26351495
0.56841177272159	1902050.36851897
0.576302519564946	1902057.47352299
0.584193266408301	1902064.578527
0.592084013251656	1902071.68353102
0.599974760095012	1902078.78853503
0.607865506938367	1902085.89353905
0.615756253781723	1902092.99854307
0.623647000625078	1902100.10354708
0.631537747468433	1902107.2085511
0.639428494311789	1902114.31355511
0.647319241155144	1902121.41855913
0.6552099879985	1902128.46376833
0.663100734841855	1902135.26318335
0.670991481685211	1902142.06259837
0.678882228528566	1902148.86201339
0.686772975371922	1902155.66142841
0.694663722215277	1902162.46084343
0.702554469058632	1902169.26025844
0.710445215901988	1902176.05967346
0.718335962745343	1902182.85908848
0.726226709588699	1902189.6585035
0.734117456432054	1902196.45791852
0.742008203275409	1902203.25733354
0.749898950118765	1902210.05674856
0.75778969696212	1902216.85616358
0.765680443805476	1902223.65557859
0.773571190648831	1902230.45499361
0.781461937492186	1902237.25440863
0.789352684335542	1902244.05382365
0.797243431178897	1902250.85323867
0.805134178022253	1902257.65265369
0.813024924865608	1902264.45206871
0.820915671708964	1902271.25148373
0.828806418552319	1902278.05089875
0.836697165395674	1902284.85031376
0.84458791223903	1902291.64972878
0.852478659082385	1902298.4491438
0.860369405925741	1902305.24855882
0.868260152769096	1902312.04797384
0.876150899612452	1902318.84738886
0.884041646455807	1902325.64680388
0.891932393299162	1902332.4462189
0.899823140142518	1902339.24563392
0.907713886985873	1902346.04504893
0.915604633829229	1902352.84446395
0.923495380672584	1902359.64387897
0.931386127515939	1902366.44329399
0.939276874359295	1902373.24270901
0.94716762120265	1902380.04212403
0.955058368046006	1902386.84153905
0.962949114889361	1902393.64095407
0.970839861732717	1902400.44036909
0.978730608576072	1902407.2397841
0.986621355419427	1902414.03919912
0.994512102262783	1902420.83861414
1.00240284910614	1902427.63802916
1.01029359594949	1902434.43744418
1.01818434279285	1902441.2368592
1.0260750896362	1902448.03627422
1.03396583647956	1902454.83568924
1.04185658332292	1902459.66105782
1.04974733016627	1902460.6014499
1.05763807700963	1902461.54184197
1.06552882385298	1902462.48223405
1.07341957069634	1902463.42262612
1.08131031753969	1902464.3630182
1.08920106438305	1902465.30341028
1.0970918112264	1902466.24380235
1.10498255806976	1902467.18419443
1.11287330491311	1902468.12458651
1.12076405175647	1902469.06497858
1.12865479859982	1902470.00537066
1.13654554544318	1902470.94576273
1.14443629228654	1902471.88615481
1.15232703912989	1902472.82654689
1.16021778597325	1902473.76693896
1.1681085328166	1902474.70733104
1.17599927965996	1902475.64772312
1.18389002650331	1902476.58811519
1.19178077334667	1902477.52850727
1.19967152019002	1902478.46889935
1.20756226703338	1902479.40929142
1.21545301387673	1902480.3496835
1.22334376072009	1902481.29007557
1.23123450756345	1902482.23046765
1.2391252544068	1902483.17085973
1.24701600125016	1902484.1112518
1.25490674809351	1902485.05164388
1.26279749493687	1902485.99203596
1.27068824178022	1902486.93242803
1.27857898862358	1902487.87282011
1.28646973546693	1902488.81321218
1.29436048231029	1902489.75360426
1.30225122915364	1902490.69399634
1.310141975997	1902491.63438841
1.31803272284035	1902492.57478049
1.32592346968371	1902493.51517257
1.33381421652707	1902494.45556464
1.34170496337042	1902495.39595672
1.34959571021378	1902496.3363488
1.35748645705713	1902497.27674087
1.36537720390049	1902498.21713295
1.37326795074384	1902499.15752502
1.3811586975872	1902500.0979171
1.38904944443055	1902501.03830918
1.39694019127391	1902500.2891351
1.40483093811726	1902498.58019648
1.41272168496062	1902496.87125787
1.42061243180398	1902495.16231925
1.42850317864733	1902493.45338064
1.43639392549069	1902491.74444202
1.44428467233404	1902490.0355034
1.4521754191774	1902488.32656479
1.46006616602075	1902486.61762617
1.46795691286411	1902484.90868756
1.47584765970746	1902483.19974894
1.48373840655082	1902481.49081033
1.49162915339417	1902479.78187171
1.49951990023753	1902478.07293309
1.50741064708089	1902476.36399448
1.51530139392424	1902474.65505586
1.5231921407676	1902472.94611725
1.53108288761095	1902471.23717863
1.53897363445431	1902469.52824001
1.54686438129766	1902467.8193014
1.55475512814102	1902466.11036278
1.56264587498437	1902464.40142417
1.57053662182773	1902462.69248555
1.57842736867108	1902460.98354694
1.58631811551444	1902459.27460832
1.59420886235779	1902457.5656697
1.60209960920115	1902455.85673109
1.60999035604451	1902454.14779247
1.61788110288786	1902452.43885386
1.62577184973122	1902450.72991524
1.63366259657457	1902449.02097662
1.64155334341793	1902447.31203801
1.64944409026128	1902445.60309939
1.65733483710464	1902443.89416078
1.66522558394799	1902442.18522216
1.67311633079135	1902440.47628354
1.6810070776347	1902438.76734493
1.68889782447806	1902437.05840631
1.69678857132142	1902435.3494677
1.70467931816477	1902433.64052908
1.71257006500813	1902431.93159047
1.72046081185148	1902430.22265185
1.72835155869484	1902425.8885293
1.73624230553819	1902421.51791313
1.74413305238155	1902417.14729696
1.7520237992249	1902412.77668079
1.75991454606826	1902408.40606462
1.76780529291161	1902404.03544844
1.77569603975497	1902399.66483227
1.78358678659832	1902395.2942161
1.79147753344168	1902390.92359993
1.79936828028504	1902386.55298376
1.80725902712839	1902382.18236758
1.81514977397175	1902377.81175141
1.8230405208151	1902373.44113524
1.83093126765846	1902369.07051907
1.83882201450181	1902364.69990289
1.84671276134517	1902360.32928672
1.85460350818852	1902355.95867055
1.86249425503188	1902351.58805438
1.87038500187523	1902347.21743821
1.87827574871859	1902342.84682203
1.88616649556195	1902338.47620586
1.8940572424053	1902334.10558969
1.90194798924866	1902329.73497352
1.90983873609201	1902325.36435735
1.91772948293537	1902320.99374117
1.92562022977872	1902316.623125
1.93351097662208	1902312.25250883
1.94140172346543	1902307.88189266
1.94929247030879	1902303.51127648
1.95718321715214	1902299.14066031
1.9650739639955	1902294.77004414
1.97296471083885	1902290.39942797
1.98085545768221	1902286.0288118
1.98874620452557	1902281.65819562
1.99663695136892	1902277.28757945
2.00452769821228	1902272.91696328
2.01241844505563	1902268.54634711
2.02030919189899	1902264.17573094
2.02819993874234	1902259.80511476
2.0360906855857	1902255.53784479
2.04398143242905	1902251.85211026
2.05187217927241	1902248.16637572
2.05976292611576	1902244.48064119
2.06765367295912	1902240.79490666
2.07554441980247	1902237.10917212
2.08343516664583	1902233.42343759
2.09132591348919	1902229.73770306
2.09921666033254	1902226.05196852
2.1071074071759	1902222.36623399
2.11499815401925	1902218.68049946
2.12288890086261	1902214.99476492
2.13077964770596	1902211.30903039
2.13867039454932	1902207.62329586
2.14656114139267	1902203.93756132
2.15445188823603	1902200.25182679
2.16234263507938	1902196.56609226
2.17023338192274	1902192.88035772
2.1781241287661	1902189.19462319
2.18601487560945	1902185.50888866
2.19390562245281	1902181.82315412
2.20179636929616	1902178.13741959
2.20968711613952	1902174.45168506
2.21757786298287	1902170.76595052
2.22546860982623	1902167.08021599
2.23335935666958	1902163.39448146
2.24125010351294	1902159.70874692
2.24914085035629	1902156.02301239
2.25703159719965	1902152.33727786
2.26492234404301	1902148.65154332
2.27281309088636	1902144.96580879
2.28070383772972	1902141.28007426
2.28859458457307	1902137.59433972
2.29648533141643	1902133.90860519
2.30437607825978	1902130.22287066
2.31226682510314	1902126.53713612
2.32015757194649	1902122.85140159
2.32804831878985	1902119.16566705
2.3359390656332	1902115.47993252
2.34382981247656	1902107.83799477
2.35172055931991	1902097.56048781
2.35961130616327	1902087.28298086
2.36750205300663	1902077.0054739
2.37539279984998	1902066.72796695
2.38328354669334	1902056.45045999
2.39117429353669	1902046.17295304
2.39906504038005	1902035.89544608
2.4069557872234	1902025.61793913
2.41484653406676	1902015.34043218
2.42273728091011	1902005.06292522
2.43062802775347	1901994.78541827
2.43851877459682	1901984.50791131
2.44640952144018	1901974.23040436
2.45430026828354	1901963.9528974
2.46219101512689	1901953.67539045
2.47008176197025	1901943.39788349
2.4779725088136	1901933.12037654
2.48586325565696	1901922.84286958
2.49375400250031	1901912.56536263
2.50164474934367	1901902.28785567
2.50953549618702	1901892.01034872
2.51742624303038	1901881.73284176
2.52531698987373	1901871.45533481
2.53320773671709	1901861.17782785
2.54109848356044	1901850.9003209
2.5489892304038	1901840.62281395
2.55687997724716	1901830.34530699
2.56477072409051	1901820.06780004
2.57266147093387	1901809.79029308
2.58055221777722	1901799.51278613
2.58844296462058	1901789.23527917
2.59633371146393	1901778.95777222
2.60422445830729	1901768.68026526
2.61211520515064	1901758.40275831
2.620005951994	1901748.12525135
2.62789669883735	1901737.8477444
2.63578744568071	1901727.79897236
2.64367819252407	1901723.01670988
2.65156893936742	1901718.2344474
2.65945968621078	1901713.45218493
2.66735043305413	1901708.66992245
2.67524117989749	1901703.88765997
2.68313192674084	1901699.10539749
2.6910226735842	1901694.32313502
2.69891342042755	1901689.54087254
2.70680416727091	1901684.75861006
2.71469491411426	1901679.97634758
2.72258566095762	1901675.19408511
2.73047640780097	1901670.41182263
2.73836715464433	1901665.62956015
2.74625790148769	1901660.84729767
2.75414864833104	1901656.0650352
2.7620393951744	1901651.28277272
2.76993014201775	1901646.50051024
2.77782088886111	1901641.71824776
2.78571163570446	1901636.93598529
2.79360238254782	1901632.15372281
2.80149312939117	1901627.37146033
2.80938387623453	1901622.58919785
2.81727462307788	1901617.80693538
2.82516536992124	1901613.0246729
2.83305611676459	1901608.24241042
2.84094686360795	1901603.46014795
2.84883761045131	1901598.67788547
2.85672835729466	1901593.89562299
2.86461910413802	1901589.11336051
2.87250985098137	1901584.33109804
2.88040059782473	1901579.54883556
2.88829134466808	1901574.76657308
2.89618209151144	1901569.9843106
2.90407283835479	1901565.20204813
2.91196358519815	1901560.41978565
2.9198543320415	1901555.63752317
2.92774507888486	1901548.44354962
2.93563582572822	1901535.10869081
2.94352657257157	1901521.773832
2.95141731941493	1901508.43897318
2.95930806625828	1901495.10411437
2.96719881310164	1901481.76925556
2.97508955994499	1901468.43439675
2.98298030678835	1901455.09953793
2.9908710536317	1901441.76467912
2.99876180047506	1901428.42982031
3.00665254731841	1901415.09496149
3.01454329416177	1901401.76010268
3.02243404100513	1901388.42524387
3.03032478784848	1901375.09038505
3.03821553469184	1901361.75552624
3.04610628153519	1901348.42066743
3.05399702837855	1901335.08580862
3.0618877752219	1901321.7509498
3.06977852206526	1901308.41609099
3.07766926890861	1901295.08123218
3.08556001575197	1901281.74637336
3.09345076259532	1901268.41151455
3.10134150943868	1901255.07665574
3.10923225628203	1901241.74179693
3.11712300312539	1901228.40693811
3.12501374996875	1901215.0720793
3.1329044968121	1901201.73722049
3.14079524365546	1901188.40236167
3.14868599049881	1901175.06750286
3.15657673734217	1901161.73264405
3.16446748418552	1901148.39778524
3.17235823102888	1901135.06292642
3.18024897787223	1901121.72806761
3.18813972471559	1901108.3932088
3.19603047155894	1901095.05834998
3.2039212184023	1901081.72349117
3.21181196524566	1901070.25519506
3.21970271208901	1901067.40356618
3.22759345893237	1901064.5519373
3.23548420577572	1901061.70030843
3.24337495261908	1901058.84867955
3.25126569946243	1901055.99705067
3.25915644630579	1901053.1454218
3.26704719314914	1901050.29379292
3.2749379399925	1901047.44216405
3.28282868683585	1901044.59053517
3.29071943367921	1901041.73890629
3.29861018052256	1901038.88727742
3.30650092736592	1901036.03564854
3.31439167420928	1901033.18401966
3.32228242105263	1901030.33239079
3.33017316789599	1901027.48076191
3.33806391473934	1901024.62913303
3.3459546615827	1901021.77750416
3.35384540842605	1901018.92587528
3.36173615526941	1901016.07424641
3.36962690211276	1901013.22261753
3.37751764895612	1901010.37098865
3.38540839579947	1901007.51935978
3.39329914264283	1901004.6677309
3.40118988948619	1901001.81610202
3.40908063632954	1900998.96447315
3.4169713831729	1900996.11284427
3.42486213001625	1900993.26121539
3.43275287685961	1900990.40958652
3.44064362370296	1900987.55795764
3.44853437054632	1900984.70632877
3.45642511738967	1900981.85469989
3.46431586423303	1900979.00307101
3.47220661107638	1900976.15144214
3.48009735791974	1900973.29981326
3.4879881047631	1900970.44818438
3.49587885160645	1900959.73722503
3.50376959844981	1900944.23663345
3.51166034529316	1900928.73604186
3.51955109213652	1900913.23545028
3.52744183897987	1900897.73485869
3.53533258582323	1900882.23426711
3.54322333266658	1900866.73367552
3.55111407950994	1900851.23308394
3.55900482635329	1900835.73249236
3.56689557319665	1900820.23190077
3.57478632004	1900804.73130919
3.58267706688336	1900789.2307176
3.59056781372672	1900773.73012602
3.59845856057007	1900758.22953443
3.60634930741343	1900742.72894285
3.61424005425678	1900727.22835126
3.62213080110014	1900711.72775968
3.63002154794349	1900696.22716809
3.63791229478685	1900680.72657651
3.6458030416302	1900665.22598493
3.65369378847356	1900649.72539334
3.66158453531691	1900634.22480176
3.66947528216027	1900618.72421017
3.67736602900362	1900603.22361859
3.68525677584698	1900587.723027
3.69314752269034	1900572.22243542
3.70103826953369	1900556.72184383
3.70892901637705	1900541.22125225
3.7168197632204	1900525.72066066
3.72471051006376	1900510.22006908
3.73260125690711	1900494.7194775
3.74049200375047	1900479.21888591
3.74838275059382	1900463.71829433
3.75627349743718	1900448.21770274
3.76416424428053	1900432.71711116
3.77205499112389	1900419.96330088
3.77994573796725	1900409.68415047
3.7878364848106	1900399.40500006
3.79572723165396	1900389.12584964
3.80361797849731	1900378.84669923
3.81150872534067	1900368.56754881
3.81939947218402	1900358.2883984
3.82729021902738	1900348.00924799
3.83518096587073	1900337.73009757
3.84307171271409	1900327.45094716
3.85096245955744	1900317.17179675
3.8588532064008	1900306.89264633
3.86674395324415	1900296.61349592
3.87463470008751	1900286.33434551
3.88252544693087	1900276.05519509
3.89041619377422	1900265.77604468
3.89830694061758	1900255.49689426
3.90619768746093	1900245.21774385
3.91408843430429	1900234.93859344
3.92197918114764	1900224.65944302
3.929869927991	1900214.38029261
3.93776067483435	1900204.1011422
3.94565142167771	1900193.82199178
3.95354216852106	1900183.54284137
3.96143291536442	1900173.26369096
3.96932366220778	1900162.98454054
3.97721440905113	1900152.70539013
3.98510515589449	1900142.42623971
3.99299590273784	1900132.1470893
4.0008866495812	1900121.86793889
4.00877739642455	1900111.58878847
4.01666814326791	1900101.30963806
4.02455889011126	1900091.03048765
4.03244963695462	1900080.75133723
4.04034038379797	1900070.47218682
4.04823113064133	1900059.66986292
4.05612187748469	1900048.75443841
4.06401262432804	1900037.83901389
4.0719033711714	1900026.92358937
4.07979411801475	1900016.00816486
4.08768486485811	1900005.09274034
4.09557561170146	1899994.17731582
4.10346635854482	1899983.2618913
4.11135710538817	1899972.34646679
4.11924785223153	1899961.43104227
4.12713859907488	1899950.51561775
4.13502934591824	1899939.60019324
4.14292009276159	1899928.68476872
4.15081083960495	1899917.7693442
4.15870158644831	1899906.85391969
4.16659233329166	1899895.93849517
4.17448308013502	1899885.02307065
4.18237382697837	1899874.10764614
4.19026457382173	1899863.19222162
4.19815532066508	1899852.2767971
4.20604606750844	1899841.36137259
4.21393681435179	1899830.44594807
4.22182756119515	1899819.53052355
4.2297183080385	1899808.61509904
4.23760905488186	1899797.69967452
4.24549980172521	1899786.78425
4.25339054856857	1899775.86882549
4.26128129541193	1899764.95340097
4.26917204225528	1899754.03797645
4.27706278909864	1899743.12255194
4.28495353594199	1899732.20712742
4.29284428278535	1899721.2917029
4.3007350296287	1899710.37627839
4.30862577647206	1899699.46085387
4.31651652331541	1899688.64893562
4.32440727015877	1899677.96168163
4.33229801700212	1899667.27442763
4.34018876384548	1899656.58717364
4.34807951068884	1899645.89991965
4.35597025753219	1899635.21266566
4.36386100437555	1899624.52541167
4.3717517512189	1899613.83815768
4.37964249806226	1899603.15090369
4.38753324490561	1899592.4636497
4.39542399174897	1899581.77639571
4.40331473859232	1899571.08914172
4.41120548543568	1899560.40188773
4.41909623227903	1899549.71463374
4.42698697912239	1899539.02737975
4.43487772596574	1899528.34012576
4.4427684728091	1899517.65287177
4.45065921965246	1899506.96561778
4.45854996649581	1899496.27836379
4.46644071333917	1899485.5911098
4.47433146018252	1899474.90385581
4.48222220702588	1899464.21660182
4.49011295386923	1899453.52934783
4.49800370071259	1899442.84209384
4.50589444755594	1899432.15483984
4.5137851943993	1899421.46758585
4.52167594124265	1899410.78033186
4.52956668808601	1899400.09307787
4.53745743492937	1899389.40582388
4.54534818177272	1899378.71856989
4.55323892861608	1899368.0313159
4.56112967545943	1899357.34406191
4.56902042230279	1899346.65680792
4.57691116914614	1899335.96955393
4.5848019159895	1899325.95076153
4.59269266283285	1899317.06071781
4.60058340967621	1899308.17067409
4.60847415651956	1899299.28063037
4.61636490336292	1899290.39058665
4.62425565020628	1899281.50054293
4.63214639704963	1899272.61049921
4.64003714389299	1899263.72045549
4.64792789073634	1899254.83041177
4.6558186375797	1899245.94036805
4.66370938442305	1899237.05032433
4.67160013126641	1899228.16028061
4.67949087810976	1899219.27023689
4.68738162495312	1899210.38019317
4.69527237179647	1899201.49014945
4.70316311863983	1899192.60010573
4.71105386548319	1899183.71006201
4.71894461232654	1899174.82001829
4.7268353591699	1899165.92997457
4.73472610601325	1899157.03993085
4.74261685285661	1899148.14988713
4.75050759969996	1899139.25984341
4.75839834654332	1899130.36979969
4.76628909338667	1899121.47975597
4.77417984023003	1899112.58971225
4.78207058707338	1899103.69966853
4.78996133391674	1899094.80962481
4.7978520807601	1899085.91958109
4.80574282760345	1899077.02953737
4.81363357444681	1899068.13949365
4.82152432129016	1899059.24944993
4.82941506813352	1899050.35940621
4.83730581497687	1899041.46936249
4.84519656182023	1899032.57931877
4.85308730866358	1899018.38669984
4.86097805550694	1898999.65004768
4.86886880235029	1898980.91339551
4.87675954919365	1898962.17674335
4.884650296037	1898943.44009118
4.89254104288036	1898924.70343902
4.90043178972372	1898905.96678685
4.90832253656707	1898887.23013469
4.91621328341043	1898868.49348252
4.92410403025378	1898849.75683036
4.93199477709714	1898831.02017819
4.93988552394049	1898812.28352603
4.94777627078385	1898793.54687386
4.9556670176272	1898774.8102217
4.96355776447056	1898756.07356953
4.97144851131391	1898737.33691737
4.97933925815727	1898718.6002652
4.98723000500062	1898699.86361304
4.99512075184398	1898681.12696087
5.00301149868734	1898662.39030871
5.01090224553069	1898643.65365654
5.01879299237405	1898624.91700438
5.0266837392174	1898606.18035221
5.03457448606076	1898587.44370005
5.04246523290411	1898568.70704788
5.05035597974747	1898549.97039572
5.05824672659082	1898531.23374355
5.06613747343418	1898512.49709139
5.07402822027753	1898493.76043922
5.08191896712089	1898475.02378706
5.08980971396424	1898456.28713489
5.0977004608076	1898437.55048273
5.10559120765096	1898418.81383056
5.11348195449431	1898400.0771784
5.12137270133767	1898390.16549157
5.12926344818102	1898381.01298885
5.13715419502438	1898371.86048612
5.14504494186773	1898362.7079834
5.15293568871109	1898353.55548067
5.16082643555444	1898344.40297795
5.1687171823978	1898335.25047522
5.17660792924115	1898326.0979725
5.18449867608451	1898316.94546977
5.19238942292787	1898307.79296705
5.20028016977122	1898298.64046432
5.20817091661458	1898289.48796159
5.21606166345793	1898280.33545887
5.22395241030129	1898271.18295614
5.23184315714464	1898262.03045342
5.239733903988	1898252.87795069
5.24762465083135	1898243.72544797
5.25551539767471	1898234.57294524
5.26340614451806	1898225.42044252
5.27129689136142	1898216.26793979
5.27918763820478	1898207.11543707
5.28707838504813	1898197.96293434
5.29496913189149	1898188.81043162
5.30285987873484	1898179.65792889
5.3107506255782	1898170.50542617
5.31864137242155	1898161.35292344
5.32653211926491	1898152.20042071
5.33442286610826	1898143.04791799
5.34231361295162	1898133.89541526
5.35020435979497	1898124.74291254
5.35809510663833	1898115.59040981
5.36598585348168	1898106.43790709
5.37387660032504	1898097.28540436
5.3817673471684	1898084.64749473
5.38965809401175	1898068.44189764
5.39754884085511	1898052.23630054
5.40543958769846	1898036.03070345
5.41333033454182	1898019.82510636
5.42122108138517	1898003.61950926
5.42911182822853	1897987.41391217
5.43700257507188	1897971.20831508
5.44489332191524	1897955.00271798
5.45278406875859	1897938.79712089
5.46067481560195	1897922.5915238
5.4685655624453	1897906.3859267
5.47645630928866	1897890.18032961
5.48434705613202	1897873.97473251
5.49223780297537	1897857.76913542
5.50012854981873	1897841.56353833
5.50801929666208	1897825.35794123
5.51591004350544	1897809.15234414
5.52380079034879	1897792.94674705
5.53169153719215	1897776.74114995
5.5395822840355	1897760.53555286
5.54747303087886	1897744.32995577
5.55536377772221	1897728.12435867
5.56325452456557	1897711.91876158
5.57114527140893	1897695.71316449
5.57903601825228	1897679.50756739
5.58692676509564	1897663.3019703
5.59481751193899	1897647.09637321
5.60270825878235	1897630.89077611
5.6105990056257	1897614.68517902
5.61848975246906	1897598.47958193
5.62638049931241	1897582.27398483
5.63427124615577	1897566.06838774
5.64216199299912	1897551.2966401
5.65005273984248	1897541.11563578
5.65794348668584	1897530.93463146
5.66583423352919	1897520.75362714
5.67372498037255	1897510.57262282
5.6816157272159	1897500.3916185
5.68950647405926	1897490.21061418
5.69739722090261	1897480.02960986
5.70528796774597	1897469.84860554
5.71317871458932	1897459.66760122
5.72106946143268	1897449.4865969
5.72896020827603	1897439.30559258
5.73685095511939	1897429.12458826
5.74474170196275	1897418.94358394
5.7526324488061	1897408.76257962
5.76052319564946	1897398.5815753
5.76841394249281	1897388.40057098
5.77630468933617	1897378.21956666
5.78419543617952	1897368.03856234
5.79208618302288	1897357.85755802
5.79997692986623	1897347.67655369
5.80786767670959	1897337.49554937
5.81575842355294	1897327.31454505
5.8236491703963	1897317.13354073
5.83153991723965	1897306.95253641
5.83943066408301	1897296.77153209
5.84732141092636	1897286.59052777
5.85521215776972	1897276.40952345
5.86310290461308	1897266.22851913
5.87099365145643	1897256.04751481
5.87888439829979	1897245.86651049
5.88677514514314	1897235.68550617
5.8946658919865	1897225.50450185
5.90255663882985	1897213.72053493
5.91044738567321	1897191.63654747
5.91833813251656	1897169.55256001
5.92622887935992	1897147.46857255
5.93411962620327	1897125.38458509
5.94201037304663	1897103.30059763
5.94990111988999	1897081.21661016
5.95779186673334	1897059.1326227
5.9656826135767	1897037.04863524
5.97357336042005	1897014.96464778
5.98146410726341	1896992.88066032
5.98935485410676	1896970.79667286
5.99724560095012	1896948.7126854
6.00513634779347	1896926.62869794
6.01302709463683	1896904.54471048
6.02091784148018	1896882.46072301
6.02880858832354	1896860.37673555
6.03669933516689	1896838.29274809
6.04459008201025	1896816.20876063
6.05248082885361	1896794.12477317
6.06037157569696	1896772.04078571
6.06826232254032	1896749.95679825
6.07615306938367	1896727.87281079
6.08404381622703	1896705.78882333
6.09193456307038	1896683.70483586
6.09982530991374	1896661.6208484
6.10771605675709	1896639.53686094
6.11560680360045	1896617.45287348
6.1234975504438	1896595.36888602
6.13138829728716	1896573.28489856
6.13927904413052	1896551.2009111
6.14716979097387	1896529.11692364
6.15506053781723	1896507.03293618
6.16295128466058	1896487.32765303
6.17084203150394	1896479.30040875
6.17873277834729	1896471.27316447
6.18662352519065	1896463.2459202
6.194514272034	1896455.21867592
6.20240501887736	1896447.19143164
6.21029576572071	1896439.16418737
6.21818651256407	1896431.13694309
6.22607725940743	1896423.10969881
6.23396800625078	1896415.08245454
6.24185875309414	1896407.05521026
6.24974949993749	1896399.02796598
6.25764024678085	1896391.00072171
6.2655309936242	1896382.97347743
6.27342174046756	1896374.94623315
6.28131248731091	1896366.91898888
6.28920323415427	1896358.8917446
6.29709398099762	1896350.86450032
6.30498472784098	1896342.83725605
6.31287547468434	1896334.81001177
6.32076622152769	1896326.7827675
6.32865696837105	1896318.75552322
6.3365477152144	1896310.72827894
6.34443846205776	1896302.70103467
6.35232920890111	1896294.67379039
6.36021995574447	1896286.64654611
6.36811070258782	1896278.61930184
6.37600144943118	1896270.59205756
6.38389219627453	1896262.56481328
6.39178294311789	1896254.53756901
6.39967368996124	1896246.51032473
6.4075644368046	1896238.48308045
6.41545518364796	1896230.45583618
6.42334593049131	1896219.42899188
6.43123667733467	1896202.23809241
6.43912742417802	1896185.04719294
6.44701817102138	1896167.85629347
6.45490891786473	1896150.665394
6.46279966470809	1896133.47449453
6.47069041155144	1896116.28359506
6.4785811583948	1896099.09269559
6.48647190523815	1896081.90179612
6.49436265208151	1896064.71089665
6.50225339892487	1896047.51999718
6.51014414576822	1896030.32909771
6.51803489261158	1896013.13819824
6.52592563945493	1895995.94729877
6.53381638629829	1895978.7563993
6.54170713314164	1895961.56549983
6.549597879985	1895944.37460036
6.55748862682835	1895927.18370089
6.56537937367171	1895909.99280142
6.57327012051506	1895892.80190194
6.58116086735842	1895875.61100248
6.58905161420177	1895858.42010301
6.59694236104513	1895841.22920354
6.60483310788849	1895824.03830406
6.61272385473184	1895806.84740459
6.6206146015752	1895789.65650512
6.62850534841855	1895772.46560565
6.63639609526191	1895755.27470618
6.64428684210526	1895738.08380671
6.65217758894862	1895720.89290724
6.66006833579197	1895703.70200777
6.66795908263533	1895686.5111083
6.67584982947868	1895669.32020883
6.68374057632204	1895657.35524169
6.69163132316539	1895648.89612467
6.69952207000875	1895640.43700764
6.70741281685211	1895631.97789062
6.71530356369546	1895623.51877359
6.72319431053882	1895615.05965657
6.73108505738217	1895606.60053954
6.73897580422553	1895598.14142252
6.74686655106888	1895589.68230549
6.75475729791224	1895581.22318847
6.76264804475559	1895572.76407144
6.77053879159895	1895564.30495442
6.7784295384423	1895555.84583739
6.78632028528566	1895547.38672037
6.79421103212902	1895538.92760334
6.80210177897237	1895530.46848632
6.80999252581573	1895522.00936929
6.81788327265908	1895513.55025227
6.82577401950244	1895505.09113524
6.83366476634579	1895496.63201822
6.84155551318915	1895488.17290119
6.8494462600325	1895479.71378417
6.85733700687586	1895471.25466714
6.86522775371921	1895462.79555012
6.87311850056257	1895454.33643309
6.88100924740592	1895445.87731607
6.88889999424928	1895437.41819905
6.89679074109264	1895428.95908202
6.90468148793599	1895420.499965
6.91257223477935	1895412.04084797
6.9204629816227	1895403.58173095
6.92835372846606	1895395.12261392
6.93624447530941	1895386.6634969
6.94413522215277	1895373.23788208
6.95202596899612	1895359.6734703
6.95991671583948	1895346.10905851
6.96780746268283	1895332.54464672
6.97569820952619	1895318.98023494
6.98358895636955	1895305.41582315
6.9914797032129	1895291.85141136
6.99937045005626	1895278.28699958
7.00726119689961	1895264.72258779
7.01515194374297	1895251.158176
7.02304269058632	1895237.59376422
7.03093343742968	1895224.02935243
7.03882418427303	1895210.46494064
7.04671493111639	1895196.90052886
7.05460567795974	1895183.33611707
7.0624964248031	1895169.77170528
7.07038717164645	1895156.2072935
7.07827791848981	1895142.64288171
7.08616866533317	1895129.07846992
7.09405941217652	1895115.51405814
7.10195015901988	1895101.94964635
7.10984090586323	1895088.38523456
7.11773165270659	1895074.82082278
7.12562239954994	1895061.25641099
7.1335131463933	1895047.6919992
7.14140389323665	1895034.12758742
7.14929464008001	1895020.56317563
7.15718538692336	1895006.99876384
7.16507613376672	1894993.43435206
7.17296688061008	1894979.86994027
7.18085762745343	1894966.30552848
7.18874837429679	1894952.7411167
7.19663912114014	1894933.85509127
7.2045298679835	1894908.31405221
7.21242061482685	1894882.77301316
7.22031136167021	1894857.2319741
7.22820210851356	1894831.69093504
7.23609285535692	1894806.14989599
7.24398360220027	1894780.60885693
7.25187434904363	1894755.06781787
7.25976509588699	1894729.52677882
7.26765584273034	1894703.98573976
7.2755465895737	1894678.4447007
7.28343733641705	1894652.90366165
7.29132808326041	1894627.36262259
7.29921883010376	1894601.82158354
7.30710957694712	1894576.28054448
7.31500032379047	1894550.73950542
7.32289107063383	1894525.19846637
7.33078181747718	1894499.65742731
7.33867256432054	1894474.11638825
7.3465633111639	1894448.5753492
7.35445405800725	1894423.03431014
7.36234480485061	1894397.49327108
7.37023555169396	1894371.95223203
7.37812629853732	1894346.41119297
7.38601704538067	1894320.87015391
7.39390779222403	1894295.32911486
7.40179853906738	1894269.7880758
7.40968928591074	1894244.24703675
7.41758003275409	1894218.70599769
7.42547077959745	1894193.16495863
7.4333615264408	1894167.62391958
7.44125227328416	1894142.08288052
7.44914302012752	1894116.72818722
7.45703376697087	1894114.15503735
7.46492451381423	1894111.58188747
7.47281526065758	1894109.0087376
7.48070600750094	1894106.43558773
7.48859675434429	1894103.86243785
7.49648750118765	1894101.28928798
7.504378248031	1894098.7161381
7.51226899487436	1894096.14298823
7.52015974171771	1894093.56983836
7.52805048856107	1894090.99668848
7.53594123540443	1894088.42353861
7.54383198224778	1894085.85038874
7.55172272909114	1894083.27723886
7.55961347593449	1894080.70408899
7.56750422277785	1894078.13093911
7.5753949696212	1894075.55778924
7.58328571646456	1894072.98463937
7.59117646330791	1894070.41148949
7.59906721015127	1894067.83833962
7.60695795699462	1894065.26518974
7.61484870383798	1894062.69203987
7.62273945068133	1894060.11889
7.63063019752469	1894057.54574012
7.63852094436805	1894054.97259025
7.6464116912114	1894052.39944038
7.65430243805476	1894049.8262905
7.66219318489811	1894047.25314063
7.67008393174147	1894044.67999075
7.67797467858482	1894042.10684088
7.68586542542818	1894039.53369101
7.69375617227153	1894036.96054113
7.70164691911489	1894034.38739126
7.70953766595824	1894023.20908051
7.7174284128016	1894007.5897243
7.72531915964495	1893991.97036809
7.73320990648831	1893976.35101188
7.74110065333167	1893960.73165568
7.74899140017502	1893945.11229947
7.75688214701838	1893929.49294326
7.76477289386173	1893913.87358705
7.77266364070509	1893898.25423084
7.78055438754844	1893882.63487463
7.7884451343918	1893867.01551842
7.79633588123515	1893851.39616221
7.80422662807851	1893835.776806
7.81211737492186	1893820.15744979
7.82000812176522	1893804.53809359
7.82789886860858	1893788.91873738
7.83578961545193	1893773.29938117
7.84368036229529	1893757.68002496
7.85157110913864	1893742.06066875
7.859461855982	1893726.44131254
7.86735260282535	1893710.82195633
7.87524334966871	1893695.20260012
7.88313409651206	1893679.58324391
7.89102484335542	1893663.9638877
7.89891559019877	1893648.3445315
7.90680633704213	1893632.72517529
7.91469708388548	1893617.10581908
7.92258783072884	1893601.48646287
7.9304785775722	1893585.86710666
7.93836932441555	1893570.24775045
7.94626007125891	1893554.62839424
7.95415081810226	1893539.00903803
7.96204156494562	1893525.08165284
7.96993231178897	1893513.75579595
7.97782305863233	1893502.42993907
7.98571380547568	1893491.10408218
7.99360455231904	1893479.77822529
8.00149529916239	1893468.4523684
8.00938604600575	1893457.12651151
8.01727679284911	1893445.80065463
8.02516753969246	1893434.47479774
8.03305828653582	1893423.14894085
8.04094903337917	1893411.82308396
8.04883978022253	1893400.49722707
8.05673052706588	1893389.17137018
8.06462127390924	1893377.8455133
8.07251202075259	1893366.51965641
8.08040276759595	1893355.19379952
8.0882935144393	1893343.86794263
8.09618426128266	1893332.54208574
8.10407500812602	1893321.21622885
8.11196575496937	1893309.89037197
8.11985650181273	1893298.56451508
8.12774724865608	1893287.23865819
8.13563799549944	1893275.9128013
8.14352874234279	1893264.58694441
8.15141948918615	1893253.26108753
8.1593102360295	1893241.93523064
8.16720098287286	1893230.60937375
8.17509172971621	1893219.28351686
8.18298247655957	1893207.95765997
8.19087322340292	1893196.63180308
8.19876397024628	1893185.3059462
8.20665471708963	1893173.98008931
8.21454546393299	1893160.64430032
8.22243621077635	1893139.57928675
8.2303269576197	1893118.51427318
8.23821770446306	1893097.44925961
8.24610845130641	1893076.38424603
8.25399919814977	1893055.31923246
8.26188994499312	1893034.25421889
8.26978069183648	1893013.18920532
8.27767143867983	1892992.12419175
8.28556218552319	1892971.05917818
8.29345293236655	1892949.99416461
8.3013436792099	1892928.92915104
8.30923442605326	1892907.86413747
8.31712517289661	1892886.7991239
8.32501591973997	1892865.73411033
8.33290666658332	1892844.66909676
8.34079741342668	1892823.60408319
8.34868816027003	1892802.53906962
8.35657890711339	1892781.47405605
8.36446965395674	1892760.40904248
8.3723604008001	1892739.34402891
8.38025114764345	1892718.27901534
8.38814189448681	1892697.21400177
8.39603264133017	1892676.14898819
8.40392338817352	1892655.08397462
8.41181413501688	1892634.01896105
8.41970488186023	1892612.95394748
8.42759562870359	1892591.88893391
8.43548637554694	1892570.82392034
8.4433771223903	1892549.75890677
8.45126786923365	1892528.6938932
8.45915861607701	1892507.62887963
8.46704936292037	1892486.9294625
8.47494010976372	1892469.80890502
8.48283085660708	1892452.68834755
8.49072160345043	1892435.56779007
8.49861235029378	1892418.4472326
8.50650309713714	1892401.32667513
8.5143938439805	1892384.20611765
8.52228459082385	1892367.08556018
8.53017533766721	1892349.96500271
8.53806608451056	1892332.84444523
8.54595683135392	1892315.72388776
8.55384757819727	1892298.60333028
8.56173832504063	1892281.48277281
8.56962907188398	1892264.36221534
8.57751981872734	1892247.24165786
8.5854105655707	1892230.12110039
8.59330131241405	1892213.00054291
8.60119205925741	1892195.87998544
8.60908280610076	1892178.75942797
8.61697355294412	1892161.63887049
8.62486429978747	1892144.51831302
8.63275504663083	1892127.39775554
8.64064579347418	1892110.27719807
8.64853654031754	1892093.1566406
8.65642728716089	1892076.03608312
8.66431803400425	1892058.91552565
8.6722087808476	1892041.79496817
8.68009952769096	1892024.6744107
8.68799027453432	1892007.55385323
8.69588102137767	1891990.43329575
8.70377176822103	1891973.31273828
8.71166251506438	1891956.1921808
8.71955326190774	1891939.842125
8.72744400875109	1891937.68687314
8.73533475559445	1891935.53162129
8.7432255024378	1891933.37636943
8.75111624928116	1891931.22111758
8.75900699612452	1891929.06586572
8.76689774296787	1891926.91061387
8.77478848981123	1891924.75536201
8.78267923665458	1891922.60011015
8.79056998349794	1891920.4448583
8.79846073034129	1891918.28960644
8.80635147718465	1891916.13435459
8.814242224028	1891913.97910273
8.82213297087136	1891911.82385088
8.83002371771471	1891909.66859902
8.83791446455807	1891907.51334717
8.84580521140142	1891905.35809531
8.85369595824478	1891903.20284346
8.86158670508813	1891901.0475916
8.86947745193149	1891898.89233974
8.87736819877485	1891896.73708789
8.8852589456182	1891894.58183603
8.89314969246156	1891892.42658418
8.90104043930491	1891890.27133232
8.90893118614827	1891888.11608047
8.91682193299162	1891885.96082861
8.92471267983498	1891883.80557676
8.93260342667834	1891881.6503249
8.94049417352169	1891879.49507304
8.94838492036504	1891877.33982119
8.9562756672084	1891875.18456933
8.96416641405176	1891873.02931748
8.97205716089511	1891869.02652825
8.97994790773847	1891844.09817391
8.98783865458182	1891819.16981957
8.99572940142518	1891794.24146522
9.00362014826853	1891769.31311088
9.01151089511189	1891744.38475654
9.01940164195524	1891719.45640219
9.0272923887986	1891694.52804785
9.03518313564195	1891669.59969351
9.04307388248531	1891644.67133916
9.05096462932867	1891619.74298482
9.05885537617202	1891594.81463047
9.06674612301538	1891569.88627613
9.07463686985873	1891544.95792179
9.08252761670209	1891520.02956745
9.09041836354544	1891495.1012131
9.0983091103888	1891470.17285876
9.10619985723215	1891445.24450441
9.11409060407551	1891420.31615007
9.12198135091886	1891395.38779573
9.12987209776222	1891370.45944139
9.13776284460558	1891345.53108704
9.14565359144893	1891320.6027327
9.15354433829229	1891295.67437836
9.16143508513564	1891270.74602401
9.169325831979	1891245.81766967
9.17721657882235	1891220.88931532
9.18510732566571	1891195.96096098
9.19299807250906	1891171.03260664
9.20088881935242	1891146.10425229
9.20877956619577	1891121.17589795
9.21667031303913	1891096.24754361
9.22456105988249	1891074.14362417
9.23245180672584	1891065.00970992
9.24034255356919	1891055.87579567
9.24823330041255	1891046.74188142
9.25612404725591	1891037.60796717
9.26401479409926	1891028.47405292
9.27190554094262	1891019.34013867
9.27979628778597	1891010.20622442
9.28768703462933	1891001.07231017
9.29557778147268	1890991.93839592
9.30346852831604	1890982.80448167
9.31135927515939	1890973.67056742
9.31925002200275	1890964.53665317
9.3271407688461	1890955.40273892
9.33503151568946	1890946.26882467
9.34292226253282	1890937.13491042
9.35081300937617	1890928.00099617
9.35870375621953	1890918.86708192
9.36659450306288	1890909.73316767
9.37448524990624	1890900.59925343
9.38237599674959	1890891.46533918
9.39026674359295	1890882.33142493
9.3981574904363	1890873.19751068
9.40604823727966	1890864.06359643
9.41393898412301	1890854.92968218
9.42182973096637	1890845.79576793
9.42972047780973	1890836.66185368
9.43761122465308	1890827.52793943
9.44550197149644	1890818.39402518
9.45339271833979	1890809.26011093
9.46128346518315	1890800.12619668
9.4691742120265	1890790.99228243
9.47706495886986	1890778.94421957
9.48495570571321	1890761.30617856
9.49284645255657	1890743.66813755
9.50073719939993	1890726.03009654
9.50862794624328	1890708.39205553
9.51651869308664	1890690.75401452
9.52440943992999	1890673.11597351
9.53230018677334	1890655.4779325
9.5401909336167	1890637.83989149
9.54808168046006	1890620.20185048
9.55597242730341	1890602.56380947
9.56386317414677	1890584.92576846
9.57175392099012	1890567.28772745
9.57964466783348	1890549.64968644
9.58753541467683	1890532.01164543
9.59542616152019	1890514.37360442
9.60331690836354	1890496.73556341
9.6112076552069	1890479.0975224
9.61909840205026	1890461.45948139
9.62698914889361	1890443.82144038
9.63487989573697	1890426.18339937
9.64277064258032	1890408.54535836
9.65066138942368	1890390.90731735
9.65855213626703	1890373.26927634
9.66644288311039	1890355.63123533
9.67433362995374	1890337.99319432
9.6822243767971	1890320.35515331
9.69011512364045	1890302.7171123
9.69800587048381	1890285.07907129
9.70589661732716	1890267.44103028
9.71378736417052	1890249.80298927
9.72167811101388	1890232.16494826
9.72956885785723	1890216.54993135
9.73745960470059	1890202.45543635
9.74535035154394	1890188.36094134
9.7532410983873	1890174.26644634
9.76113184523065	1890160.17195133
9.76902259207401	1890146.07745633
9.77691333891736	1890131.98296133
9.78480408576072	1890117.88846632
9.79269483260408	1890103.79397132
9.80058557944743	1890089.69947631
9.80847632629079	1890075.60498131
9.81636707313414	1890061.51048631
9.8242578199775	1890047.4159913
9.83214856682085	1890033.3214963
9.84003931366421	1890019.22700129
9.84793006050756	1890005.13250629
9.85582080735092	1889991.03801129
9.86371155419427	1889976.94351628
9.87160230103763	1889962.84902128
9.87949304788098	1889948.75452627
9.88738379472434	1889934.66003127
9.8952745415677	1889920.56553627
9.90316528841105	1889906.47104126
9.91105603525441	1889892.37654626
9.91894678209776	1889878.28205125
9.92683752894112	1889864.18755625
9.93472827578447	1889850.09306125
9.94261902262783	1889835.99856624
9.95050976947118	1889821.90407124
9.95840051631454	1889807.80957623
9.9662912631579	1889793.71508123
9.97418201000125	1889779.62058623
9.9820727568446	1889767.76440024
9.98996350368796	1889756.26352645
9.99785425053132	1889744.76265266
10.0057449973747	1889733.26177887
10.013635744218	1889721.76090508
10.0215264910614	1889710.26003128
10.0294172379047	1889698.75915749
10.0373079847481	1889687.2582837
10.0451987315914	1889675.75740991
10.0530894784348	1889664.25653612
10.0609802252782	1889652.75566233
10.0688709721215	1889641.25478854
10.0767617189649	1889629.75391475
10.0846524658082	1889618.25304096
10.0925432126516	1889606.75216717
10.1004339594949	1889595.25129338
10.1083247063383	1889583.75041959
10.1162154531816	1889572.2495458
10.124106200025	1889560.74867201
10.1319969468684	1889549.24779822
10.1398876937117	1889537.74692442
10.1477784405551	1889526.24605063
10.1556691873984	1889514.74517684
10.1635599342418	1889503.24430305
10.1714506810851	1889491.74342926
10.1793414279285	1889480.24255547
10.1872321747718	1889468.74168168
10.1951229216152	1889457.24080789
10.2030136684586	1889445.7399341
10.2109044153019	1889434.23906031
10.2187951621453	1889422.73818652
10.2266859089886	1889410.45781355
10.234576655832	1889395.36397385
10.2424674026753	1889380.27013415
10.2503581495187	1889365.17629445
10.258248896362	1889350.08245475
10.2661396432054	1889334.98861505
10.2740303900488	1889319.89477535
10.2819211368921	1889304.80093565
10.2898118837355	1889289.70709595
10.2977026305788	1889274.61325625
10.3055933774222	1889259.51941655
10.3134841242655	1889244.42557685
10.3213748711089	1889229.33173715
10.3292656179522	1889214.23789745
10.3371563647956	1889199.14405775
10.345047111639	1889184.05021805
10.3529378584823	1889168.95637835
10.3608286053257	1889153.86253865
10.368719352169	1889138.76869894
10.3766100990124	1889123.67485924
10.3845008458557	1889108.58101954
10.3923915926991	1889093.48717984
10.4002823395424	1889078.39334014
10.4081730863858	1889063.29950044
10.4160638332292	1889048.20566074
10.4239545800725	1889033.11182104
10.4318453269159	1889018.01798134
10.4397360737592	1889002.92414164
10.4476268206026	1888987.83030194
10.4555175674459	1888972.73646224
10.4634083142893	1888957.64262254
10.4712990611326	1888942.54878284
10.479189807976	1888928.27244886
10.4870805548194	1888914.46983788
10.4949713016627	1888900.6672269
10.5028620485061	1888886.86461592
10.5107527953494	1888873.06200493
10.5186435421928	1888859.25939395
10.5265342890361	1888845.45678297
10.5344250358795	1888831.65417198
10.5423157827228	1888817.851561
10.5502065295662	1888804.04895002
10.5580972764096	1888790.24633904
10.5659880232529	1888776.44372805
10.5738787700963	1888762.64111707
10.5817695169396	1888748.83850609
10.589660263783	1888735.03589511
10.5975510106263	1888721.23328412
10.6054417574697	1888707.43067314
10.613332504313	1888693.62806216
10.6212232511564	1888679.82545117
10.6291139979998	1888666.02284019
10.6370047448431	1888652.22022921
10.6448954916865	1888638.41761823
10.6527862385298	1888624.61500724
10.6606769853732	1888610.81239626
10.6685677322165	1888597.00978528
10.6764584790599	1888583.2071743
10.6843492259032	1888569.40456331
10.6922399727466	1888555.60195233
10.7001307195899	1888541.79934135
10.7080214664333	1888527.99673036
10.7159122132767	1888514.19411938
10.72380296012	1888499.45860149
10.7316937069634	1888477.26184343
10.7395844538067	1888455.06508537
10.7474752006501	1888432.86832732
10.7553659474934	1888410.67156926
10.7632566943368	1888388.4748112
10.7711474411801	1888366.27805314
10.7790381880235	1888344.08129508
10.7869289348669	1888321.88453702
10.7948196817102	1888299.68777896
10.8027104285536	1888277.4910209
10.8106011753969	1888255.29426284
10.8184919222403	1888233.09750478
10.8263826690836	1888210.90074673
10.834273415927	1888188.70398867
10.8421641627703	1888166.50723061
10.8500549096137	1888144.31047255
10.8579456564571	1888122.11371449
10.8658364033004	1888099.91695643
10.8737271501438	1888077.72019837
10.8816178969871	1888055.52344031
10.8895086438305	1888033.32668225
10.8973993906738	1888011.12992419
10.9052901375172	1887988.93316614
10.9131808843605	1887966.73640808
10.9210716312039	1887944.53965002
10.9289623780473	1887922.34289196
10.9368531248906	1887900.1461339
10.944743871734	1887877.94937584
10.9526346185773	1887855.75261778
10.9605253654207	1887833.55585972
10.968416112264	1887811.35910166
10.9763068591074	1887798.97103707
10.9841976059507	1887791.85025117
10.9920883527941	1887784.72946528
10.9999790996375	1887777.60867938
11.0078698464808	1887770.48789349
11.0157605933242	1887763.36710759
11.0236513401675	1887756.24632169
11.0315420870109	1887749.1255358
11.0394328338542	1887742.0047499
11.0473235806976	1887734.88396401
11.0552143275409	1887727.76317811
11.0631050743843	1887720.64239222
11.0709958212277	1887713.52160632
11.078886568071	1887706.40082042
11.0867773149144	1887699.28003453
11.0946680617577	1887692.15924863
11.1025588086011	1887685.03846274
11.1104495554444	1887677.91767684
11.1183403022878	1887670.79689094
11.1262310491311	1887663.67610505
11.1341217959745	1887656.55531915
11.1420125428179	1887649.43453326
11.1499032896612	1887642.31374736
11.1577940365046	1887635.19296147
11.1656847833479	1887628.07217557
11.1735755301913	1887620.95138967
11.1814662770346	1887613.83060378
11.189357023878	1887606.70981788
11.1972477707213	1887599.58903199
11.2051385175647	1887592.46824609
11.213029264408	1887585.34746019
11.2209200112514	1887576.61631967
11.2288107580948	1887563.01906701
11.2367015049381	1887549.42181434
11.2445922517815	1887535.82456167
11.2524829986248	1887522.22730901
11.2603737454682	1887508.63005634
11.2682644923115	1887495.03280367
11.2761552391549	1887481.435551
11.2840459859982	1887467.83829834
11.2919367328416	1887454.24104567
11.299827479685	1887440.643793
11.3077182265283	1887427.04654034
11.3156089733717	1887413.44928767
11.323499720215	1887399.852035
11.3313904670584	1887386.25478234
11.3392812139017	1887372.65752967
11.3471719607451	1887359.060277
11.3550627075884	1887345.46302433
11.3629534544318	1887331.86577167
11.3708442012752	1887318.268519
11.3787349481185	1887304.67126633
11.3866256949619	1887291.07401367
11.3945164418052	1887277.476761
11.4024071886486	1887263.87950833
11.4102979354919	1887250.28225566
11.4181886823353	1887236.685003
11.4260794291786	1887223.08775033
11.433970176022	1887209.49049766
11.4418609228654	1887195.893245
11.4497516697087	1887182.29599233
11.4576424165521	1887168.69873966
11.4655331633954	1887155.101487
11.4734239102388	1887140.55115621
11.4813146570821	1887125.90045171
11.4892054039255	1887111.2497472
11.4970961507688	1887096.59904269
11.5049868976122	1887081.94833818
11.5128776444556	1887067.29763368
11.5207683912989	1887052.64692917
11.5286591381423	1887037.99622466
11.5365498849856	1887023.34552016
11.544440631829	1887008.69481565
11.5523313786723	1886994.04411114
11.5602221255157	1886979.39340663
11.568112872359	1886964.74270213
11.5760036192024	1886950.09199762
11.5838943660458	1886935.44129311
11.5917851128891	1886920.79058861
11.5996758597325	1886906.1398841
11.6075666065758	1886891.48917959
11.6154573534192	1886876.83847508
11.6233481002625	1886862.18777058
11.6312388471059	1886847.53706607
11.6391295939492	1886832.88636156
11.6470203407926	1886818.23565705
11.654911087636	1886803.58495255
11.6628018344793	1886788.93424804
11.6706925813227	1886774.28354353
11.678583328166	1886759.63283903
11.6864740750094	1886744.98213452
11.6943648218527	1886730.33143001
11.7022555686961	1886715.6807255
11.7101463155394	1886701.030021
11.7180370623828	1886685.43103929
11.7259278092262	1886669.24640292
11.7338185560695	1886653.06176655
11.7417093029129	1886636.87713018
11.7496000497562	1886620.6924938
11.7574907965996	1886604.50785743
11.7653815434429	1886588.32322106
11.7732722902863	1886572.13858469
11.7811630371296	1886555.95394832
11.789053783973	1886539.76931195
11.7969445308164	1886523.58467558
11.8048352776597	1886507.40003921
11.8127260245031	1886491.21540284
11.8206167713464	1886475.03076646
11.8285075181898	1886458.84613009
11.8363982650331	1886442.66149372
11.8442890118765	1886426.47685735
11.8521797587198	1886410.29222098
11.8600705055632	1886394.10758461
11.8679612524066	1886377.92294824
11.8758519992499	1886361.73831187
11.8837427460933	1886345.55367549
11.8916334929366	1886329.36903912
11.89952423978	1886313.18440275
11.9074149866233	1886296.99976638
11.9153057334667	1886280.81513001
11.92319648031	1886264.63049364
11.9310872271534	1886248.44585727
11.9389779739967	1886232.2612209
11.9468687208401	1886216.07658452
11.9547594676835	1886199.89194815
11.9626502145268	1886185.04299098
11.9705409613702	1886172.28894396
11.9784317082135	1886159.53489693
11.9863224550569	1886146.78084991
11.9942132019002	1886134.02680288
12.0021039487436	1886121.27275586
12.0099946955869	1886108.51870883
12.0178854424303	1886095.76466181
12.0257761892737	1886083.01061478
12.033666936117	1886070.25656776
12.0415576829604	1886057.50252074
12.0494484298037	1886044.74847371
12.0573391766471	1886031.99442669
12.0652299234904	1886019.24037966
12.0731206703338	1886006.48633264
12.0810114171771	1885993.73228561
12.0889021640205	1885980.97823859
12.0967929108639	1885968.22419156
12.1046836577072	1885955.47014454
12.1125744045506	1885942.71609751
12.1204651513939	1885929.96205049
12.1283558982373	1885917.20800347
12.1362466450806	1885904.45395644
12.144137391924	1885891.69990942
12.1520281387673	1885878.94586239
12.1599188856107	1885866.19181537
12.1678096324541	1885853.43776834
12.1757003792974	1885840.68372132
12.1835911261408	1885827.92967429
12.1914818729841	1885815.17562727
12.1993726198275	1885802.42158024
12.2072633666708	1885790.30650894
12.2151541135142	1885780.49177266
12.2230448603575	1885770.67703637
12.2309356072009	1885760.86230008
12.2388263540443	1885751.0475638
12.2467171008876	1885741.23282751
12.254607847731	1885731.41809122
12.2624985945743	1885721.60335494
12.2703893414177	1885711.78861865
12.278280088261	1885701.97388237
12.2861708351044	1885692.15914608
12.2940615819477	1885682.34440979
12.3019523287911	1885672.52967351
12.3098430756345	1885662.71493722
12.3177338224778	1885652.90020093
12.3256245693212	1885643.08546465
12.3335153161645	1885633.27072836
12.3414060630079	1885623.45599207
12.3492968098512	1885613.64125579
12.3571875566946	1885603.8265195
12.3650783035379	1885594.01178321
12.3729690503813	1885584.19704693
12.3808597972247	1885574.38231064
12.388750544068	1885564.56757436
12.3966412909114	1885554.75283807
12.4045320377547	1885544.93810178
12.4124227845981	1885535.1233655
12.4203135314414	1885525.30862921
12.4282042782848	1885515.49389292
12.4360950251281	1885505.67915664
12.4439857719715	1885495.86442035
12.4518765188149	1885485.65952316
12.4597672656582	1885472.06041103
12.4676580125016	1885458.46129891
12.4755487593449	1885444.86218679
12.4834395061883	1885431.26307466
12.4913302530316	1885417.66396254
12.499220999875	1885404.06485041
12.5071117467183	1885390.46573829
12.5150024935617	1885376.86662617
12.5228932404051	1885363.26751404
12.5307839872484	1885349.66840192
12.5386747340918	1885336.0692898
12.5465654809351	1885322.47017767
12.5544562277785	1885308.87106555
12.5623469746218	1885295.27195342
12.5702377214652	1885281.6728413
12.5781284683085	1885268.07372918
12.5860192151519	1885254.47461705
12.5939099619952	1885240.87550493
12.6018007088386	1885227.27639281
12.609691455682	1885213.67728068
12.6175822025253	1885200.07816856
12.6254729493687	1885186.47905643
12.633363696212	1885172.87994431
12.6412544430554	1885159.28083219
12.6491451898987	1885145.68172006
12.6570359367421	1885132.08260794
12.6649266835854	1885118.48349582
12.6728174304288	1885104.88438369
12.6807081772722	1885091.28527157
12.6885989241155	1885077.68615944
12.6964896709589	1885063.86014407
12.7043804178022	1885045.43077457
12.7122711646456	1885027.00140507
12.7201619114889	1885008.57203556
12.7280526583323	1884990.14266606
12.7359434051756	1884971.71329656
12.743834152019	1884953.28392706
12.7517248988624	1884934.85455756
12.7596156457057	1884916.42518806
12.7675063925491	1884897.99581856
12.7753971393924	1884879.56644906
12.7832878862358	1884861.13707956
12.7911786330791	1884842.70771006
12.7990693799225	1884824.27834056
12.8069601267658	1884805.84897106
12.8148508736092	1884787.41960156
12.8227416204526	1884768.99023206
12.8306323672959	1884750.56086255
12.8385231141393	1884732.13149305
12.8464138609826	1884713.70212355
12.854304607826	1884695.27275405
12.8621953546693	1884676.84338455
12.8700861015127	1884658.41401505
12.877976848356	1884639.98464555
12.8858675951994	1884621.55527605
12.8937583420428	1884603.12590655
12.9016490888861	1884584.69653705
12.9095398357295	1884566.26716755
12.9174305825728	1884547.83779805
12.9253213294162	1884529.40842855
12.9332120762595	1884510.97905905
12.9411028231029	1884492.94777469
12.9489935699462	1884482.45424601
12.9568843167896	1884471.96071733
12.964775063633	1884461.46718865
12.9726658104763	1884450.97365997
12.9805565573197	1884440.48013129
12.988447304163	1884429.98660262
12.9963380510064	1884419.49307394
13.0042287978497	1884408.99954526
13.0121195446931	1884398.50601658
13.0200102915364	1884388.0124879
13.0279010383798	1884377.51895922
13.0357917852232	1884367.02543054
13.0436825320665	1884356.53190186
13.0515732789099	1884346.03837318
13.0594640257532	1884335.5448445
13.0673547725966	1884325.05131582
13.0752455194399	1884314.55778714
13.0831362662833	1884304.06425846
13.0910270131266	1884293.57072978
13.09891775997	1884283.0772011
13.1068085068133	1884272.58367242
13.1146992536567	1884262.09014374
13.1225900005001	1884251.59661506
13.1304807473434	1884241.10308638
13.1383714941868	1884230.6095577
13.1462622410301	1884220.11602902
13.1541529878735	1884209.62250034
13.1620437347168	1884199.12897166
13.1699344815602	1884188.63544298
13.1778252284035	1884178.1419143
13.1857159752469	1884167.29870003
13.1936067220903	1884153.6407691
13.2014974689336	1884139.98283817
13.209388215777	1884126.32490724
13.2172789626203	1884112.66697631
13.2251697094637	1884099.00904538
13.233060456307	1884085.35111445
13.2409512031504	1884071.69318352
13.2488419499937	1884058.03525259
13.2567326968371	1884044.37732166
13.2646234436805	1884030.71939073
13.2725141905238	1884017.0614598
13.2804049373672	1884003.40352887
13.2882956842105	1883989.74559794
13.2961864310539	1883976.08766701
13.3040771778972	1883962.42973608
13.3119679247406	1883948.77180514
13.3198586715839	1883935.11387421
13.3277494184273	1883921.45594328
13.3356401652707	1883907.79801235
13.343530912114	1883894.14008142
13.3514216589574	1883880.48215049
13.3593124058007	1883866.82421956
13.3672031526441	1883853.16628863
13.3750938994874	1883839.5083577
13.3829846463308	1883825.85042677
13.3908753931741	1883812.19249584
13.3987661400175	1883798.53456491
13.4066568868609	1883784.87663398
13.4145476337042	1883771.21870305
13.4224383805476	1883757.56077212
13.4303291273909	1883744.40701569
13.4382198742343	1883732.97393372
13.4461106210776	1883721.54085175
13.454001367921	1883710.10776977
13.4618921147643	1883698.6746878
13.4697828616077	1883687.24160583
13.4776736084511	1883675.80852386
13.4855643552944	1883664.37544189
13.4934551021378	1883652.94235992
13.5013458489811	1883641.50927794
13.5092365958245	1883630.07619597
13.5171273426678	1883618.643114
13.5250180895112	1883607.21003203
13.5329088363545	1883595.77695006
13.5407995831979	1883584.34386808
13.5486903300413	1883572.91078611
13.5565810768846	1883561.47770414
13.564471823728	1883550.04462217
13.5723625705713	1883538.6115402
13.5802533174147	1883527.17845823
13.588144064258	1883515.74537625
13.5960348111014	1883504.31229428
13.6039255579447	1883492.87921231
13.6118163047881	1883481.44613034
13.6197070516315	1883470.01304837
13.6275977984748	1883458.5799664
13.6354885453182	1883447.14688442
13.6433792921615	1883435.71380245
13.6512700390049	1883424.28072048
13.6591607858482	1883412.84763851
13.6670515326916	1883401.41455654
13.6749422795349	1883389.30073337
13.6828330263783	1883376.15548124
13.6907237732217	1883363.01022911
13.698614520065	1883349.86497698
13.7065052669084	1883336.71972484
13.7143960137517	1883323.57447271
13.7222867605951	1883310.42922058
13.7301775074384	1883297.28396845
13.7380682542818	1883284.13871632
13.7459590011251	1883270.99346418
13.7538497479685	1883257.84821205
13.7617404948118	1883244.70295992
13.7696312416552	1883231.55770779
13.7775219884986	1883218.41245565
13.7854127353419	1883205.26720352
13.7933034821853	1883192.12195139
13.8011942290286	1883178.97669926
13.809084975872	1883165.83144712
13.8169757227153	1883152.68619499
13.8248664695587	1883139.54094286
13.832757216402	1883126.39569073
13.8406479632454	1883113.25043859
13.8485387100888	1883100.10518646
13.8564294569321	1883086.95993433
13.8643202037755	1883073.8146822
13.8722109506188	1883060.66943007
13.8801016974622	1883047.52417793
13.8879924443055	1883034.3789258
13.8958831911489	1883021.23367367
13.9037739379922	1883008.08842154
13.9116646848356	1882994.9431694
13.919555431679	1882979.95119418
13.9274461785223	1882963.85041495
13.9353369253657	1882947.74963573
13.943227672209	1882931.6488565
13.9511184190524	1882915.54807728
13.9590091658957	1882899.44729805
13.9668999127391	1882883.34651883
13.9747906595824	1882867.2457396
13.9826814064258	1882851.14496038
13.9905721532692	1882835.04418115
13.9984629001125	1882818.94340193
14.0063536469559	1882802.8426227
14.0142443937992	1882786.74184348
14.0221351406426	1882770.64106425
14.0300258874859	1882754.54028503
14.0379166343293	1882738.4395058
14.0458073811726	1882722.33872658
14.053698128016	1882706.23794735
14.0615888748594	1882690.13716813
14.0694796217027	1882674.0363889
14.0773703685461	1882657.93560968
14.0852611153894	1882641.83483045
14.0931518622328	1882625.73405122
14.1010426090761	1882609.633272
14.1089333559195	1882593.53249277
14.1168241027628	1882577.43171355
14.1247148496062	1882561.33093432
14.1326055964496	1882545.2301551
14.1404963432929	1882529.12937587
14.1483870901363	1882513.02859665
14.1562778369796	1882496.92781742
14.164168583823	1882482.99936106
14.1720593306663	1882469.28707896
14.1799500775097	1882455.57479685
14.187840824353	1882441.86251475
14.1957315711964	1882428.15023264
14.2036223180398	1882414.43795054
14.2115130648831	1882400.72566843
14.2194038117265	1882387.01338633
14.2272945585698	1882373.30110422
14.2351853054132	1882359.58882212
14.2430760522565	1882345.87654001
14.2509667990999	1882332.16425791
14.2588575459432	1882318.4519758
14.2667482927866	1882304.73969369
14.27463903963	1882291.02741159
14.2825297864733	1882277.31512948
14.2904205333167	1882263.60284738
14.29831128016	1882249.89056527
14.3062020270034	1882236.17828317
14.3140927738467	1882222.46600106
14.3219835206901	1882208.75371896
14.3298742675334	1882195.04143685
14.3377650143768	1882181.32915475
14.3456557612202	1882167.61687264
14.3535465080635	1882153.90459054
14.3614372549069	1882140.19230843
14.3693280017502	1882126.48002633
14.3772187485936	1882112.76774422
14.3851094954369	1882099.05546212
14.3930002422803	1882085.34318001
14.4008909891236	1882072.44213767
14.408781735967	1882061.94660058
14.4166724828104	1882051.45106349
14.4245632296537	1882040.9555264
14.4324539764971	1882030.45998931
14.4403447233404	1882019.96445222
14.4482354701838	1882009.46891513
14.4561262170271	1881998.97337804
14.4640169638705	1881988.47784095
14.4719077107138	1881977.98230386
14.4797984575572	1881967.48676677
14.4876892044005	1881956.99122968
14.4955799512439	1881946.49569259
14.5034706980873	1881936.0001555
14.5113614449306	1881925.50461841
14.519252191774	1881915.00908132
14.5271429386173	1881904.51354423
14.5350336854607	1881894.01800714
14.542924432304	1881883.52247005
14.5508151791474	1881873.02693296
14.5587059259907	1881862.53139587
14.5665966728341	1881852.03585878
14.5744874196775	1881841.54032169
14.5823781665208	1881831.0447846
14.5902689133642	1881820.54924751
14.5981596602075	1881810.05371043
14.6060504070509	1881799.55817334
14.6139411538942	1881789.06263625
14.6218319007376	1881778.56709916
14.6297226475809	1881768.07156207
14.6376133944243	1881757.57602498
14.6455041412677	1881747.33479174
14.653394888111	1881737.22994628
14.6612856349544	1881727.12510081
14.6691763817977	1881717.02025534
14.6770671286411	1881706.91540987
14.6849578754844	1881696.8105644
14.6928486223278	1881686.70571893
14.7007393691711	1881676.60087346
14.7086301160145	1881666.496028
14.7165208628579	1881656.39118253
14.7244116097012	1881646.28633706
14.7323023565446	1881636.18149159
14.7401931033879	1881626.07664612
14.7480838502313	1881615.97180065
14.7559745970746	1881605.86695519
14.763865343918	1881595.76210972
14.7717560907613	1881585.65726425
14.7796468376047	1881575.55241878
14.7875375844481	1881565.44757331
14.7954283312914	1881555.34272784
14.8033190781348	1881545.23788238
14.8112098249781	1881535.13303691
14.8191005718215	1881525.02819144
14.8269913186648	1881514.92334597
14.8348820655082	1881504.8185005
14.8427728123515	1881494.71365503
14.8506635591949	1881484.60880957
14.8585543060383	1881474.5039641
14.8664450528816	1881464.39911863
14.874335799725	1881454.29427316
14.8822265465683	1881443.81133431
14.8901172934117	1881430.18640008
14.898008040255	1881416.56146585
14.9058987870984	1881402.93653161
14.9137895339417	1881389.31159738
14.9216802807851	1881375.68666315
14.9295710276285	1881362.06172892
14.9374617744718	1881348.43679468
14.9453525213152	1881334.81186045
14.9532432681585	1881321.18692622
14.9611340150019	1881307.56199199
14.9690247618452	1881293.93705776
14.9769155086886	1881280.31212352
14.9848062555319	1881266.68718929
14.9926970023753	1881253.06225506
15.0005877492187	1881239.43732083
15.008478496062	1881225.81238659
15.0163692429054	1881212.18745236
15.0242599897487	1881198.56251813
15.0321507365921	1881184.9375839
15.0400414834354	1881171.31264967
15.0479322302788	1881157.68771543
15.0558229771221	1881144.0627812
15.0637137239655	1881130.43784697
15.0716044708089	1881116.81291274
15.0794952176522	1881103.1879785
15.0873859644956	1881089.56304427
15.0952767113389	1881075.93811004
15.1031674581823	1881062.31317581
15.1110582050256	1881048.68824158
15.118948951869	1881035.06330734
15.1268396987123	1881021.45515016
15.1347304455557	1881007.85726221
15.142621192399	1880994.25937427
15.1505119392424	1880980.66148633
15.1584026860858	1880967.06359838
15.1662934329291	1880953.46571044
15.1741841797725	1880939.86782249
15.1820749266158	1880926.26993455
15.1899656734592	1880912.6720466
15.1978564203025	1880899.07415866
15.2057471671459	1880885.47627071
15.2136379139892	1880871.87838277
15.2215286608326	1880858.28049483
15.229419407676	1880844.68260688
15.2373101545193	1880831.08471894
15.2452009013627	1880817.48683099
15.253091648206	1880803.88894305
15.2609823950494	1880790.2910551
15.2688731418927	1880776.69316716
15.2767638887361	1880763.09527922
15.2846546355794	1880749.49739127
15.2925453824228	1880735.89950333
15.3004361292662	1880722.30161538
15.3083268761095	1880708.70372744
15.3162176229529	1880695.10583949
15.3241083697962	1880681.50795155
15.3319991166396	1880667.9100636
15.3398898634829	1880654.31217566
15.3477806103263	1880640.71428772
15.3556713571696	1880627.11639977
15.363562104013	1880614.43129434
15.3714528508564	1880605.62518106
15.3793435976997	1880596.81906778
15.3872343445431	1880588.0129545
15.3951250913864	1880579.20684122
15.4030158382298	1880570.40072794
15.4109065850731	1880561.59461466
15.4187973319165	1880552.78850138
15.4266880787598	1880543.9823881
15.4345788256032	1880535.17627482
15.4424695724466	1880526.37016154
15.4503603192899	1880517.56404826
15.4582510661333	1880508.75793498
15.4661418129766	1880499.9518217
15.47403255982	1880491.14570842
15.4819233066633	1880482.33959514
15.4898140535067	1880473.53348186
15.49770480035	1880464.72736858
15.5055955471934	1880455.9212553
15.5134862940368	1880447.11514202
15.5213770408801	1880438.30902875
15.5292677877235	1880429.50291547
15.5371585345668	1880420.69680219
15.5450492814102	1880411.89068891
15.5529400282535	1880403.08457563
15.5608307750969	1880394.27846235
15.5687215219402	1880385.47234907
15.5766122687836	1880376.66623579
15.584503015627	1880367.86012251
15.5923937624703	1880359.05400923
15.6002845093137	1880350.24789595
15.608175256157	1880341.08160573
15.6160660030004	1880331.83385268
15.6239567498437	1880322.58609963
15.6318474966871	1880313.33834659
15.6397382435304	1880304.09059354
15.6476289903738	1880294.84284049
15.6555197372172	1880285.59508744
15.6634104840605	1880276.34733439
15.6713012309039	1880267.09958135
15.6791919777472	1880257.8518283
15.6870827245906	1880248.60407525
15.6949734714339	1880239.3563222
15.7028642182773	1880230.10856915
15.7107549651206	1880220.86081611
15.718645711964	1880211.61306306
15.7265364588074	1880202.36531001
15.7344272056507	1880193.11755696
15.7423179524941	1880183.86980391
15.7502086993374	1880174.62205087
15.7580994461808	1880165.37429782
15.7659901930241	1880156.12654477
15.7738809398675	1880146.87879172
[truncated: 6,000 more rows]
