# Supplementary material for: The reverse quantum limit and its implications for unconventional quantum oscillations in YbB12
Source: Nat Commun. 2024 Feb 21;15:1607. doi: 10.1038/s41467-024-45801-2 (PMC10881586; doi:10.1038/s41467-024-45801-2)
Supplement: Supplementary file 3 — Source Data [file 41467_2024_45801_MOESM3_ESM.zip › Source_Data/fvH_varyAngle/fvH_-18.6_deg.csv]

0.000281	1903888.916729
0.0081224911863983	1903867.00762769
0.0159639823727966	1903906.41324874
0.0238054735591949	1903858.43922213
0.0316469647455932	1903901.58157638
0.0394884559319915	1903881.50829483
0.0473299471183898	1903863.71672297
0.0551714383047881	1903864.03874544
0.0630129294911864	1903912.94989841
0.0708544206775847	1903869.5748654
0.078695911863983	1903848.43317592
0.0865374030503813	1903902.10143097
0.0943788942367796	1903843.05602605
0.102220385423178	1903384.60310978
0.110061876609576	1903033.40860245
0.117903367795975	1902757.99188203
0.125744858982373	1902482.57516161
0.133586350168771	1902207.15844118
0.141427841355169	1901931.74172076
0.149269332541568	1901713.97094266
0.157110823727966	1901744.32449781
0.164952314914364	1901774.67805296
0.172793806100763	1901805.03160811
0.180635297287161	1901835.38516326
0.188476788473559	1901865.73871841
0.196318279659957	1901896.09227356
0.204159770846356	1901926.44582871
0.212001262032754	1901956.79938386
0.219842753219152	1901987.15293901
0.227684244405551	1902017.50649416
0.235525735591949	1902047.86004931
0.243367226778347	1902078.21360446
0.251208717964746	1902108.56715961
0.259050209151144	1902138.92071476
0.266891700337542	1902169.27426991
0.27473319152394	1902199.62782506
0.282574682710339	1902229.98138021
0.290416173896737	1902260.33493536
0.298257665083135	1902290.68849051
0.306099156269534	1902321.04204566
0.313940647455932	1902351.39560081
0.32178213864233	1902381.74915596
0.329623629828729	1902412.10271111
0.337465121015127	1902435.98567594
0.345306612201525	1902448.34104063
0.353148103387923	1902460.69640532
0.360989594574322	1902473.05177001
0.36883108576072	1902485.40713469
0.376672576947118	1902497.76249938
0.384514068133517	1902510.11786407
0.392355559319915	1902522.47322876
0.400197050506313	1902534.82859345
0.408038541692712	1902547.18395813
0.41588003287911	1902559.53932282
0.423721524065508	1902571.89468751
0.431563015251906	1902584.2500522
0.439404506438305	1902596.60541688
0.447245997624703	1902608.96078157
0.455087488811101	1902621.31614626
0.4629289799975	1902633.67151095
0.470770471183898	1902646.02687564
0.478611962370296	1902658.38224032
0.486453453556695	1902670.73760501
0.494294944743093	1902683.0929697
0.502136435929491	1902695.44833439
0.50997792711589	1902707.80369907
0.517819418302288	1902720.15906376
0.525660909488686	1902732.51442845
0.533502400675084	1902744.86979314
0.541343891861483	1902757.22515783
0.549185383047881	1902769.58052251
0.557026874234279	1902781.9358872
0.564868365420678	1902794.29125189
0.572709856607076	1902806.64661658
0.580551347793474	1902819.00198126
0.588392838979872	1902831.35734595
0.596234330166271	1902843.71271064
0.604075821352669	1902856.06807533
0.611917312539067	1902868.42344002
0.619758803725466	1902880.7788047
0.627600294911864	1902893.13416939
0.635441786098262	1902905.48953408
0.643283277284661	1902917.84489877
0.651124768471059	1902928.7794677
0.658966259657457	1902933.43943248
0.666807750843855	1902938.09939725
0.674649242030254	1902942.75936203
0.682490733216652	1902947.4193268
0.69033222440305	1902952.07929158
0.698173715589449	1902956.73925635
0.706015206775847	1902961.39922113
0.713856697962245	1902966.0591859
0.721698189148643	1902970.71915068
0.729539680335042	1902975.37911545
0.73738117152144	1902980.03908023
0.745222662707839	1902984.699045
0.753064153894237	1902989.35900978
0.760905645080635	1902994.01897455
0.768747136267033	1902998.67893933
0.776588627453432	1903003.3389041
0.78443011863983	1903007.99886888
0.792271609826228	1903012.65883365
0.800113101012627	1903017.31879843
0.807954592199025	1903021.9787632
0.815796083385423	1903026.63872798
0.823637574571821	1903031.29869275
0.83147906575822	1903035.95865753
0.839320556944618	1903040.6186223
0.847162048131016	1903045.27858708
0.855003539317415	1903049.93855185
0.862845030503813	1903054.59851663
0.870686521690211	1903059.2584814
0.87852801287661	1903063.91844618
0.886369504063008	1903068.57841095
0.894210995249406	1903073.23837573
0.902052486435804	1903077.8983405
0.909893977622203	1903082.55830528
0.917735468808601	1903087.21827005
0.925576959994999	1903091.87823483
0.933418451181398	1903096.5381996
0.941259942367796	1903101.19816438
0.949101433554194	1903105.85812915
0.956942924740593	1903110.51809393
0.964784415926991	1903115.1780587
0.972625907113389	1903119.83802348
0.980467398299787	1903124.49798825
0.988308889486186	1903129.15795303
0.996150380672584	1903133.8179178
1.00399187185898	1903138.47788258
1.01183336304538	1903143.13784735
1.01967485423178	1903147.79781213
1.02751634541818	1903152.45777691
1.03535783660458	1903156.94046603
1.04319932779097	1903159.72908324
1.05104081897737	1903162.51770045
1.05888231016377	1903165.30631767
1.06672380135017	1903168.09493488
1.07456529253657	1903170.88355209
1.08240678372297	1903173.67216931
1.09024827490936	1903176.46078652
1.09808976609576	1903179.24940373
1.10593125728216	1903182.03802095
1.11377274846856	1903184.82663816
1.12161423965496	1903187.61525537
1.12945573084136	1903190.40387259
1.13729722202775	1903193.1924898
1.14513871321415	1903195.98110701
1.15298020440055	1903198.76972422
1.16082169558695	1903201.55834144
1.16866318677335	1903204.34695865
1.17650467795975	1903207.13557586
1.18434616914614	1903209.92419308
1.19218766033254	1903212.71281029
1.20002915151894	1903215.5014275
1.20787064270534	1903218.29004472
1.21571213389174	1903221.07866193
1.22355362507813	1903223.86727914
1.23139511626453	1903226.65589636
1.23923660745093	1903229.44451357
1.24707809863733	1903232.23313078
1.25491958982373	1903235.021748
1.26276108101013	1903237.81036521
1.27060257219652	1903240.59898242
1.27844406338292	1903243.38759964
1.28628555456932	1903246.17621685
1.29412704575572	1903248.96483406
1.30196853694212	1903251.75345127
1.30981002812852	1903254.54206849
1.31765151931491	1903257.3306857
1.32549301050131	1903260.11930291
1.33333450168771	1903262.90792013
1.34117599287411	1903265.69653734
1.34901748406051	1903268.48515455
1.35685897524691	1903271.27377177
1.3647004664333	1903274.06238898
1.3725419576197	1903276.85100619
1.3803834488061	1903279.63962341
1.3882249399925	1903281.60156699
1.3960664311789	1903279.91014079
1.4039079223653	1903278.21871458
1.41174941355169	1903276.52728838
1.41959090473809	1903274.83586217
1.42743239592449	1903273.14443597
1.43527388711089	1903271.45300977
1.44311537829729	1903269.76158356
1.45095686948369	1903268.07015736
1.45879836067008	1903266.37873115
1.46663985185648	1903264.68730495
1.47448134304288	1903262.99587875
1.48232283422928	1903261.30445254
1.49016432541568	1903259.61302634
1.49800581660208	1903257.92160014
1.50584730778847	1903256.23017393
1.51368879897487	1903254.53874773
1.52153029016127	1903252.84732152
1.52937178134767	1903251.15589532
1.53721327253407	1903249.46446912
1.54505476372047	1903247.77304291
1.55289625490686	1903246.08161671
1.56073774609326	1903244.39019051
1.56857923727966	1903242.6987643
1.57642072846606	1903241.0073381
1.58426221965246	1903239.31591189
1.59210371083885	1903237.62448569
1.59994520202525	1903235.93305949
1.60778669321165	1903234.24163328
1.61562818439805	1903232.55020708
1.62346967558445	1903230.85878088
1.63131116677085	1903229.16735467
1.63915265795724	1903227.47592847
1.64699414914364	1903225.78450226
1.65483564033004	1903224.09307606
1.66267713151644	1903222.40164986
1.67051862270284	1903220.71022365
1.67836011388924	1903219.01879745
1.68620160507563	1903217.32737124
1.69404309626203	1903215.63594504
1.70188458744843	1903213.94451884
1.70972607863483	1903212.25309263
1.71756756982123	1903209.81855861
1.72540906100763	1903205.91451844
1.73325055219402	1903202.01047826
1.74109204338042	1903198.10643808
1.74893353456682	1903194.2023979
1.75677502575322	1903190.29835772
1.76461651693962	1903186.39431755
1.77245800812602	1903182.49027737
1.78029949931241	1903178.58623719
1.78814099049881	1903174.68219701
1.79598248168521	1903170.77815683
1.80382397287161	1903166.87411665
1.81166546405801	1903162.97007648
1.81950695524441	1903159.0660363
1.8273484464308	1903155.16199612
1.8351899376172	1903151.25795594
1.8430314288036	1903147.35391576
1.85087291999	1903143.44987559
1.8587144111764	1903139.54583541
1.8665559023628	1903135.64179523
1.87439739354919	1903131.73775505
1.88223888473559	1903127.83371487
1.89008037592199	1903123.9296747
1.89792186710839	1903120.02563452
1.90576335829479	1903116.12159434
1.91360484948119	1903112.21755416
1.92144634066758	1903108.31351398
1.92928783185398	1903104.40947381
1.93712932304038	1903100.50543363
1.94497081422678	1903096.60139345
1.95281230541318	1903092.69735327
1.96065379659957	1903088.79331309
1.96849528778597	1903084.88927292
1.97633677897237	1903080.98523274
1.98417827015877	1903077.08119256
1.99201976134517	1903073.17715238
1.99986125253157	1903069.2731122
2.00770274371797	1903065.36907202
2.01554423490436	1903061.46503185
2.02338572609076	1903057.56099167
2.03122721727716	1903054.06222483
2.03906870846356	1903051.44625415
2.04691019964996	1903048.83028346
2.05475169083635	1903046.21431278
2.06259318202275	1903043.5983421
2.07043467320915	1903040.98237142
2.07827616439555	1903038.36640073
2.08611765558195	1903035.75043005
2.09395914676835	1903033.13445937
2.10180063795474	1903030.51848868
2.10964212914114	1903027.902518
2.11748362032754	1903025.28654732
2.12532511151394	1903022.67057664
2.13316660270034	1903020.05460595
2.14100809388674	1903017.43863527
2.14884958507313	1903014.82266459
2.15669107625953	1903012.2066939
2.16453256744593	1903009.59072322
2.17237405863233	1903006.97475254
2.18021554981873	1903004.35878186
2.18805704100513	1903001.74281117
2.19589853219152	1902999.12684049
2.20374002337792	1902996.51086981
2.21158151456432	1902993.89489912
2.21942300575072	1902991.27892844
2.22726449693712	1902988.66295776
2.23510598812352	1902986.04698708
2.24294747930991	1902983.43101639
2.25078897049631	1902980.81504571
2.25863046168271	1902978.19907503
2.26647195286911	1902975.58310435
2.27431344405551	1902972.96713366
2.28215493524191	1902970.35116298
2.2899964264283	1902967.7351923
2.2978379176147	1902965.11922161
2.3056794088011	1902962.50325093
2.3135208999875	1902959.88728025
2.3213623911739	1902957.27130957
2.3292038823603	1902954.65533888
2.33704537354669	1902950.19216894
2.34488686473309	1902944.4391775
2.35272835591949	1902938.68618605
2.36056984710589	1902932.93319461
2.36841133829229	1902927.18020317
2.37625282947868	1902921.42721172
2.38409432066508	1902915.67422028
2.39193581185148	1902909.92122883
2.39977730303788	1902904.16823739
2.40761879422428	1902898.41524594
2.41546028541068	1902892.6622545
2.42330177659708	1902886.90926305
2.43114326778347	1902881.15627161
2.43898475896987	1902875.40328016
2.44682625015627	1902869.65028872
2.45466774134267	1902863.89729727
2.46250923252907	1902858.14430583
2.47035072371546	1902852.39131438
2.47819221490186	1902846.63832294
2.48603370608826	1902840.88533149
2.49387519727466	1902835.13234005
2.50171668846106	1902829.3793486
2.50955817964746	1902823.62635716
2.51739967083385	1902817.87336571
2.52524116202025	1902812.12037427
2.53308265320665	1902806.36738282
2.54092414439305	1902800.61439138
2.54876563557945	1902794.86139993
2.55660712676585	1902789.10840849
2.56444861795224	1902783.35541704
2.57229010913864	1902777.6024256
2.58013160032504	1902771.84943415
2.58797309151144	1902766.09644271
2.59581458269784	1902760.34345126
2.60365607388424	1902754.59045982
2.61149756507063	1902748.83746837
2.61933905625703	1902743.08447693
2.62718054744343	1902737.33148548
2.63502203862983	1902729.45965666
2.64286352981623	1902721.2633196
2.65070502100263	1902713.06698253
2.65854651218902	1902704.87064547
2.66638800337542	1902696.67430841
2.67422949456182	1902688.47797134
2.68207098574822	1902680.28163428
2.68991247693462	1902672.08529721
2.69775396812102	1902663.88896015
2.70559545930741	1902655.69262308
2.71343695049381	1902647.49628602
2.72127844168021	1902639.29994895
2.72911993286661	1902631.10361189
2.73696142405301	1902622.90727482
2.74480291523941	1902614.71093776
2.7526444064258	1902606.5146007
2.7604858976122	1902598.31826363
2.7683273887986	1902590.12192657
2.776168879985	1902581.9255895
2.7840103711714	1902573.72925244
2.79185186235779	1902565.53291537
2.79969335354419	1902557.33657831
2.80753484473059	1902549.14024124
2.81537633591699	1902540.94390418
2.82321782710339	1902532.74756711
2.83105931828979	1902524.55123005
2.83890080947618	1902516.35489298
2.84674230066258	1902508.15855592
2.85458379184898	1902499.96221886
2.86242528303538	1902491.76588179
2.87026677422178	1902483.56954473
2.87810826540818	1902475.37320766
2.88594975659457	1902467.1768706
2.89379124778097	1902458.98053353
2.90163273896737	1902450.78419647
2.90947423015377	1902442.5878594
2.91731572134017	1902434.39152234
2.92515721252657	1902427.36029995
2.93299870371296	1902420.38339391
2.94084019489936	1902413.40648788
2.94868168608576	1902406.42958184
2.95652317727216	1902399.4526758
2.96436466845856	1902392.47576977
2.97220615964496	1902385.49886373
2.98004765083135	1902378.5219577
2.98788914201775	1902371.54505166
2.99573063320415	1902364.56814563
3.00357212439055	1902357.59123959
3.01141361557695	1902350.61433356
3.01925510676335	1902343.63742752
3.02709659794974	1902336.66052148
3.03493808913614	1902329.68361545
3.04277958032254	1902322.70670941
3.05062107150894	1902315.72980338
3.05846256269534	1902308.75289734
3.06630405388174	1902301.77599131
3.07414554506813	1902294.79908527
3.08198703625453	1902287.82217924
3.08982852744093	1902280.8452732
3.09767001862733	1902273.86836716
3.10551150981373	1902266.89146113
3.11335300100013	1902259.91455509
3.12119449218652	1902252.93764906
3.12903598337292	1902245.96074302
3.13687747455932	1902238.98383699
3.14471896574572	1902232.00693095
3.15256045693212	1902225.03002492
3.16040194811852	1902218.05311888
3.16824343930491	1902211.07621284
3.17608493049131	1902204.09930681
3.18392642167771	1902197.12240077
3.19176791286411	1902190.14549474
3.19960940405051	1902183.1685887
3.2074508952369	1902174.41021837
3.2152923864233	1902164.92845328
3.2231338776097	1902155.44668819
3.2309753687961	1902145.9649231
3.2388168599825	1902136.483158
3.2466583511689	1902127.00139291
3.25449984235529	1902117.51962782
3.26234133354169	1902108.03786272
3.27018282472809	1902098.55609763
3.27802431591449	1902089.07433254
3.28586580710089	1902079.59256744
3.29370729828729	1902070.11080235
3.30154878947368	1902060.62903726
3.30939028066008	1902051.14727216
3.31723177184648	1902041.66550707
3.32507326303288	1902032.18374198
3.33291475421928	1902022.70197688
3.34075624540568	1902013.22021179
3.34859773659207	1902003.7384467
3.35643922777847	1901994.2566816
3.36428071896487	1901984.77491651
3.37212221015127	1901975.29315142
3.37996370133767	1901965.81138633
3.38780519252407	1901956.32962123
3.39564668371046	1901946.84785614
3.40348817489686	1901937.36609105
3.41132966608326	1901927.88432595
3.41917115726966	1901918.40256086
3.42701264845606	1901908.92079577
3.43485413964246	1901899.43903067
3.44269563082885	1901889.95726558
3.45053712201525	1901880.47550049
3.45837861320165	1901870.99373539
3.46622010438805	1901861.5119703
3.47406159557445	1901852.03020521
3.48190308676085	1901842.59308702
3.48974457794724	1901834.95310356
3.49758606913364	1901827.31312011
3.50542756032004	1901819.67313666
3.51326905150644	1901812.0331532
3.52111054269284	1901804.39316975
3.52895203387923	1901796.75318629
3.53679352506563	1901789.11320284
3.54463501625203	1901781.47321938
3.55247650743843	1901773.83323593
3.56031799862483	1901766.19325248
3.56815948981123	1901758.55326902
3.57600098099762	1901750.91328557
3.58384247218402	1901743.27330211
3.59168396337042	1901735.63331866
3.59952545455682	1901727.9933352
3.60736694574322	1901720.35335175
3.61520843692962	1901712.7133683
3.62304992811602	1901705.07338484
3.63089141930241	1901697.43340139
3.63873291048881	1901689.79341793
3.64657440167521	1901682.15343448
3.65441589286161	1901674.51345103
3.66225738404801	1901666.87346757
3.6700988752344	1901659.23348412
3.6779403664208	1901651.59350066
3.6857818576072	1901643.95351721
3.6936233487936	1901636.31353375
3.70146483998	1901628.6735503
3.7093063311664	1901621.03356685
3.71714782235279	1901613.39358339
3.72498931353919	1901605.75359994
3.73283080472559	1901598.11361648
3.74067229591199	1901590.47363303
3.74851378709839	1901582.83364957
3.75635527828479	1901575.19366612
3.76419676947118	1901567.94837031
3.77203826065758	1901560.79633454
3.77987975184398	1901553.64429876
3.78772124303038	1901546.49226299
3.79556273421678	1901539.34022722
3.80340422540318	1901532.18819145
3.81124571658957	1901525.03615568
3.81908720777597	1901517.8841199
3.82692869896237	1901510.73208413
3.83477019014877	1901503.58004836
3.84261168133517	1901496.42801259
3.85045317252157	1901489.27597681
3.85829466370796	1901482.12394104
3.86613615489436	1901474.97190527
3.87397764608076	1901467.8198695
3.88181913726716	1901460.66783373
3.88966062845356	1901453.51579795
3.89750211963996	1901446.36376218
3.90534361082635	1901439.21172641
3.91318510201275	1901432.05969064
3.92102659319915	1901424.90765487
3.92886808438555	1901417.75561909
3.93670957557195	1901410.60358332
3.94455106675835	1901403.45154755
3.95239255794474	1901396.29951178
3.96023404913114	1901389.14747601
3.96807554031754	1901381.99544023
3.97591703150394	1901374.84340446
3.98375852269034	1901367.69136869
3.99160001387673	1901360.53933292
3.99944150506313	1901353.38729715
4.00728299624953	1901346.23526137
4.01512448743593	1901339.0832256
4.02296597862233	1901331.93118983
4.03080746980873	1901324.77915406
4.03864896099512	1901311.77016823
4.04649045218152	1901298.71637809
4.05433194336792	1901285.66258795
4.06217343455432	1901272.60879781
4.07001492574072	1901259.55500768
4.07785641692712	1901246.50121754
4.08569790811351	1901233.4474274
4.09353939929991	1901220.39363726
4.10138089048631	1901207.33984713
4.10922238167271	1901194.28605699
4.11706387285911	1901181.23226685
4.12490536404551	1901168.17847671
4.1327468552319	1901155.12468658
4.1405883464183	1901142.07089644
4.1484298376047	1901129.0171063
4.1562713287911	1901115.96331616
4.1641128199775	1901102.90952602
4.1719543111639	1901089.85573589
4.17979580235029	1901076.80194575
4.18763729353669	1901063.74815561
4.19547878472309	1901050.69436547
4.20332027590949	1901037.64057534
4.21116176709589	1901024.5867852
4.21900325828229	1901011.53299506
4.22684474946868	1900998.47920492
4.23468624065508	1900985.42541479
4.24252773184148	1900972.37162465
4.25036922302788	1900959.31783451
4.25821071421428	1900946.26404437
4.26605220540068	1900933.21025424
4.27389369658707	1900920.1564641
4.28173518777347	1900907.10267396
4.28957667895987	1900894.04888382
4.29741817014627	1900880.99509369
4.30525966133267	1900869.98001729
4.31310115251907	1900860.86510122
4.32094264370546	1900851.75018515
4.32878413489186	1900842.63526908
4.33662562607826	1900833.520353
4.34446711726466	1900824.40543693
4.35230860845106	1900815.29052086
4.36015009963745	1900806.17560478
4.36799159082385	1900797.06068871
4.37583308201025	1900787.94577264
4.38367457319665	1900778.83085657
4.39151606438305	1900769.71594049
4.39935755556945	1900760.60102442
4.40719904675584	1900751.48610835
4.41504053794224	1900742.37119228
4.42288202912864	1900733.2562762
4.43072352031504	1900724.14136013
4.43856501150144	1900715.02644406
4.44640650268784	1900705.91152799
4.45424799387423	1900696.79661191
4.46208948506063	1900687.68169584
4.46993097624703	1900678.56677977
4.47777246743343	1900669.45186369
4.48561395861983	1900660.33694762
4.49345544980623	1900651.22203155
4.50129694099262	1900642.10711548
4.50913843217902	1900632.9921994
4.51697992336542	1900623.87728333
4.52482141455182	1900614.76236726
4.53266290573822	1900605.64745119
4.54050439692462	1900596.53253511
4.54834588811101	1900587.41761904
4.55618737929741	1900578.30270297
4.56402887048381	1900569.1877869
4.57187036167021	1900559.25627028
4.57971185285661	1900547.7207529
4.58755334404301	1900536.18523552
4.5953948352294	1900524.64971814
4.6032363264158	1900513.11420076
4.6110778176022	1900501.57868338
4.6189193087886	1900490.043166
4.626760799975	1900478.50764862
4.6346022911614	1900466.97213124
4.64244378234779	1900455.43661386
4.65028527353419	1900443.90109648
4.65812676472059	1900432.3655791
4.66596825590699	1900420.83006172
4.67380974709339	1900409.29454434
4.68165123827978	1900397.75902696
4.68949272946618	1900386.22350958
4.69733422065258	1900374.6879922
4.70517571183898	1900363.15247482
4.71301720302538	1900351.61695744
4.72085869421178	1900340.08144006
4.72870018539817	1900328.54592268
4.73654167658457	1900317.0104053
4.74438316777097	1900305.47488792
4.75222465895737	1900293.93937054
4.76006615014377	1900282.40385316
4.76790764133017	1900270.86833578
4.77574913251657	1900259.3328184
4.78359062370296	1900247.79730102
4.79143211488936	1900236.26178364
4.79927360607576	1900224.72626625
4.80711509726216	1900213.19074887
4.81495658844856	1900201.65523149
4.82279807963496	1900190.11971411
4.83063957082135	1900178.58419673
4.83848106200775	1900165.99031804
4.84632255319415	1900151.90127065
4.85416404438055	1900137.81222325
4.86200553556695	1900123.72317585
4.86984702675334	1900109.63412846
4.87768851793974	1900095.54508106
4.88553000912614	1900081.45603366
4.89337150031254	1900067.36698627
4.90121299149894	1900053.27793887
4.90905448268534	1900039.18889147
4.91689597387173	1900025.09984408
4.92473746505813	1900011.01079668
4.93257895624453	1899996.92174928
4.94042044743093	1899982.83270189
4.94826193861733	1899968.74365449
4.95610342980373	1899954.65460709
4.96394492099012	1899940.5655597
4.97178641217652	1899926.4765123
4.97962790336292	1899912.3874649
4.98746939454932	1899898.29841751
4.99531088573572	1899884.20937011
5.00315237692211	1899870.12032271
5.01099386810851	1899856.03127532
5.01883535929491	1899841.94222792
5.02667685048131	1899827.85318052
5.03451834166771	1899813.76413313
5.04235983285411	1899799.67508573
5.05020132404051	1899785.58603833
5.0580428152269	1899771.49699094
5.0658843064133	1899757.40794354
5.0737257975997	1899743.31889614
5.0815672887861	1899729.22984875
5.0894087799725	1899715.14080135
5.0972502711589	1899701.05175395
5.10509176234529	1899690.37884518
5.11293325353169	1899681.04801301
5.12077474471809	1899671.71718084
5.12861623590449	1899662.38634867
5.13645772709089	1899653.05551651
5.14429921827729	1899643.72468434
5.15214070946368	1899634.39385217
5.15998220065008	1899625.06302
5.16782369183648	1899615.73218783
5.17566518302288	1899606.40135566
5.18350667420928	1899597.07052349
5.19134816539568	1899587.73969132
5.19918965658207	1899578.40885915
5.20703114776847	1899569.07802698
5.21487263895487	1899559.74719481
5.22271413014127	1899550.41636265
5.23055562132767	1899541.08553048
5.23839711251406	1899531.75469831
5.24623860370046	1899522.42386614
5.25408009488686	1899513.09303397
5.26192158607326	1899503.7622018
5.26976307725966	1899494.43136963
5.27760456844606	1899485.10053746
5.28544605963245	1899475.76970529
5.29328755081885	1899466.43887312
5.30112904200525	1899457.10804095
5.30897053319165	1899447.77720879
5.31681202437805	1899438.44637662
5.32465351556445	1899429.11554445
5.33249500675084	1899419.78471228
5.34033649793724	1899410.45388011
5.34817798912364	1899401.12304794
5.35601948031004	1899391.79221577
5.36386097149644	1899381.37634606
5.37170246268284	1899367.08720756
5.37954395386923	1899352.79806906
5.38738544505563	1899338.50893056
5.39522693624203	1899324.21979206
5.40306842742843	1899309.93065356
5.41090991861483	1899295.64151506
5.41875140980123	1899281.35237656
5.42659290098762	1899267.06323806
5.43443439217402	1899252.77409956
5.44227588336042	1899238.48496106
5.45011737454682	1899224.19582257
5.45795886573322	1899209.90668407
5.46580035691962	1899195.61754557
5.47364184810601	1899181.32840707
5.48148333929241	1899167.03926857
5.48932483047881	1899152.75013007
5.49716632166521	1899138.46099157
5.50500781285161	1899124.17185307
5.51284930403801	1899109.88271457
5.5206907952244	1899095.59357607
5.5285322864108	1899081.30443757
5.5363737775972	1899067.01529907
5.5442152687836	1899052.72616057
5.55205675997	1899038.43702207
5.55989825115639	1899024.14788358
5.56773974234279	1899009.85874508
5.57558123352919	1898995.56960658
5.58342272471559	1898981.28046808
5.59126421590199	1898966.99132958
5.59910570708839	1898952.70219108
5.60694719827478	1898938.41305258
5.61478868946118	1898924.12391408
5.62263018064758	1898909.83477558
5.63047167183398	1898901.48221065
5.63831316302038	1898893.82938962
5.64615465420678	1898886.1765686
5.65399614539317	1898878.52374757
5.66183763657957	1898870.87092655
5.66967912776597	1898863.21810553
5.67752061895237	1898855.5652845
5.68536211013877	1898847.91246348
5.69320360132517	1898840.25964245
5.70104509251156	1898832.60682143
5.70888658369796	1898824.95400041
5.71672807488436	1898817.30117938
5.72456956607076	1898809.64835836
5.73241105725716	1898801.99553733
5.74025254844356	1898794.34271631
5.74809403962995	1898786.68989529
5.75593553081635	1898779.03707426
5.76377702200275	1898771.38425324
5.77161851318915	1898763.73143221
5.77946000437555	1898756.07861119
5.78730149556195	1898748.42579017
5.79514298674834	1898740.77296914
5.80298447793474	1898733.12014812
5.81082596912114	1898725.46732709
5.81866746030754	1898717.81450607
5.82650895149394	1898710.16168505
5.83435044268034	1898702.50886402
5.84219193386673	1898694.856043
5.85003342505313	1898687.20322197
5.85787491623953	1898679.55040095
5.86571640742593	1898671.89757993
5.87355789861233	1898664.2447589
5.88139938979872	1898656.59193788
5.88924088098512	1898642.31924428
5.89708237217152	1898625.55607633
5.90492386335792	1898608.79290839
5.91276535454432	1898592.02974045
5.92060684573072	1898575.26657251
5.92844833691712	1898558.50340456
5.93628982810351	1898541.74023662
5.94413131928991	1898524.97706868
5.95197281047631	1898508.21390074
5.95981430166271	1898491.4507328
5.96765579284911	1898474.68756485
5.97549728403551	1898457.92439691
5.9833387752219	1898441.16122897
5.9911802664083	1898424.39806103
5.9990217575947	1898407.63489308
6.0068632487811	1898390.87172514
6.0147047399675	1898374.1085572
6.02254623115389	1898357.34538926
6.03038772234029	1898340.58222132
6.03822921352669	1898323.81905337
6.04607070471309	1898307.05588543
6.05391219589949	1898290.29271749
6.06175368708589	1898273.52954955
6.06959517827228	1898256.7663816
6.07743666945868	1898240.00321366
6.08527816064508	1898223.24004572
6.09311965183148	1898206.47687778
6.10096114301788	1898189.71370984
6.10880263420428	1898172.95054189
6.11664412539067	1898156.18737395
6.12448561657707	1898139.42420601
6.13232710776347	1898122.66103807
6.14016859894987	1898105.89787012
6.14801009013627	1898093.75508782
6.15585158132267	1898083.5840085
6.16369307250906	1898073.41292918
6.17153456369546	1898063.24184986
6.17937605488186	1898053.07077054
6.18721754606826	1898042.89969122
6.19505903725466	1898032.7286119
6.20290052844105	1898022.55753257
6.21074201962745	1898012.38645325
6.21858351081385	1898002.21537393
6.22642500200025	1897992.04429461
6.23426649318665	1897981.87321529
6.24210798437305	1897971.70213597
6.24994947555945	1897961.53105665
6.25779096674584	1897951.35997733
6.26563245793224	1897941.18889801
6.27347394911864	1897931.01781869
6.28131544030504	1897920.84673937
6.28915693149144	1897910.67566005
6.29699842267784	1897900.50458073
6.30483991386423	1897890.33350141
6.31268140505063	1897880.16242209
6.32052289623703	1897869.99134277
6.32836438742343	1897859.82026344
6.33620587860983	1897849.64918412
6.34404736979623	1897839.4781048
6.35188886098262	1897829.30702548
6.35973035216902	1897819.13594616
6.36757184335542	1897808.96486684
6.37541333454182	1897798.79378752
6.38325482572822	1897788.6227082
6.39109631691462	1897778.45162888
6.39893780810101	1897768.28054956
6.40677929928741	1897756.33278002
6.41462079047381	1897743.95074388
6.42246228166021	1897731.56870773
6.43030377284661	1897719.18667159
6.438145264033	1897706.80463544
6.4459867552194	1897694.4225993
6.4538282464058	1897682.04056315
6.4616697375922	1897669.65852701
6.4695112287786	1897657.27649086
6.477352719965	1897644.89445472
6.48519421115139	1897632.51241857
6.49303570233779	1897620.13038243
6.50087719352419	1897607.74834628
6.50871868471059	1897595.36631014
6.51656017589699	1897582.98427399
6.52440166708339	1897570.60223785
6.53224315826978	1897558.2202017
6.54008464945618	1897545.83816555
6.54792614064258	1897533.45612941
6.55576763182898	1897521.07409326
6.56360912301538	1897508.69205712
6.57145061420178	1897496.31002097
6.57929210538817	1897483.92798483
6.58713359657457	1897471.54594868
6.59497508776097	1897459.16391254
6.60281657894737	1897446.78187639
6.61065807013377	1897434.39984025
6.61849956132017	1897422.0178041
6.62634105250656	1897409.63576796
6.63418254369296	1897397.25373181
6.64202403487936	1897384.87169567
6.64986552606576	1897372.48965952
6.65770701725216	1897360.07573441
6.66554850843856	1897346.30462578
6.67338999962495	1897332.53351714
6.68123149081135	1897318.7624085
6.68907298199775	1897304.99129986
6.69691447318415	1897291.22019122
6.70475596437055	1897277.44908258
6.71259745555695	1897263.67797394
6.72043894674334	1897249.9068653
6.72828043792974	1897236.13575666
6.73612192911614	1897222.36464802
6.74396342030254	1897208.59353938
6.75180491148894	1897194.82243074
6.75964640267533	1897181.0513221
6.76748789386173	1897167.28021347
6.77532938504813	1897153.50910483
6.78317087623453	1897139.73799619
6.79101236742093	1897125.96688755
6.79885385860733	1897112.19577891
6.80669534979372	1897098.42467027
6.81453684098012	1897084.65356163
6.82237833216652	1897070.88245299
6.83021982335292	1897057.11134435
6.83806131453932	1897043.34023571
6.84590280572572	1897029.56912707
6.85374429691211	1897015.79801843
6.86158578809851	1897002.02690979
6.86942727928491	1896988.25580116
6.87726877047131	1896974.48469252
6.88511026165771	1896960.71358388
6.89295175284411	1896946.94247524
6.9007932440305	1896933.1713666
6.9086347352169	1896919.40025796
6.9164762264033	1896906.26436791
6.9243177175897	1896894.30968879
6.9321592087761	1896882.35500967
6.9400006999625	1896870.40033054
6.94784219114889	1896858.44565142
6.95568368233529	1896846.4909723
6.96352517352169	1896834.53629317
6.97136666470809	1896822.58161405
6.97920815589449	1896810.62693493
6.98704964708089	1896798.67225581
6.99489113826728	1896786.71757668
7.00273262945368	1896774.76289756
7.01057412064008	1896762.80821844
7.01841561182648	1896750.85353932
7.02625710301288	1896738.89886019
7.03409859419928	1896726.94418107
7.04194008538567	1896714.98950195
7.04978157657207	1896703.03482282
7.05762306775847	1896691.0801437
7.06546455894487	1896679.12546458
7.07330605013127	1896667.17078546
7.08114754131766	1896655.21610633
7.08898903250406	1896643.26142721
7.09683052369046	1896631.30674809
7.10467201487686	1896619.35206896
7.11251350606326	1896607.39738984
7.12035499724966	1896595.44271072
7.12819648843606	1896583.4880316
7.13603797962245	1896571.53335247
7.14387947080885	1896559.57867335
7.15172096199525	1896547.62399423
7.15956245318165	1896535.66931511
7.16740394436805	1896523.71463598
7.17524543555444	1896509.9099332
7.18308692674084	1896495.57411372
7.19092841792724	1896481.23829424
7.19876990911364	1896466.90247476
7.20661140030004	1896452.56665527
7.21445289148644	1896438.23083579
7.22229438267283	1896423.89501631
7.23013587385923	1896409.55919682
7.23797736504563	1896395.22337734
7.24581885623203	1896380.88755786
7.25366034741843	1896366.55173838
7.26150183860483	1896352.21591889
7.26934332979122	1896337.88009941
7.27718482097762	1896323.54427993
7.28502631216402	1896309.20846044
7.29286780335042	1896294.87264096
7.30070929453682	1896280.53682148
7.30855078572322	1896266.201002
7.31639227690961	1896251.86518251
7.32423376809601	1896237.52936303
7.33207525928241	1896223.19354355
7.33991675046881	1896208.85772406
7.34775824165521	1896194.52190458
7.3555997328416	1896180.1860851
7.363441224028	1896165.85026562
7.3712827152144	1896151.51444613
7.3791242064008	1896137.17862665
7.3869656975872	1896122.84280717
7.3948071887736	1896108.50698768
7.40264867996	1896094.1711682
7.41049017114639	1896079.83534872
7.41833166233279	1896065.49952924
7.42617315351919	1896051.94651004
7.43401464470559	1896040.22814033
7.44185613589199	1896028.50977062
7.44969762707839	1896016.79140091
7.45753911826478	1896005.0730312
7.46538060945118	1895993.35466149
7.47322210063758	1895981.63629178
7.48106359182398	1895969.91792207
7.48890508301038	1895958.19955236
7.49674657419678	1895946.48118265
7.50458806538317	1895934.76281294
7.51242955656957	1895923.04444323
7.52027104775597	1895911.32607352
7.52811253894237	1895899.60770381
7.53595403012877	1895887.8893341
7.54379552131517	1895876.17096439
7.55163701250156	1895864.45259468
7.55947850368796	1895852.73422497
7.56731999487436	1895841.01585526
7.57516148606076	1895829.29748555
7.58300297724716	1895817.57911584
7.59084446843355	1895805.86074613
7.59868595961995	1895794.14237642
7.60652745080635	1895782.42400671
7.61436894199275	1895770.705637
7.62221043317915	1895758.98726729
7.63005192436555	1895747.26889758
7.63789341555194	1895735.55052787
7.64573490673834	1895723.83215816
7.65357639792474	1895712.11378845
7.66141788911114	1895700.39541873
7.66925938029754	1895688.67704902
7.67710087148394	1895676.95867931
7.68494236267033	1895664.25673157
7.69278385385673	1895651.45790142
7.70062534504313	1895638.65907126
7.70846683622953	1895625.86024111
7.71630832741593	1895613.06141096
7.72414981860233	1895600.26258081
7.73199130978872	1895587.46375065
7.73983280097512	1895574.6649205
7.74767429216152	1895561.86609035
7.75551578334792	1895549.0672602
7.76335727453432	1895536.26843004
7.77119876572072	1895523.46959989
7.77904025690711	1895510.67076974
7.78688174809351	1895497.87193958
7.79472323927991	1895485.07310943
7.80256473046631	1895472.27427928
7.81040622165271	1895459.47544913
7.81824771283911	1895446.67661897
7.8260892040255	1895433.87778882
7.8339306952119	1895421.07895867
7.8417721863983	1895408.28012851
7.8496136775847	1895395.48129836
7.8574551687711	1895382.68246821
7.8652966599575	1895369.88363806
7.87313815114389	1895357.0848079
7.88097964233029	1895344.28597775
7.88882113351669	1895331.4871476
7.89666262470309	1895318.68831745
7.90450411588949	1895305.88948729
7.91234560707588	1895293.09065714
7.92018709826228	1895280.29182699
7.92802858944868	1895267.49299683
7.93587008063508	1895253.68579372
7.94371157182148	1895239.22965607
7.95155306300788	1895224.77351843
7.95939455419427	1895210.31738078
7.96723604538067	1895195.86124313
7.97507753656707	1895181.40510549
7.98291902775347	1895166.94896784
7.99076051893987	1895152.4928302
7.99860201012627	1895138.03669255
8.00644350131266	1895123.5805549
8.01428499249906	1895109.12441726
8.02212648368546	1895094.66827961
8.02996797487186	1895080.21214196
8.03780946605826	1895065.75600432
8.04565095724466	1895051.29986667
8.05349244843105	1895036.84372903
8.06133393961745	1895022.38759138
8.06917543080385	1895007.93145373
8.07701692199025	1894993.47531609
8.08485841317665	1894979.01917844
8.09269990436304	1894964.56304079
8.10054139554944	1894950.10690315
8.10838288673584	1894935.6507655
8.11622437792224	1894921.19462786
8.12406586910864	1894906.73849021
8.13190736029504	1894892.28235256
8.13974885148144	1894877.82621492
8.14759034266783	1894863.37007727
8.15543183385423	1894848.91393962
8.16327332504063	1894834.45780198
8.17111481622703	1894820.00166433
8.17895630741343	1894805.54552668
8.18679779859982	1894792.19921786
8.19463928978622	1894780.604122
8.20248078097262	1894769.00902614
8.21032227215902	1894757.41393028
8.21816376334542	1894745.81883442
8.22600525453182	1894734.22373856
8.23384674571821	1894722.6286427
8.24168823690461	1894711.03354684
8.24952972809101	1894699.43845099
8.25737121927741	1894687.84335513
8.26521271046381	1894676.24825927
8.27305420165021	1894664.65316341
8.28089569283661	1894653.05806755
8.288737184023	1894641.46297169
8.2965786752094	1894629.86787583
8.3044201663958	1894618.27277997
8.3122616575822	1894606.67768411
8.3201031487686	1894595.08258825
8.32794463995499	1894583.4874924
8.33578613114139	1894571.89239654
8.34362762232779	1894560.29730068
8.35146911351419	1894548.70220482
8.35931060470059	1894537.10710896
8.36715209588699	1894525.5120131
8.37499358707338	1894513.91691724
8.38283507825978	1894502.32182138
8.39067656944618	1894490.72672552
8.39851806063258	1894479.13162966
8.40635955181898	1894467.53653381
8.41420104300538	1894455.94143795
8.42204253419177	1894444.34634209
8.42988402537817	1894432.75124623
8.43772551656457	1894421.08960109
8.44556700775097	1894409.22391095
8.45340849893737	1894397.35822081
8.46124999012376	1894385.49253067
8.46909148131016	1894373.62684053
8.47693297249656	1894361.76115038
8.48477446368296	1894349.89546024
8.49261595486936	1894338.0297701
8.50045744605576	1894326.16407996
8.50829893724215	1894314.29838982
8.51614042842855	1894302.43269967
8.52398191961495	1894290.56700953
8.53182341080135	1894278.70131939
8.53966490198775	1894266.83562925
8.54750639317415	1894254.96993911
8.55534788436055	1894243.10424896
8.56318937554694	1894231.23855882
8.57103086673334	1894219.37286868
8.57887235791974	1894207.50717854
8.58671384910614	1894195.64148839
8.59455534029254	1894183.77579825
8.60239683147893	1894171.91010811
8.61023832266533	1894160.04441797
8.61807981385173	1894148.17872783
8.62592130503813	1894136.31303768
8.63376279622453	1894124.44734754
8.64160428741093	1894112.5816574
8.64944577859732	1894100.71596726
8.65728726978372	1894088.85027712
8.66512876097012	1894076.98458697
8.67297025215652	1894065.11889683
8.68081174334292	1894053.25320669
8.68865323452932	1894041.23040859
8.69649472571571	1894028.47920227
8.70433621690211	1894015.72799595
8.71217770808851	1894002.97678963
8.72001919927491	1893990.22558331
8.72786069046131	1893977.47437699
8.7357021816477	1893964.72317066
8.7435436728341	1893951.97196434
8.7513851640205	1893939.22075802
8.7592266552069	1893926.4695517
8.7670681463933	1893913.71834538
8.7749096375797	1893900.96713906
8.7827511287661	1893888.21593274
8.79059261995249	1893875.46472642
8.79843411113889	1893862.7135201
8.80627560232529	1893849.96231378
8.81411709351169	1893837.21110746
8.82195858469809	1893824.45990114
8.82980007588449	1893811.70869482
8.83764156707088	1893798.9574885
8.84548305825728	1893786.20628218
8.85332454944368	1893773.45507586
8.86116604063008	1893760.70386953
8.86900753181648	1893747.95266321
8.87684902300288	1893735.20145689
8.88469051418927	1893722.45025057
8.89253200537567	1893709.69904425
8.90037349656207	1893696.94783793
8.90821498774847	1893684.19663161
8.91605647893487	1893671.44542529
8.92389797012127	1893658.69421897
8.93173946130766	1893645.94301265
8.93958095249406	1893632.67625553
8.94742244368046	1893617.06793065
8.95526393486686	1893601.45960577
8.96310542605326	1893585.85128089
8.97094691723965	1893570.24295601
8.97878840842605	1893554.63463114
8.98662989961245	1893539.02630626
8.99447139079885	1893523.41798138
9.00231288198525	1893507.8096565
9.01015437317165	1893492.20133162
9.01799586435804	1893476.59300674
9.02583735554444	1893460.98468186
9.03367884673084	1893445.37635698
9.04152033791724	1893429.7680321
9.04936182910364	1893414.15970722
9.05720332029004	1893398.55138234
9.06504481147643	1893382.94305746
9.07288630266283	1893367.33473258
9.08072779384923	1893351.7264077
9.08856928503563	1893336.11808282
9.09641077622203	1893320.50975795
9.10425226740842	1893304.90143307
9.11209375859482	1893289.29310819
9.11993524978122	1893273.68478331
9.12777674096762	1893258.07645843
9.13561823215402	1893242.46813355
9.14345972334042	1893226.85980867
9.15130121452681	1893211.25148379
9.15914270571321	1893195.64315891
9.16698419689961	1893180.03483403
9.17482568808601	1893164.42650915
9.18266717927241	1893148.81818427
9.19050867045881	1893133.48138519
9.19835016164521	1893118.94317076
9.2061916528316	1893104.40495632
9.214033144018	1893089.86674189
9.2218746352044	1893075.32852746
9.2297161263908	1893060.79031303
9.2375576175772	1893046.25209859
9.24539910876359	1893031.71388416
9.25324059994999	1893017.17566973
9.26108209113639	1893002.63745529
9.26892358232279	1892988.09924086
9.27676507350919	1892973.56102643
9.28460656469559	1892959.02281199
9.29244805588199	1892944.48459756
9.30028954706838	1892929.94638313
9.30813103825478	1892915.40816869
9.31597252944118	1892900.86995426
9.32381402062758	1892886.33173983
9.33165551181398	1892871.7935254
9.33949700300037	1892857.25531096
9.34733849418677	1892842.71709653
9.35517998537317	1892828.1788821
9.36302147655957	1892813.64066766
9.37086296774597	1892799.10245323
9.37870445893237	1892784.5642388
9.38654595011876	1892770.02602436
9.39438744130516	1892755.48780993
9.40222893249156	1892740.9495955
9.41007042367796	1892726.41138107
9.41791191486436	1892711.87316663
9.42575340605076	1892697.3349522
9.43359489723716	1892682.79673777
9.44143638842355	1892669.43724932
9.44927787960995	1892657.87738249
9.45711937079635	1892646.31751566
9.46496086198275	1892634.75764883
9.47280235316915	1892623.19778199
9.48064384435554	1892611.63791516
9.48848533554194	1892600.07804833
9.49632682672834	1892588.5181815
9.50416831791474	1892576.95831467
9.51200980910114	1892565.39844783
9.51985130028754	1892553.838581
9.52769279147394	1892542.27871417
9.53553428266033	1892530.71884734
9.54337577384673	1892519.1589805
9.55121726503313	1892507.59911367
9.55905875621953	1892496.03924684
9.56690024740593	1892484.47938001
9.57474173859232	1892472.91951318
9.58258322977872	1892461.35964634
9.59042472096512	1892449.79977951
9.59826621215152	1892438.23991268
9.60610770333792	1892426.68004585
9.61394919452432	1892415.12017901
9.62179068571071	1892403.56031218
9.62963217689711	1892392.00044535
9.63747366808351	1892380.44057852
9.64531515926991	1892368.88071169
9.65315665045631	1892357.32084485
9.6609981416427	1892345.76097802
9.6688396328291	1892334.20111119
9.6766811240155	1892322.64124436
9.6845226152019	1892311.08137752
9.6923641063883	1892298.0741858
9.7002055975747	1892284.11851349
9.7080470887611	1892270.16284119
9.71588857994749	1892256.20716888
9.72373007113389	1892242.25149658
9.73157156232029	1892228.29582428
9.73941305350669	1892214.34015197
9.74725454469309	1892200.38447967
9.75509603587948	1892186.42880736
9.76293752706588	1892172.47313506
9.77077901825228	1892158.51746275
9.77862050943868	1892144.56179045
9.78646200062508	1892130.60611815
9.79430349181148	1892116.65044584
9.80214498299787	1892102.69477354
9.80998647418427	1892088.73910123
9.81782796537067	1892074.78342893
9.82566945655707	1892060.82775662
9.83351094774347	1892046.87208432
9.84135243892987	1892032.91641202
9.84919393011626	1892018.96073971
9.85703542130266	1892005.00506741
9.86487691248906	1891991.0493951
9.87271840367546	1891977.0937228
9.88055989486186	1891963.1380505
9.88840138604825	1891949.18237819
9.89624287723465	1891935.22670589
9.90408436842105	1891921.27103358
9.91192585960745	1891907.31536128
9.91976735079385	1891893.35968897
9.92760884198025	1891879.40401667
9.93545033316665	1891865.44834437
9.94329182435304	1891853.9717953
9.95113331553944	1891842.84177987
9.95897480672584	1891831.71176444
9.96681629791224	1891820.58174901
9.97465778909864	1891809.45173359
9.98249928028503	1891798.32171816
9.99034077147143	1891787.19170273
9.99818226265783	1891776.0616873
10.0060237538442	1891764.93167188
10.0138652450306	1891753.80165645
10.021706736217	1891742.67164102
10.0295482274034	1891731.54162559
10.0373897185898	1891720.41161017
10.0452312097762	1891709.28159474
10.0530727009626	1891698.15157931
10.060914192149	1891687.02156388
10.0687556833354	1891675.89154846
10.0765971745218	1891664.76153303
10.0844386657082	1891653.6315176
10.0922801568946	1891642.50150217
10.100121648081	1891631.37148675
10.1079631392674	1891620.24147132
10.1158046304538	1891609.11145589
10.1236461216402	1891597.98144046
10.1314876128266	1891586.85142504
10.139329104013	1891575.72140961
10.1471705951994	1891564.59139418
10.1550120863858	1891553.46137875
10.1628535775722	1891542.33136333
10.1706950687586	1891531.2013479
10.178536559945	1891520.07133247
10.1863780511314	1891508.57088131
10.1942195423178	1891495.71906359
10.2020610335042	1891482.86724587
10.2099025246906	1891470.01542815
10.217744015877	1891457.16361043
10.2255855070634	1891444.31179271
10.2334269982498	1891431.45997499
10.2412684894362	1891418.60815727
10.2491099806226	1891405.75633955
10.256951471809	1891392.90452182
10.2647929629954	1891380.0527041
10.2726344541818	1891367.20088638
10.2804759453682	1891354.34906866
10.2883174365546	1891341.49725094
10.296158927741	1891328.64543322
10.3040004189274	1891315.7936155
10.3118419101138	1891302.94179778
10.3196834013002	1891290.08998006
10.3275248924866	1891277.23816234
10.335366383673	1891264.38634461
10.3432078748594	1891251.53452689
10.3510493660458	1891238.68270917
10.3588908572322	1891225.83089145
10.3667323484186	1891212.97907373
10.374573839605	1891200.12725601
10.3824153307913	1891187.27543829
10.3902568219777	1891174.42362057
10.3980983131641	1891161.57180285
10.4059398043505	1891148.71998513
10.4137812955369	1891135.8681674
10.4216227867233	1891123.01634968
10.4294642779097	1891110.16453196
10.4373057690961	1891098.14491836
10.4451472602825	1891086.63950712
10.4529887514689	1891075.13409587
10.4608302426553	1891063.62868462
10.4686717338417	1891052.12327338
10.4765132250281	1891040.61786213
10.4843547162145	1891029.11245088
10.4921962074009	1891017.60703963
10.5000376985873	1891006.10162839
10.5078791897737	1890994.59621714
10.5157206809601	1890983.09080589
10.5235621721465	1890971.58539465
10.5314036633329	1890960.0799834
10.5392451545193	1890948.57457215
10.5470866457057	1890937.06916091
10.5549281368921	1890925.56374966
10.5627696280785	1890914.05833841
10.5706111192649	1890902.55292716
10.5784526104513	1890891.04751592
10.5862941016377	1890879.54210467
10.5941355928241	1890868.03669342
10.6019770840105	1890856.53128218
10.6098185751969	1890845.02587093
10.6176600663833	1890833.52045968
10.6255015575697	1890822.01504844
10.6333430487561	1890810.50963719
10.6411845399425	1890799.00422594
10.6490260311289	1890787.49881469
10.6568675223153	1890775.99340345
10.6647090135017	1890764.4879922
10.6725505046881	1890752.98258095
10.6803919958745	1890741.20159494
10.6882334870609	1890726.41707797
10.6960749782473	1890711.63256101
10.7039164694337	1890696.84804405
10.7117579606201	1890682.06352709
10.7195994518065	1890667.27901013
10.7274409429929	1890652.49449317
10.7352824341793	1890637.7099762
10.7431239253657	1890622.92545924
10.7509654165521	1890608.14094228
10.7588069077385	1890593.35642532
10.7666483989249	1890578.57190836
10.7744898901113	1890563.7873914
10.7823313812977	1890549.00287443
10.7901728724841	1890534.21835747
10.7980143636705	1890519.43384051
10.8058558548569	1890504.64932355
10.8136973460433	1890489.86480659
10.8215388372297	1890475.08028963
10.8293803284161	1890460.29577266
10.8372218196024	1890445.5112557
10.8450633107888	1890430.72673874
10.8529048019752	1890415.94222178
10.8607462931616	1890401.15770482
10.868587784348	1890386.37318786
10.8764292755344	1890371.58867089
10.8842707667208	1890356.80415393
10.8921122579072	1890342.01963697
10.8999537490936	1890327.23512001
10.90779524028	1890312.45060305
10.9156367314664	1890297.66608609
10.9234782226528	1890282.88156913
10.9313197138392	1890269.86183768
10.9391612050256	1890257.96533751
10.947002696212	1890246.06883734
10.9548441873984	1890234.17233718
10.9626856785848	1890222.27583701
10.9705271697712	1890210.37933684
10.9783686609576	1890198.48283667
10.986210152144	1890186.58633651
10.9940516433304	1890174.68983634
11.0018931345168	1890162.79333617
11.0097346257032	1890150.89683601
11.0175761168896	1890139.00033584
11.025417608076	1890127.10383567
11.0332590992624	1890115.2073355
11.0411005904488	1890103.31083534
11.0489420816352	1890091.41433517
11.0567835728216	1890079.517835
11.064625064008	1890067.62133484
11.0724665551944	1890055.72483467
11.0803080463808	1890043.8283345
11.0881495375672	1890031.93183433
11.0959910287536	1890020.03533417
11.10383251994	1890008.138834
11.1116740111264	1889996.24233383
11.1195155023128	1889984.34583367
11.1273569934992	1889972.4493335
11.1351984846856	1889960.55283333
11.143039975872	1889948.65633317
11.1508814670584	1889936.759833
11.1587229582448	1889924.86333283
11.1665644494312	1889912.96683266
11.1744059406176	1889900.60818254
11.182247431804	1889886.3885524
11.1900889229904	1889872.16892226
11.1979304141768	1889857.94929212
11.2057719053632	1889843.72966199
11.2136133965496	1889829.51003185
11.221454887736	1889815.29040171
11.2292963789224	1889801.07077157
11.2371378701088	1889786.85114143
11.2449793612952	1889772.63151129
11.2528208524816	1889758.41188115
11.260662343668	1889744.19225101
11.2685038348544	1889729.97262088
11.2763453260408	1889715.75299074
11.2841868172272	1889701.5333606
11.2920283084136	1889687.31373046
11.2998697995999	1889673.09410032
11.3077112907863	1889658.87447018
11.3155527819727	1889644.65484004
11.3233942731591	1889630.43520991
11.3312357643455	1889616.21557977
11.3390772555319	1889601.99594963
11.3469187467183	1889587.77631949
11.3547602379047	1889573.55668935
11.3626017290911	1889559.33705921
11.3704432202775	1889545.11742907
11.3782847114639	1889530.89779893
11.3861262026503	1889516.6781688
11.3939676938367	1889502.45853866
11.4018091850231	1889488.23890852
11.4096506762095	1889474.01927838
11.4174921673959	1889459.79964824
11.4253336585823	1889444.10124204
11.4331751497687	1889428.1338491
11.4410166409551	1889412.16645616
11.4488581321415	1889396.19906322
11.4566996233279	1889380.23167028
11.4645411145143	1889364.26427734
11.4723826057007	1889348.2968844
11.4802240968871	1889332.32949146
11.4880655880735	1889316.36209852
11.4959070792599	1889300.39470558
11.5037485704463	1889284.42731264
11.5115900616327	1889268.4599197
11.5194315528191	1889252.49252676
11.5272730440055	1889236.52513382
11.5351145351919	1889220.55774088
11.5429560263783	1889204.59034793
11.5507975175647	1889188.62295499
11.5586390087511	1889172.65556205
11.5664804999375	1889156.68816911
11.5743219911239	1889140.72077617
11.5821634823103	1889124.75338323
11.5900049734967	1889108.78599029
11.5978464646831	1889092.81859735
11.6056879558695	1889076.85120441
11.6135294470559	1889060.88381147
11.6213709382423	1889044.91641853
11.6292124294287	1889028.94902559
11.6370539206151	1889012.98163265
11.6448954118015	1888997.01423971
11.6527369029879	1888981.04684677
11.6605783941743	1888965.07945383
11.6684198853607	1888950.11508334
11.6762613765471	1888935.96166632
11.6841028677335	1888921.80824931
11.6919443589199	1888907.65483229
11.6997858501063	1888893.50141528
11.7076273412927	1888879.34799826
11.7154688324791	1888865.19458125
11.7233103236655	1888851.04116423
11.7311518148519	1888836.88774722
11.7389933060383	1888822.7343302
11.7468347972247	1888808.58091319
11.7546762884111	1888794.42749617
11.7625177795974	1888780.27407916
11.7703592707838	1888766.12066214
11.7782007619702	1888751.96724513
11.7860422531566	1888737.81382811
11.793883744343	1888723.6604111
11.8017252355294	1888709.50699408
11.8095667267158	1888695.35357707
11.8174082179022	1888681.20016005
11.8252497090886	1888667.04674304
11.833091200275	1888652.89332602
11.8409326914614	1888638.73990901
11.8487741826478	1888624.58649199
11.8566156738342	1888610.43307498
11.8644571650206	1888596.27965796
11.872298656207	1888582.12624095
11.8801401473934	1888567.97282393
11.8879816385798	1888553.81940691
11.8958231297662	1888539.6659899
11.9036646209526	1888525.51257289
11.911506112139	1888511.44992706
11.9193476033254	1888497.583159
11.9271890945118	1888483.71639093
11.9350305856982	1888469.84962287
11.9428720768846	1888455.98285481
11.950713568071	1888442.11608675
11.9585550592574	1888428.24931868
11.9663965504438	1888414.38255062
11.9742380416302	1888400.51578256
11.9820795328166	1888386.6490145
11.989921024003	1888372.78224643
11.9977625151894	1888358.91547837
12.0056040063758	1888345.04871031
12.0134454975622	1888331.18194224
12.0212869887486	1888317.31517418
12.029128479935	1888303.44840612
12.0369699711214	1888289.58163806
12.0448114623078	1888275.71486999
12.0526529534942	1888261.84810193
12.0604944446806	1888247.98133387
12.068335935867	1888234.1145658
12.0761774270534	1888220.24779774
12.0840189182398	1888206.38102968
12.0918604094262	1888192.51426161
12.0997019006126	1888178.64749355
12.107543391799	1888164.78072549
12.1153848829854	1888150.91395743
12.1232263741718	1888137.04718936
12.1310678653582	1888123.1804213
12.1389093565446	1888109.31365324
12.146750847731	1888095.44688518
12.1545923389174	1888082.27398324
12.1624338301038	1888073.37457733
12.1702753212902	1888064.47517142
12.1781168124766	1888055.57576552
12.185958303663	1888046.67635961
12.1937997948494	1888037.7769537
12.2016412860358	1888028.8775478
12.2094827772222	1888019.97814189
12.2173242684086	1888011.07873598
12.2251657595949	1888002.17933008
12.2330072507813	1887993.27992417
12.2408487419677	1887984.38051826
12.2486902331541	1887975.48111236
12.2565317243405	1887966.58170645
12.2643732155269	1887957.68230054
12.2722147067133	1887948.78289464
12.2800561978997	1887939.88348873
12.2878976890861	1887930.98408282
12.2957391802725	1887922.08467692
12.3035806714589	1887913.18527101
12.3114221626453	1887904.2858651
12.3192636538317	1887895.3864592
12.3271051450181	1887886.48705329
12.3349466362045	1887877.58764738
12.3427881273909	1887868.68824148
12.3506296185773	1887859.78883557
12.3584711097637	1887850.88942967
12.3663126009501	1887841.99002376
12.3741540921365	1887833.09061785
12.3819955833229	1887824.19121195
12.3898370745093	1887815.29180604
12.3976785656957	1887806.27790915
12.4055200568821	1887792.20593714
12.4133615480685	1887778.13396513
12.4212030392549	1887764.06199312
12.4290445304413	1887749.99002111
12.4368860216277	1887735.9180491
12.4447275128141	1887721.84607709
12.4525690040005	1887707.77410508
12.4604104951869	1887693.70213307
12.4682519863733	1887679.63016106
12.4760934775597	1887665.55818905
12.4839349687461	1887651.48621704
12.4917764599325	1887637.41424503
12.4996179511189	1887623.34227302
12.5074594423053	1887609.27030101
12.5153009334917	1887595.198329
12.5231424246781	1887581.12635699
12.5309839158645	1887567.05438498
12.5388254070509	1887552.98241298
12.5466668982373	1887538.91044097
12.5545083894237	1887524.83846896
12.5623498806101	1887510.76649695
12.5701913717965	1887496.69452494
12.5780328629829	1887482.62255293
12.5858743541693	1887468.55058092
12.5937158453557	1887454.47860891
12.6015573365421	1887440.4066369
12.6093988277285	1887426.33466489
12.6172403189149	1887412.26269288
12.6250818101013	1887398.19072087
12.6329233012877	1887384.11874886
12.6407647924741	1887370.04677685
12.6486062836605	1887359.13501103
12.6564477748469	1887348.33689294
12.6642892660333	1887337.53877485
12.6721307572197	1887326.74065677
12.6799722484061	1887315.94253868
12.6878137395924	1887305.14442059
12.6956552307788	1887294.3463025
12.7034967219652	1887283.54818441
12.7113382131516	1887272.75006633
12.719179704338	1887261.95194824
12.7270211955244	1887251.15383015
12.7348626867108	1887240.35571206
12.7427041778972	1887229.55759397
12.7505456690836	1887218.75947589
12.75838716027	1887207.9613578
12.7662286514564	1887197.16323971
12.7740701426428	1887186.36512162
12.7819116338292	1887175.56700354
12.7897531250156	1887164.76888545
12.797594616202	1887153.97076736
12.8054361073884	1887143.17264927
12.8132775985748	1887132.37453118
12.8211190897612	1887121.5764131
12.8289605809476	1887110.77829501
12.836802072134	1887099.98017692
12.8446435633204	1887089.18205883
12.8524850545068	1887078.38394074
12.8603265456932	1887067.58582266
12.8681680368796	1887056.78770457
12.876009528066	1887045.98958648
12.8838510192524	1887035.19146839
12.8916925104388	1887023.75701696
12.8995340016252	1887012.30048421
12.9073754928116	1887000.84395147
12.915216983998	1886989.38741872
12.9230584751844	1886977.93088598
12.9308999663708	1886966.47435323
12.9387414575572	1886955.01782049
12.9465829487436	1886943.56128774
12.95442443993	1886932.104755
12.9622659311164	1886920.64822225
12.9701074223028	1886909.19168951
12.9779489134892	1886897.73515677
12.9857904046756	1886886.27862402
12.993631895862	1886874.82209128
13.0014733870484	1886863.36555853
13.0093148782348	1886851.90902579
13.0171563694212	1886840.45249304
13.0249978606076	1886828.9959603
13.032839351794	1886817.53942755
13.0406808429804	1886806.08289481
13.0485223341668	1886794.62636207
13.0563638253532	1886783.16982932
13.0642053165396	1886771.71329658
13.072046807726	1886760.25676383
13.0798882989124	1886748.80023109
13.0877297900988	1886737.34369834
13.0955712812852	1886725.8871656
13.1034127724716	1886714.43063285
13.111254263658	1886702.97410011
13.1190957548444	1886691.51756736
13.1269372460308	1886680.06915632
13.1347787372172	1886668.92908318
13.1426202284035	1886657.78901004
13.1504617195899	1886646.64893689
13.1583032107763	1886635.50886375
13.1661447019627	1886624.36879061
13.1739861931491	1886613.22871747
13.1818276843355	1886602.08864433
13.1896691755219	1886590.94857118
13.1975106667083	1886579.80849804
13.2053521578947	1886568.6684249
13.2131936490811	1886557.52835176
13.2210351402675	1886546.38827862
13.2288766314539	1886535.24820547
13.2367181226403	1886524.10813233
13.2445596138267	1886512.96805919
13.2524011050131	1886501.82798605
13.2602425961995	1886490.68791291
13.2680840873859	1886479.54783976
13.2759255785723	1886468.40776662
13.2837670697587	1886457.26769348
13.2916085609451	1886446.12762034
13.2994500521315	1886434.9875472
13.3072915433179	1886423.84747405
13.3151330345043	1886412.70740091
13.3229745256907	1886401.56732777
13.3308160168771	1886390.42725463
13.3386575080635	1886379.28718149
13.3464989992499	1886368.14710834
13.3543404904363	1886357.0070352
13.3621819816227	1886345.86696206
13.3700234728091	1886334.68297535
13.3778649639955	1886323.23557852
13.3857064551819	1886311.78818168
13.3935479463683	1886300.34078485
13.4013894375547	1886288.89338801
13.4092309287411	1886277.44599118
13.4170724199275	1886265.99859434
13.4249139111139	1886254.5511975
13.4327554023003	1886243.10380067
13.4405968934867	1886231.65640383
13.4484383846731	1886220.209007
13.4562798758595	1886208.76161016
13.4641213670459	1886197.31421333
13.4719628582323	1886185.86681649
13.4798043494187	1886174.41941966
13.4876458406051	1886162.97202282
13.4954873317915	1886151.52462599
13.5033288229779	1886140.07722915
13.5111703141643	1886128.62983232
13.5190118053507	1886117.18243548
13.5268532965371	1886105.73503865
13.5346947877235	1886094.28764181
13.5425362789099	1886082.84024498
13.5503777700963	1886071.39284814
13.5582192612827	1886059.9454513
13.5660607524691	1886048.49805447
13.5739022436555	1886037.05065763
13.5817437348419	1886025.6032608
13.5895852260283	1886014.15586396
13.5974267172147	1886002.70846713
13.605268208401	1885991.26107029
13.6131096995874	1885979.68269161
13.6209511907738	1885967.82506463
13.6287926819602	1885955.96743765
13.6366341731466	1885944.10981067
13.644475664333	1885932.25218369
13.6523171555194	1885920.39455671
13.6601586467058	1885908.53692974
13.6680001378922	1885896.67930276
13.6758416290786	1885884.82167578
13.683683120265	1885872.9640488
13.6915246114514	1885861.10642182
13.6993661026378	1885849.24879484
13.7072075938242	1885837.39116787
13.7150490850106	1885825.53354089
13.722890576197	1885813.67591391
13.7307320673834	1885801.81828693
13.7385735585698	1885789.96065995
13.7464150497562	1885778.10303297
13.7542565409426	1885766.24540599
13.762098032129	1885754.38777902
13.7699395233154	1885742.53015204
13.7777810145018	1885730.67252506
13.7856225056882	1885718.81489808
13.7934639968746	1885706.9572711
13.801305488061	1885695.09964412
13.8091469792474	1885683.24201715
13.8169884704338	1885671.38439017
13.8248299616202	1885659.52676319
13.8326714528066	1885647.66913621
13.840512943993	1885635.81150923
13.8483544351794	1885623.95388225
13.8561959263658	1885612.44564914
13.8640374175522	1885601.21858956
13.8718789087386	1885589.99152998
13.879720399925	1885578.7644704
13.8875618911114	1885567.53741081
13.8954033822978	1885556.31035123
13.9032448734842	1885545.08329165
13.9110863646706	1885533.85623207
13.918927855857	1885522.62917249
13.9267693470434	1885511.40211291
13.9346108382298	1885500.17505333
13.9424523294162	1885488.94799374
13.9502938206026	1885477.72093416
13.958135311789	1885466.49387458
13.9659768029754	1885455.266815
13.9738182941618	1885444.03975542
13.9816597853482	1885432.81269584
13.9895012765346	1885421.58563625
13.997342767721	1885410.35857667
14.0051842589074	1885399.13151709
14.0130257500938	1885387.90445751
14.0208672412802	1885376.67739793
14.0287087324666	1885365.45033835
14.036550223653	1885354.22327877
14.0443917148394	1885342.99621918
14.0522332060258	1885331.7691596
14.0600746972122	1885320.54210002
14.0679161883986	1885309.31504044
14.0757576795849	1885298.08798086
14.0835991707713	1885286.86092128
14.0914406619577	1885275.63386169
14.0992821531441	1885263.91908728
14.1071236443305	1885252.11581506
14.1149651355169	1885240.31254284
14.1228066267033	1885228.50927061
14.1306481178897	1885216.70599839
14.1384896090761	1885204.90272616
14.1463311002625	1885193.09945394
14.1541725914489	1885181.29618172
14.1620140826353	1885169.49290949
14.1698555738217	1885157.68963727
14.1776970650081	1885145.88636505
14.1855385561945	1885134.08309282
14.1933800473809	1885122.2798206
14.2012215385673	1885110.47654838
14.2090630297537	1885098.67327615
14.2169045209401	1885086.87000393
14.2247460121265	1885075.06673171
14.2325875033129	1885063.26345948
14.2404289944993	1885051.46018726
14.2482704856857	1885039.65691503
14.2561119768721	1885027.85364281
14.2639534680585	1885016.05037059
14.2717949592449	1885004.24709836
14.2796364504313	1884992.44382614
14.2874779416177	1884980.64055392
14.2953194328041	1884968.83728169
14.3031609239905	1884957.03400947
14.3110024151769	1884945.23073725
14.3188439063633	1884933.42746502
14.3266853975497	1884921.6241928
14.3345268887361	1884909.68886871
14.3423683799225	1884897.20920274
14.3502098711089	1884884.72953677
14.3580513622953	1884872.2498708
14.3658928534817	1884859.77020482
14.3737343446681	1884847.29053885
14.3815758358545	1884834.81087288
14.3894173270409	1884822.33120691
14.3972588182273	1884809.85154094
14.4051003094137	1884797.37187497
14.4129418006001	1884784.892209
14.4207832917865	1884772.41254303
14.4286247829729	1884759.93287706
14.4364662741593	1884747.45321109
14.4443077653457	1884734.97354512
14.4521492565321	1884722.49387915
14.4599907477185	1884710.01421318
14.4678322389049	1884697.53454721
14.4756737300913	1884685.05488124
14.4835152212777	1884672.57521527
14.4913567124641	1884660.0955493
14.4991982036505	1884647.61588333
14.5070396948369	1884635.13621736
14.5148811860233	1884622.65655139
14.5227226772097	1884610.17688542
14.530564168396	1884597.69721945
14.5384056595824	1884585.21755348
14.5462471507688	1884572.73788751
14.5540886419552	1884560.25822154
14.5619301331416	1884547.77855556
14.569771624328	1884535.29888959
14.5776131155144	1884523.356033
14.5854546067008	1884511.76854231
14.5932960978872	1884500.18105161
14.6011375890736	1884488.59356091
14.60897908026	1884477.00607022
14.6168205714464	1884465.41857952
14.6246620626328	1884453.83108883
14.6325035538192	1884442.24359813
14.6403450450056	1884430.65610743
14.648186536192	1884419.06861674
14.6560280273784	1884407.48112604
14.6638695185648	1884395.89363534
14.6717110097512	1884384.30614465
14.6795525009376	1884372.71865395
14.687393992124	1884361.13116326
14.6952354833104	1884349.54367256
14.7030769744968	1884337.95618186
14.7109184656832	1884326.36869117
14.7187599568696	1884314.78120047
14.726601448056	1884303.19370978
14.7344429392424	1884291.60621908
14.7422844304288	1884280.01872838
14.7501259216152	1884268.43123769
14.7579674128016	1884256.84374699
14.765808903988	1884245.2562563
14.7736503951744	1884233.6687656
14.7814918863608	1884222.0812749
14.7893333775472	1884210.49378421
14.7971748687336	1884198.90629351
14.80501635992	1884187.31880282
14.8128578511064	1884175.63718467
14.8206993422928	1884162.62986522
14.8285408334792	1884149.62254578
14.8363823246656	1884136.61522633
14.844223815852	1884123.60790688
14.8520653070384	1884110.60058743
14.8599067982248	1884097.59326798
14.8677482894112	1884084.58594854
14.8755897805976	1884071.57862909
14.883431271784	1884058.57130964
14.8912727629704	1884045.56399019
14.8991142541568	1884032.55667074
14.9069557453432	1884019.54935129
14.9147972365296	1884006.54203185
14.922638727716	1883993.5347124
14.9304802189024	1883980.52739295
14.9383217100888	1883967.5200735
14.9461632012752	1883954.51275405
14.9540046924616	1883941.5054346
14.961846183648	1883928.49811516
14.9696876748344	1883915.49079571
14.9775291660208	1883902.48347626
14.9853706572072	1883889.47615681
14.9932121483935	1883876.46883736
15.0010536395799	1883863.46151792
15.0088951307663	1883850.45419847
15.0167366219527	1883837.44687902
15.0245781131391	1883824.43955957
15.0324196043255	1883811.43224012
15.0402610955119	1883798.42492067
15.0481025866983	1883785.41760123
15.0559440778847	1883774.34420456
15.0637855690711	1883764.61642297
15.0716270602575	1883754.88864138
15.0794685514439	1883745.16085979
15.0873100426303	1883735.43307819
15.0951515338167	1883725.7052966
15.1029930250031	1883715.97751501
15.1108345161895	1883706.24973341
15.1186760073759	1883696.52195182
15.1265174985623	1883686.79417023
15.1343589897487	1883677.06638864
15.1422004809351	1883667.33860705
15.1500419721215	1883657.61082545
15.1578834633079	1883647.88304386
15.1657249544943	1883638.15526227
15.1735664456807	1883628.42748068
15.1814079368671	1883618.69969908
15.1892494280535	1883608.97191749
15.1970909192399	1883599.2441359
15.2049324104263	1883589.51635431
15.2127739016127	1883579.78857271
15.2206153927991	1883570.06079112
15.2284568839855	1883560.33300953
15.2362983751719	1883550.60522794
15.2441398663583	1883540.87744634
15.2519813575447	1883531.14966475
15.2598228487311	1883521.42188316
15.2676643399175	1883511.69410157
15.2755058311039	1883501.96631997
15.2833473222903	1883492.23853838
15.2911888134767	1883482.1644069
15.2990303046631	1883470.40195934
15.3068717958495	1883458.63951177
15.3147132870359	1883446.8770642
15.3225547782223	1883435.11461663
15.3303962694087	1883423.35216906
15.3382377605951	1883411.5897215
15.3460792517815	1883399.82727393
15.3539207429679	1883388.06482636
15.3617622341543	1883376.30237879
15.3696037253407	1883364.53993122
15.3774452165271	1883352.77748366
15.3852867077135	1883341.01503609
15.3931281988999	1883329.25258852
15.4009696900863	1883317.49014095
15.4088111812727	1883305.72769338
15.4166526724591	1883293.96524582
15.4244941636455	1883282.20279825
15.4323356548319	1883270.44035068
15.4401771460183	1883258.67790311
15.4480186372046	1883246.91545554
15.455860128391	1883235.15300798
15.4637016195774	1883223.39056041
15.4715431107638	1883211.62811284
15.4793846019502	1883199.86566527
15.4872260931366	1883188.10321771
15.495067584323	1883176.34077014
15.5029090755094	1883164.57832257
15.5107505666958	1883152.815875
15.5185920578822	1883141.05342743
15.5264335490686	1883129.29097987
15.534275040255	1883117.8481958
15.5421165314414	1883106.48136417
15.5499580226278	1883095.11453254
15.5577995138142	1883083.74770092
15.5656410050006	1883072.38086929
15.573482496187	1883061.01403766
15.5813239873734	1883049.64720603
15.5891654785598	1883038.28037441
15.5970069697462	1883026.91354278
15.6048484609326	1883015.54671115
15.612689952119	1883004.17987952
15.6205314433054	1882992.8130479
15.6283729344918	1882981.44621627
15.6362144256782	1882970.07938464
15.6440559168646	1882958.71255301
15.651897408051	1882947.34572139
15.6597388992374	1882935.97888976
15.6675803904238	1882924.61205813
15.6754218816102	1882913.24522651
[truncated: 6,000 more rows]
