# Supplementary material for: The reverse quantum limit and its implications for unconventional quantum oscillations in YbB12
Source: Nat Commun. 2024 Feb 21;15:1607. doi: 10.1038/s41467-024-45801-2 (PMC10881586; doi:10.1038/s41467-024-45801-2)
Supplement: Supplementary file 3 — Source Data [file 41467_2024_45801_MOESM3_ESM.zip › Source_Data/fvH_varyAngle/fvH_20.9_deg.csv]

0.000316	1911065.354564
0.00820817614701838	1911041.18321274
0.0161003522940368	1911037.81446057
0.0239925284410551	1911065.16513756
0.0318847045880735	1911054.647238
0.0397768807350919	1911096.25812233
0.0476690568821103	1911080.03031131
0.0555612330291286	1911064.24169845
0.063453409176147	1911020.07247085
0.0713455853231654	1911053.88913121
0.0792377614701838	1911055.97181698
0.0871299376172021	1911112.86857217
0.0950221137642205	1911069.06707881
0.102914289911239	1911085.04270605
0.110806466058257	1910565.98851393
0.118698642205276	1910360.86981233
0.126590818352294	1910155.75111074
0.134482994499312	1909950.63240915
0.142375170646331	1909745.51370755
0.150267346793349	1909540.39500596
0.158159522940368	1909521.59788867
0.166051699087386	1909533.37981213
0.173943875234404	1909545.16173559
0.181836051381423	1909556.94365905
0.189728227528441	1909568.72558251
0.197620403675459	1909580.50750597
0.205512579822478	1909592.28942943
0.213404755969496	1909604.07135289
0.221296932116515	1909615.85327635
0.229189108263533	1909627.63519981
0.237081284410551	1909639.41712327
0.24497346055757	1909651.19904673
0.252865636704588	1909662.98097019
0.260757812851606	1909674.76289365
0.268649988998625	1909686.54481711
0.276542165145643	1909698.32674057
0.284434341292662	1909710.10866403
0.29232651743968	1909721.89058749
0.300218693586698	1909733.67251095
0.308110869733717	1909745.45443441
0.316003045880735	1909757.23635787
0.323895222027753	1909769.01828133
0.331787398174772	1909780.80020479
0.33967957432179	1909792.58212825
0.347571750468809	1909800.87108745
0.355463926615827	1909808.39997937
0.363356102762845	1909815.92887128
0.371248278909864	1909823.4577632
0.379140455056882	1909830.98665512
0.3870326312039	1909838.51554704
0.394924807350919	1909846.04443895
0.402816983497937	1909853.57333087
0.410709159644956	1909861.10222279
0.418601335791974	1909868.63111471
0.426493511938992	1909876.16000663
0.434385688086011	1909883.68889854
0.442277864233029	1909891.21779046
0.450170040380047	1909898.74668238
0.458062216527066	1909906.2755743
0.465954392674084	1909913.80446621
0.473846568821103	1909921.33335813
0.481738744968121	1909928.86225005
0.489630921115139	1909936.39114197
0.497523097262158	1909943.92003389
0.505415273409176	1909951.4489258
0.513307449556194	1909958.97781772
0.521199625703213	1909966.50670964
0.529091801850231	1909974.03560156
0.53698397799725	1909981.56449347
0.544876154144268	1909989.09338539
0.552768330291286	1909996.62227731
0.560660506438305	1910004.15116923
0.568552682585323	1910011.68006114
0.576444858732342	1910019.20895306
0.58433703487936	1910026.73784498
0.592229211026378	1910034.2667369
0.600121387173397	1910041.79562881
0.608013563320415	1910049.32452073
0.615905739467433	1910056.85341265
0.623797915614452	1910064.38230457
0.63169009176147	1910071.91119649
0.639582267908489	1910079.4400884
0.647474444055507	1910086.96898032
0.655366620202525	1910094.49787224
0.663258796349544	1910100.50416647
0.671150972496562	1910105.25001626
0.67904314864358	1910109.99586605
0.686935324790599	1910114.74171584
0.694827500937617	1910119.48756563
0.702719677084636	1910124.23341542
0.710611853231654	1910128.97926521
0.718504029378672	1910133.725115
0.726396205525691	1910138.47096479
0.734288381672709	1910143.21681458
0.742180557819727	1910147.96266437
0.750072733966746	1910152.70851416
0.757964910113764	1910157.45436395
0.765857086260783	1910162.20021374
0.773749262407801	1910166.94606353
0.781641438554819	1910171.69191332
0.789533614701838	1910176.43776311
0.797425790848856	1910181.1836129
0.805317966995875	1910185.92946269
0.813210143142893	1910190.67531248
0.821102319289911	1910195.42116227
0.82899449543693	1910200.16701206
0.836886671583948	1910204.91286185
0.844778847730966	1910209.65871164
0.852671023877985	1910214.40456143
0.860563200025003	1910219.15041122
0.868455376172022	1910223.89626101
0.87634755231904	1910228.6421108
0.884239728466058	1910233.38796059
0.892131904613077	1910238.13381038
0.900024080760095	1910242.87966017
0.907916256907113	1910247.62550996
0.915808433054132	1910252.37135975
0.92370060920115	1910257.11720954
0.931592785348168	1910261.86305933
0.939484961495187	1910266.60890912
0.947377137642205	1910271.35475891
0.955269313789224	1910276.1006087
0.963161489936242	1910280.84645849
0.97105366608326	1910285.59230828
0.978945842230279	1910290.33815807
0.986838018377297	1910295.08400786
0.994730194524316	1910299.82985765
1.00262237067133	1910304.57570744
1.01051454681835	1910309.32155723
1.01840672296537	1910314.06740702
1.02629889911239	1910318.81325681
1.03419107525941	1910323.5591066
1.04208325140643	1910328.30495639
1.04997542755344	1910331.27179454
1.05786760370046	1910333.40132776
1.06575977984748	1910335.53086099
1.0736519559945	1910337.66039422
1.08154413214152	1910339.78992744
1.08943630828854	1910341.91946067
1.09732848443555	1910344.0489939
1.10522066058257	1910346.17852712
1.11311283672959	1910348.30806035
1.12100501287661	1910350.43759358
1.12889718902363	1910352.5671268
1.13678936517065	1910354.69666003
1.14468154131766	1910356.82619326
1.15257371746468	1910358.95572648
1.1604658936117	1910361.08525971
1.16835806975872	1910363.21479294
1.17625024590574	1910365.34432616
1.18414242205276	1910367.47385939
1.19203459819977	1910369.60339262
1.19992677434679	1910371.73292584
1.20781895049381	1910373.86245907
1.21571112664083	1910375.9919923
1.22360330278785	1910378.12152552
1.23149547893487	1910380.25105875
1.23938765508189	1910382.38059198
1.2472798312289	1910384.51012521
1.25517200737592	1910386.63965843
1.26306418352294	1910388.76919166
1.27095635966996	1910390.89872489
1.27884853581698	1910393.02825811
1.286740711964	1910395.15779134
1.29463288811101	1910397.28732457
1.30252506425803	1910399.41685779
1.31041724040505	1910401.54639102
1.31830941655207	1910403.67592425
1.32620159269909	1910405.80545747
1.33409376884611	1910407.9349907
1.34198594499312	1910410.06452393
1.34987812114014	1910412.19405715
1.35777029728716	1910414.32359038
1.36566247343418	1910416.45312361
1.3735546495812	1910418.58265683
1.38144682572822	1910420.71219006
1.38933900187523	1910422.84172329
1.39723117802225	1910424.85447998
1.40512335416927	1910422.53556354
1.41301553031629	1910420.2166471
1.42090770646331	1910417.89773066
1.42879988261033	1910415.57881422
1.43669205875734	1910413.25989778
1.44458423490436	1910410.94098134
1.45247641105138	1910408.6220649
1.4603685871984	1910406.30314846
1.46826076334542	1910403.98423202
1.47615293949244	1910401.66531558
1.48404511563945	1910399.34639914
1.49193729178647	1910397.0274827
1.49982946793349	1910394.70856626
1.50772164408051	1910392.38964982
1.51561382022753	1910390.07073338
1.52350599637455	1910387.75181694
1.53139817252157	1910385.4329005
1.53929034866858	1910383.11398406
1.5471825248156	1910380.79506762
1.55507470096262	1910378.47615118
1.56296687710964	1910376.15723474
1.57085905325666	1910373.8383183
1.57875122940368	1910371.51940186
1.58664340555069	1910369.20048542
1.59453558169771	1910366.88156898
1.60242775784473	1910364.56265254
1.61031993399175	1910362.2437361
1.61821211013877	1910359.92481966
1.62610428628579	1910357.60590322
1.6339964624328	1910355.28698678
1.64188863857982	1910352.96807034
1.64978081472684	1910350.6491539
1.65767299087386	1910348.33023746
1.66556516702088	1910346.01132102
1.6734573431679	1910343.69240458
1.68134951931491	1910341.37348814
1.68924169546193	1910339.0545717
1.69713387160895	1910336.73565526
1.70502604775597	1910334.41673882
1.71291822390299	1910332.09782238
1.72081040005001	1910329.77890594
1.72870257619702	1910327.58885866
1.73659475234404	1910325.60509879
1.74448692849106	1910323.62133891
1.75237910463808	1910321.63757903
1.7602712807851	1910319.65381915
1.76816345693212	1910317.67005927
1.77605563307913	1910315.68629939
1.78394780922615	1910313.70253952
1.79183998537317	1910311.71877964
1.79973216152019	1910309.73501976
1.80762433766721	1910307.75125988
1.81551651381423	1910305.7675
1.82340868996125	1910303.78374013
1.83130086610826	1910301.79998025
1.83919304225528	1910299.81622037
1.8470852184023	1910297.83246049
1.85497739454932	1910295.84870061
1.86286957069634	1910293.86494074
1.87076174684336	1910291.88118086
1.87865392299037	1910289.89742098
1.88654609913739	1910287.9136611
1.89443827528441	1910285.92990122
1.90233045143143	1910283.94614134
1.91022262757845	1910281.96238147
1.91811480372547	1910279.97862159
1.92600697987248	1910277.99486171
1.9338991560195	1910276.01110183
1.94179133216652	1910274.02734195
1.94968350831354	1910272.04358208
1.95757568446056	1910270.0598222
1.96546786060758	1910268.07606232
1.97336003675459	1910266.09230244
1.98125221290161	1910264.10854256
1.98914438904863	1910262.12478269
1.99703656519565	1910260.14102281
2.00492874134267	1910258.15726293
2.01282091748969	1910256.17350305
2.0207130936367	1910254.18974317
2.02860526978372	1910252.20598329
2.03649744593074	1910250.22222342
2.04438962207776	1910245.86759102
2.05228179822478	1910239.53197341
2.0601739743718	1910233.19635581
2.06806615051881	1910226.8607382
2.07595832666583	1910220.5251206
2.08385050281285	1910214.18950299
2.09174267895987	1910207.85388539
2.09963485510689	1910201.51826778
2.10752703125391	1910195.18265018
2.11541920740093	1910188.84703257
2.12331138354794	1910182.51141497
2.13120355969496	1910176.17579736
2.13909573584198	1910169.84017976
2.146987911989	1910163.50456215
2.15488008813602	1910157.16894455
2.16277226428304	1910150.83332694
2.17066444043005	1910144.49770934
2.17855661657707	1910138.16209174
2.18644879272409	1910131.82647413
2.19434096887111	1910125.49085653
2.20223314501813	1910119.15523892
2.21012532116515	1910112.81962132
2.21801749731216	1910106.48400371
2.22590967345918	1910100.14838611
2.2338018496062	1910093.8127685
2.24169402575322	1910087.4771509
2.24958620190024	1910081.14153329
2.25747837804726	1910074.80591569
2.26537055419427	1910068.47029808
2.27326273034129	1910062.13468048
2.28115490648831	1910055.79906287
2.28904708263533	1910049.46344527
2.29693925878235	1910043.12782766
2.30483143492937	1910036.79221006
2.31272361107638	1910030.45659245
2.3206157872234	1910024.12097485
2.32850796337042	1910017.78535724
2.33640013951744	1910011.44973964
2.34429231566446	1910005.11412203
2.35218449181148	1909999.9749728
2.3600766679585	1909994.85643957
2.36796884410551	1909989.73790633
2.37586102025253	1909984.6193731
2.38375319639955	1909979.50083986
2.39164537254657	1909974.38230663
2.39953754869359	1909969.2637734
2.40742972484061	1909964.14524016
2.41532190098762	1909959.02670693
2.42321407713464	1909953.9081737
2.43110625328166	1909948.78964046
2.43899842942868	1909943.67110723
2.4468906055757	1909938.552574
2.45478278172272	1909933.43404076
2.46267495786973	1909928.31550753
2.47056713401675	1909923.19697429
2.47845931016377	1909918.07844106
2.48635148631079	1909912.95990783
2.49424366245781	1909907.84137459
2.50213583860483	1909902.72284136
2.51002801475184	1909897.60430813
2.51792019089886	1909892.48577489
2.52581236704588	1909887.36724166
2.5337045431929	1909882.24870843
2.54159671933992	1909877.13017519
2.54948889548694	1909872.01164196
2.55738107163395	1909866.89310872
2.56527324778097	1909861.77457549
2.57316542392799	1909856.65604226
2.58105760007501	1909851.53750902
2.58894977622203	1909846.41897579
2.59684195236905	1909841.30044256
2.60473412851607	1909836.18190932
2.61262630466308	1909831.06337609
2.6205184808101	1909825.94484285
2.62841065695712	1909820.82630962
2.63630283310414	1909815.70777639
2.64419500925116	1909809.35966733
2.65208718539817	1909801.24976502
2.65997936154519	1909793.13986271
2.66787153769221	1909785.02996041
2.67576371383923	1909776.9200581
2.68365588998625	1909768.81015579
2.69154806613327	1909760.70025348
2.69944024228029	1909752.59035117
2.7073324184273	1909744.48044886
2.71522459457432	1909736.37054655
2.72311677072134	1909728.26064424
2.73100894686836	1909720.15074193
2.73890112301538	1909712.04083962
2.7467932991624	1909703.93093731
2.75468547530941	1909695.821035
2.76257765145643	1909687.71113269
2.77046982760345	1909679.60123038
2.77836200375047	1909671.49132807
2.78625417989749	1909663.38142576
2.79414635604451	1909655.27152345
2.80203853219152	1909647.16162114
2.80993070833854	1909639.05171883
2.81782288448556	1909630.94181652
2.82571506063258	1909622.83191421
2.8336072367796	1909614.7220119
2.84149941292662	1909606.61210959
2.84939158907363	1909598.50220728
2.85728376522065	1909590.39230497
2.86517594136767	1909582.28240266
2.87306811751469	1909574.17250035
2.88096029366171	1909566.06259804
2.88885246980873	1909557.95269573
2.89674464595574	1909549.84279342
2.90463682210276	1909541.73289111
2.91252899824978	1909533.6229888
2.9204211743968	1909525.51308649
2.92831335054382	1909517.40318418
2.93620552669084	1909510.08714906
2.94409770283785	1909503.22469451
2.95198987898487	1909496.36223996
2.95988205513189	1909489.49978541
2.96777423127891	1909482.63733085
2.97566640742593	1909475.7748763
2.98355858357295	1909468.91242175
2.99145075971997	1909462.0499672
2.99934293586698	1909455.18751265
3.007235112014	1909448.3250581
3.01512728816102	1909441.46260355
3.02301946430804	1909434.60014899
3.03091164045506	1909427.73769444
3.03880381660208	1909420.87523989
3.04669599274909	1909414.01278534
3.05458816889611	1909407.15033079
3.06248034504313	1909400.28787624
3.07037252119015	1909393.42542169
3.07826469733717	1909386.56296713
3.08615687348419	1909379.70051258
3.0940490496312	1909372.83805803
3.10194122577822	1909365.97560348
3.10983340192524	1909359.11314893
3.11772557807226	1909352.25069438
3.12561775421928	1909345.38823983
3.1335099303663	1909338.52578527
3.14140210651331	1909331.66333072
3.14929428266033	1909324.80087617
3.15718645880735	1909317.93842162
3.16507863495437	1909311.07596707
3.17297081110139	1909304.21351252
3.18086298724841	1909297.35105797
3.18875516339542	1909290.48860341
3.19664733954244	1909283.62614886
3.20453951568946	1909276.76369431
3.21243169183648	1909269.90123976
3.2203238679835	1909260.0827065
3.22821604413052	1909247.52151081
3.23610822027753	1909234.96031513
3.24400039642455	1909222.39911944
3.25189257257157	1909209.83792376
3.25978474871859	1909197.27672807
3.26767692486561	1909184.71553238
3.27556910101263	1909172.1543367
3.28346127715964	1909159.59314101
3.29135345330666	1909147.03194533
3.29924562945368	1909134.47074964
3.3071378056007	1909121.90955395
3.31502998174772	1909109.34835827
3.32292215789474	1909096.78716258
3.33081433404176	1909084.22596689
3.33870651018877	1909071.66477121
3.34659868633579	1909059.10357552
3.35449086248281	1909046.54237984
3.36238303862983	1909033.98118415
3.37027521477685	1909021.41998846
3.37816739092387	1909008.85879278
3.38605956707088	1908996.29759709
3.3939517432179	1908983.73640141
3.40184391936492	1908971.17520572
3.40973609551194	1908958.61401003
3.41762827165896	1908946.05281435
3.42552044780598	1908933.49161866
3.43341262395299	1908920.93042298
3.44130480010001	1908908.36922729
3.44919697624703	1908895.8080316
3.45708915239405	1908883.24683592
3.46498132854107	1908870.68564023
3.47287350468809	1908858.12444455
3.4807656808351	1908845.56324886
3.48865785698212	1908833.00205317
3.49655003312914	1908820.44085749
3.50444220927616	1908813.08062393
3.51233438542318	1908806.00023507
3.5202265615702	1908798.91984621
3.52811873771721	1908791.83945734
3.53601091386423	1908784.75906848
3.54390309001125	1908777.67867961
3.55179526615827	1908770.59829075
3.55968744230529	1908763.51790188
3.56757961845231	1908756.43751302
3.57547179459933	1908749.35712416
3.58336397074634	1908742.27673529
3.59125614689336	1908735.19634643
3.59914832304038	1908728.11595756
3.6070404991874	1908721.0355687
3.61493267533442	1908713.95517984
3.62282485148144	1908706.87479097
3.63071702762845	1908699.79440211
3.63860920377547	1908692.71401324
3.64650137992249	1908685.63362438
3.65439355606951	1908678.55323551
3.66228573221653	1908671.47284665
3.67017790836355	1908664.39245779
3.67807008451056	1908657.31206892
3.68596226065758	1908650.23168006
3.6938544368046	1908643.15129119
3.70174661295162	1908636.07090233
3.70963878909864	1908628.99051347
3.71753096524566	1908621.9101246
3.72542314139267	1908614.82973574
3.73331531753969	1908607.74934687
3.74120749368671	1908600.66895801
3.74909966983373	1908593.58856914
3.75699184598075	1908586.50818028
3.76488402212777	1908579.42779142
3.77277619827478	1908572.34740255
3.7806683744218	1908557.09583287
3.78856055056882	1908540.29510049
3.79645272671584	1908523.49436811
3.80434490286286	1908506.69363573
3.81223707900988	1908489.89290336
3.82012925515689	1908473.09217098
3.82802143130391	1908456.2914386
3.83591360745093	1908439.49070622
3.84380578359795	1908422.68997385
3.85169795974497	1908405.88924147
3.85959013589199	1908389.08850909
3.867482312039	1908372.28777672
3.87537448818602	1908355.48704434
3.88326666433304	1908338.68631196
3.89115884048006	1908321.88557958
3.89905101662708	1908305.08484721
3.9069431927741	1908288.28411483
3.91483536892112	1908271.48338245
3.92272754506813	1908254.68265008
3.93061972121515	1908237.8819177
3.93851189736217	1908221.08118532
3.94640407350919	1908204.28045294
3.95429624965621	1908187.47972057
3.96218842580323	1908170.67898819
3.97008060195024	1908153.87825581
3.97797277809726	1908137.07752343
3.98586495424428	1908120.27679106
3.9937571303913	1908103.47605868
4.00164930653832	1908086.6753263
4.00954148268533	1908069.87459393
4.01743365883235	1908053.07386155
4.02532583497937	1908036.27312917
4.03321801112639	1908019.47239679
4.04111018727341	1908002.67166442
4.04900236342043	1907987.20180415
4.05689453956745	1907981.20307947
4.06478671571446	1907975.20435479
4.07267889186148	1907969.20563011
4.0805710680085	1907963.20690543
4.08846324415552	1907957.20818075
4.09635542030254	1907951.20945607
4.10424759644956	1907945.21073139
4.11213977259657	1907939.21200671
4.12003194874359	1907933.21328203
4.12792412489061	1907927.21455735
4.13581630103763	1907921.21583267
4.14370847718465	1907915.21710799
4.15160065333167	1907909.21838331
4.15949282947868	1907903.21965863
4.1673850056257	1907897.22093395
4.17527718177272	1907891.22220927
4.18316935791974	1907885.22348459
4.19106153406676	1907879.22475991
4.19895371021378	1907873.22603523
4.20684588636079	1907867.22731055
4.21473806250781	1907861.22858587
4.22263023865483	1907855.22986119
4.23052241480185	1907849.23113651
4.23841459094887	1907843.23241183
4.24630676709589	1907837.23368715
4.2541989432429	1907831.23496247
4.26209111938992	1907825.23623779
4.26998329553694	1907819.23751311
4.27787547168396	1907813.23878843
4.28576764783098	1907807.24006375
4.293659823978	1907801.24133907
4.30155200012502	1907795.24261439
4.30944417627203	1907789.24388971
4.31733635241905	1907783.24516503
4.32522852856607	1907771.42901597
4.33312070471309	1907757.57740261
4.34101288086011	1907743.72578926
4.34890505700713	1907729.87417591
4.35679723315414	1907716.02256255
4.36468940930116	1907702.1709492
4.37258158544818	1907688.31933584
4.3804737615952	1907674.46772249
4.38836593774222	1907660.61610913
4.39625811388924	1907646.76449578
4.40415029003625	1907632.91288242
4.41204246618327	1907619.06126907
4.41993464233029	1907605.20965571
4.42782681847731	1907591.35804236
4.43571899462433	1907577.506429
4.44361117077135	1907563.65481565
4.45150334691836	1907549.80320229
4.45939552306538	1907535.95158894
4.4672876992124	1907522.09997558
4.47517987535942	1907508.24836223
4.48307205150644	1907494.39674887
4.49096422765346	1907480.54513552
4.49885640380047	1907466.69352216
4.50674857994749	1907452.84190881
4.51464075609451	1907438.99029545
4.52253293224153	1907425.1386821
4.53042510838855	1907411.28706874
4.53831728453557	1907397.43545539
4.54620946068259	1907383.58384203
4.5541016368296	1907369.73222868
4.56199381297662	1907355.88061532
4.56988598912364	1907342.02900197
4.57777816527066	1907328.17738861
4.58567034141768	1907314.32577526
4.5935625175647	1907301.5575865
4.60145469371171	1907289.37877925
4.60934686985873	1907277.19997201
4.61723904600575	1907265.02116476
4.62513122215277	1907252.84235751
4.63302339829979	1907240.66355026
4.64091557444681	1907228.48474302
4.64880775059382	1907216.30593577
4.65669992674084	1907204.12712852
4.66459210288786	1907191.94832127
4.67248427903488	1907179.76951402
4.6803764551819	1907167.59070678
4.68826863132892	1907155.41189953
4.69616080747593	1907143.23309228
4.70405298362295	1907131.05428503
4.71194515976997	1907118.87547778
4.71983733591699	1907106.69667054
4.72772951206401	1907094.51786329
4.73562168821103	1907082.33905604
4.74351386435804	1907070.16024879
4.75140604050506	1907057.98144154
4.75929821665208	1907045.8026343
4.7671903927991	1907033.62382705
4.77508256894612	1907021.4450198
4.78297474509314	1907009.26621255
4.79086692124015	1906997.08740531
4.79875909738717	1906984.90859806
4.80665127353419	1906972.72979081
4.81454344968121	1906960.55098356
4.82243562582823	1906948.37217631
4.83032780197525	1906936.19336907
4.83821997812227	1906924.01456182
4.84611215426928	1906911.83575457
4.8540043304163	1906899.65694732
4.86189650656332	1906885.17203389
4.86978868271034	1906870.1340361
4.87768085885736	1906855.09603831
4.88557303500438	1906840.05804052
4.89346521115139	1906825.02004272
4.90135738729841	1906809.98204493
4.90924956344543	1906794.94404714
4.91714173959245	1906779.90604934
4.92503391573947	1906764.86805155
4.93292609188649	1906749.83005376
4.9408182680335	1906734.79205597
4.94871044418052	1906719.75405817
4.95660262032754	1906704.71606038
4.96449479647456	1906689.67806259
4.97238697262158	1906674.64006479
4.9802791487686	1906659.602067
4.98817132491561	1906644.56406921
4.99606350106263	1906629.52607142
5.00395567720965	1906614.48807362
5.01184785335667	1906599.45007583
5.01974002950369	1906584.41207804
5.02763220565071	1906569.37408024
5.03552438179772	1906554.33608245
5.04341655794474	1906539.29808466
5.05130873409176	1906524.26008686
5.05920091023878	1906509.22208907
5.0670930863858	1906494.18409128
5.07498526253282	1906479.14609349
5.08287743867983	1906464.10809569
5.09076961482685	1906449.0700979
5.09866179097387	1906434.03210011
5.10655396712089	1906418.99410231
5.11444614326791	1906403.95610452
5.12233831941493	1906389.47946637
5.13023049556194	1906377.49831661
5.13812267170896	1906365.51716684
5.14601484785598	1906353.53601708
5.153907024003	1906341.55486731
5.16179920015002	1906329.57371755
5.16969137629704	1906317.59256778
5.17758355244406	1906305.61141802
5.18547572859107	1906293.63026825
5.19336790473809	1906281.64911849
5.20126008088511	1906269.66796872
5.20915225703213	1906257.68681896
5.21704443317915	1906245.70566919
5.22493660932617	1906233.72451942
5.23282878547318	1906221.74336966
5.2407209616202	1906209.76221989
5.24861313776722	1906197.78107013
5.25650531391424	1906185.79992036
5.26439749006126	1906173.8187706
5.27228966620827	1906161.83762083
5.28018184235529	1906149.85647107
5.28807401850231	1906137.8753213
5.29596619464933	1906125.89417154
5.30385837079635	1906113.91302177
5.31175054694337	1906101.93187201
5.31964272309039	1906089.95072224
5.3275348992374	1906077.96957248
5.33542707538442	1906065.98842271
5.34331925153144	1906054.00727295
5.35121142767846	1906042.02612318
5.35910360382548	1906030.04497341
5.3669957799725	1906018.06382365
5.37488795611951	1906006.08267388
5.38278013226653	1905994.10152412
5.39067230841355	1905980.84978539
5.39856448456057	1905967.17913422
5.40645666070759	1905953.50848304
5.41434883685461	1905939.83783187
5.42224101300162	1905926.1671807
5.43013318914864	1905912.49652952
5.43802536529566	1905898.82587835
5.44591754144268	1905885.15522717
5.4538097175897	1905871.484576
5.46170189373672	1905857.81392483
5.46959406988374	1905844.14327365
5.47748624603075	1905830.47262248
5.48537842217777	1905816.80197131
5.49327059832479	1905803.13132013
5.50116277447181	1905789.46066896
5.50905495061883	1905775.79001779
5.51694712676584	1905762.11936661
5.52483930291286	1905748.44871544
5.53273147905988	1905734.77806427
5.5406236552069	1905721.10741309
5.54851583135392	1905707.43676192
5.55640800750094	1905693.76611075
5.56430018364796	1905680.09545957
5.57219235979497	1905666.4248084
5.58008453594199	1905652.75415723
5.58797671208901	1905639.08350605
5.59586888823603	1905625.41285488
5.60376106438305	1905611.74220371
5.61165324053007	1905598.07155253
5.61954541667708	1905584.40090136
5.6274375928241	1905570.73025019
5.63532976897112	1905557.05959901
5.64322194511814	1905543.38894784
5.65111412126516	1905529.38285997
5.65900629741218	1905515.02692732
5.66689847355919	1905500.67099467
5.67479064970621	1905486.31506201
5.68268282585323	1905471.95912936
5.69057500200025	1905457.60319671
5.69846717814727	1905443.24726405
5.70635935429429	1905428.8913314
5.71425153044131	1905414.53539875
5.72214370658832	1905400.17946609
5.73003588273534	1905385.82353344
5.73792805888236	1905371.46760079
5.74582023502938	1905357.11166813
5.7537124111764	1905342.75573548
5.76160458732341	1905328.39980283
5.76949676347043	1905314.04387017
5.77738893961745	1905299.68793752
5.78528111576447	1905285.33200487
5.79317329191149	1905270.97607221
5.80106546805851	1905256.62013956
5.80895764420553	1905242.26420691
5.81684982035254	1905227.90827425
5.82474199649956	1905213.5523416
5.83263417264658	1905199.19640895
5.8405263487936	1905184.84047629
5.84841852494062	1905170.48454364
5.85631070108764	1905156.12861099
5.86420287723465	1905141.77267833
5.87209505338167	1905127.41674568
5.87998722952869	1905113.06081303
5.88787940567571	1905098.70488037
5.89577158182273	1905084.34894772
5.90366375796975	1905069.99301507
5.91155593411676	1905055.6286002
5.91944811026378	1905041.25036011
5.9273402864108	1905026.87212001
5.93523246255782	1905012.49387992
5.94312463870484	1904998.11563983
5.95101681485186	1904983.73739974
5.95890899099888	1904969.35915965
5.96680116714589	1904954.98091955
5.97469334329291	1904940.60267946
5.98258551943993	1904926.22443937
5.99047769558695	1904911.84619928
5.99836987173397	1904897.46795919
6.00626204788098	1904883.0897191
6.014154224028	1904868.711479
6.02204640017502	1904854.33323891
6.02993857632204	1904839.95499882
6.03783075246906	1904825.57675873
6.04572292861608	1904811.19851864
6.05361510476309	1904796.82027855
6.06150728091011	1904782.44203845
6.06939945705713	1904768.06379836
6.07729163320415	1904753.68555827
6.08518380935117	1904739.30731818
6.09307598549819	1904724.92907809
6.10096816164521	1904710.550838
6.10886033779222	1904696.1725979
6.11675251393924	1904681.79435781
6.12464469008626	1904667.41611772
6.13253686623328	1904653.03787763
6.1404290423803	1904638.65963754
6.14832121852732	1904624.28139744
6.15621339467433	1904609.90315735
6.16410557082135	1904595.52491726
6.17199774696837	1904582.60103856
6.17988992311539	1904571.76897504
6.18778209926241	1904560.93691151
6.19567427540943	1904550.10484799
6.20356645155644	1904539.27278447
6.21145862770346	1904528.44072095
6.21935080385048	1904517.60865743
6.2272429799975	1904506.77659391
6.23513515614452	1904495.94453038
6.24302733229154	1904485.11246686
6.25091950843855	1904474.28040334
6.25881168458557	1904463.44833982
6.26670386073259	1904452.6162763
6.27459603687961	1904441.78421278
6.28248821302663	1904430.95214925
6.29038038917365	1904420.12008573
6.29827256532066	1904409.28802221
6.30616474146768	1904398.45595869
6.3140569176147	1904387.62389517
6.32194909376172	1904376.79183164
6.32984126990874	1904365.95976812
6.33773344605576	1904355.1277046
6.34562562220278	1904344.29564108
6.35351779834979	1904333.46357756
6.36140997449681	1904322.63151404
6.36930215064383	1904311.79945051
6.37719432679085	1904300.96738699
6.38508650293787	1904290.13532347
6.39297867908489	1904279.30325995
6.4008708552319	1904268.47119643
6.40876303137892	1904257.63913291
6.41665520752594	1904246.80706938
6.42454738367296	1904235.97500586
6.43243955981998	1904221.67119798
6.440331735967	1904204.70749046
6.44822391211401	1904187.74378294
6.45611608826103	1904170.78007542
6.46400826440805	1904153.8163679
6.47190044055507	1904136.85266037
6.47979261670209	1904119.88895285
6.48768479284911	1904102.92524533
6.49557696899612	1904085.96153781
6.50346914514314	1904068.99783029
6.51136132129016	1904052.03412277
6.51925349743718	1904035.07041524
6.5271456735842	1904018.10670772
6.53503784973122	1904001.1430002
6.54293002587823	1903984.17929268
6.55082220202525	1903967.21558516
6.55871437817227	1903950.25187763
6.56660655431929	1903933.28817011
6.57449873046631	1903916.32446259
6.58239090661333	1903899.36075507
6.59028308276035	1903882.39704755
6.59817525890736	1903865.43334003
6.60606743505438	1903848.4696325
6.6139596112014	1903831.50592498
6.62185178734842	1903814.54221746
6.62974396349544	1903797.57850994
6.63763613964246	1903780.61480242
6.64552831578947	1903763.65109489
6.65342049193649	1903746.68738737
6.66131266808351	1903729.72367985
6.66920484423053	1903712.75997233
6.67709702037755	1903695.79626481
6.68498919652457	1903678.83255729
6.69288137267158	1903666.07414552
6.7007735488186	1903654.13117383
6.70866572496562	1903642.18820213
6.71655790111264	1903630.24523043
6.72445007725966	1903618.30225874
6.73234225340668	1903606.35928704
6.74023442955369	1903594.41631534
6.74812660570071	1903582.47334365
6.75601878184773	1903570.53037195
6.76391095799475	1903558.58740025
6.77180313414177	1903546.64442856
6.77969531028879	1903534.70145686
6.7875874864358	1903522.75848516
6.79547966258282	1903510.81551347
6.80337183872984	1903498.87254177
6.81126401487686	1903486.92957007
6.81915619102388	1903474.98659838
6.8270483671709	1903463.04362668
6.83494054331791	1903451.10065498
6.84283271946493	1903439.15768329
6.85072489561195	1903427.21471159
6.85861707175897	1903415.27173989
6.86650924790599	1903403.3287682
6.87440142405301	1903391.3857965
6.88229360020002	1903379.4428248
6.89018577634704	1903367.4998531
6.89807795249406	1903355.55688141
6.90597012864108	1903343.61390971
6.9138623047881	1903331.67093801
6.92175448093512	1903319.72796632
6.92964665708213	1903307.78499462
6.93753883322915	1903295.84202292
6.94543100937617	1903283.9360125
6.95332318552319	1903272.16605579
6.96121536167021	1903260.39609907
6.96910753781723	1903248.62614236
6.97699971396425	1903236.85618565
6.98489189011126	1903225.08622893
6.99278406625828	1903213.31627222
7.0006762424053	1903201.54631551
7.00856841855232	1903189.77635879
7.01646059469934	1903178.00640208
7.02435277084636	1903166.23644537
7.03224494699337	1903154.46648865
7.04013712314039	1903142.69653194
7.04802929928741	1903130.92657523
7.05592147543443	1903119.15661851
7.06381365158145	1903107.3866618
7.07170582772847	1903095.61670509
7.07959800387548	1903083.84674837
7.0874901800225	1903072.07679166
7.09538235616952	1903060.30683495
7.10327453231654	1903048.53687823
7.11116670846356	1903036.76692152
7.11905888461058	1903024.9969648
7.12695106075759	1903013.22700809
7.13484323690461	1903001.45705138
7.14273541305163	1902989.68709466
7.15062758919865	1902977.91713795
7.15851976534567	1902966.14718124
7.16641194149269	1902954.37722452
7.1743041176397	1902942.60726781
7.18219629378672	1902930.8373111
7.19008846993374	1902919.06735438
7.19798064608076	1902907.29739767
7.20587282222778	1902890.80632371
7.2137649983748	1902872.17175586
7.22165717452182	1902853.53718801
7.22954935066883	1902834.90262016
7.23744152681585	1902816.26805231
7.24533370296287	1902797.63348446
7.25322587910989	1902778.99891661
7.26111805525691	1902760.36434876
7.26901023140393	1902741.72978091
7.27690240755094	1902723.09521306
7.28479458369796	1902704.46064521
7.29268675984498	1902685.82607736
7.300578935992	1902667.19150951
7.30847111213902	1902648.55694167
7.31636328828603	1902629.92237382
7.32425546443305	1902611.28780597
7.33214764058007	1902592.65323812
7.34003981672709	1902574.01867027
7.34793199287411	1902555.38410242
7.35582416902113	1902536.74953457
7.36371634516815	1902518.11496672
7.37160852131516	1902499.48039887
7.37950069746218	1902480.84583102
7.3873928736092	1902462.21126317
7.39528504975622	1902443.57669532
7.40317722590324	1902424.94212747
7.41106940205026	1902406.30755962
7.41896157819727	1902387.67299177
7.42685375434429	1902369.03842392
7.43474593049131	1902350.40385607
7.44263810663833	1902331.76928822
7.45053028278535	1902313.13472037
7.45842245893237	1902296.53291727
7.46631463507938	1902285.94613873
7.4742068112264	1902275.35936018
7.48209898737342	1902264.77258164
7.48999116352044	1902254.18580309
7.49788333966746	1902243.59902455
7.50577551581448	1902233.012246
7.5136676919615	1902222.42546746
7.52155986810851	1902211.83868891
7.52945204425553	1902201.25191037
7.53734422040255	1902190.66513182
7.54523639654957	1902180.07835328
7.55312857269659	1902169.49157473
7.5610207488436	1902158.90479619
7.56891292499062	1902148.31801764
7.57680510113764	1902137.7312391
7.58469727728466	1902127.14446055
7.59258945343168	1902116.55768201
7.6004816295787	1902105.97090347
7.60837380572572	1902095.38412492
7.61626598187273	1902084.79734638
7.62415815801975	1902074.21056783
7.63205033416677	1902063.62378929
7.63994251031379	1902053.03701074
7.64783468646081	1902042.4502322
7.65572686260783	1902031.86345365
7.66361903875484	1902021.27667511
7.67151121490186	1902010.68989656
7.67940339104888	1902000.10311802
7.6872955671959	1901989.51633947
7.69518774334292	1901978.92956093
7.70307991948994	1901968.34278238
7.71097209563695	1901957.75600384
7.71886427178397	1901940.7909503
7.72675644793099	1901923.14731604
7.73464862407801	1901905.50368178
7.74254080022503	1901887.86004753
7.75043297637205	1901870.21641327
7.75832515251907	1901852.57277901
7.76621732866608	1901834.92914475
7.7741095048131	1901817.28551049
7.78200168096012	1901799.64187623
7.78989385710714	1901781.99824197
7.79778603325416	1901764.35460772
7.80567820940117	1901746.71097346
7.81357038554819	1901729.0673392
7.82146256169521	1901711.42370494
7.82935473784223	1901693.78007068
7.83724691398925	1901676.13643642
7.84513909013627	1901658.49280216
7.85303126628329	1901640.8491679
7.8609234424303	1901623.20553365
7.86881561857732	1901605.56189939
7.87670779472434	1901587.91826513
7.88459997087136	1901570.27463087
7.89249214701838	1901552.63099661
7.9003843231654	1901534.98736235
7.90827649931241	1901517.34372809
7.91616867545943	1901499.70009383
7.92406085160645	1901482.05645958
7.93195302775347	1901464.41282532
7.93984520390049	1901446.76919106
7.94773738004751	1901429.1255568
7.95562955619452	1901411.48192254
7.96352173234154	1901393.83828828
7.97141390848856	1901378.9755141
7.97930608463558	1901365.68825861
7.9871982607826	1901352.40100313
7.99509043692962	1901339.11374764
8.00298261307663	1901325.82649215
8.01087478922365	1901312.53923666
8.01876696537067	1901299.25198117
8.02665914151769	1901285.96472568
8.03455131766471	1901272.67747019
8.04244349381173	1901259.3902147
8.05033566995874	1901246.10295921
8.05822784610576	1901232.81570373
8.06612002225278	1901219.52844824
8.0740121983998	1901206.24119275
8.08190437454682	1901192.95393726
8.08979655069384	1901179.66668177
8.09768872684086	1901166.37942628
8.10558090298787	1901153.09217079
8.11347307913489	1901139.8049153
8.12136525528191	1901126.51765982
8.12925743142893	1901113.23040433
8.13714960757595	1901099.94314884
8.14504178372296	1901086.65589335
8.15293395986998	1901073.36863786
8.160826136017	1901060.08138237
8.16871831216402	1901046.79412688
8.17661048831104	1901033.50687139
8.18450266445806	1901020.2196159
8.19239484060508	1901006.93236042
8.20028701675209	1900993.64510493
8.20817919289911	1900980.35784944
8.21607136904613	1900967.07059395
8.22396354519315	1900952.87812064
8.23185572134017	1900937.58832893
8.23974789748719	1900922.29853722
8.2476400736342	1900907.00874551
8.25553224978122	1900891.71895379
8.26342442592824	1900876.42916208
8.27131660207526	1900861.13937037
8.27920877822228	1900845.84957866
8.2871009543693	1900830.55978695
8.29499313051631	1900815.26999524
8.30288530666333	1900799.98020352
8.31077748281035	1900784.69041181
8.31866965895737	1900769.4006201
8.32656183510439	1900754.11082839
8.33445401125141	1900738.82103668
8.34234618739842	1900723.53124497
8.35023836354544	1900708.24145325
8.35813053969246	1900692.95166154
8.36602271583948	1900677.66186983
8.3739148919865	1900662.37207812
8.38180706813352	1900647.08228641
8.38969924428054	1900631.7924947
8.39759142042755	1900616.50270298
8.40548359657457	1900601.21291127
8.41337577272159	1900585.92311956
8.42126794886861	1900570.63332785
8.42916012501563	1900555.34353614
8.43705230116264	1900540.05374442
8.44494447730966	1900524.76395271
8.45283665345668	1900509.474161
8.4607288296037	1900494.18436929
8.46862100575072	1900478.89457758
8.47651318189774	1900464.2289286
8.48440535804476	1900450.76272544
8.49229753419177	1900437.29652228
8.50018971033879	1900423.83031912
8.50808188648581	1900410.36411596
8.51597406263283	1900396.8979128
8.52386623877985	1900383.43170964
8.53175841492686	1900369.96550648
8.53965059107388	1900356.49930333
8.5475427672209	1900343.03310017
8.55543494336792	1900329.56689701
8.56332711951494	1900316.10069385
8.57121929566196	1900302.63449069
8.57911147180898	1900289.16828753
8.58700364795599	1900275.70208437
8.59489582410301	1900262.23588121
8.60278800025003	1900248.76967805
8.61068017639705	1900235.30347489
8.61857235254407	1900221.83727173
8.62646452869109	1900208.37106857
8.6343567048381	1900194.90486542
8.64224888098512	1900181.43866226
8.65014105713214	1900167.9724591
8.65803323327916	1900154.50625594
8.66592540942618	1900141.04005278
8.6738175855732	1900127.57384962
8.68170976172021	1900114.10764646
8.68960193786723	1900100.6414433
8.69749411401425	1900087.17524014
8.70538629016127	1900073.70903698
8.71327846630829	1900060.24283382
8.72117064245531	1900046.77663066
8.72906281860233	1900033.33838166
8.73695499474934	1900019.96369061
8.74484717089636	1900006.58899956
8.75273934704338	1899993.21430852
8.7606315231904	1899979.83961747
8.76852369933742	1899966.46492642
8.77641587548444	1899953.09023537
8.78430805163145	1899939.71554432
8.79220022777847	1899926.34085328
8.80009240392549	1899912.96616223
8.80798458007251	1899899.59147118
8.81587675621953	1899886.21678013
8.82376893236655	1899872.84208908
8.83166110851356	1899859.46739804
8.83955328466058	1899846.09270699
8.8474454608076	1899832.71801594
8.85533763695462	1899819.34332489
8.86322981310164	1899805.96863384
8.87112198924866	1899792.5939428
8.87901416539568	1899779.21925175
8.88690634154269	1899765.8445607
8.89479851768971	1899752.46986965
8.90269069383673	1899739.09517861
8.91058286998375	1899725.72048756
8.91847504613077	1899712.34579651
8.92636722227778	1899698.97110546
8.9342593984248	1899685.59641441
8.94215157457182	1899672.22172337
8.95004375071884	1899658.84703232
8.95793592686586	1899645.47234127
8.96582810301288	1899632.09765022
8.9737202791599	1899618.72295917
8.98161245530691	1899604.24553831
8.98950463145393	1899587.62645474
8.99739680760095	1899571.00737117
9.00528898374797	1899554.3882876
9.01318115989499	1899537.76920403
9.021073336042	1899521.15012046
9.02896551218902	1899504.53103689
9.03685768833604	1899487.91195332
9.04474986448306	1899471.29286974
9.05264204063008	1899454.67378617
9.0605342167771	1899438.0547026
9.06842639292412	1899421.43561903
9.07631856907113	1899404.81653546
9.08421074521815	1899388.19745189
9.09210292136517	1899371.57836832
9.09999509751219	1899354.95928475
9.10788727365921	1899338.34020118
9.11577944980623	1899321.72111761
9.12367162595324	1899305.10203404
9.13156380210026	1899288.48295046
9.13945597824728	1899271.86386689
9.1473481543943	1899255.24478332
9.15524033054132	1899238.62569975
9.16313250668834	1899222.00661618
9.17102468283535	1899205.38753261
9.17891685898237	1899188.76844904
9.18680903512939	1899172.14936547
9.19470121127641	1899155.5302819
9.20259338742343	1899138.91119833
9.21048556357045	1899122.29211476
9.21837773971746	1899105.67303118
9.22626991586448	1899089.05394761
9.2341620920115	1899073.90248223
9.24205426815852	1899060.5964411
9.24994644430554	1899047.29039997
9.25783862045256	1899033.98435884
9.26573079659958	1899020.67831771
9.27362297274659	1899007.37227658
9.28151514889361	1898994.06623545
9.28940732504063	1898980.76019432
9.29729950118765	1898967.45415319
9.30519167733467	1898954.14811206
9.31308385348168	1898940.84207093
9.3209760296287	1898927.5360298
9.32886820577572	1898914.22998867
9.33676038192274	1898900.92394754
9.34465255806976	1898887.61790641
9.35254473421678	1898874.31186528
9.36043691036379	1898861.00582415
9.36832908651081	1898847.69978303
9.37622126265783	1898834.3937419
9.38411343880485	1898821.08770077
9.39200561495187	1898807.78165964
9.39989779109889	1898794.47561851
9.4077899672459	1898781.16957738
9.41568214339292	1898767.86353625
9.42357431953994	1898754.55749512
9.43146649568696	1898741.25145399
9.43935867183398	1898727.94541286
9.447250847981	1898714.63937173
9.45514302412802	1898701.3333306
9.46303520027503	1898688.02728947
9.47092737642205	1898674.72124834
9.47881955256907	1898661.41520721
9.48671172871609	1898647.94664519
9.49460390486311	1898634.37497647
9.50249608101013	1898620.80330775
9.51038825715714	1898607.23163903
9.51828043330416	1898593.65997031
9.52617260945118	1898580.0883016
9.5340647855982	1898566.51663288
9.54195696174522	1898552.94496416
9.54984913789224	1898539.37329544
9.55774131403925	1898525.80162673
9.56563349018627	1898512.22995801
9.57352566633329	1898498.65828929
9.58141784248031	1898485.08662057
9.58931001862733	1898471.51495185
9.59720219477435	1898457.94328314
9.60509437092137	1898444.37161442
9.61298654706838	1898430.7999457
9.6208787232154	1898417.22827698
9.62877089936242	1898403.65660827
9.63666307550944	1898390.08493955
9.64455525165646	1898376.51327083
9.65244742780347	1898362.94160211
9.66033960395049	1898349.36993339
9.66823178009751	1898335.79826468
9.67612395624453	1898322.22659596
9.68401613239155	1898308.65492724
9.69190830853857	1898295.08325852
9.69980048468559	1898281.51158981
9.7076926608326	1898267.93992109
9.71558483697962	1898254.36825237
9.72347701312664	1898240.79658365
9.73136918927366	1898227.22491493
9.73926136542068	1898210.92892056
9.74715354156769	1898194.13584328
9.75504571771472	1898177.342766
9.76293789386173	1898160.54968872
9.77083007000875	1898143.75661144
9.77872224615577	1898126.96353416
9.78661442230279	1898110.17045687
9.79450659844981	1898093.37737959
9.80239877459682	1898076.58430231
9.81029095074384	1898059.79122503
9.81818312689086	1898042.99814775
9.82607530303788	1898026.20507047
9.8339674791849	1898009.41199318
9.84185965533192	1897992.6189159
9.84975183147893	1897975.82583862
9.85764400762595	1897959.03276134
9.86553618377297	1897942.23968406
9.87342835991999	1897925.44660677
9.88132053606701	1897908.65352949
9.88921271221403	1897891.86045221
9.89710488836104	1897875.06737493
9.90499706450806	1897858.27429765
9.91288924065508	1897841.48122037
9.9207814168021	1897824.68814308
9.92867359294912	1897807.8950658
9.93656576909614	1897791.10198852
9.94445794524315	1897774.30891124
9.95235012139017	1897757.51583396
9.96024229753719	1897740.72275667
9.96813447368421	1897723.92967939
9.97602664983123	1897707.13660211
9.98391882597825	1897690.83418008
9.99181100212527	1897677.4594016
9.99970317827228	1897664.08462311
10.0075953544193	1897650.70984462
10.0154875305663	1897637.33506614
10.0233797067133	1897623.96028765
10.0312718828604	1897610.58550916
10.0391640590074	1897597.21073068
10.0470562351544	1897583.83595219
10.0549484113014	1897570.4611737
10.0628405874484	1897557.08639522
10.0707327635954	1897543.71161673
10.0786249397425	1897530.33683824
10.0865171158895	1897516.96205976
10.0944092920365	1897503.58728127
10.1023014681835	1897490.21250278
10.1101936443305	1897476.8377243
10.1180858204776	1897463.46294581
10.1259779966246	1897450.08816732
10.1338701727716	1897436.71338884
10.1417623489186	1897423.33861035
10.1496545250656	1897409.96383186
10.1575467012127	1897396.58905338
10.1654388773597	1897383.21427489
10.1733310535067	1897369.8394964
10.1812232296537	1897356.46471792
10.1891154058007	1897343.08993943
10.1970075819477	1897329.71516094
10.2048997580948	1897316.34038246
10.2127919342418	1897302.96560397
10.2206841103888	1897289.59082548
10.2285762865358	1897276.216047
10.2364684626828	1897262.78589549
10.2443606388299	1897249.30132735
10.2522528149769	1897235.8167592
10.2601449911239	1897222.33219106
10.2680371672709	1897208.84762292
10.2759293434179	1897195.36305477
10.2838215195649	1897181.87848663
10.291713695712	1897168.39391849
10.299605871859	1897154.90935035
10.307498048006	1897141.4247822
10.315390224153	1897127.94021406
10.3232824003	1897114.45564592
10.3311745764471	1897100.97107777
10.3390667525941	1897087.48650963
10.3469589287411	1897074.00194149
10.3548511048881	1897060.51737335
10.3627432810351	1897047.0328052
10.3706354571821	1897033.54823706
10.3785276333292	1897020.06366892
10.3864198094762	1897006.57910077
10.3943119856232	1896993.09453263
10.4022041617702	1896979.60996449
10.4100963379172	1896966.12539635
10.4179885140643	1896952.6408282
10.4258806902113	1896939.15626006
10.4337728663583	1896925.67169192
10.4416650425053	1896912.18712377
10.4495572186523	1896898.70255563
10.4574493947993	1896885.21798749
10.4653415709464	1896871.73341935
10.4732337470934	1896858.2488512
10.4811259232404	1896844.76428306
10.4890180993874	1896830.02137587
10.4969102755344	1896815.1801276
10.5048024516815	1896800.33887933
10.5126946278285	1896785.49763106
10.5205868039755	1896770.65638279
10.5284789801225	1896755.81513452
10.5363711562695	1896740.97388625
10.5442633324166	1896726.13263798
10.5521555085636	1896711.29138971
10.5600476847106	1896696.45014144
10.5679398608576	1896681.60889316
10.5758320370046	1896666.76764489
10.5837242131516	1896651.92639662
10.5916163892987	1896637.08514835
10.5995085654457	1896622.24390008
10.6074007415927	1896607.40265181
10.6152929177397	1896592.56140354
10.6231850938867	1896577.72015527
10.6310772700338	1896562.878907
10.6389694461808	1896548.03765873
10.6468616223278	1896533.19641045
10.6547537984748	1896518.35516218
10.6626459746218	1896503.51391391
10.6705381507688	1896488.67266564
10.6784303269159	1896473.83141737
10.6863225030629	1896458.9901691
10.6942146792099	1896444.14892083
10.7021068553569	1896429.30767256
10.7099990315039	1896414.46642429
10.717891207651	1896399.62517602
10.725783383798	1896384.78392774
10.733675559945	1896370.25724233
10.741567736092	1896356.17832777
10.749459912239	1896342.09941322
10.757352088386	1896328.02049867
10.7652442645331	1896313.94158412
10.7731364406801	1896299.86266956
10.7810286168271	1896285.78375501
10.7889207929741	1896271.70484046
10.7968129691211	1896257.62592591
10.8047051452682	1896243.54701135
10.8125973214152	1896229.4680968
10.8204894975622	1896215.38918225
10.8283816737092	1896201.3102677
10.8362738498562	1896187.23135314
10.8441660260032	1896173.15243859
10.8520582021503	1896159.07352404
10.8599503782973	1896144.99460949
10.8678425544443	1896130.91569493
10.8757347305913	1896116.83678038
10.8836269067383	1896102.75786583
10.8915190828854	1896088.67895128
10.8994112590324	1896074.60003672
10.9073034351794	1896060.52112217
10.9151956113264	1896046.44220762
10.9230877874734	1896032.36329306
10.9309799636205	1896018.28437851
10.9388721397675	1896004.20546396
10.9467643159145	1895990.12654941
10.9546564920615	1895976.04763485
10.9625486682085	1895961.9687203
10.9704408443555	1895947.88980575
10.9783330205026	1895933.8108912
10.9862251966496	1895923.4333659
10.9941173727966	1895913.21072299
11.0020095489436	1895902.98808007
11.0099017250906	1895892.76543716
11.0177939012377	1895882.54279425
11.0256860773847	1895872.32015133
11.0335782535317	1895862.09750842
11.0414704296787	1895851.87486551
11.0493626058257	1895841.65222259
11.0572547819727	1895831.42957968
11.0651469581198	1895821.20693677
11.0730391342668	1895810.98429385
11.0809313104138	1895800.76165094
11.0888234865608	1895790.53900803
11.0967156627078	1895780.31636511
11.1046078388549	1895770.0937222
11.1125000150019	1895759.87107929
11.1203921911489	1895749.64843637
11.1282843672959	1895739.42579346
11.1361765434429	1895729.20315055
11.1440687195899	1895718.98050763
11.151960895737	1895708.75786472
11.159853071884	1895698.53522181
11.167745248031	1895688.31257889
11.175637424178	1895678.08993598
11.183529600325	1895667.86729307
11.1914217764721	1895657.64465015
11.1993139526191	1895647.42200724
11.2072061287661	1895637.19936433
11.2150983049131	1895626.97672141
11.2229904810601	1895616.7540785
11.2308826572072	1895603.08588938
11.2387748333542	1895586.78887973
11.2466670095012	1895570.49187009
11.2545591856482	1895554.19486044
11.2624513617952	1895537.8978508
11.2703435379422	1895521.60084115
11.2782357140893	1895505.30383151
11.2861278902363	1895489.00682186
11.2940200663833	1895472.70981222
11.3019122425303	1895456.41280257
11.3098044186773	1895440.11579293
11.3176965948244	1895423.81878329
11.3255887709714	1895407.52177364
11.3334809471184	1895391.224764
11.3413731232654	1895374.92775435
11.3492652994124	1895358.63074471
11.3571574755594	1895342.33373506
11.3650496517065	1895326.03672542
11.3729418278535	1895309.73971577
11.3808340040005	1895293.44270613
11.3887261801475	1895277.14569648
11.3966183562945	1895260.84868684
11.4045105324416	1895244.55167719
11.4124027085886	1895228.25466755
11.4202948847356	1895211.9576579
11.4281870608826	1895195.66064826
11.4360792370296	1895179.36363861
11.4439714131766	1895163.06662897
11.4518635893237	1895146.76961932
11.4597557654707	1895130.47260968
11.4676479416177	1895114.17560004
11.4755401177647	1895098.74461858
11.4834322939117	1895086.12994371
11.4913244700588	1895073.51526884
11.4992166462058	1895060.90059397
11.5071088223528	1895048.2859191
11.5150009984998	1895035.67124423
11.5228931746468	1895023.05656937
11.5307853507939	1895010.4418945
11.5386775269409	1894997.82721963
11.5465697030879	1894985.21254476
11.5544618792349	1894972.59786989
11.5623540553819	1894959.98319502
11.5702462315289	1894947.36852015
11.578138407676	1894934.75384529
11.586030583823	1894922.13917042
11.59392275997	1894909.52449555
11.601814936117	1894896.90982068
11.609707112264	1894884.29514581
11.6175992884111	1894871.68047094
11.6254914645581	1894859.06579607
11.6333836407051	1894846.4511212
11.6412758168521	1894833.83644634
11.6491679929991	1894821.22177147
11.6570601691461	1894808.6070966
11.6649523452932	1894795.99242173
11.6728445214402	1894783.37774686
11.6807366975872	1894770.76307199
11.6886288737342	1894758.14839712
11.6965210498812	1894745.53372226
11.7044132260283	1894732.91904739
11.7123054021753	1894720.30437252
11.7201975783223	1894707.68969765
11.7280897544693	1894693.07598926
11.7359819306163	1894678.38645456
11.7438741067633	1894663.69691986
11.7517662829104	1894649.00738517
11.7596584590574	1894634.31785047
11.7675506352044	1894619.62831577
11.7754428113514	1894604.93878107
11.7833349874984	1894590.24924638
11.7912271636455	1894575.55971168
11.7991193397925	1894560.87017698
11.8070115159395	1894546.18064229
11.8149036920865	1894531.49110759
11.8227958682335	1894516.80157289
11.8306880443805	1894502.1120382
11.8385802205276	1894487.4225035
11.8464723966746	1894472.7329688
11.8543645728216	1894458.0434341
11.8622567489686	1894443.35389941
11.8701489251156	1894428.66436471
11.8780411012627	1894413.97483001
11.8859332774097	1894399.28529532
11.8938254535567	1894384.59576062
11.9017176297037	1894369.90622592
11.9096098058507	1894355.21669122
11.9175019819978	1894340.52715653
11.9253941581448	1894325.83762183
11.9332863342918	1894311.14808713
11.9411785104388	1894296.45855244
11.9490706865858	1894281.76901774
11.9569628627328	1894267.07948304
11.9648550388799	1894252.38994834
11.9727472150269	1894237.64875272
11.9806393911739	1894222.89033775
11.9885315673209	1894208.13192278
11.9964237434679	1894193.37350781
12.004315919615	1894178.61509283
12.012208095762	1894163.85667786
12.020100271909	1894149.09826289
12.027992448056	1894134.33984792
12.035884624203	1894119.58143295
12.04377680035	1894104.82301798
12.0516689764971	1894090.06460301
12.0595611526441	1894075.30618804
12.0674533287911	1894060.54777307
12.0753455049381	1894045.7893581
12.0832376810851	1894031.03094313
12.0911298572322	1894016.27252816
12.0990220333792	1894001.51411319
12.1069142095262	1893986.75569822
12.1148063856732	1893971.99728325
12.1226985618202	1893957.23886828
12.1305907379672	1893942.4804533
12.1384829141143	1893927.72203833
12.1463750902613	1893912.96362336
12.1542672664083	1893898.20520839
12.1621594425553	1893883.44679342
12.1700516187023	1893868.68837845
12.1779437948494	1893853.92996348
12.1858359709964	1893839.17154851
12.1937281471434	1893824.41313354
12.2016203232904	1893809.65471857
12.2095124994374	1893794.8963036
12.2174046755844	1893782.0860763
12.2252968517315	1893770.61253763
12.2331890278785	1893759.13899895
12.2410812040255	1893747.66546028
12.2489733801725	1893736.1919216
12.2568655563195	1893724.71838293
12.2647577324666	1893713.24484426
12.2726499086136	1893701.77130558
12.2805420847606	1893690.29776691
12.2884342609076	1893678.82422823
12.2963264370546	1893667.35068956
12.3042186132017	1893655.87715089
12.3121107893487	1893644.40361221
12.3200029654957	1893632.93007354
12.3278951416427	1893621.45653486
12.3357873177897	1893609.98299619
12.3436794939367	1893598.50945752
12.3515716700838	1893587.03591884
12.3594638462308	1893575.56238017
12.3673560223778	1893564.08884149
12.3752481985248	1893552.61530282
12.3831403746718	1893541.14176415
12.3910325508189	1893529.66822547
12.3989247269659	1893518.1946868
12.4068169031129	1893506.72114812
12.4147090792599	1893495.24760945
12.4226012554069	1893483.77407078
12.4304934315539	1893472.3005321
12.438385607701	1893460.82699343
12.446277783848	1893449.35345475
12.454169959995	1893437.87991608
12.462062136142	1893423.46407627
12.469954312289	1893405.99664426
12.4778464884361	1893388.52921224
12.4857386645831	1893371.06178023
12.4936308407301	1893353.59434821
12.5015230168771	1893336.12691619
12.5094151930241	1893318.65948418
12.5173073691711	1893301.19205216
12.5251995453182	1893283.72462015
12.5330917214652	1893266.25718813
12.5409838976122	1893248.78975612
12.5488760737592	1893231.3223241
12.5567682499062	1893213.85489209
12.5646604260533	1893196.38746007
12.5725526022003	1893178.92002806
12.5804447783473	1893161.45259604
12.5883369544943	1893143.98516402
12.5962291306413	1893126.51773201
12.6041213067883	1893109.05029999
12.6120134829354	1893091.58286798
12.6199056590824	1893074.11543596
12.6277978352294	1893056.64800395
12.6356900113764	1893039.18057193
12.6435821875234	1893021.71313992
12.6514743636705	1893004.2457079
12.6593665398175	1892986.77827589
12.6672587159645	1892969.31084387
12.6751508921115	1892951.84341186
12.6830430682585	1892934.37597984
12.6909352444056	1892916.90854782
12.6988274205526	1892899.44111581
12.7067195966996	1892883.79002003
12.7146117728466	1892870.40357046
12.7225039489936	1892857.01712089
12.7303961251406	1892843.63067133
12.7382883012877	1892830.24422176
12.7461804774347	1892816.85777219
12.7540726535817	1892803.47132263
12.7619648297287	1892790.08487306
12.7698570058757	1892776.69842349
12.7777491820228	1892763.31197393
12.7856413581698	1892749.92552436
12.7935335343168	1892736.53907479
12.8014257104638	1892723.15262523
12.8093178866108	1892709.76617566
12.8172100627578	1892696.3797261
12.8251022389049	1892682.99327653
12.8329944150519	1892669.60682696
12.8408865911989	1892656.2203774
12.8487787673459	1892642.83392783
12.8566709434929	1892629.44747826
12.86456311964	1892616.0610287
12.872455295787	1892602.67457913
12.880347471934	1892589.28812956
12.888239648081	1892575.90168
12.896131824228	1892562.51523043
12.904024000375	1892549.12878086
12.9119161765221	1892535.7423313
12.9198083526691	1892522.35588173
12.9277005288161	1892508.96943217
12.9355927049631	1892495.5829826
12.9434848811101	1892482.19653303
12.9513770572572	1892468.8984939
12.9592692334042	1892455.70527048
12.9671614095512	1892442.51204706
12.9750535856982	1892429.31882364
12.9829457618452	1892416.12560022
12.9908379379923	1892402.9323768
12.9987301141393	1892389.73915339
13.0066222902863	1892376.54592997
13.0145144664333	1892363.35270655
13.0224066425803	1892350.15948313
13.0302988187273	1892336.96625971
13.0381909948744	1892323.7730363
13.0460831710214	1892310.57981288
13.0539753471684	1892297.38658946
13.0618675233154	1892284.19336604
13.0697596994624	1892271.00014262
13.0776518756095	1892257.8069192
13.0855440517565	1892244.61369579
13.0934362279035	1892231.42047237
13.1013284040505	1892218.22724895
13.1092205801975	1892205.03402553
13.1171127563445	1892191.84080211
13.1250049324916	1892178.64757869
13.1328971086386	1892165.45435528
13.1407892847856	1892152.26113186
13.1486814609326	1892139.06790844
13.1565736370796	1892125.87468502
13.1644658132267	1892112.6814616
13.1723579893737	1892099.48823818
13.1802501655207	1892086.29501477
13.1881423416677	1892073.10179135
13.1960345178147	1892060.4877643
13.2039266939617	1892048.38875999
13.2118188701088	1892036.28975567
13.2197110462558	1892024.19075135
13.2276032224028	1892012.09174704
13.2354953985498	1891999.99274272
13.2433875746968	1891987.89373841
13.2512797508439	1891975.79473409
13.2591719269909	1891963.69572977
13.2670641031379	1891951.59672546
13.2749562792849	1891939.49772114
13.2828484554319	1891927.39871683
13.2907406315789	1891915.29971251
13.298632807726	1891903.2007082
13.306524983873	1891891.10170388
13.31441716002	1891879.00269956
13.322309336167	1891866.90369525
13.330201512314	1891854.80469093
13.3380936884611	1891842.70568662
13.3459858646081	1891830.6066823
13.3538780407551	1891818.50767798
13.3617702169021	1891806.40867367
13.3696623930491	1891794.30966935
13.3775545691961	1891782.21066504
13.3854467453432	1891770.11166072
13.3933389214902	1891758.01265641
13.4012310976372	1891745.91365209
13.4091232737842	1891733.81464777
13.4170154499312	1891721.71564346
13.4249076260783	1891709.61663914
13.4327998022253	1891697.51763483
13.4406919783723	1891685.57670786
13.4485841545193	1891673.71748434
13.4564763306663	1891661.85826081
13.4643685068134	1891649.99903729
13.4722606829604	1891638.13981377
13.4801528591074	1891626.28059025
13.4880450352544	1891614.42136673
13.4959372114014	1891602.5621432
13.5038293875484	1891590.70291968
13.5117215636955	1891578.84369616
13.5196137398425	1891566.98447264
13.5275059159895	1891555.12524911
13.5353980921365	1891543.26602559
13.5432902682835	1891531.40680207
13.5511824444306	1891519.54757855
13.5590746205776	1891507.68835502
13.5669667967246	1891495.8291315
13.5748589728716	1891483.96990798
13.5827511490186	1891472.11068446
13.5906433251656	1891460.25146093
13.5985355013127	1891448.39223741
13.6064276774597	1891436.53301389
13.6143198536067	1891424.67379037
13.6222120297537	1891412.81456684
13.6301042059007	1891400.95534332
13.6379963820478	1891389.0961198
13.6458885581948	1891377.23689628
13.6537807343418	1891365.37767276
13.6616729104888	1891353.51844923
13.6695650866358	1891341.65922571
13.6774572627828	1891329.80000219
13.6853494389299	1891317.29042421
13.6932416150769	1891304.66299612
13.7011337912239	1891292.03556803
13.7090259673709	1891279.40813994
13.7169181435179	1891266.78071185
13.724810319665	1891254.15328376
13.732702495812	1891241.52585567
13.740594671959	1891228.89842759
13.748486848106	1891216.2709995
13.756379024253	1891203.64357141
13.7642712004	1891191.01614332
13.7721633765471	1891178.38871523
13.7800555526941	1891165.76128714
13.7879477288411	1891153.13385905
13.7958399049881	1891140.50643096
13.8037320811351	1891127.87900287
13.8116242572822	1891115.25157478
13.8195164334292	1891102.62414669
13.8274086095762	1891089.9967186
13.8353007857232	1891077.36929051
13.8431929618702	1891064.74186242
13.8510851380173	1891052.11443433
13.8589773141643	1891039.48700624
13.8668694903113	1891026.85957815
13.8747616664583	1891014.23215006
13.8826538426053	1891001.60472197
13.8905460187523	1890988.97729388
13.8984381948994	1890976.34986579
13.9063303710464	1890963.7224377
13.9142225471934	1890951.09500961
13.9221147233404	1890938.41848307
13.9300068994874	1890925.24889611
13.9378990756345	1890912.07930914
13.9457912517815	1890898.90972218
13.9536834279285	1890885.74013521
13.9615756040755	1890872.57054825
13.9694677802225	1890859.40096128
13.9773599563695	1890846.23137432
13.9852521325166	1890833.06178735
13.9931443086636	1890819.89220039
14.0010364848106	1890806.72261343
14.0089286609576	1890793.55302646
14.0168208371046	1890780.3834395
14.0247130132517	1890767.21385253
14.0326051893987	1890754.04426557
14.0404973655457	1890740.8746786
14.0483895416927	1890727.70509164
14.0562817178397	1890714.53550467
14.0641738939867	1890701.36591771
14.0720660701338	1890688.19633074
14.0799582462808	1890675.02674378
14.0878504224278	1890661.85715681
14.0957425985748	1890648.68756985
14.1036347747218	1890635.51798288
14.1115269508689	1890622.34839592
14.1194191270159	1890609.17880895
14.1273113031629	1890596.00922199
14.1352034793099	1890582.83963502
14.1430956554569	1890569.67004806
14.150987831604	1890556.50046109
14.158880007751	1890543.33087413
14.166772183898	1890530.52417931
14.174664360045	1890518.28350505
14.182556536192	1890506.0428308
14.190448712339	1890493.80215655
14.1983408884861	1890481.5614823
14.2062330646331	1890469.32080805
14.2141252407801	1890457.08013379
14.2220174169271	1890444.83945954
14.2299095930741	1890432.59878529
14.2378017692212	1890420.35811104
14.2456939453682	1890408.11743679
14.2535861215152	1890395.87676253
14.2614782976622	1890383.63608828
14.2693704738092	1890371.39541403
14.2772626499562	1890359.15473978
14.2851548261033	1890346.91406553
14.2930470022503	1890334.67339128
14.3009391783973	1890322.43271702
14.3088313545443	1890310.19204277
14.3167235306913	1890297.95136852
14.3246157068384	1890285.71069427
14.3325078829854	1890273.47002002
14.3404000591324	1890261.22934576
14.3482922352794	1890248.98867151
14.3561844114264	1890236.74799726
14.3640765875734	1890224.50732301
14.3719687637205	1890212.26664876
14.3798609398675	1890200.0259745
14.3877531160145	1890187.78530025
14.3956452921615	1890175.544626
14.4035374683085	1890163.30395175
14.4114296444556	1890149.69065842
14.4193218206026	1890135.61533492
14.4272139967496	1890121.54001141
14.4351061728966	1890107.46468791
14.4429983490436	1890093.3893644
14.4508905251906	1890079.3140409
14.4587827013377	1890065.2387174
14.4666748774847	1890051.16339389
14.4745670536317	1890037.08807039
14.4824592297787	1890023.01274688
14.4903514059257	1890008.93742338
14.4982435820728	1889994.86209988
14.5061357582198	1889980.78677637
14.5140279343668	1889966.71145287
14.5219201105138	1889952.63612937
14.5298122866608	1889938.56080586
14.5377044628079	1889924.48548236
14.5455966389549	1889910.41015885
14.5534888151019	1889896.33483535
14.5613809912489	1889882.25951185
14.5692731673959	1889868.18418834
14.5771653435429	1889854.10886484
14.58505751969	1889840.03354133
14.592949695837	1889825.95821783
14.600841871984	1889811.88289433
14.608734048131	1889797.80757082
14.616626224278	1889783.73224732
14.6245184004251	1889769.65692381
14.6324105765721	1889755.58160031
14.6403027527191	1889741.50627681
14.6481949288661	1889727.71627086
14.6560871050131	1889715.40024543
14.6639792811601	1889703.08422
14.6718714573072	1889690.76819458
14.6797636334542	1889678.45216915
14.6876558096012	1889666.13614372
14.6955479857482	1889653.8201183
14.7034401618952	1889641.50409287
14.7113323380423	1889629.18806744
14.7192245141893	1889616.87204202
14.7271166903363	1889604.55601659
14.7350088664833	1889592.23999116
14.7429010426303	1889579.92396574
14.7507932187773	1889567.60794031
14.7586853949244	1889555.29191488
14.7665775710714	1889542.97588945
14.7744697472184	1889530.65986403
14.7823619233654	1889518.3438386
14.7902540995124	1889506.02781317
14.7981462756595	1889493.71178775
14.8060384518065	1889481.39576232
14.8139306279535	1889469.07973689
14.8218228041005	1889456.76371147
14.8297149802475	1889444.44768604
14.8376071563945	1889432.13166061
14.8454993325416	1889419.81563519
14.8533915086886	1889407.49960976
14.8612836848356	1889395.18358433
14.8691758609826	1889382.86755891
14.8770680371296	1889370.55153348
14.8849602132767	1889358.23550805
14.8928523894237	1889346.08069474
14.9007445655707	1889334.01926513
14.9086367417177	1889321.95783552
14.9165289178647	1889309.89640591
14.9244210940118	1889297.8349763
14.9323132701588	1889285.77354669
14.9402054463058	1889273.71211708
14.9480976224528	1889261.65068747
14.9559897985998	1889249.58925786
14.9638819747468	1889237.52782825
14.9717741508939	1889225.46639864
14.9796663270409	1889213.40496903
14.9875585031879	1889201.34353942
14.9954506793349	1889189.28210981
15.0033428554819	1889177.2206802
15.011235031629	1889165.15925059
15.019127207776	1889153.09782098
15.027019383923	1889141.03639137
15.03491156007	1889128.97496176
15.042803736217	1889116.91353215
15.050695912364	1889104.85210254
15.0585880885111	1889092.79067293
15.0664802646581	1889080.72924332
15.0743724408051	1889068.66781371
15.0822646169521	1889056.6063841
15.0901567930991	1889044.54495449
15.0980489692462	1889032.48352488
15.1059411453932	1889020.42209527
15.1138333215402	1889008.36066566
15.1217254976872	1888996.29923605
15.1296176738342	1888983.98036233
15.1375098499812	1888970.30725947
15.1454020261283	1888956.63415661
15.1532942022753	1888942.96105375
15.1611863784223	1888929.28795089
15.1690785545693	1888915.61484804
15.1769707307163	1888901.94174518
15.1848629068634	1888888.26864232
15.1927550830104	1888874.59553946
15.2006472591574	1888860.9224366
15.2085394353044	1888847.24933374
15.2164316114514	1888833.57623088
15.2243237875984	1888819.90312803
15.2322159637455	1888806.23002517
15.2401081398925	1888792.55692231
15.2480003160395	1888778.88381945
15.2558924921865	1888765.21071659
15.2637846683335	1888751.53761373
15.2716768444806	1888737.86451087
15.2795690206276	1888724.19140802
15.2874611967746	1888710.51830516
15.2953533729216	1888696.8452023
15.3032455490686	1888683.17209944
15.3111377252157	1888669.49899658
15.3190299013627	1888655.82589372
15.3269220775097	1888642.15279086
15.3348142536567	1888628.47968801
15.3427064298037	1888614.80658515
15.3505986059507	1888601.13348229
15.3584907820978	1888587.46037943
15.3663829582448	1888573.78727657
15.3742751343918	1888559.8604678
15.3821673105388	1888545.84568476
15.3900594866858	1888531.83090172
15.3979516628329	1888517.81611869
15.4058438389799	1888503.80133565
15.4137360151269	1888489.78655261
15.4216281912739	1888475.77176957
15.4295203674209	1888461.75698653
15.4374125435679	1888447.7422035
15.445304719715	1888433.72742046
15.453196895862	1888419.71263742
15.461089072009	1888405.69785438
15.468981248156	1888391.68307135
15.476873424303	1888377.66828831
15.4847656004501	1888363.65350527
15.4926577765971	1888349.63872223
15.5005499527441	1888335.6239392
15.5084421288911	1888321.60915616
15.5163343050381	1888307.59437312
15.5242264811851	1888293.57959008
15.5321186573322	1888279.56480704
15.5400108334792	1888265.55002401
15.5479030096262	1888251.53524097
15.5557951857732	1888237.52045793
15.5636873619202	1888223.50567489
15.5715795380673	1888209.49089186
15.5794717142143	1888195.47610882
15.5873638903613	1888181.46132578
15.5952560665083	1888167.44654274
15.6031482426553	1888153.4317597
15.6110404188024	1888140.78052407
15.6189325949494	1888130.34758399
15.6268247710964	1888119.91464391
15.6347169472434	1888109.48170383
15.6426091233904	1888099.04876375
15.6505012995374	1888088.61582367
15.6583934756845	1888078.18288359
15.6662856518315	1888067.74994351
15.6741778279785	1888057.31700343
15.6820700041255	1888046.88406334
15.6899621802725	1888036.45112326
15.6978543564196	1888026.01818318
15.7057465325666	1888015.5852431
15.7136387087136	1888005.15230302
15.7215308848606	1887994.71936294
15.7294230610076	1887984.28642286
15.7373152371546	1887973.85348278
15.7452074133017	1887963.42054269
15.7530995894487	1887952.98760261
15.7609917655957	1887942.55466253
15.7688839417427	1887932.12172245
15.7767761178897	1887921.68878237
[truncated: 6,000 more rows]
