# Supplementary material for: The reverse quantum limit and its implications for unconventional quantum oscillations in YbB12
Source: Nat Commun. 2024 Feb 21;15:1607. doi: 10.1038/s41467-024-45801-2 (PMC10881586; doi:10.1038/s41467-024-45801-2)
Supplement: Supplementary file 3 — Source Data [file 41467_2024_45801_MOESM3_ESM.zip › Source_Data/fvH_varyAngle/fvH_4.6_deg.csv]

0.000295	1973673.825692
0.00818440930116265	1973664.01224452
0.0160738186023253	1973677.45595071
0.0239632279034879	1973702.23369283
0.0318526372046506	1973705.74837109
0.0397420465058132	1973693.74295723
0.0476314558069759	1973695.6785879
0.0555208651081385	1973683.95745233
0.0634102744093012	1973702.54326554
0.0712996837104638	1973684.38089335
0.0791890930116265	1973710.90691464
0.0870785023127891	1973657.87339401
0.0949679116139518	1973676.86107954
0.102857320915114	1973683.2737597
0.110746730216277	1973378.88120957
0.11863613951744	1973165.33744483
0.126525548818602	1972951.79368008
0.134414958119765	1972738.24991534
0.142304367420928	1972524.70615059
0.15019377672209	1972311.16238585
0.158083186023253	1972225.83076119
0.165972595324416	1972222.26810276
0.173862004625578	1972218.70544433
0.181751413926741	1972215.1427859
0.189640823227903	1972211.58012748
0.197530232529066	1972208.01746905
0.205419641830229	1972204.45481062
0.213309051131391	1972200.8921522
0.221198460432554	1972197.32949377
0.229087869733717	1972193.76683534
0.236977279034879	1972190.20417691
0.244866688336042	1972186.64151849
0.252756097637205	1972183.07886006
0.260645506938367	1972179.51620163
0.26853491623953	1972175.95354321
0.276424325540693	1972172.39088478
0.284313734841855	1972168.82822635
0.292203144143018	1972165.26556792
0.300092553444181	1972161.7029095
0.307981962745343	1972158.14025107
0.315871372046506	1972154.57759264
0.323760781347669	1972151.01493422
0.331650190648831	1972147.45227579
0.339539599949994	1972143.88961736
0.347429009251156	1972146.33694175
0.355318418552319	1972158.26940457
0.363207827853482	1972170.20186738
0.371097237154644	1972182.13433019
0.378986646455807	1972194.06679301
0.38687605575697	1972205.99925582
0.394765465058132	1972217.93171863
0.402654874359295	1972229.86418145
0.410544283660458	1972241.79664426
0.41843369296162	1972253.72910707
0.426323102262783	1972265.66156989
0.434212511563945	1972277.5940327
0.442101920865108	1972289.52649551
0.449991330166271	1972301.45895833
0.457880739467433	1972313.39142114
0.465770148768596	1972325.32388396
0.473659558069759	1972337.25634677
0.481548967370921	1972349.18880958
0.489438376672084	1972361.1212724
0.497327785973247	1972373.05373521
0.505217195274409	1972384.98619802
0.513106604575572	1972396.91866084
0.520996013876735	1972408.85112365
0.528885423177897	1972420.78358646
0.53677483247906	1972432.71604928
0.544664241780223	1972444.64851209
0.552553651081385	1972456.5809749
0.560443060382548	1972468.51343772
0.56833246968371	1972480.44590053
0.576221878984873	1972492.37836334
0.584111288286036	1972504.31082616
0.592000697587198	1972516.24328897
0.599890106888361	1972528.17575178
0.607779516189524	1972540.1082146
0.615668925490686	1972552.04067741
0.623558334791849	1972563.97314023
0.631447744093012	1972575.90560304
0.639337153394174	1972587.83806585
0.647226562695337	1972599.77052867
0.6551159719965	1972611.70299148
0.663005381297662	1972623.63545429
0.670894790598825	1972628.28817308
0.678784199899988	1972632.59827672
0.68667360920115	1972636.90838036
0.694563018502313	1972641.218484
0.702452427803475	1972645.52858764
0.710341837104638	1972649.83869128
0.718231246405801	1972654.14879491
0.726120655706963	1972658.45889855
0.734010065008126	1972662.76900219
0.741899474309289	1972667.07910583
0.749788883610451	1972671.38920947
0.757678292911614	1972675.69931311
0.765567702212777	1972680.00941675
0.773457111513939	1972684.31952039
0.781346520815102	1972688.62962403
0.789235930116265	1972692.93972767
0.797125339417427	1972697.24983131
0.80501474871859	1972701.55993495
0.812904158019753	1972705.87003859
0.820793567320915	1972710.18014223
0.828682976622078	1972714.49024587
0.83657238592324	1972718.80034951
0.844461795224403	1972723.11045315
0.852351204525566	1972727.42055678
0.860240613826728	1972731.73066042
0.868130023127891	1972736.04076406
0.876019432429054	1972740.3508677
0.883908841730216	1972744.66097134
0.891798251031379	1972748.97107498
0.899687660332542	1972753.28117862
0.907577069633704	1972757.59128226
0.915466478934867	1972761.9013859
0.92335588823603	1972766.21148954
0.931245297537192	1972770.52159318
0.939134706838355	1972774.83169682
0.947024116139517	1972779.14180046
0.95491352544068	1972783.4519041
0.962802934741843	1972787.76200774
0.970692344043005	1972792.07211138
0.978581753344168	1972796.38221502
0.986471162645331	1972800.69231865
0.994360571946493	1972805.00242229
1.00224998124766	1972809.31252593
1.01013939054882	1972813.62262957
1.01802879984998	1972817.93273321
1.02591820915114	1972822.24283685
1.03380761845231	1972826.55294049
1.04169702775347	1972830.86304413
1.04958643705463	1972834.97502693
1.05747584635579	1972837.09731517
1.06536525565696	1972839.21960341
1.07325466495812	1972841.34189166
1.08114407425928	1972843.4641799
1.08903348356044	1972845.58646814
1.09692289286161	1972847.70875638
1.10481230216277	1972849.83104462
1.11270171146393	1972851.95333287
1.1205911207651	1972854.07562111
1.12848053006626	1972856.19790935
1.13636993936742	1972858.32019759
1.14425934866858	1972860.44248583
1.15214875796975	1972862.56477408
1.16003816727091	1972864.68706232
1.16792757657207	1972866.80935056
1.17581698587323	1972868.9316388
1.1837063951744	1972871.05392704
1.19159580447556	1972873.17621528
1.19948521377672	1972875.29850353
1.20737462307788	1972877.42079177
1.21526403237905	1972879.54308001
1.22315344168021	1972881.66536825
1.23104285098137	1972883.78765649
1.23893226028254	1972885.90994474
1.2468216695837	1972888.03223298
1.25471107888486	1972890.15452122
1.26260048818602	1972892.27680946
1.27048989748719	1972894.3990977
1.27837930678835	1972896.52138595
1.28626871608951	1972898.64367419
1.29415812539067	1972900.76596243
1.30204753469184	1972902.88825067
1.309936943993	1972905.01053891
1.31782635329416	1972907.13282715
1.32571576259532	1972909.2551154
1.33360517189649	1972911.37740364
1.34149458119765	1972913.49969188
1.34938399049881	1972915.62198012
1.35727339979997	1972917.74426836
1.36516280910114	1972919.86655661
1.3730522184023	1972921.98884485
1.38094162770346	1972924.11113309
1.38883103700463	1972926.23342133
1.39672044630579	1972928.35570957
1.40460985560695	1972929.17917875
1.41249926490811	1972928.56957959
1.42038867420928	1972927.95998042
1.42827808351044	1972927.35038126
1.4361674928116	1972926.74078209
1.44405690211276	1972926.13118293
1.45194631141393	1972925.52158376
1.45983572071509	1972924.9119846
1.46772513001625	1972924.30238543
1.47561453931741	1972923.69278627
1.48350394861858	1972923.0831871
1.49139335791974	1972922.47358794
1.4992827672209	1972921.86398877
1.50717217652207	1972921.25438961
1.51506158582323	1972920.64479044
1.52295099512439	1972920.03519128
1.53084040442555	1972919.42559212
1.53872981372672	1972918.81599295
1.54661922302788	1972918.20639379
1.55450863232904	1972917.59679462
1.5623980416302	1972916.98719546
1.57028745093137	1972916.37759629
1.57817686023253	1972915.76799713
1.58606626953369	1972915.15839796
1.59395567883485	1972914.5487988
1.60184508813602	1972913.93919963
1.60973449743718	1972913.32960047
1.61762390673834	1972912.7200013
1.6255133160395	1972912.11040214
1.63340272534067	1972911.50080297
1.64129213464183	1972910.89120381
1.64918154394299	1972910.28160464
1.65707095324416	1972909.67200548
1.66496036254532	1972909.06240631
1.67284977184648	1972908.45280715
1.68073918114764	1972907.84320798
1.68862859044881	1972907.23360882
1.69651799974997	1972906.62400965
1.70440740905113	1972906.01441049
1.71229681835229	1972905.40481132
1.72018622765346	1972904.79521216
1.72807563695462	1972904.18561299
1.73596504625578	1972900.83538843
1.74385445555694	1972897.00538913
1.75174386485811	1972893.17538982
1.75963327415927	1972889.34539051
1.76752268346043	1972885.51539121
1.7754120927616	1972881.6853919
1.78330150206276	1972877.8553926
1.79119091136392	1972874.02539329
1.79908032066508	1972870.19539399
1.80696972996625	1972866.36539468
1.81485913926741	1972862.53539538
1.82274854856857	1972858.70539607
1.83063795786973	1972854.87539676
1.8385273671709	1972851.04539746
1.84641677647206	1972847.21539815
1.85430618577322	1972843.38539885
1.86219559507438	1972839.55539954
1.87008500437555	1972835.72540024
1.87797441367671	1972831.89540093
1.88586382297787	1972828.06540162
1.89375323227903	1972824.23540232
1.9016426415802	1972820.40540301
1.90953205088136	1972816.57540371
1.91742146018252	1972812.7454044
1.92531086948369	1972808.9154051
1.93320027878485	1972805.08540579
1.94108968808601	1972801.25540649
1.94897909738717	1972797.42540718
1.95686850668834	1972793.59540787
1.9647579159895	1972789.76540857
1.97264732529066	1972785.93540926
1.98053673459182	1972782.10540996
1.98842614389299	1972778.27541065
1.99631555319415	1972774.44541135
2.00420496249531	1972770.61541204
2.01209437179647	1972766.78541274
2.01998378109764	1972762.95541343
2.0278731903988	1972759.12541412
2.03576259969996	1972755.29541482
2.04365200900112	1972751.47205623
2.05154141830229	1972747.96345842
2.05943082760345	1972744.45486061
2.06732023690461	1972740.9462628
2.07520964620578	1972737.43766499
2.08309905550694	1972733.92906718
2.0909884648081	1972730.42046937
2.09887787410926	1972726.91187155
2.10676728341043	1972723.40327374
2.11465669271159	1972719.89467593
2.12254610201275	1972716.38607812
2.13043551131391	1972712.87748031
2.13832492061508	1972709.3688825
2.14621432991624	1972705.86028469
2.1541037392174	1972702.35168688
2.16199314851856	1972698.84308907
2.16988255781973	1972695.33449126
2.17777196712089	1972691.82589345
2.18566137642205	1972688.31729564
2.19355078572322	1972684.80869783
2.20144019502438	1972681.30010001
2.20932960432554	1972677.7915022
2.2172190136267	1972674.28290439
2.22510842292787	1972670.77430658
2.23299783222903	1972667.26570877
2.24088724153019	1972663.75711096
2.24877665083135	1972660.24851315
2.25666606013252	1972656.73991534
2.26455546943368	1972653.23131753
2.27244487873484	1972649.72271972
2.280334288036	1972646.21412191
2.28822369733717	1972642.7055241
2.29611310663833	1972639.19692629
2.30400251593949	1972635.68832847
2.31189192524065	1972632.17973066
2.31978133454182	1972628.67113285
2.32767074384298	1972625.16253504
2.33556015314414	1972621.65393723
2.34344956244531	1972618.14533942
2.35133897174647	1972613.51047694
2.35922838104763	1972607.57742307
2.36711779034879	1972601.64436921
2.37500719964996	1972595.71131534
2.38289660895112	1972589.77826147
2.39078601825228	1972583.8452076
2.39867542755344	1972577.91215373
2.40656483685461	1972571.97909986
2.41445424615577	1972566.046046
2.42234365545693	1972560.11299213
2.43023306475809	1972554.17993826
2.43812247405926	1972548.24688439
2.44601188336042	1972542.31383052
2.45390129266158	1972536.38077666
2.46179070196275	1972530.44772279
2.46968011126391	1972524.51466892
2.47756952056507	1972518.58161505
2.48545892986623	1972512.64856118
2.4933483391674	1972506.71550731
2.50123774846856	1972500.78245345
2.50912715776972	1972494.84939958
2.51701656707088	1972488.91634571
2.52490597637205	1972482.98329184
2.53279538567321	1972477.05023797
2.54068479497437	1972471.1171841
2.54857420427553	1972465.18413024
2.5564636135767	1972459.25107637
2.56435302287786	1972453.3180225
2.57224243217902	1972447.38496863
2.58013184148018	1972441.45191476
2.58802125078135	1972435.5188609
2.59591066008251	1972429.58580703
2.60380006938367	1972423.65275316
2.61168947868484	1972417.71969929
2.619578887986	1972411.78664542
2.62746829728716	1972405.85359155
2.63535770658832	1972399.92053769
2.64324711588949	1972393.98748382
2.65113652519065	1972385.02919167
2.65902593449181	1972375.71478796
2.66691534379297	1972366.40038424
2.67480475309414	1972357.08598053
2.6826941623953	1972347.77157682
2.69058357169646	1972338.45717311
2.69847298099762	1972329.1427694
2.70636239029879	1972319.82836569
2.71425179959995	1972310.51396198
2.72214120890111	1972301.19955827
2.73003061820228	1972291.88515455
2.73792002750344	1972282.57075084
2.7458094368046	1972273.25634713
2.75369884610576	1972263.94194342
2.76158825540693	1972254.62753971
2.76947766470809	1972245.313136
2.77736707400925	1972235.99873229
2.78525648331041	1972226.68432858
2.79314589261158	1972217.36992486
2.80103530191274	1972208.05552115
2.8089247112139	1972198.74111744
2.81681412051506	1972189.42671373
2.82470352981623	1972180.11231002
2.83259293911739	1972170.79790631
2.84048234841855	1972161.4835026
2.84837175771972	1972152.16909889
2.85626116702088	1972142.85469517
2.86415057632204	1972133.54029146
2.8720399856232	1972124.22588775
2.87992939492437	1972114.91148404
2.88781880422553	1972105.59708033
2.89570821352669	1972096.28267662
2.90359762282785	1972086.96827291
2.91148703212902	1972077.6538692
2.91937644143018	1972068.33946548
2.92726585073134	1972059.02506177
2.9351552600325	1972050.25774353
2.94304466933367	1972045.57314379
2.95093407863483	1972040.88854405
2.95882348793599	1972036.20394432
2.96671289723715	1972031.51934458
2.97460230653832	1972026.83474484
2.98249171583948	1972022.1501451
2.99038112514064	1972017.46554536
2.99827053444181	1972012.78094562
3.00615994374297	1972008.09634588
3.01404935304413	1972003.41174615
3.02193876234529	1971998.72714641
3.02982817164646	1971994.04254667
3.03771758094762	1971989.35794693
3.04560699024878	1971984.67334719
3.05349639954994	1971979.98874745
3.06138580885111	1971975.30414771
3.06927521815227	1971970.61954798
3.07716462745343	1971965.93494824
3.08505403675459	1971961.2503485
3.09294344605576	1971956.56574876
3.10083285535692	1971951.88114902
3.10872226465808	1971947.19654928
3.11661167395925	1971942.51194954
3.12450108326041	1971937.82734981
3.13239049256157	1971933.14275007
3.14027990186273	1971928.45815033
3.1481693111639	1971923.77355059
3.15605872046506	1971919.08895085
3.16394812976622	1971914.40435111
3.17183753906738	1971909.71975137
3.17972694836855	1971905.03515164
3.18761635766971	1971900.3505519
3.19550576697087	1971895.66595216
3.20339517627203	1971890.98135242
3.2112845855732	1971886.29675268
3.21917399487436	1971881.61215294
3.22706340417552	1971866.831384
3.23495281347668	1971851.99657287
3.24284222277785	1971837.16176174
3.25073163207901	1971822.32695062
3.25862104138017	1971807.49213949
3.26651045068134	1971792.65732836
3.2743998599825	1971777.82251723
3.28228926928366	1971762.98770611
3.29017867858482	1971748.15289498
3.29806808788599	1971733.31808385
3.30595749718715	1971718.48327272
3.31384690648831	1971703.6484616
3.32173631578947	1971688.81365047
3.32962572509064	1971673.97883934
3.3375151343918	1971659.14402821
3.34540454369296	1971644.30921709
3.35329395299412	1971629.47440596
3.36118336229529	1971614.63959483
3.36907277159645	1971599.8047837
3.37696218089761	1971584.96997258
3.38485159019878	1971570.13516145
3.39274099949994	1971555.30035032
3.4006304088011	1971540.46553919
3.40851981810226	1971525.63072807
3.41640922740343	1971510.79591694
3.42429863670459	1971495.96110581
3.43218804600575	1971481.12629468
3.44007745530691	1971466.29148356
3.44796686460808	1971451.45667243
3.45585627390924	1971436.6218613
3.4637456832104	1971421.78705018
3.47163509251156	1971406.95223905
3.47952450181273	1971392.11742792
3.48741391111389	1971377.28261679
3.49530332041505	1971362.44780566
3.50319272971621	1971351.30893869
3.51108213901738	1971345.32426664
3.51897154831854	1971339.33959459
3.5268609576197	1971333.35492254
3.53475036692087	1971327.37025049
3.54263977622203	1971321.38557844
3.55052918552319	1971315.40090639
3.55841859482435	1971309.41623434
3.56630800412552	1971303.43156229
3.57419741342668	1971297.44689024
3.58208682272784	1971291.46221819
3.589976232029	1971285.47754614
3.59786564133017	1971279.49287408
3.60575505063133	1971273.50820203
3.61364445993249	1971267.52352998
3.62153386923365	1971261.53885793
3.62942327853482	1971255.55418588
3.63731268783598	1971249.56951383
3.64520209713714	1971243.58484178
3.6530915064383	1971237.60016973
3.66098091573947	1971231.61549768
3.66887032504063	1971225.63082563
3.67675973434179	1971219.64615358
3.68464914364296	1971213.66148153
3.69253855294412	1971207.67680948
3.70042796224528	1971201.69213742
3.70831737154644	1971195.70746537
3.71620678084761	1971189.72279332
3.72409619014877	1971183.73812127
3.73198559944993	1971177.75344922
3.73987500875109	1971171.76877717
3.74776441805226	1971165.78410512
3.75565382735342	1971159.79943307
3.76354323665458	1971153.81476102
3.77143264595574	1971147.83008897
3.77932205525691	1971139.87539535
3.78721146455807	1971127.36871486
3.79510087385923	1971114.86203438
3.8029902831604	1971102.35535389
3.81087969246156	1971089.8486734
3.81876910176272	1971077.34199292
3.82665851106388	1971064.83531243
3.83454792036505	1971052.32863195
3.84243732966621	1971039.82195146
3.85032673896737	1971027.31527097
3.85821614826853	1971014.80859049
3.8661055575697	1971002.30191
3.87399496687086	1970989.79522952
3.88188437617202	1970977.28854903
3.88977378547318	1970964.78186854
3.89766319477435	1970952.27518806
3.90555260407551	1970939.76850757
3.91344201337667	1970927.26182709
3.92133142267783	1970914.7551466
3.929220831979	1970902.24846611
3.93711024128016	1970889.74178563
3.94499965058132	1970877.23510514
3.95288905988249	1970864.72842465
3.96077846918365	1970852.22174417
3.96866787848481	1970839.71506368
3.97655728778597	1970827.2083832
3.98444669708714	1970814.70170271
3.9923361063883	1970802.19502222
4.00022551568946	1970789.68834174
4.00811492499062	1970777.18166125
4.01600433429179	1970764.67498077
4.02389374359295	1970752.16830028
4.03178315289411	1970739.66161979
4.03967256219527	1970727.15493931
4.04756197149644	1970714.64825882
4.0554513807976	1970705.35982668
4.06334079009876	1970698.41458336
4.07123019939993	1970691.46934005
4.07911960870109	1970684.52409673
4.08700901800225	1970677.57885341
4.09489842730341	1970670.63361009
4.10278783660458	1970663.68836677
4.11067724590574	1970656.74312345
4.1185666552069	1970649.79788013
4.12645606450806	1970642.85263681
4.13434547380923	1970635.90739349
4.14223488311039	1970628.96215017
4.15012429241155	1970622.01690686
4.15801370171271	1970615.07166354
4.16590311101388	1970608.12642022
4.17379252031504	1970601.1811769
4.1816819296162	1970594.23593358
4.18957133891737	1970587.29069026
4.19746074821853	1970580.34544694
4.20535015751969	1970573.40020362
4.21323956682085	1970566.4549603
4.22112897612202	1970559.50971698
4.22901838542318	1970552.56447366
4.23690779472434	1970545.61923035
4.2447972040255	1970538.67398703
4.25268661332667	1970531.72874371
4.26057602262783	1970524.78350039
4.26846543192899	1970517.83825707
4.27635484123015	1970510.89301375
4.28424425053132	1970503.94777043
4.29213365983248	1970497.00252711
4.30002306913364	1970490.05728379
4.30791247843481	1970483.11204047
4.31580188773597	1970476.16679716
4.32369129703713	1970467.58807766
4.33158070633829	1970452.04162789
4.33947011563946	1970436.49517812
4.34735952494062	1970420.94872836
4.35524893424178	1970405.40227859
4.36313834354294	1970389.85582882
4.37102775284411	1970374.30937905
4.37891716214527	1970358.76292929
4.38680657144643	1970343.21647952
4.39469598074759	1970327.67002975
4.40258539004876	1970312.12357998
4.41047479934992	1970296.57713022
4.41836420865108	1970281.03068045
4.42625361795224	1970265.48423068
4.43414302725341	1970249.93778091
4.44203243655457	1970234.39133114
4.44992184585573	1970218.84488138
4.4578112551569	1970203.29843161
4.46570066445806	1970187.75198184
4.47359007375922	1970172.20553207
4.48147948306038	1970156.65908231
4.48936889236155	1970141.11263254
4.49725830166271	1970125.56618277
4.50514771096387	1970110.019733
4.51303712026503	1970094.47328324
4.5209265295662	1970078.92683347
4.52881593886736	1970063.3803837
4.53670534816852	1970047.83393393
4.54459475746968	1970032.28748416
4.55248416677085	1970016.7410344
4.56037357607201	1970001.19458463
4.56826298537317	1969985.64813486
4.57615239467434	1969970.10168509
4.5840418039755	1969954.55523533
4.59193121327666	1969939.68721343
4.59982062257782	1969931.79564567
4.60771003187899	1969923.90407792
4.61559944118015	1969916.01251016
4.62348885048131	1969908.12094241
4.63137825978247	1969900.22937465
4.63926766908364	1969892.3378069
4.6471570783848	1969884.44623914
4.65504648768596	1969876.55467139
4.66293589698712	1969868.66310363
4.67082530628829	1969860.77153588
4.67871471558945	1969852.87996812
4.68660412489061	1969844.98840036
4.69449353419177	1969837.09683261
4.70238294349294	1969829.20526485
4.7102723527941	1969821.3136971
4.71816176209526	1969813.42212934
4.72605117139643	1969805.53056159
4.73394058069759	1969797.63899383
4.74182998999875	1969789.74742608
4.74971939929991	1969781.85585832
4.75760880860108	1969773.96429057
4.76549821790224	1969766.07272281
4.7733876272034	1969758.18115506
4.78127703650456	1969750.2895873
4.78916644580573	1969742.39801955
4.79705585510689	1969734.50645179
4.80494526440805	1969726.61488404
4.81283467370921	1969718.72331628
4.82072408301038	1969710.83174853
4.82861349231154	1969702.94018077
4.8365029016127	1969695.04861302
4.84439231091386	1969687.15704526
4.85228172021503	1969679.26547751
4.86017112951619	1969669.80298894
4.86806053881735	1969655.25936764
4.87594994811852	1969640.71574635
4.88383935741968	1969626.17212505
4.89172876672084	1969611.62850376
4.899618176022	1969597.08488246
4.90750758532317	1969582.54126117
4.91539699462433	1969567.99763987
4.92328640392549	1969553.45401858
4.93117581322665	1969538.91039728
4.93906522252782	1969524.36677599
4.94695463182898	1969509.82315469
4.95484404113014	1969495.2795334
4.9627334504313	1969480.7359121
4.97062285973247	1969466.19229081
4.97851226903363	1969451.64866951
4.98640167833479	1969437.10504822
4.99429108763595	1969422.56142692
5.00218049693712	1969408.01780563
5.01006990623828	1969393.47418433
5.01795931553944	1969378.93056304
5.02584872484061	1969364.38694174
5.03373813414177	1969349.84332045
5.04162754344293	1969335.29969915
5.04951695274409	1969320.75607786
5.05740636204526	1969306.21245656
5.06529577134642	1969291.66883527
5.07318518064758	1969277.12521397
5.08107458994874	1969262.58159268
5.08896399924991	1969248.03797138
5.09685340855107	1969233.49435009
5.10474281785223	1969218.95072879
5.11263222715339	1969204.4071075
5.12052163645456	1969189.8634862
5.12841104575572	1969175.30607697
5.13630045505688	1969160.73950679
5.14418986435804	1969146.17293662
5.15207927365921	1969131.60636645
5.15996868296037	1969117.03979627
5.16785809226153	1969102.4732261
5.1757475015627	1969087.90665593
5.18363691086386	1969073.34008575
5.19152632016502	1969058.77351558
5.19941572946618	1969044.2069454
5.20730513876735	1969029.64037523
5.21519454806851	1969015.07380506
5.22308395736967	1969000.50723488
5.23097336667083	1968985.94066471
5.238862775972	1968971.37409454
5.24675218527316	1968956.80752436
5.25464159457432	1968942.24095419
5.26253100387548	1968927.67438402
5.27042041317665	1968913.10781384
5.27830982247781	1968898.54124367
5.28619923177897	1968883.9746735
5.29408864108014	1968869.40810332
5.3019780503813	1968854.84153315
5.30986745968246	1968840.27496298
5.31775686898362	1968825.7083928
5.32564627828479	1968811.14182263
5.33353568758595	1968796.57525246
5.34142509688711	1968782.00868228
5.34931450618827	1968767.44211211
5.35720391548944	1968752.87554194
5.3650933247906	1968738.30897176
5.37298273409176	1968723.74240159
5.38087214339292	1968709.17583142
5.38876155269409	1968695.87434137
5.39665096199525	1968689.3402152
5.40454037129641	1968682.80608903
5.41242978059757	1968676.27196286
5.42031918989874	1968669.73783669
5.4282085991999	1968663.20371051
5.43609800850106	1968656.66958434
5.44398741780223	1968650.13545817
5.45187682710339	1968643.601332
5.45976623640455	1968637.06720583
5.46765564570571	1968630.53307966
5.47554505500688	1968623.99895349
5.48343446430804	1968617.46482732
5.4913238736092	1968610.93070115
5.49921328291036	1968604.39657497
5.50710269221153	1968597.8624488
5.51499210151269	1968591.32832263
5.52288151081385	1968584.79419646
5.53077092011501	1968578.26007029
5.53866032941618	1968571.72594412
5.54654973871734	1968565.19181795
5.5544391480185	1968558.65769178
5.56232855731967	1968552.1235656
5.57021796662083	1968545.58943943
5.57810737592199	1968539.05531326
5.58599678522315	1968532.52118709
5.59388619452432	1968525.98706092
5.60177560382548	1968519.45293475
5.60966501312664	1968512.91880858
5.6175544224278	1968506.38468241
5.62544383172897	1968499.85055624
5.63333324103013	1968493.31643006
5.64122265033129	1968486.78230389
5.64911205963245	1968480.24817772
5.65700146893362	1968472.2942975
5.66489087823478	1968464.15577819
5.67278028753594	1968456.01725888
5.6806696968371	1968447.87873957
5.68855910613827	1968439.74022026
5.69644851543943	1968431.60170095
5.70433792474059	1968423.46318164
5.71222733404176	1968415.32466233
5.72011674334292	1968407.18614303
5.72800615264408	1968399.04762372
5.73589556194524	1968390.90910441
5.74378497124641	1968382.7705851
5.75167438054757	1968374.63206579
5.75956378984873	1968366.49354648
5.76745319914989	1968358.35502717
5.77534260845106	1968350.21650786
5.78323201775222	1968342.07798855
5.79112142705338	1968333.93946925
5.79901083635454	1968325.80094994
5.80690024565571	1968317.66243063
5.81478965495687	1968309.52391132
5.82267906425803	1968301.38539201
5.8305684735592	1968293.2468727
5.83845788286036	1968285.10835339
5.84634729216152	1968276.96983408
5.85423670146268	1968268.83131478
5.86212611076385	1968260.69279547
5.87001552006501	1968252.55427616
5.87790492936617	1968244.41575685
5.88579433866733	1968236.27723754
5.8936837479685	1968228.13871823
5.90157315726966	1968220.00019892
5.90946256657082	1968211.86167961
5.91735197587198	1968196.83035474
5.92524138517315	1968179.68100167
5.93313079447431	1968162.53164861
5.94102020377547	1968145.38229554
5.94890961307663	1968128.23294247
5.9567990223778	1968111.0835894
5.96468843167896	1968093.93423633
5.97257784098012	1968076.78488327
5.98046725028129	1968059.6355302
5.98835665958245	1968042.48617713
5.99624606888361	1968025.33682406
6.00413547818477	1968008.18747099
6.01202488748594	1967991.03811793
6.0199142967871	1967973.88876486
6.02780370608826	1967956.73941179
6.03569311538942	1967939.59005872
6.04358252469059	1967922.44070565
6.05147193399175	1967905.29135259
6.05936134329291	1967888.14199952
6.06725075259407	1967870.99264645
6.07514016189524	1967853.84329338
6.0830295711964	1967836.69394031
6.09091898049756	1967819.54458725
6.09880838979873	1967802.39523418
6.10669779909989	1967785.24588111
6.11458720840105	1967768.09652804
6.12247661770221	1967750.94717497
6.13036602700338	1967733.79782191
6.13825543630454	1967716.64846884
6.1461448456057	1967699.49911577
6.15403425490686	1967682.3497627
6.16192366420803	1967665.20040963
6.16981307350919	1967648.05105657
6.17770248281035	1967630.32027424
6.18559189211151	1967612.42908464
6.19348130141268	1967594.53789504
6.20137071071384	1967576.64670544
6.209260120015	1967558.75551585
6.21714952931617	1967540.86432625
6.22503893861733	1967522.97313665
6.23292834791849	1967505.08194706
6.24081775721965	1967487.19075746
6.24870716652082	1967469.29956786
6.25659657582198	1967451.40837826
6.26448598512314	1967433.51718867
6.2723753944243	1967415.62599907
6.28026480372547	1967397.73480947
6.28815421302663	1967379.84361988
6.29604362232779	1967361.95243028
6.30393303162895	1967344.06124068
6.31182244093012	1967326.17005108
6.31971185023128	1967308.27886149
6.32760125953244	1967290.38767189
6.3354906688336	1967272.49648229
6.34338007813477	1967254.6052927
6.35126948743593	1967236.7141031
6.35915889673709	1967218.8229135
6.36704830603826	1967200.9317239
6.37493771533942	1967183.04053431
6.38282712464058	1967165.14934471
6.39071653394174	1967147.25815511
6.39860594324291	1967129.36696552
6.40649535254407	1967111.47577592
6.41438476184523	1967093.58458632
6.42227417114639	1967075.69339672
6.43016358044756	1967057.80220713
6.43805298974872	1967043.82071633
6.44594239904988	1967030.14048335
6.45383180835104	1967016.46025037
6.46172121765221	1967002.78001739
6.46961062695337	1966989.09978441
6.47750003625453	1966975.41955143
6.4853894455557	1966961.73931845
6.49327885485686	1966948.05908547
6.50116826415802	1966934.37885249
6.50905767345918	1966920.69861951
6.51694708276035	1966907.01838654
6.52483649206151	1966893.33815356
6.53272590136267	1966879.65792058
6.54061531066383	1966865.9776876
6.548504719965	1966852.29745462
6.55639412926616	1966838.61722164
6.56428353856732	1966824.93698866
6.57217294786848	1966811.25675568
6.58006235716965	1966797.5765227
6.58795176647081	1966783.89628972
6.59584117577197	1966770.21605674
6.60373058507314	1966756.53582376
6.6116199943743	1966742.85559078
6.61950940367546	1966729.17535781
6.62739881297662	1966715.49512483
6.63528822227779	1966701.81489185
6.64317763157895	1966688.13465887
6.65106704088011	1966674.45442589
6.65895645018127	1966660.77419291
6.66684585948244	1966647.09395993
6.6747352687836	1966633.41372695
6.68262467808476	1966619.73349397
6.69051408738592	1966605.56383612
6.69840349668709	1966589.29403448
6.70629290598825	1966573.02423285
6.71418231528941	1966556.75443122
6.72207172459057	1966540.48462958
6.72996113389174	1966524.21482795
6.7378505431929	1966507.94502631
6.74573995249406	1966491.67522468
6.75362936179522	1966475.40542305
6.76151877109639	1966459.13562141
6.76940818039755	1966442.86581978
6.77729758969871	1966426.59601815
6.78518699899988	1966410.32621651
6.79307640830104	1966394.05641488
6.8009658176022	1966377.78661324
6.80885522690336	1966361.51681161
6.81674463620453	1966345.24700998
6.82463404550569	1966328.97720834
6.83252345480685	1966312.70740671
6.84041286410801	1966296.43760507
6.84830227340918	1966280.16780344
6.85619168271034	1966263.89800181
6.8640810920115	1966247.62820017
6.87197050131267	1966231.35839854
6.87985991061383	1966215.08859691
6.88774931991499	1966198.81879527
6.89563872921615	1966182.54899364
6.90352813851732	1966166.279192
6.91141754781848	1966150.00939037
6.91930695711964	1966133.73958874
6.9271963664208	1966117.4697871
6.93508577572197	1966101.19998547
6.94297518502313	1966084.93018383
6.95086459432429	1966075.37847027
6.95875400362545	1966071.22170805
6.96664341292662	1966067.06494583
6.97453282222778	1966062.90818362
6.98242223152894	1966058.7514214
6.9903116408301	1966054.59465918
6.99820105013127	1966050.43789696
7.00609045943243	1966046.28113474
7.01397986873359	1966042.12437252
7.02186927803475	1966037.9676103
7.02975868733592	1966033.81084808
7.03764809663708	1966029.65408587
7.04553750593824	1966025.49732365
7.05342691523941	1966021.34056143
7.06131632454057	1966017.18379921
7.06920573384173	1966013.02703699
7.07709514314289	1966008.87027477
7.08498455244406	1966004.71351255
7.09287396174522	1966000.55675033
7.10076337104638	1965996.39998812
7.10865278034754	1965992.2432259
7.11654218964871	1965988.08646368
7.12443159894987	1965983.92970146
7.13232100825103	1965979.77293924
7.14021041755219	1965975.61617702
7.14809982685336	1965971.4594148
7.15598923615452	1965967.30265258
7.16387864545568	1965963.14589037
7.17176805475685	1965958.98912815
7.17965746405801	1965954.83236593
7.18754687335917	1965950.67560371
7.19543628266033	1965946.51884149
7.2033256919615	1965941.96531522
7.21121510126266	1965915.4004346
7.21910451056382	1965888.83555398
7.22699391986498	1965862.27067335
7.23488332916615	1965835.70579273
7.24277273846731	1965809.14091211
7.25066214776847	1965782.57603149
7.25855155706963	1965756.01115087
7.2664409663708	1965729.44627025
7.27433037567196	1965702.88138962
7.28221978497312	1965676.316509
7.29010919427428	1965649.75162838
7.29799860357545	1965623.18674776
7.30588801287661	1965596.62186714
7.31377742217777	1965570.05698652
7.32166683147894	1965543.4921059
7.3295562407801	1965516.92722527
7.33744565008126	1965490.36234465
7.34533505938242	1965463.79746403
7.35322446868359	1965437.23258341
7.36111387798475	1965410.66770279
7.36900328728591	1965384.10282217
7.37689269658707	1965357.53794154
7.38478210588824	1965330.97306092
7.3926715151894	1965304.4081803
7.40056092449056	1965277.84329968
7.40845033379172	1965251.27841906
7.41633974309289	1965224.71353844
7.42422915239405	1965198.14865781
7.43211856169521	1965171.58377719
7.44000797099637	1965145.01889657
7.44789738029754	1965118.45401595
7.4557867895987	1965091.88913533
7.46367619889986	1965078.49163615
7.47156560820103	1965074.95963366
7.47945501750219	1965071.42763117
7.48734442680335	1965067.89562868
7.49523383610451	1965064.3636262
7.50312324540568	1965060.83162371
7.51101265470684	1965057.29962122
7.518902064008	1965053.76761873
7.52679147330916	1965050.23561624
7.53468088261033	1965046.70361376
7.54257029191149	1965043.17161127
7.55045970121265	1965039.63960878
7.55834911051381	1965036.10760629
7.56623851981498	1965032.5756038
7.57412792911614	1965029.04360131
7.5820173384173	1965025.51159883
7.58990674771846	1965021.97959634
7.59779615701963	1965018.44759385
7.60568556632079	1965014.91559136
7.61357497562195	1965011.38358887
7.62146438492312	1965007.85158639
7.62935379422428	1965004.3195839
7.63724320352544	1965000.78758141
7.6451326128266	1964997.25557892
7.65302202212777	1964993.72357643
7.66091143142893	1964990.19157394
7.66880084073009	1964986.65957146
7.67669025003125	1964983.12756897
7.68457965933242	1964979.59556648
7.69246906863358	1964976.06356399
7.70035847793474	1964972.5315615
7.7082478872359	1964968.99955902
7.71613729653707	1964964.01699295
7.72402670583823	1964953.62113061
7.73191611513939	1964943.22526827
7.73980552444056	1964932.82940593
7.74769493374172	1964922.43354359
7.75558434304288	1964912.03768125
7.76347375234404	1964901.64181891
7.77136316164521	1964891.24595657
7.77925257094637	1964880.85009423
7.78714198024753	1964870.45423189
7.79503138954869	1964860.05836955
7.80292079884986	1964849.66250721
7.81081020815102	1964839.26664487
7.81869961745218	1964828.87078253
7.82658902675334	1964818.47492019
7.83447843605451	1964808.07905785
7.84236784535567	1964797.68319551
7.85025725465683	1964787.28733317
7.85814666395799	1964776.89147083
7.86603607325916	1964766.49560849
7.87392548256032	1964756.09974615
7.88181489186148	1964745.70388381
7.88970430116265	1964735.30802147
7.89759371046381	1964724.91215913
7.90548311976497	1964714.51629679
7.91337252906613	1964704.12043445
7.9212619383673	1964693.72457211
7.92915134766846	1964683.32870977
7.93704075696962	1964672.93284743
7.94493016627078	1964662.53698509
7.95281957557195	1964652.14112275
7.96070898487311	1964641.74526041
7.96859839417427	1964631.34939807
7.97648780347543	1964615.59843261
7.9843772127766	1964599.4628979
7.99226662207776	1964583.32736318
8.00015603137892	1964567.19182846
8.00804544068009	1964551.05629375
8.01593484998125	1964534.92075903
8.02382425928241	1964518.78522432
8.03171366858357	1964502.6496896
8.03960307788473	1964486.51415488
8.0474924871859	1964470.37862017
8.05538189648706	1964454.24308545
8.06327130578822	1964438.10755074
8.07116071508939	1964421.97201602
8.07905012439055	1964405.8364813
8.08693953369171	1964389.70094659
8.09482894299287	1964373.56541187
8.10271835229404	1964357.42987716
8.1106077615952	1964341.29434244
8.11849717089636	1964325.15880772
8.12638658019752	1964309.02327301
8.13427598949869	1964292.88773829
8.14216539879985	1964276.75220358
8.15005480810101	1964260.61666886
8.15794421740218	1964244.48113414
8.16583362670334	1964228.34559943
8.1737230360045	1964212.21006471
8.18161244530566	1964196.07453
8.18950185460682	1964179.93899528
8.19739126390799	1964163.80346057
8.20528067320915	1964147.66792585
8.21317008251031	1964131.53239113
8.22105949181148	1964115.39685642
8.22894890111264	1964098.69370577
8.2368383104138	1964081.78365861
8.24472771971496	1964064.87361145
8.25261712901613	1964047.96356429
8.26050653831729	1964031.05351712
8.26839594761845	1964014.14346996
8.27628535691962	1963997.2334228
8.28417476622078	1963980.32337563
8.29206417552194	1963963.41332847
8.2999535848231	1963946.50328131
8.30784299412426	1963929.59323415
8.31573240342543	1963912.68318698
8.32362181272659	1963895.77313982
8.33151122202775	1963878.86309266
8.33940063132892	1963861.9530455
8.34729004063008	1963845.04299833
8.35517944993124	1963828.13295117
8.3630688592324	1963811.22290401
8.37095826853357	1963794.31285685
8.37884767783473	1963777.40280968
8.38673708713589	1963760.49276252
8.39462649643705	1963743.58271536
8.40251590573822	1963726.67266819
8.41040531503938	1963709.76262103
8.41829472434054	1963692.85257387
8.4261841336417	1963675.94252671
8.43407354294287	1963659.03247954
8.44196295224403	1963642.12243238
8.44985236154519	1963625.21238522
8.45774177084636	1963608.30233806
8.46563118014752	1963591.39229089
8.47352058944868	1963574.48224373
8.48140999874984	1963564.68948355
8.48929940805101	1963559.46056904
8.49718881735217	1963554.23165454
8.50507822665333	1963549.00274003
8.51296763595449	1963543.77382553
8.52085704525566	1963538.54491103
8.52874645455682	1963533.31599652
8.53663586385798	1963528.08708202
8.54452527315915	1963522.85816751
8.55241468246031	1963517.62925301
8.56030409176147	1963512.40033851
8.56819350106263	1963507.171424
8.57608291036379	1963501.9425095
8.58397231966496	1963496.71359499
8.59186172896612	1963491.48468049
8.59975113826728	1963486.25576599
8.60764054756845	1963481.02685148
8.61552995686961	1963475.79793698
8.62341936617077	1963470.56902247
8.63130877547193	1963465.34010797
8.63919818477309	1963460.11119347
8.64708759407426	1963454.88227896
8.65497700337542	1963449.65336446
8.66286641267658	1963444.42444995
8.67075582197775	1963439.19553545
8.67864523127891	1963433.96662095
8.68653464058007	1963428.73770644
8.69442404988123	1963423.50879194
8.7023134591824	1963418.27987743
8.71020286848356	1963413.05096293
8.71809227778472	1963407.82204843
8.72598168708589	1963402.59313392
8.73387109638705	1963389.50673553
8.74176050568821	1963370.24033157
8.74964991498937	1963350.9739276
8.75753932429054	1963331.70752364
8.7654287335917	1963312.44111968
8.77331814289286	1963293.17471572
8.78120755219402	1963273.90831176
8.78909696149519	1963254.64190779
8.79698637079635	1963235.37550383
8.80487578009751	1963216.10909987
8.81276518939868	1963196.84269591
8.82065459869984	1963177.57629195
8.828544008001	1963158.30988799
8.83643341730216	1963139.04348402
8.84432282660332	1963119.77708006
8.85221223590449	1963100.5106761
8.86010164520565	1963081.24427214
8.86799105450681	1963061.97786818
8.87588046380798	1963042.71146421
8.88376987310914	1963023.44506025
8.8916592824103	1963004.17865629
8.89954869171146	1962984.91225233
8.90743810101263	1962965.64584837
8.91532751031379	1962946.3794444
8.92321691961495	1962927.11304044
8.93110632891611	1962907.84663648
8.93899573821728	1962888.58023252
8.94688514751844	1962869.31382856
8.9547745568196	1962850.04742459
8.96266396612076	1962830.78102063
8.97055337542193	1962811.51461667
8.97844278472309	1962792.24821271
8.98633219402425	1962776.83553168
8.99422160332542	1962764.19128253
9.00211101262658	1962751.54703337
9.01000042192774	1962738.90278422
9.0178898312289	1962726.25853506
9.02577924053007	1962713.61428591
9.03366864983123	1962700.97003675
9.04155805913239	1962688.3257876
9.04944746843355	1962675.68153844
9.05733687773472	1962663.03728929
9.06522628703588	1962650.39304013
9.07311569633704	1962637.74879098
9.08100510563821	1962625.10454182
9.08889451493937	1962612.46029267
9.09678392424053	1962599.81604351
9.10467333354169	1962587.17179436
9.11256274284285	1962574.5275452
9.12045215214402	1962561.88329605
9.12834156144518	1962549.23904689
9.13623097074634	1962536.59479774
9.14412038004751	1962523.95054858
9.15200978934867	1962511.30629943
9.15989919864983	1962498.66205027
9.16778860795099	1962486.01780112
9.17567801725216	1962473.37355196
9.18356742655332	1962460.72930281
9.19145683585448	1962448.08505365
9.19934624515564	1962435.4408045
9.20723565445681	1962422.79655534
9.21512506375797	1962410.15230619
9.22301447305913	1962397.50805703
9.23090388236029	1962384.86380788
9.23879329166146	1962370.03183916
9.24668270096262	1962354.13549531
9.25457211026378	1962338.23915145
9.26246151956495	1962322.3428076
9.27035092886611	1962306.44646375
9.27824033816727	1962290.5501199
9.28612974746843	1962274.65377604
9.2940191567696	1962258.75743219
9.30190856607076	1962242.86108834
9.30979797537192	1962226.96474449
9.31768738467308	1962211.06840063
9.32557679397425	1962195.17205678
9.33346620327541	1962179.27571293
9.34135561257657	1962163.37936907
9.34924502187773	1962147.48302522
9.3571344311789	1962131.58668137
9.36502384048006	1962115.69033752
9.37291324978122	1962099.79399366
9.38080265908238	1962083.89764981
9.38869206838355	1962068.00130596
9.39658147768471	1962052.10496211
9.40447088698587	1962036.20861825
9.41236029628704	1962020.3122744
9.4202497055882	1962004.41593055
9.42813911488936	1961988.51958669
9.43602852419052	1961972.62324284
9.44391793349169	1961956.72689899
9.45180734279285	1961940.83055514
9.45969675209401	1961924.93421128
9.46758616139517	1961909.03786743
9.47547557069634	1961893.14152358
9.4833649799975	1961877.24517973
9.49125438929866	1961865.27959008
9.49914379859982	1961854.11824171
9.50703320790099	1961842.95689334
9.51492261720215	1961831.79554498
9.52281202650331	1961820.63419661
9.53070143580448	1961809.47284824
9.53859084510564	1961798.31149988
9.5464802544068	1961787.15015151
9.55436966370796	1961775.98880315
9.56225907300913	1961764.82745478
9.57014848231029	1961753.66610641
9.57803789161145	1961742.50475805
9.58592730091261	1961731.34340968
9.59381671021378	1961720.18206131
9.60170611951494	1961709.02071295
9.6095955288161	1961697.85936458
9.61748493811726	1961686.69801622
9.62537434741843	1961675.53666785
9.63326375671959	1961664.37531948
9.64115316602075	1961653.21397112
9.64904257532191	1961642.05262275
9.65693198462308	1961630.89127438
9.66482139392424	1961619.72992602
9.6727108032254	1961608.56857765
9.68060021252657	1961597.40722929
9.68848962182773	1961586.24588092
9.69637903112889	1961575.08453255
9.70426844043005	1961563.92318419
9.71215784973122	1961552.76183582
9.72004725903238	1961541.60048745
9.72793666833354	1961530.43913909
9.73582607763471	1961518.54731063
9.74371548693587	1961493.33238827
9.75160489623703	1961468.1174659
9.75949430553819	1961442.90254353
9.76738371483935	1961417.68762116
9.77527312414052	1961392.47269879
9.78316253344168	1961367.25777642
9.79105194274284	1961342.04285405
9.79894135204401	1961316.82793168
9.80683076134517	1961291.61300931
9.81472017064633	1961266.39808694
9.82260957994749	1961241.18316457
9.83049898924865	1961215.9682422
9.83838839854982	1961190.75331983
9.84627780785098	1961165.53839746
9.85416721715214	1961140.32347509
9.86205662645331	1961115.10855272
9.86994603575447	1961089.89363035
9.87783544505563	1961064.67870798
9.88572485435679	1961039.46378561
9.89361426365796	1961014.24886324
9.90150367295912	1960989.03394087
9.90939308226028	1960963.8190185
9.91728249156144	1960938.60409613
9.92517190086261	1960913.38917376
9.93306131016377	1960888.17425139
9.94095071946493	1960862.95932902
9.9488401287661	1960837.74440665
9.95672953806726	1960812.52948428
9.96461894736842	1960787.31456191
9.97250835666958	1960762.09963954
9.98039776597075	1960736.88471717
9.98828717527191	1960720.1858672
9.99617658457307	1960720.18954867
10.0040659938742	1960720.19323014
10.0119554031754	1960720.19691162
10.0198448124766	1960720.20059309
10.0277342217777	1960720.20427457
10.0356236310789	1960720.20795604
10.04351304038	1960720.21163751
10.0514024496812	1960720.21531899
10.0592918589824	1960720.21900046
10.0671812682835	1960720.22268193
10.0750706775847	1960720.22636341
10.0829600868859	1960720.23004488
10.090849496187	1960720.23372635
10.0987389054882	1960720.23740783
10.1066283147893	1960720.2410893
10.1145177240905	1960720.24477078
10.1224071333917	1960720.24845225
10.1302965426928	1960720.25213372
10.138185951994	1960720.2558152
10.1460753612952	1960720.25949667
10.1539647705963	1960720.26317814
10.1618541798975	1960720.26685962
10.1697435891986	1960720.27054109
10.1776329984998	1960720.27422257
10.185522407801	1960720.27790404
10.1934118171021	1960720.28158551
10.2013012264033	1960720.28526699
10.2091906357045	1960720.28894846
10.2170800450056	1960720.29262993
10.2249694543068	1960720.29631141
10.2328588636079	1960720.29999288
10.2407482729091	1960705.0809571
10.2486376822103	1960682.91922735
10.2565270915114	1960660.75749761
10.2644165008126	1960638.59576786
10.2723059101138	1960616.43403812
10.2801953194149	1960594.27230837
10.2880847287161	1960572.11057863
10.2959741380173	1960549.94884889
10.3038635473184	1960527.78711914
10.3117529566196	1960505.6253894
10.3196423659207	1960483.46365965
10.3275317752219	1960461.30192991
10.3354211845231	1960439.14020016
10.3433105938242	1960416.97847042
10.3512000031254	1960394.81674067
10.3590894124266	1960372.65501093
10.3669788217277	1960350.49328118
10.3748682310289	1960328.33155144
10.38275764033	1960306.1698217
10.3906470496312	1960284.00809195
10.3985364589324	1960261.84636221
10.4064258682335	1960239.68463246
10.4143152775347	1960217.52290272
10.4222046868359	1960195.36117297
10.430094096137	1960173.19944323
10.4379835054382	1960151.03771348
10.4458729147393	1960128.87598374
10.4537623240405	1960106.71425399
10.4616517333417	1960084.55252425
10.4695411426428	1960062.39079451
10.477430551944	1960040.22906476
10.4853199612452	1960019.88218424
10.4932093705463	1960016.3890488
10.5010987798475	1960012.89591336
10.5089881891486	1960009.40277791
10.5168775984498	1960005.90964247
10.524767007751	1960002.41650703
10.5326564170521	1959998.92337159
10.5405458263533	1959995.43023615
10.5484352356545	1959991.93710071
10.5563246449556	1959988.44396526
10.5642140542568	1959984.95082982
10.5721034635579	1959981.45769438
10.5799928728591	1959977.96455894
10.5878822821603	1959974.4714235
10.5957716914614	1959970.97828805
10.6036611007626	1959967.48515261
10.6115505100638	1959963.99201717
10.6194399193649	1959960.49888173
10.6273293286661	1959957.00574629
10.6352187379672	1959953.51261085
10.6431081472684	1959950.0194754
10.6509975565696	1959946.52633996
10.6588869658707	1959943.03320452
10.6667763751719	1959939.54006908
10.6746657844731	1959936.04693364
10.6825551937742	1959932.5537982
10.6904446030754	1959929.06066275
10.6983340123765	1959925.56752731
10.7062234216777	1959922.07439187
10.7141128309789	1959918.58125643
10.72200224028	1959915.08812099
10.7298916495812	1959911.59498555
10.7377810588824	1959901.00358251
10.7456704681835	1959885.02985792
10.7535598774847	1959869.05613334
10.7614492867858	1959853.08240875
10.769338696087	1959837.10868417
10.7772281053882	1959821.13495958
10.7851175146893	1959805.16123499
10.7930069239905	1959789.18751041
10.8008963332917	1959773.21378582
10.8087857425928	1959757.24006124
10.816675151894	1959741.26633665
10.8245645611951	1959725.29261206
10.8324539704963	1959709.31888748
10.8403433797975	1959693.34516289
10.8482327890986	1959677.3714383
10.8561221983998	1959661.39771372
10.864011607701	1959645.42398913
10.8719010170021	1959629.45026455
10.8797904263033	1959613.47653996
10.8876798356044	1959597.50281537
10.8955692449056	1959581.52909079
10.9034586542068	1959565.5553662
10.9113480635079	1959549.58164162
10.9192374728091	1959533.60791703
10.9271268821103	1959517.63419244
10.9350162914114	1959501.66046786
10.9429057007126	1959485.68674327
10.9507951100138	1959469.71301869
10.9586845193149	1959453.7392941
10.9665739286161	1959437.76556951
10.9744633379172	1959421.79184493
10.9823527472184	1959406.70504641
10.9902421565196	1959399.58032266
10.9981315658207	1959392.45559891
11.0060209751219	1959385.33087515
11.0139103844231	1959378.2061514
11.0217997937242	1959371.08142765
11.0296892030254	1959363.95670389
11.0375786123265	1959356.83198014
11.0454680216277	1959349.70725639
11.0533574309289	1959342.58253263
11.06124684023	1959335.45780888
11.0691362495312	1959328.33308513
11.0770256588324	1959321.20836137
11.0849150681335	1959314.08363762
11.0928044774347	1959306.95891387
11.1006938867358	1959299.83419011
11.108583296037	1959292.70946636
11.1164727053382	1959285.58474261
11.1243621146393	1959278.46001885
11.1322515239405	1959271.3352951
11.1401409332417	1959264.21057135
11.1480303425428	1959257.0858476
11.155919751844	1959249.96112384
11.1638091611451	1959242.83640009
11.1716985704463	1959235.71167634
11.1795879797475	1959228.58695258
11.1874773890486	1959221.46222883
11.1953667983498	1959214.33750508
11.203256207651	1959207.21278132
11.2111456169521	1959200.08805757
11.2190350262533	1959192.96333382
11.2269244355544	1959185.83861006
11.2348138448556	1959165.5168905
11.2427032541568	1959139.34360165
11.2505926634579	1959113.1703128
11.2584820727591	1959086.99702396
11.2663714820603	1959060.82373511
11.2742608913614	1959034.65044627
11.2821503006626	1959008.47715742
11.2900397099637	1958982.30386857
11.2979291192649	1958956.13057973
11.3058185285661	1958929.95729088
11.3137079378672	1958903.78400204
11.3215973471684	1958877.61071319
11.3294867564696	1958851.43742434
11.3373761657707	1958825.2641355
11.3452655750719	1958799.09084665
11.353154984373	1958772.91755781
11.3610443936742	1958746.74426896
11.3689338029754	1958720.57098011
11.3768232122765	1958694.39769127
11.3847126215777	1958668.22440242
11.3926020308789	1958642.05111357
11.40049144018	1958615.87782473
11.4083808494812	1958589.70453588
11.4162702587823	1958563.53124704
11.4241596680835	1958537.35795819
11.4320490773847	1958511.18466934
11.4399384866858	1958485.0113805
11.447827895987	1958458.83809165
11.4557173052882	1958432.66480281
11.4636067145893	1958406.49151396
11.4714961238905	1958380.31822511
11.4793855331916	1958360.28706759
11.4872749424928	1958351.9125656
11.495164351794	1958343.53806361
11.5030537610951	1958335.16356162
11.5109431703963	1958326.78905963
11.5188325796975	1958318.41455764
11.5267219889986	1958310.04005566
11.5346113982998	1958301.66555367
11.542500807601	1958293.29105168
11.5503902169021	1958284.91654969
11.5582796262033	1958276.5420477
11.5661690355044	1958268.16754571
11.5740584448056	1958259.79304372
11.5819478541068	1958251.41854173
11.5898372634079	1958243.04403974
11.5977266727091	1958234.66953775
11.6056160820103	1958226.29503576
11.6135054913114	1958217.92053377
11.6213949006126	1958209.54603178
11.6292843099137	1958201.17152979
11.6371737192149	1958192.79702781
11.6450631285161	1958184.42252582
11.6529525378172	1958176.04802383
11.6608419471184	1958167.67352184
11.6687313564196	1958159.29901985
11.6766207657207	1958150.92451786
11.6845101750219	1958142.55001587
11.692399584323	1958134.17551388
11.7002889936242	1958125.80101189
11.7081784029254	1958117.4265099
11.7160678122265	1958109.05200791
11.7239572215277	1958100.51035214
11.7318466308289	1958089.21970278
11.73973604013	1958077.92905342
11.7476254494312	1958066.63840407
11.7555148587323	1958055.34775471
11.7634042680335	1958044.05710535
11.7712936773347	1958032.76645599
11.7791830866358	1958021.47580664
11.787072495937	1958010.18515728
11.7949619052382	1957998.89450792
11.8028513145393	1957987.60385856
11.8107407238405	1957976.31320921
11.8186301331416	1957965.02255985
11.8265195424428	1957953.73191049
11.834408951744	1957942.44126113
11.8422983610451	1957931.15061178
11.8501877703463	1957919.85996242
11.8580771796475	1957908.56931306
11.8659665889486	1957897.2786637
11.8738559982498	1957885.98801435
11.8817454075509	1957874.69736499
11.8896348168521	1957863.40671563
11.8975242261533	1957852.11606627
11.9054136354544	1957840.82541692
11.9133030447556	1957829.53476756
11.9211924540568	1957818.2441182
11.9290818633579	1957806.95346884
11.9369712726591	1957795.66281949
11.9448606819602	1957784.37217013
11.9527500912614	1957773.08152077
11.9606395005626	1957761.79087141
11.9685289098637	1957750.50022206
11.9764183191649	1957733.34867522
11.9843077284661	1957714.97518909
11.9921971377672	1957696.60170296
12.0000865470684	1957678.22821683
12.0079759563695	1957659.85473069
12.0158653656707	1957641.48124456
12.0237547749719	1957623.10775843
12.031644184273	1957604.7342723
12.0395335935742	1957586.36078617
12.0474230028754	1957567.98730003
12.0553124121765	1957549.6138139
12.0632018214777	1957531.24032777
12.0710912307788	1957512.86684164
12.07898064008	1957494.49335551
12.0868700493812	1957476.11986937
12.0947594586823	1957457.74638324
12.1026488679835	1957439.37289711
12.1105382772847	1957420.99941098
12.1184276865858	1957402.62592485
12.126317095887	1957384.25243871
12.1342065051881	1957365.87895258
12.1420959144893	1957347.50546645
12.1499853237905	1957329.13198032
12.1578747330916	1957310.75849419
12.1657641423928	1957292.38500805
12.173653551694	1957274.01152192
12.1815429609951	1957255.63803579
12.1894323702963	1957237.26454966
12.1973217795975	1957218.89106352
12.2052111888986	1957200.51757739
12.2131005981998	1957182.14409126
12.2209900075009	1957170.49523415
12.2288794168021	1957162.39542612
12.2367688261033	1957154.29561809
12.2446582354044	1957146.19581005
12.2525476447056	1957138.09600202
12.2604370540068	1957129.99619399
12.2683264633079	1957121.89638595
12.2762158726091	1957113.79657792
12.2841052819102	1957105.69676989
12.2919946912114	1957097.59696185
12.2998841005126	1957089.49715382
12.3077735098137	1957081.39734579
12.3156629191149	1957073.29753776
12.3235523284161	1957065.19772972
12.3314417377172	1957057.09792169
12.3393311470184	1957048.99811366
12.3472205563195	1957040.89830562
12.3551099656207	1957032.79849759
12.3629993749219	1957024.69868956
12.370888784223	1957016.59888152
12.3787781935242	1957008.49907349
12.3866676028254	1957000.39926546
12.3945570121265	1956992.29945743
12.4024464214277	1956984.19964939
12.4103358307288	1956976.09984136
12.41822524003	1956968.00003333
12.4261146493312	1956959.90022529
12.4340040586323	1956951.80041726
12.4418934679335	1956943.70060923
12.4497828772347	1956935.60080119
12.4576722865358	1956927.50099316
12.465561695837	1956915.91545493
12.4734511051381	1956901.35363614
12.4813405144393	1956886.79181736
12.4892299237405	1956872.22999857
12.4971193330416	1956857.66817979
12.5050087423428	1956843.10636101
12.512898151644	1956828.54454222
12.5207875609451	1956813.98272344
12.5286769702463	1956799.42090465
12.5365663795474	1956784.85908587
12.5444557888486	1956770.29726708
12.5523451981498	1956755.7354483
12.5602346074509	1956741.17362951
12.5681240167521	1956726.61181073
12.5760134260533	1956712.04999194
12.5839028353544	1956697.48817316
12.5917922446556	1956682.92635437
12.5996816539567	1956668.36453559
12.6075710632579	1956653.80271681
12.6154604725591	1956639.24089802
12.6233498818602	1956624.67907924
12.6312392911614	1956610.11726045
12.6391287004626	1956595.55544167
12.6470181097637	1956580.99362288
12.6549075190649	1956566.4318041
12.662796928366	1956551.86998531
12.6706863376672	1956537.30816653
12.6785757469684	1956522.74634774
12.6864651562695	1956508.18452896
12.6943545655707	1956493.62271017
12.7022439748719	1956479.06089139
12.710133384173	1956466.00024802
12.7180227934742	1956454.54988272
12.7259122027753	1956443.09951743
12.7338016120765	1956431.64915213
12.7416910213777	1956420.19878683
12.7495804306788	1956408.74842153
12.75746983998	1956397.29805623
12.7653592492812	1956385.84769093
12.7732486585823	1956374.39732563
12.7811380678835	1956362.94696034
12.7890274771846	1956351.49659504
12.7969168864858	1956340.04622974
12.804806295787	1956328.59586444
12.8126957050881	1956317.14549914
12.8205851143893	1956305.69513384
12.8284745236905	1956294.24476855
12.8363639329916	1956282.79440325
12.8442533422928	1956271.34403795
12.8521427515939	1956259.89367265
12.8600321608951	1956248.44330735
12.8679215701963	1956236.99294205
12.8758109794974	1956225.54257675
12.8837003887986	1956214.09221146
12.8915897980998	1956202.64184616
12.8994792074009	1956191.19148086
12.9073686167021	1956179.74111556
12.9152580260033	1956168.29075026
12.9231474353044	1956156.84038496
12.9310368446056	1956145.39001966
12.9389262539067	1956133.93965437
12.9468156632079	1956122.48928907
12.9547050725091	1956106.45497651
12.9625944818102	1956085.52768538
12.9704838911114	1956064.60039424
12.9783733004126	1956043.67310311
12.9862627097137	1956022.74581198
12.9941521190149	1956001.81852084
13.002041528316	1955980.89122971
13.0099309376172	1955959.96393858
13.0178203469184	1955939.03664744
13.0257097562195	1955918.10935631
13.0335991655207	1955897.18206518
13.0414885748219	1955876.25477404
13.049377984123	1955855.32748291
13.0572673934242	1955834.40019178
13.0651568027253	1955813.47290064
13.0730462120265	1955792.54560951
13.0809356213277	1955771.61831838
13.0888250306288	1955750.69102724
13.09671443993	1955729.76373611
13.1046038492312	1955708.83644498
13.1124932585323	1955687.90915384
13.1203826678335	1955666.98186271
13.1282720771346	1955646.05457158
13.1361614864358	1955625.12728044
13.144050895737	1955604.19998931
13.1519403050381	1955583.27269818
13.1598297143393	1955562.34540704
13.1677191236405	1955541.41811591
13.1756085329416	1955520.49082478
13.1834979422428	1955499.56353365
13.1913873515439	1955478.63624251
13.1992767608451	1955463.78607998
13.2071661701463	1955454.09037492
13.2150555794474	1955444.39466987
13.2229449887486	1955434.69896482
13.2308343980498	1955425.00325976
13.2387238073509	1955415.30755471
13.2466132166521	1955405.61184966
13.2545026259532	1955395.9161446
13.2623920352544	1955386.22043955
13.2702814445556	1955376.5247345
13.2781708538567	1955366.82902944
13.2860602631579	1955357.13332439
13.2939496724591	1955347.43761934
13.3018390817602	1955337.74191428
13.3097284910614	1955328.04620923
13.3176179003625	1955318.35050418
13.3255073096637	1955308.65479912
13.3333967189649	1955298.95909407
13.341286128266	1955289.26338902
13.3491755375672	1955279.56768396
13.3570649468684	1955269.87197891
13.3649543561695	1955260.17627386
13.3728437654707	1955250.4805688
13.3807331747718	1955240.78486375
13.388622584073	1955231.0891587
13.3965119933742	1955221.39345365
13.4044014026753	1955211.69774859
13.4122908119765	1955202.00204354
13.4201802212777	1955192.30633849
13.4280696305788	1955182.61063343
13.43595903988	1955172.91492838
13.4438484491811	1955163.1128186
13.4517378584823	1955153.25475426
13.4596272677835	1955143.39668992
13.4675166770846	1955133.53862558
13.4754060863858	1955123.68056125
13.483295495687	1955113.82249691
13.4911849049881	1955103.96443257
13.4990743142893	1955094.10636823
13.5069637235904	1955084.24830389
13.5148531328916	1955074.39023955
13.5227425421928	1955064.53217521
13.5306319514939	1955054.67411087
13.5385213607951	1955044.81604654
13.5464107700963	1955034.9579822
13.5543001793974	1955025.09991786
13.5621895886986	1955015.24185352
13.5700789979997	1955005.38378918
13.5779684073009	1954995.52572484
13.5858578166021	1954985.6676605
13.5937472259032	1954975.80959617
13.6016366352044	1954965.95153183
13.6095260445056	1954956.09346749
13.6174154538067	1954946.23540315
13.6253048631079	1954936.37733881
13.633194272409	1954926.51927447
13.6410836817102	1954916.66121013
13.6489730910114	1954906.8031458
13.6568625003125	1954896.94508146
13.6647519096137	1954887.08701712
13.6726413189149	1954877.22895278
13.680530728216	1954867.37088844
13.6884201375172	1954852.87457715
13.6963095468184	1954837.40678457
13.7041989561195	1954821.938992
13.7120883654207	1954806.47119943
13.7199777747218	1954791.00340686
13.727867184023	1954775.53561429
13.7357565933242	1954760.06782172
13.7436460026253	1954744.60002915
13.7515354119265	1954729.13223658
13.7594248212277	1954713.66444401
13.7673142305288	1954698.19665144
13.77520363983	1954682.72885887
13.7830930491311	1954667.2610663
13.7909824584323	1954651.79327373
13.7988718677335	1954636.32548116
13.8067612770346	1954620.85768859
13.8146506863358	1954605.38989602
13.822540095637	1954589.92210345
13.8304295049381	1954574.45431088
13.8383189142393	1954558.98651831
13.8462083235404	1954543.51872574
13.8540977328416	1954528.05093317
13.8619871421428	1954512.5831406
13.8698765514439	1954497.11534803
13.8777659607451	1954481.64755546
13.8856553700463	1954466.17976289
13.8935447793474	1954450.71197032
13.9014341886486	1954435.24417775
13.9093235979497	1954419.77638518
13.9172130072509	1954404.30859261
13.9251024165521	1954389.24501863
13.9329918258532	1954381.23843901
13.9408812351544	1954373.2318594
13.9487706444556	1954365.22527978
13.9566600537567	1954357.21870017
13.9645494630579	1954349.21212055
13.972438872359	1954341.20554093
13.9803282816602	1954333.19896132
13.9882176909614	1954325.1923817
13.9961071002625	1954317.18580209
14.0039965095637	1954309.17922247
14.0118859188649	1954301.17264285
14.019775328166	1954293.16606324
14.0276647374672	1954285.15948362
14.0355541467683	1954277.15290401
14.0434435560695	1954269.14632439
14.0513329653707	1954261.13974478
14.0592223746718	1954253.13316516
14.067111783973	1954245.12658554
14.0750011932742	1954237.12000593
14.0828906025753	1954229.11342631
14.0907800118765	1954221.1068467
14.0986694211776	1954213.10026708
14.1065588304788	1954205.09368746
14.11444823978	1954197.08710785
14.1223376490811	1954189.08052823
14.1302270583823	1954181.07394862
14.1381164676835	1954173.067369
14.1460058769846	1954165.06078938
14.1538952862858	1954157.05420977
14.1617846955869	1954149.04763015
14.1696741048881	1954139.07002851
14.1775635141893	1954125.25051813
14.1854529234904	1954111.43100776
14.1933423327916	1954097.61149738
14.2012317420928	1954083.791987
14.2091211513939	1954069.97247662
14.2170105606951	1954056.15296625
14.2248999699962	1954042.33345587
14.2327893792974	1954028.51394549
14.2406787885986	1954014.69443511
14.2485681978997	1954000.87492474
14.2564576072009	1953987.05541436
14.2643470165021	1953973.23590398
14.2722364258032	1953959.4163936
14.2801258351044	1953945.59688323
14.2880152444055	1953931.77737285
14.2959046537067	1953917.95786247
14.3037940630079	1953904.13835209
14.311683472309	1953890.31884172
14.3195728816102	1953876.49933134
14.3274622909114	1953862.67982096
14.3353517002125	1953848.86031059
14.3432411095137	1953835.04080021
14.3511305188149	1953821.22128983
14.359019928116	1953807.40177945
14.3669093374172	1953793.58226908
14.3747987467183	1953779.7627587
14.3826881560195	1953765.94324832
14.3905775653207	1953752.12373794
14.3984669746218	1953738.30422757
14.406356383923	1953724.48471719
14.4142457932242	1953707.95211776
14.4221352025253	1953690.15758567
14.4300246118265	1953672.36305358
14.4379140211276	1953654.56852149
14.4458034304288	1953636.7739894
14.45369283973	1953618.97945731
14.4615822490311	1953601.18492522
14.4694716583323	1953583.39039313
14.4773610676335	1953565.59586104
14.4852504769346	1953547.80132896
14.4931398862358	1953530.00679687
14.5010292955369	1953512.21226478
14.5089187048381	1953494.41773269
14.5168081141393	1953476.6232006
14.5246975234404	1953458.82866851
14.5325869327416	1953441.03413642
14.5404763420428	1953423.23960433
14.5483657513439	1953405.44507224
14.5562551606451	1953387.65054015
14.5641445699462	1953369.85600806
14.5720339792474	1953352.06147597
14.5799233885486	1953334.26694388
14.5878127978497	1953316.47241179
14.5957022071509	1953298.6778797
14.6035916164521	1953280.88334761
14.6114810257532	1953263.08881552
14.6193704350544	1953245.29428343
14.6272598443555	1953227.49975134
14.6351492536567	1953209.70521925
14.6430386629579	1953191.91068716
14.650928072259	1953174.70283183
14.6588174815602	1953163.93110031
14.6667068908614	1953153.1593688
14.6745963001625	1953142.38763729
14.6824857094637	1953131.61590577
14.6903751187648	1953120.84417426
14.698264528066	1953110.07244274
14.7061539373672	1953099.30071123
14.7140433466683	1953088.52897971
14.7219327559695	1953077.7572482
14.7298221652707	1953066.98551669
14.7377115745718	1953056.21378517
14.745600983873	1953045.44205366
14.7534903931741	1953034.67032214
14.7613798024753	1953023.89859063
14.7692692117765	1953013.12685911
14.7771586210776	1953002.3551276
14.7850480303788	1952991.58339609
14.79293743968	1952980.81166457
14.8008268489811	1952970.03993306
14.8087162582823	1952959.26820154
14.8166056675834	1952948.49647003
14.8244950768846	1952937.72473851
14.8323844861858	1952926.953007
14.8402738954869	1952916.18127548
14.8481633047881	1952905.40954397
14.8560527140893	1952894.63781246
14.8639421233904	1952883.86608094
14.8718315326916	1952873.09434943
14.8797209419927	1952862.32261791
14.8876103512939	1952851.5508864
14.8954997605951	1952840.99958611
14.9033891698962	1952830.6362063
14.9112785791974	1952820.27282649
14.9191679884986	1952809.90944669
14.9270573977997	1952799.54606688
14.9349468071009	1952789.18268707
14.9428362164021	1952778.81930726
14.9507256257032	1952768.45592746
14.9586150350044	1952758.09254765
14.9665044443055	1952747.72916784
14.9743938536067	1952737.36578803
14.9822832629079	1952727.00240822
14.990172672209	1952716.63902842
14.9980620815102	1952706.27564861
15.0059514908114	1952695.9122688
15.0138409001125	1952685.54888899
15.0217303094137	1952675.18550919
15.0296197187148	1952664.82212938
15.037509128016	1952654.45874957
15.0453985373172	1952644.09536976
15.0532879466183	1952633.73198996
15.0611773559195	1952623.36861015
15.0690667652207	1952613.00523034
15.0769561745218	1952602.64185053
15.084845583823	1952592.27847072
15.0927349931241	1952581.91509092
15.1006244024253	1952571.55171111
15.1085138117265	1952561.1883313
15.1164032210276	1952550.82495149
15.1242926303288	1952540.46157169
15.13218203963	1952530.10925753
15.1400714489311	1952519.96356556
15.1479608582323	1952509.81787359
15.1558502675334	1952499.67218162
15.1637396768346	1952489.52648966
15.1716290861358	1952479.38079769
15.1795184954369	1952469.23510572
15.1874079047381	1952459.08941375
15.1952973140393	1952448.94372178
15.2031867233404	1952438.79802981
15.2110761326416	1952428.65233784
15.2189655419427	1952418.50664588
15.2268549512439	1952408.36095391
15.2347443605451	1952398.21526194
15.2426337698462	1952388.06956997
15.2505231791474	1952377.923878
15.2584125884486	1952367.77818603
15.2663019977497	1952357.63249407
15.2741914070509	1952347.4868021
15.282080816352	1952337.34111013
15.2899702256532	1952327.19541816
15.2978596349544	1952317.04972619
15.3057490442555	1952306.90403422
15.3136384535567	1952296.75834226
15.3215278628579	1952286.61265029
15.329417272159	1952276.46695832
15.3373066814602	1952266.32126635
15.3451960907613	1952256.17557438
15.3530855000625	1952246.02988241
15.3609749093637	1952235.88419044
15.3688643186648	1952225.73849848
15.376753727966	1952213.55020031
15.3846431372672	1952200.10207909
15.3925325465683	1952186.65395787
15.4004219558695	1952173.20583665
15.4083113651706	1952159.75771543
15.4162007744718	1952146.30959421
15.424090183773	1952132.861473
15.4319795930741	1952119.41335178
15.4398690023753	1952105.96523056
15.4477584116765	1952092.51710934
15.4556478209776	1952079.06898812
15.4635372302788	1952065.6208669
15.4714266395799	1952052.17274568
15.4793160488811	1952038.72462447
15.4872054581823	1952025.27650325
15.4950948674834	1952011.82838203
15.5029842767846	1951998.38026081
15.5108736860858	1951984.93213959
15.5187630953869	1951971.48401837
15.5266525046881	1951958.03589715
15.5345419139892	1951944.58777594
15.5424313232904	1951931.13965472
15.5503207325916	1951917.6915335
15.5582101418927	1951904.24341228
15.5660995511939	1951890.79529106
15.5739889604951	1951877.34716984
15.5818783697962	1951863.89904862
15.5897677790974	1951850.45092741
15.5976571883985	1951837.00280619
15.6055465976997	1951823.55468497
15.6134360070009	1951810.03672204
15.621325416302	1951796.30101844
15.6292148256032	1951782.56531484
15.6371042349044	1951768.82961124
15.6449936442055	1951755.09390764
15.6528830535067	1951741.35820404
15.6607724628079	1951727.62250044
15.668661872109	1951713.88679685
15.6765512814102	1951700.15109325
15.6844406907113	1951686.41538965
15.6923301000125	1951672.67968605
15.7002195093137	1951658.94398245
15.7081089186148	1951645.20827885
15.715998327916	1951631.47257525
15.7238877372172	1951617.73687165
15.7317771465183	1951604.00116805
15.7396665558195	1951590.26546446
15.7475559651206	1951576.52976086
15.7554453744218	1951562.79405726
15.763334783723	1951549.05835366
15.7712241930241	1951535.32265006
[truncated: 6,000 more rows]
