# Supplementary material for: The reverse quantum limit and its implications for unconventional quantum oscillations in YbB12
Source: Nat Commun. 2024 Feb 21;15:1607. doi: 10.1038/s41467-024-45801-2 (PMC10881586; doi:10.1038/s41467-024-45801-2)
Supplement: Supplementary file 3 — Source Data [file 41467_2024_45801_MOESM3_ESM.zip › Source_Data/fvH_varyAngle/fvH_-7.0_deg.csv]

-0.000399	1967014.971747
0.00746658732341543	1966853.66225651
0.0153321746468309	1966665.2750103
0.0231977619702463	1966476.88776409
0.0310633492936617	1966288.50051788
0.0389289366170771	1966100.11327167
0.0467945239404926	1965924.93707918
0.054660111263908	1965905.36974364
0.0625256985873234	1965885.8024081
0.0703912859107389	1965866.23507256
0.0782568732341543	1965846.66773701
0.0861224605575697	1965827.10040147
0.0939880478809851	1965807.53306593
0.101853635204401	1965787.96573039
0.109719222527816	1965768.39839485
0.117584809851231	1965748.83105931
0.125450397174647	1965729.26372377
0.133315984498062	1965709.69638823
0.141181571821478	1965690.12905269
0.149047159144893	1965670.56171715
0.156912746468309	1965650.99438161
0.164778333791724	1965631.42704607
0.172643921115139	1965611.85971053
0.180509508438555	1965592.29237499
0.18837509576197	1965572.72503945
0.196240683085386	1965553.15770391
0.204106270408801	1965533.59036837
0.211971857732217	1965514.02303283
0.219837445055632	1965494.45569729
0.227703032379047	1965474.88836175
0.235568619702463	1965460.87826856
0.243434207025878	1965471.82215308
0.251299794349294	1965482.7660376
0.259165381672709	1965493.70992211
0.267030968996125	1965504.65380663
0.27489655631954	1965515.59769115
0.282762143642955	1965526.54157567
0.290627730966371	1965537.48546018
0.298493318289786	1965548.4293447
0.306358905613202	1965559.37322922
0.314224492936617	1965570.31711374
0.322090080260033	1965581.26099825
0.329955667583448	1965592.20488277
0.337821254906863	1965603.14876729
0.345686842230279	1965614.0926518
0.353552429553694	1965625.03653632
0.36141801687711	1965635.98042084
0.369283604200525	1965646.92430536
0.377149191523941	1965657.86818987
0.385014778847356	1965668.81207439
0.392880366170771	1965679.75595891
0.400745953494187	1965690.69984343
0.408611540817602	1965701.64372794
0.416477128141018	1965712.58761246
0.424342715464433	1965723.53149698
0.432208302787848	1965734.47538149
0.440073890111264	1965745.41926601
0.447939477434679	1965756.36315053
0.455805064758095	1965767.30703505
0.46367065208151	1965778.25091956
0.471536239404926	1965789.19480408
0.479401826728341	1965800.1386886
0.487267414051756	1965811.08257312
0.495133001375172	1965822.02645763
0.502998588698587	1965832.97034215
0.510864176022003	1965843.91422667
0.518729763345418	1965854.85811118
0.526595350668834	1965865.8019957
0.534460937992249	1965876.74588022
0.542326525315664	1965887.68976474
0.55019211263908	1965898.63364925
0.558057699962495	1965901.11465859
0.565923287285911	1965903.29958103
0.573788874609326	1965905.48450347
0.581654461932742	1965907.66942591
0.589520049256157	1965909.85434834
0.597385636579572	1965912.03927078
0.605251223902988	1965914.22419322
0.613116811226403	1965916.40911566
0.620982398549819	1965918.5940381
0.628847985873234	1965920.77896054
0.63671357319665	1965922.96388298
0.644579160520065	1965925.14880542
0.65244474784348	1965927.33372786
0.660310335166896	1965929.5186503
0.668175922490311	1965931.70357274
0.676041509813727	1965933.88849518
0.683907097137142	1965936.07341762
0.691772684460558	1965938.25834006
0.699638271783973	1965940.4432625
0.707503859107388	1965942.62818494
0.715369446430804	1965944.81310738
0.723235033754219	1965946.99802982
0.731100621077635	1965949.18295226
0.73896620840105	1965951.3678747
0.746831795724466	1965953.55279714
0.754697383047881	1965955.73771958
0.762562970371297	1965957.92264202
0.770428557694712	1965960.10756446
0.778294145018127	1965962.2924869
0.786159732341543	1965964.47740934
0.794025319664958	1965966.66233178
0.801890906988374	1965968.84725422
0.809756494311789	1965971.03217666
0.817622081635204	1965973.2170991
0.82548766895862	1965975.40202154
0.833353256282035	1965977.58694398
0.841218843605451	1965979.77186641
0.849084430928866	1965981.95678885
0.856950018252282	1965984.14171129
0.864815605575697	1965986.32663373
0.872681192899112	1965988.51155617
0.880546780222528	1965990.69647861
0.888412367545943	1965992.88140105
0.896277954869359	1965995.06632349
0.904143542192774	1965997.25124593
0.91200912951619	1965999.43616837
0.919874716839605	1966001.62109081
0.92774030416302	1966003.80601325
0.935605891486436	1966005.99093569
0.943471478809851	1966006.87845301
0.951337066133267	1966007.68981299
0.959202653456682	1966008.50117296
0.967068240780098	1966009.31253293
0.974933828103513	1966010.1238929
0.982799415426928	1966010.93525288
0.990665002750344	1966011.74661285
0.998530590073759	1966012.55797282
1.00639617739717	1966013.36933279
1.01426176472059	1966014.18069277
1.02212735204401	1966014.99205274
1.02999293936742	1966015.80341271
1.03785852669084	1966016.61477268
1.04572411401425	1966017.42613266
1.05358970133767	1966018.23749263
1.06145528866108	1966019.0488526
1.0693208759845	1966019.86021257
1.07718646330791	1966020.67157255
1.08505205063133	1966021.48293252
1.09291763795474	1966022.29429249
1.10078322527816	1966023.10565246
1.10864881260158	1966023.91701243
1.11651439992499	1966024.72837241
1.12437998724841	1966025.53973238
1.13224557457182	1966026.35109235
1.14011116189524	1966027.16245232
1.14797674921865	1966027.9738123
1.15584233654207	1966028.78517227
1.16370792386548	1966029.59653224
1.1715735111889	1966030.40789221
1.17943909851231	1966031.21925219
1.18730468583573	1966032.03061216
1.19517027315914	1966032.84197213
1.20303586048256	1966033.6533321
1.21090144780598	1966034.46469208
1.21876703512939	1966035.27605205
1.22663262245281	1966036.08741202
1.23449820977622	1966036.89877199
1.24236379709964	1966037.71013197
1.25022938442305	1966038.52149194
1.25809497174647	1966039.33285191
1.26596055906988	1966040.14421188
1.2738261463933	1966040.95557186
1.28169173371671	1966041.76693183
1.28955732104013	1966042.50686658
1.29742290836355	1966042.67493356
1.30528849568696	1966042.84300053
1.31315408301038	1966043.01106751
1.32101967033379	1966043.17913449
1.32888525765721	1966043.34720146
1.33675084498062	1966043.51526844
1.34461643230404	1966043.68333542
1.35248201962745	1966043.85140239
1.36034760695087	1966044.01946937
1.36821319427428	1966044.18753634
1.3760787815977	1966044.35560332
1.38394436892112	1966044.5236703
1.39180995624453	1966044.69173727
1.39967554356795	1966044.85980425
1.40754113089136	1966045.02787123
1.41540671821478	1966045.1959382
1.42327230553819	1966045.36400518
1.43113789286161	1966045.53207216
1.43900348018502	1966045.70013913
1.44686906750844	1966045.86820611
1.45473465483185	1966046.03627309
1.46260024215527	1966046.20434006
1.47046582947868	1966046.37240704
1.4783314168021	1966046.54047401
1.48619700412552	1966046.70854099
1.49406259144893	1966046.87660797
1.50192817877235	1966047.04467494
1.50979376609576	1966047.21274192
1.51765935341918	1966047.3808089
1.52552494074259	1966047.54887587
1.53339052806601	1966047.71694285
1.54125611538942	1966047.88500983
1.54912170271284	1966048.0530768
1.55698729003625	1966048.22114378
1.56485287735967	1966048.38921076
1.57271846468309	1966048.55727773
1.5805840520065	1966048.72534471
1.58844963932992	1966048.89341168
1.59631522665333	1966049.06147866
1.60418081397675	1966049.22954564
1.61204640130016	1966049.39761261
1.61991198862358	1966049.06078629
1.62777757594699	1966047.65978958
1.63564316327041	1966046.25879286
1.64350875059382	1966044.85779615
1.65137433791724	1966043.45679944
1.65923992524066	1966042.05580272
1.66710551256407	1966040.65480601
1.67497109988749	1966039.2538093
1.6828366872109	1966037.85281258
1.69070227453432	1966036.45181587
1.69856786185773	1966035.05081915
1.70643344918115	1966033.64982244
1.71429903650456	1966032.24882573
1.72216462382798	1966030.84782901
1.73003021115139	1966029.4468323
1.73789579847481	1966028.04583559
1.74576138579822	1966026.64483887
1.75362697312164	1966025.24384216
1.76149256044506	1966023.84284545
1.76935814776847	1966022.44184873
1.77722373509189	1966021.04085202
1.7850893224153	1966019.63985531
1.79295490973872	1966018.23885859
1.80082049706213	1966016.83786188
1.80868608438555	1966015.43686517
1.81655167170896	1966014.03586845
1.82441725903238	1966012.63487174
1.83228284635579	1966011.23387503
1.84014843367921	1966009.83287831
1.84801402100263	1966008.4318816
1.85587960832604	1966007.03088489
1.86374519564946	1966005.62988817
1.87161078297287	1966004.22889146
1.87947637029629	1966002.82789475
1.8873419576197	1966001.42689803
1.89520754494312	1966000.02590132
1.90307313226653	1965998.6249046
1.91093871958995	1965997.22390789
1.91880430691336	1965995.82291118
1.92666989423678	1965994.42191446
1.9345354815602	1965989.15694647
1.94240106888361	1965976.67386848
1.95026665620703	1965964.1907905
1.95813224353044	1965951.70771251
1.96599783085386	1965939.22463452
1.97386341817727	1965926.74155654
1.98172900550069	1965914.25847855
1.9895945928241	1965901.77540057
1.99746018014752	1965889.29232258
2.00532576747093	1965876.80924459
2.01319135479435	1965864.32616661
2.02105694211776	1965851.84308862
2.02892252944118	1965839.36001063
2.0367881167646	1965826.87693265
2.04465370408801	1965814.39385466
2.05251929141143	1965801.91077668
2.06038487873484	1965789.42769869
2.06825046605826	1965776.9446207
2.07611605338167	1965764.46154272
2.08398164070509	1965751.97846473
2.0918472280285	1965739.49538674
2.09971281535192	1965727.01230876
2.10757840267534	1965714.52923077
2.11544398999875	1965702.04615279
2.12330957732217	1965689.5630748
2.13117516464558	1965677.07999681
2.139040751969	1965664.59691883
2.14690633929241	1965652.11384084
2.15477192661583	1965639.63076286
2.16263751393924	1965627.14768487
2.17050310126266	1965614.66460688
2.17836868858607	1965602.1815289
2.18623427590949	1965589.69845091
2.1940998632329	1965577.21537292
2.20196545055632	1965564.73229494
2.20983103787974	1965552.24921695
2.21769662520315	1965539.76613897
2.22556221252657	1965527.28306098
2.23342779984998	1965514.79998299
2.2412933871734	1965513.05270189
2.24915897449681	1965516.80127776
2.25702456182023	1965520.54985363
2.26489014914364	1965524.2984295
2.27275573646706	1965528.04700538
2.28062132379047	1965531.79558125
2.28848691111389	1965535.54415712
2.2963524984373	1965539.292733
2.30421808576072	1965543.04130887
2.31208367308414	1965546.78988474
2.31994926040755	1965550.53846061
2.32781484773097	1965554.28703649
2.33568043505438	1965558.03561236
2.3435460223778	1965561.78418823
2.35141160970121	1965565.5327641
2.35927719702463	1965569.28133998
2.36714278434804	1965573.02991585
2.37500837167146	1965576.77849172
2.38287395899487	1965580.52706759
2.39073954631829	1965584.27564347
2.39860513364171	1965588.02421934
2.40647072096512	1965591.77279521
2.41433630828854	1965595.52137108
2.42220189561195	1965599.26994696
2.43006748293537	1965603.01852283
2.43793307025878	1965606.7670987
2.4457986575822	1965610.51567458
2.45366424490561	1965614.26425045
2.46152983222903	1965618.01282632
2.46939541955244	1965621.76140219
2.47726100687586	1965625.50997807
2.48512659419928	1965629.25855394
2.49299218152269	1965633.00712981
2.50085776884611	1965636.75570568
2.50872335616952	1965640.50428156
2.51658894349294	1965644.25285743
2.52445453081635	1965648.0014333
2.53232011813977	1965651.75000917
2.54018570546318	1965639.13425925
2.5480512927866	1965626.01479662
2.55591688011001	1965612.89533399
2.56378246743343	1965599.77587136
2.57164805475684	1965586.65640873
2.57951364208026	1965573.5369461
2.58737922940368	1965560.41748347
2.59524481672709	1965547.29802083
2.60311040405051	1965534.1785582
2.61097599137392	1965521.05909557
2.61884157869734	1965507.93963294
2.62670716602075	1965494.82017031
2.63457275334417	1965481.70070768
2.64243834066758	1965468.58124505
2.650303927991	1965455.46178242
2.65816951531441	1965442.34231979
2.66603510263783	1965429.22285716
2.67390068996125	1965416.10339453
2.68176627728466	1965402.9839319
2.68963186460808	1965389.86446927
2.69749745193149	1965376.74500664
2.70536303925491	1965363.62554401
2.71322862657832	1965350.50608138
2.72109421390174	1965337.38661875
2.72895980122515	1965324.26715612
2.73682538854857	1965311.14769349
2.74469097587198	1965298.02823086
2.7525565631954	1965284.90876822
2.76042215051881	1965271.78930559
2.76828773784223	1965258.66984296
2.77615332516565	1965245.55038033
2.78401891248906	1965232.4309177
2.79188449981248	1965219.31145507
2.79975008713589	1965206.19199244
2.80761567445931	1965193.07252981
2.81548126178272	1965179.95306718
2.82334684910614	1965167.61635088
2.83121243642955	1965164.31864522
2.83907802375297	1965161.02093957
2.84694361107639	1965157.72323392
2.8548091983998	1965154.42552826
2.86267478572322	1965151.12782261
2.87054037304663	1965147.83011696
2.87840596037005	1965144.53241131
2.88627154769346	1965141.23470565
2.89413713501688	1965137.937
2.90200272234029	1965134.63929435
2.90986830966371	1965131.34158869
2.91773389698712	1965128.04388304
2.92559948431054	1965124.74617739
2.93346507163395	1965121.44847174
2.94133065895737	1965118.15076608
2.94919624628079	1965114.85306043
2.9570618336042	1965111.55535478
2.96492742092762	1965108.25764912
2.97279300825103	1965104.95994347
2.98065859557445	1965101.66223782
2.98852418289786	1965098.36453216
2.99638977022128	1965095.06682651
3.00425535754469	1965091.76912086
3.01212094486811	1965088.47141521
3.01998653219152	1965085.17370955
3.02785211951494	1965081.8760039
3.03571770683835	1965078.57829825
3.04358329416177	1965075.28059259
3.05144888148519	1965071.98288694
3.0593144688086	1965068.68518129
3.06718005613202	1965065.38747563
3.07504564345543	1965062.08976998
3.08291123077885	1965058.79206433
3.09077681810226	1965055.49435868
3.09864240542568	1965052.19665302
3.10650799274909	1965048.89894737
3.11437358007251	1965039.15940817
3.12223916739592	1965028.26697926
3.13010475471934	1965017.37455035
3.13797034204276	1965006.48212145
3.14583592936617	1964995.58969254
3.15370151668959	1964984.69726363
3.161567104013	1964973.80483473
3.16943269133642	1964962.91240582
3.17729827865983	1964952.01997692
3.18516386598325	1964941.12754801
3.19302945330666	1964930.2351191
3.20089504063008	1964919.3426902
3.20876062795349	1964908.45026129
3.21662621527691	1964897.55783238
3.22449180260033	1964886.66540348
3.23235738992374	1964875.77297457
3.24022297724716	1964864.88054566
3.24808856457057	1964853.98811676
3.25595415189399	1964843.09568785
3.2638197392174	1964832.20325895
3.27168532654082	1964821.31083004
3.27955091386423	1964810.41840113
3.28741650118765	1964799.52597223
3.29528208851106	1964788.63354332
3.30314767583448	1964777.74111441
3.3110132631579	1964766.84868551
3.31887885048131	1964755.9562566
3.32674443780473	1964745.06382769
3.33461002512814	1964734.17139879
3.34247561245156	1964723.27896988
3.35034119977497	1964712.38654098
3.35820678709839	1964701.49411207
3.3660723744218	1964690.60168316
3.37393796174522	1964679.70925426
3.38180354906863	1964668.81682535
3.38966913639205	1964658.05844467
3.39753472371546	1964647.97573741
3.40540031103888	1964637.89303015
3.4132658983623	1964627.81032289
3.42113148568571	1964617.72761563
3.42899707300913	1964607.64490837
3.43686266033254	1964597.56220111
3.44472824765596	1964587.47949385
3.45259383497937	1964577.39678658
3.46045942230279	1964567.31407932
3.4683250096262	1964557.23137206
3.47619059694962	1964547.1486648
3.48405618427303	1964537.06595754
3.49192177159645	1964526.98325028
3.49978735891987	1964516.90054302
3.50765294624328	1964506.81783576
3.5155185335667	1964496.7351285
3.52338412089011	1964486.65242124
3.53124970821353	1964476.56971398
3.53911529553694	1964466.48700672
3.54698088286036	1964456.40429946
3.55484647018377	1964446.3215922
3.56271205750719	1964436.23888494
3.5705776448306	1964426.15617768
3.57844323215402	1964416.07347042
3.58630881947744	1964405.99076316
3.59417440680085	1964395.9080559
3.60203999412427	1964385.82534863
3.60990558144768	1964375.74264137
3.6177711687711	1964365.65993411
3.62563675609451	1964355.57722685
3.63350234341793	1964345.49451959
3.64136793074134	1964335.41181233
3.64923351806476	1964325.32910507
3.65709910538817	1964315.24639781
3.66496469271159	1964305.16369055
3.672830280035	1964307.40508061
3.68069586735842	1964310.33171714
3.68856145468184	1964313.25835367
3.69642704200525	1964316.1849902
3.70429262932867	1964319.11162672
3.71215821665208	1964322.03826325
3.7200238039755	1964324.96489978
3.72788939129891	1964327.89153631
3.73575497862233	1964330.81817284
3.74362056594574	1964333.74480937
3.75148615326916	1964336.6714459
3.75935174059257	1964339.59808243
3.76721732791599	1964342.52471896
3.77508291523941	1964345.45135548
3.78294850256282	1964348.37799201
3.79081408988624	1964351.30462854
3.79867967720965	1964354.23126507
3.80654526453307	1964357.1579016
3.81441085185648	1964360.08453813
3.8222764391799	1964363.01117466
3.83014202650331	1964365.93781119
3.83800761382673	1964368.86444771
3.84587320115014	1964371.79108424
3.85373878847356	1964374.71772077
3.86160437579698	1964377.6443573
3.86946996312039	1964380.57099383
3.87733555044381	1964383.49763036
3.88520113776722	1964386.42426689
3.89306672509064	1964389.35090342
3.90093231241405	1964392.27753994
3.90879789973747	1964395.20417647
3.91666348706088	1964398.130813
3.9245290743843	1964401.05744953
3.93239466170771	1964403.98408606
3.94026024903113	1964404.51367011
3.94812583635454	1964388.06784908
3.95599142367796	1964371.62202804
3.96385701100138	1964355.176207
3.97172259832479	1964338.73038597
3.97958818564821	1964322.28456493
3.98745377297162	1964305.83874389
3.99531936029504	1964289.39292286
4.00318494761845	1964272.94710182
4.01105053494187	1964256.50128078
4.01891612226528	1964240.05545974
4.0267817095887	1964223.60963871
4.03464729691211	1964207.16381767
4.04251288423553	1964190.71799663
4.05037847155895	1964174.2721756
4.05824405888236	1964157.82635456
4.06610964620578	1964141.38053352
4.07397523352919	1964124.93471249
4.08184082085261	1964108.48889145
4.08970640817602	1964092.04307041
4.09757199549944	1964075.59724938
4.10543758282285	1964059.15142834
4.11330317014627	1964042.7056073
4.12116875746968	1964026.25978627
4.1290343447931	1964009.81396523
4.13689993211652	1963993.36814419
4.14476551943993	1963976.92232315
4.15263110676335	1963960.47650212
4.16049669408676	1963944.03068108
4.16836228141018	1963927.58486004
4.17622786873359	1963911.13903901
4.18409345605701	1963894.69321797
4.19195904338042	1963878.24739693
4.19982463070384	1963861.8015759
4.20769021802725	1963845.35575486
4.21555580535067	1963826.00691652
4.22342139267408	1963805.00415613
4.2312869799975	1963784.00139575
4.23915256732092	1963762.99863536
4.24701815464433	1963741.99587497
4.25488374196775	1963720.99311458
4.26274932929116	1963699.9903542
4.27061491661458	1963678.98759381
4.27848050393799	1963657.98483342
4.28634609126141	1963636.98207303
4.29421167858482	1963615.97931265
4.30207726590824	1963594.97655226
4.30994285323165	1963573.97379187
4.31780844055507	1963552.97103148
4.32567402787849	1963531.9682711
4.3335396152019	1963510.96551071
4.34140520252532	1963489.96275032
4.34927078984873	1963468.95998993
4.35713637717215	1963447.95722955
4.36500196449556	1963426.95446916
4.37286755181898	1963405.95170877
4.38073313914239	1963384.94894838
4.38859872646581	1963363.946188
4.39646431378922	1963342.94342761
4.40432990111264	1963321.94066722
4.41219548843606	1963300.93790683
4.42006107575947	1963279.93514645
4.42792666308289	1963258.93238606
4.4357922504063	1963237.92962567
4.44365783772972	1963216.92686528
4.45152342505313	1963195.9241049
4.45938901237655	1963174.92134451
4.46725459969996	1963153.91858412
4.47512018702338	1963132.91582373
4.48298577434679	1963116.93126684
4.49085136167021	1963107.34038645
4.49871694899362	1963097.74950605
4.50658253631704	1963088.15862566
4.51444812364046	1963078.56774527
4.52231371096387	1963068.97686488
4.53017929828729	1963059.38598449
4.5380448856107	1963049.79510409
4.54591047293412	1963040.2042237
4.55377606025753	1963030.61334331
4.56164164758095	1963021.02246292
4.56950723490436	1963011.43158253
4.57737282222778	1963001.84070213
4.58523840955119	1962992.24982174
4.59310399687461	1962982.65894135
4.60096958419803	1962973.06806096
4.60883517152144	1962963.47718057
4.61670075884486	1962953.88630017
4.62456634616827	1962944.29541978
4.63243193349169	1962934.70453939
4.6402975208151	1962925.113659
4.64816310813852	1962915.52277861
4.65602869546193	1962905.93189821
4.66389428278535	1962896.34101782
4.67175987010876	1962886.75013743
4.67962545743218	1962877.15925704
4.68749104475559	1962867.56837665
4.69535663207901	1962857.97749625
4.70322221940243	1962848.38661586
4.71108780672584	1962838.79573547
4.71895339404926	1962829.20485508
4.72681898137267	1962819.61397469
4.73468456869609	1962810.02309429
4.7425501560195	1962800.4322139
4.75041574334292	1962790.37612439
4.75828133066633	1962779.84283223
4.76614691798975	1962769.30954007
4.77401250531316	1962758.77624792
4.78187809263658	1962748.24295576
4.78974367996	1962737.70966361
4.79760926728341	1962727.17637145
4.80547485460683	1962716.6430793
4.81334044193024	1962706.10978714
4.82120602925366	1962695.57649499
4.82907161657707	1962685.04320283
4.83693720390049	1962674.50991068
4.8448027912239	1962663.97661852
4.85266837854732	1962653.44332637
4.86053396587073	1962642.91003421
4.86839955319415	1962632.37674206
4.87626514051757	1962621.8434499
4.88413072784098	1962611.31015775
4.8919963151644	1962600.77686559
4.89986190248781	1962590.24357344
4.90772748981123	1962579.71028128
4.91559307713464	1962569.17698912
4.92345866445806	1962558.64369697
4.93132425178147	1962548.11040481
4.93918983910489	1962537.57711266
4.9470554264283	1962527.0438205
4.95492101375172	1962516.51052835
4.96278660107513	1962505.97723619
4.97065218839855	1962495.44394404
4.97851777572196	1962484.91065188
4.98638336304538	1962474.37735973
4.9942489503688	1962463.84406757
5.00211453769221	1962453.31077542
5.00998012501563	1962442.77748326
5.01784571233904	1962425.09497327
5.02571129966246	1962405.25425401
5.03357688698587	1962385.41353476
5.04144247430929	1962365.5728155
5.04930806163271	1962345.73209624
5.05717364895612	1962325.89137699
5.06503923627954	1962306.05065773
5.07290482360295	1962286.20993847
5.08077041092637	1962266.36921921
5.08863599824978	1962246.52849996
5.0965015855732	1962226.6877807
5.10436717289661	1962206.84706144
5.11223276022003	1962187.00634218
5.12009834754344	1962167.16562293
5.12796393486686	1962147.32490367
5.13582952219027	1962127.48418441
5.14369510951369	1962107.64346516
5.15156069683711	1962087.8027459
5.15942628416052	1962067.96202664
5.16729187148394	1962048.12130738
5.17515745880735	1962028.28058813
5.18302304613077	1962008.43986887
5.19088863345418	1961988.59914961
5.1987542207776	1961968.75843035
5.20661980810101	1961948.9177111
5.21448539542443	1961929.07699184
5.22235098274784	1961909.23627258
5.23021657007126	1961889.39555332
5.23808215739467	1961869.55483407
5.24594774471809	1961849.71411481
5.25381333204151	1961829.87339555
5.26167891936492	1961810.0326763
5.26954450668834	1961790.19195704
5.27741009401175	1961774.85323331
5.28527568133517	1961774.13186693
5.29314126865858	1961773.41050055
5.301006855982	1961772.68913418
5.30887244330541	1961771.9677678
5.31673803062883	1961771.24640142
5.32460361795224	1961770.52503504
5.33246920527566	1961769.80366866
5.34033479259908	1961769.08230228
5.34820037992249	1961768.36093591
5.35606596724591	1961767.63956953
5.36393155456932	1961766.91820315
5.37179714189274	1961766.19683677
5.37966272921615	1961765.47547039
5.38752831653957	1961764.75410401
5.39539390386298	1961764.03273763
5.4032594911864	1961763.31137126
5.41112507850981	1961762.59000488
5.41899066583323	1961761.8686385
5.42685625315664	1961761.14727212
5.43472184048006	1961760.42590574
5.44258742780348	1961759.70453936
5.45045301512689	1961758.98317298
5.45831860245031	1961758.26180661
5.46618418977372	1961757.54044023
5.47404977709714	1961756.81907385
5.48191536442055	1961756.09770747
5.48978095174397	1961755.37634109
5.49764653906738	1961754.65497471
5.5055121263908	1961753.93360834
5.51337771371422	1961753.21224196
5.52124330103763	1961752.49087558
5.52910888836105	1961751.7695092
5.53697447568446	1961751.04814282
5.54484006300788	1961738.87902196
5.55270565033129	1961725.06818213
5.56057123765471	1961711.25734231
5.56843682497812	1961697.44650248
5.57630241230154	1961683.63566266
5.58416799962495	1961669.82482283
5.59203358694837	1961656.01398301
5.59989917427178	1961642.20314318
5.6077647615952	1961628.39230336
5.61563034891862	1961614.58146353
5.62349593624203	1961600.77062371
5.63136152356545	1961586.95978389
5.63922711088886	1961573.14894406
5.64709269821228	1961559.33810424
5.65495828553569	1961545.52726441
5.66282387285911	1961531.71642459
5.67068946018252	1961517.90558476
5.67855504750594	1961504.09474494
5.68642063482935	1961490.28390511
5.69428622215277	1961476.47306529
5.70215180947618	1961462.66222546
5.7100173967996	1961448.85138564
5.71788298412302	1961435.04054582
5.72574857144643	1961421.22970599
5.73361415876985	1961407.41886617
5.74147974609326	1961393.60802634
5.74934533341668	1961379.79718652
5.75721092074009	1961365.98634669
5.76507650806351	1961352.17550687
5.77294209538692	1961338.36466704
5.78080768271034	1961324.55382722
5.78867327003375	1961310.7429874
5.79653885735717	1961296.93214757
5.80440444468059	1961281.53233378
5.812270032004	1961265.34515685
5.82013561932742	1961249.15797993
5.82800120665083	1961232.970803
5.83586679397425	1961216.78362608
5.84373238129766	1961200.59644915
5.85159796862108	1961184.40927223
5.85946355594449	1961168.2220953
5.86732914326791	1961152.03491838
5.87519473059132	1961135.84774146
5.88306031791474	1961119.66056453
5.89092590523815	1961103.47338761
5.89879149256157	1961087.28621068
5.90665707988499	1961071.09903376
5.9145226672084	1961054.91185683
5.92238825453182	1961038.72467991
5.93025384185523	1961022.53750298
5.93811942917865	1961006.35032606
5.94598501650206	1960990.16314914
5.95385060382548	1960973.97597221
5.96171619114889	1960957.78879529
5.96958177847231	1960941.60161836
5.97744736579572	1960925.41444144
5.98531295311914	1960909.22726451
5.99317854044256	1960893.04008759
6.00104412776597	1960876.85291067
6.00890971508939	1960860.66573374
6.0167753024128	1960844.47855682
6.02464088973622	1960828.29137989
6.03250647705963	1960812.10420297
6.04037206438305	1960795.91702604
6.04823765170646	1960779.72984912
6.05610323902988	1960763.54267219
6.0639688263533	1960743.00317138
6.07183441367671	1960719.61169425
6.07970000100013	1960696.22021711
6.08756558832354	1960672.82873997
6.09543117564696	1960649.43726284
6.10329676297037	1960626.0457857
6.11116235029379	1960602.65430856
6.1190279376172	1960579.26283143
6.12689352494062	1960555.87135429
6.13475911226403	1960532.47987716
6.14262469958745	1960509.08840002
6.15049028691086	1960485.69692288
6.15835587423428	1960462.30544575
6.1662214615577	1960438.91396861
6.17408704888111	1960415.52249148
6.18195263620453	1960392.13101434
6.18981822352794	1960368.7395372
6.19768381085136	1960345.34806007
6.20554939817477	1960321.95658293
6.21341498549819	1960298.5651058
6.2212805728216	1960275.17362866
6.22914616014502	1960251.78215152
6.23701174746843	1960228.39067439
6.24487733479185	1960204.99919725
6.25274292211527	1960181.60772011
6.26060850943868	1960158.21624298
6.2684740967621	1960134.82476584
6.27633968408551	1960111.43328871
6.28420527140893	1960088.04181157
6.29207085873234	1960064.65033443
6.29993644605576	1960041.2588573
6.30780203337917	1960017.86738016
6.31566762070259	1959994.47590303
6.323533208026	1959983.42479124
6.33139879534942	1959978.54921825
6.33926438267283	1959973.67364526
6.34712996999625	1959968.79807226
6.35499555731967	1959963.92249927
6.36286114464308	1959959.04692628
6.3707267319665	1959954.17135328
6.37859231928991	1959949.29578029
6.38645790661333	1959944.4202073
6.39432349393674	1959939.5446343
6.40218908126016	1959934.66906131
6.41005466858357	1959929.79348832
6.41792025590699	1959924.91791532
6.4257858432304	1959920.04234233
6.43365143055382	1959915.16676934
6.44151701787723	1959910.29119634
6.44938260520065	1959905.41562335
6.45724819252407	1959900.54005035
6.46511377984748	1959895.66447736
6.4729793671709	1959890.78890437
6.48084495449431	1959885.91333137
6.48871054181773	1959881.03775838
6.49657612914114	1959876.16218539
6.50444171646456	1959871.28661239
6.51230730378797	1959866.4110394
6.52017289111139	1959861.53546641
6.52803847843481	1959856.65989341
6.53590406575822	1959851.78432042
6.54376965308164	1959846.90874743
6.55163524040505	1959842.03317443
6.55950082772847	1959837.15760144
6.56736641505188	1959832.28202845
6.5752320023753	1959827.40645545
6.58309758969871	1959799.96527253
6.59096317702213	1959768.35735861
6.59882876434554	1959736.74944469
6.60669435166896	1959705.14153078
6.61455993899237	1959673.53361686
6.62242552631579	1959641.92570294
6.63029111363921	1959610.31778903
6.63815670096262	1959578.70987511
6.64602228828604	1959547.1019612
6.65388787560945	1959515.49404728
6.66175346293287	1959483.88613336
6.66961905025628	1959452.27821945
6.6774846375797	1959420.67030553
6.68535022490311	1959389.06239161
6.69321581222653	1959357.4544777
6.70108139954994	1959325.84656378
6.70894698687336	1959294.23864986
6.71681257419678	1959262.63073595
6.72467816152019	1959231.02282203
6.73254374884361	1959199.41490811
6.74040933616702	1959167.8069942
6.74827492349044	1959136.19908028
6.75614051081385	1959104.59116636
6.76400609813727	1959072.98325245
6.77187168546068	1959041.37533853
6.7797372727841	1959009.76742461
6.78760286010751	1958978.1595107
6.79546844743093	1958946.55159678
6.80333403475434	1958914.94368286
6.81119962207776	1958883.33576895
6.81906520940118	1958851.72785503
6.82693079672459	1958820.11994111
6.83479638404801	1958793.13726875
6.84266197137142	1958797.96848004
6.85052755869484	1958802.79969133
6.85839314601825	1958807.63090262
6.86625873334167	1958812.46211391
6.87412432066508	1958817.2933252
6.8819899079885	1958822.12453649
6.88985549531191	1958826.95574778
6.89772108263533	1958831.78695907
6.90558666995874	1958836.61817036
6.91345225728216	1958841.44938165
6.92131784460558	1958846.28059294
6.92918343192899	1958851.11180423
6.93704901925241	1958855.94301552
6.94491460657582	1958860.77422681
6.95278019389924	1958865.6054381
6.96064578122265	1958870.43664939
6.96851136854607	1958875.26786068
6.97637695586949	1958880.09907196
6.9842425431929	1958884.93028325
6.99210813051632	1958889.76149454
6.99997371783973	1958894.59270583
7.00783930516315	1958899.42391712
7.01570489248656	1958904.25512841
7.02357047980998	1958909.0863397
7.03143606713339	1958913.91755099
7.03930165445681	1958918.74876228
7.04716724178022	1958923.57997357
7.05503282910364	1958928.41118486
7.06289841642705	1958933.24239615
7.07076400375047	1958938.07360744
7.07862959107388	1958942.90481873
7.0864951783973	1958947.73603002
7.09436076572072	1958936.86743432
7.10222635304413	1958910.82478663
7.11009194036755	1958884.78213893
7.11795752769096	1958858.73949124
7.12582311501438	1958832.69684354
7.13368870233779	1958806.65419585
7.14155428966121	1958780.61154815
7.14941987698462	1958754.56890046
7.15728546430804	1958728.52625276
7.16515105163145	1958702.48360507
7.17301663895487	1958676.44095737
7.18088222627829	1958650.39830968
7.1887478136017	1958624.35566198
7.19661340092512	1958598.31301428
7.20447898824853	1958572.27036659
7.21234457557195	1958546.22771889
7.22021016289536	1958520.1850712
7.22807575021878	1958494.1424235
7.23594133754219	1958468.09977581
7.24380692486561	1958442.05712811
7.25167251218902	1958416.01448042
7.25953809951244	1958389.97183272
7.26740368683586	1958363.92918503
7.27526927415927	1958337.88653733
7.28313486148269	1958311.84388964
7.2910004488061	1958285.80124194
7.29886603612952	1958259.75859425
7.30673162345293	1958233.71594655
7.31459721077635	1958207.67329886
7.32246279809976	1958181.63065116
7.33032838542318	1958155.58800347
7.33819397274659	1958129.54535577
7.34605956007001	1958103.50270808
7.35392514739342	1958095.46386401
7.36179073471684	1958087.74994891
7.36965632204026	1958080.03603381
7.37752190936367	1958072.32211871
7.38538749668709	1958064.60820362
7.3932530840105	1958056.89428852
7.40111867133392	1958049.18037342
7.40898425865733	1958041.46645832
7.41684984598075	1958033.75254322
7.42471543330416	1958026.03862813
7.43258102062758	1958018.32471303
7.44044660795099	1958010.61079793
7.44831219527441	1958002.89688283
7.45617778259783	1957995.18296773
7.46404336992124	1957987.46905263
7.47190895724466	1957979.75513754
7.47977454456807	1957972.04122244
7.48764013189149	1957964.32730734
7.4955057192149	1957956.61339224
7.50337130653832	1957948.89947714
7.51123689386173	1957941.18556204
7.51910248118515	1957933.47164695
7.52696806850856	1957925.75773185
7.53483365583198	1957918.04381675
7.5426992431554	1957910.32990165
7.55056483047881	1957902.61598655
7.55843041780223	1957894.90207145
7.56629600512564	1957887.18815636
7.57416159244906	1957879.47424126
7.58202717977247	1957871.76032616
7.58989276709589	1957864.04641106
7.5977583544193	1957856.33249596
7.60562394174272	1957845.80107559
7.61348952906613	1957832.90678753
7.62135511638955	1957820.01249947
7.62922070371296	1957807.1182114
7.63708629103638	1957794.22392334
7.6449518783598	1957781.32963528
7.65281746568321	1957768.43534722
7.66068305300663	1957755.54105915
7.66854864033004	1957742.64677109
7.67641422765346	1957729.75248303
7.68427981497687	1957716.85819496
7.69214540230029	1957703.9639069
7.7000109896237	1957691.06961884
7.70787657694712	1957678.17533077
7.71574216427053	1957665.28104271
7.72360775159395	1957652.38675465
7.73147333891737	1957639.49246658
7.73933892624078	1957626.59817852
7.7472045135642	1957613.70389046
7.75507010088761	1957600.8096024
7.76293568821103	1957587.91531433
7.77080127553444	1957575.02102627
7.77866686285786	1957562.12673821
7.78653245018127	1957549.23245014
7.79439803750469	1957536.33816208
7.8022636248281	1957523.44387402
7.81012921215152	1957510.54958595
7.81799479947493	1957497.65529789
7.82586038679835	1957484.76100983
7.83372597412177	1957471.86672177
7.84159156144518	1957458.9724337
7.8494571487686	1957446.07814564
7.85732273609201	1957434.90563885
7.86518832341543	1957431.11432342
7.87305391073884	1957427.32300799
7.88091949806226	1957423.53169256
7.88878508538567	1957419.74037714
7.89665067270909	1957415.94906171
7.9045162600325	1957412.15774628
7.91238184735592	1957408.36643085
7.92024743467934	1957404.57511542
7.92811302200275	1957400.7838
7.93597860932617	1957396.99248457
7.94384419664958	1957393.20116914
7.951709783973	1957389.40985371
7.95957537129641	1957385.61853828
7.96744095861983	1957381.82722286
7.97530654594324	1957378.03590743
7.98317213326666	1957374.244592
7.99103772059007	1957370.45327657
7.99890330791349	1957366.66196115
8.0067688952369	1957362.87064572
8.01463448256032	1957359.07933029
8.02250006988374	1957355.28801486
8.03036565720715	1957351.49669943
8.03823124453057	1957347.70538401
8.04609683185398	1957343.91406858
8.0539624191774	1957340.12275315
8.06182800650081	1957336.33143772
8.06969359382423	1957332.54012229
8.07755918114764	1957328.74880687
8.08542476847106	1957324.95749144
8.09329035579447	1957321.16617601
8.10115594311789	1957317.37486058
8.10902153044131	1957313.58354515
8.11688711776472	1957288.20704097
8.12475270508814	1957260.79287802
8.13261829241155	1957233.37871507
8.14048387973497	1957205.96455212
8.14834946705838	1957178.55038917
8.1562150543818	1957151.13622623
8.16408064170521	1957123.72206328
8.17194622902863	1957096.30790033
8.17981181635204	1957068.89373738
8.18767740367546	1957041.47957443
8.19554299099888	1957014.06541148
8.20340857832229	1956986.65124853
8.21127416564571	1956959.23708558
8.21913975296912	1956931.82292264
8.22700534029254	1956904.40875969
8.23487092761595	1956876.99459674
8.24273651493937	1956849.58043379
8.25060210226278	1956822.16627084
8.2584676895862	1956794.75210789
8.26633327690961	1956767.33794494
8.27419886423303	1956739.92378199
8.28206445155645	1956712.50961905
8.28993003887986	1956685.0954561
8.29779562620328	1956657.68129315
8.30566121352669	1956630.2671302
8.31352680085011	1956602.85296725
8.32139238817352	1956575.4388043
8.32925797549694	1956548.02464135
8.33712356282035	1956520.6104784
8.34498915014377	1956493.19631546
8.35285473746718	1956465.78215251
8.3607203247906	1956438.36798956
8.36858591211401	1956417.89212032
8.37645149943743	1956400.18701417
8.38431708676084	1956382.48190803
8.39218267408426	1956364.77680189
8.40004826140768	1956347.07169574
8.40791384873109	1956329.3665896
8.41577943605451	1956311.66148346
8.42364502337792	1956293.95637732
8.43151061070134	1956276.25127117
8.43937619802475	1956258.54616503
8.44724178534817	1956240.84105889
8.45510737267159	1956223.13595274
8.462972959995	1956205.4308466
8.47083854731842	1956187.72574046
8.47870413464183	1956170.02063431
8.48656972196525	1956152.31552817
8.49443530928866	1956134.61042203
8.50230089661208	1956116.90531589
8.51016648393549	1956099.20020974
8.51803207125891	1956081.4951036
8.52589765858232	1956063.78999746
8.53376324590574	1956046.08489131
8.54162883322915	1956028.37978517
8.54949442055257	1956010.67467903
8.55736000787599	1955992.96957289
8.5652255951994	1955975.26446674
8.57309118252282	1955957.5593606
8.58095676984623	1955939.85425446
8.58882235716965	1955922.14914831
8.59668794449306	1955904.44404217
8.60455353181648	1955886.73893603
8.61241911913989	1955869.03382989
8.62028470646331	1955872.10297728
8.62815029378672	1955889.65397776
8.63601588111014	1955907.20497825
8.64388146843356	1955924.75597873
8.65174705575697	1955942.30697922
8.65961264308038	1955959.8579797
8.6674782304038	1955977.40898018
8.67534381772722	1955994.95998067
8.68320940505063	1956012.51098115
8.69107499237405	1956030.06198164
8.69894057969746	1956047.61298212
8.70680616702088	1956065.1639826
8.71467175434429	1956082.71498309
8.72253734166771	1956100.26598357
8.73040292899112	1956117.81698406
8.73826851631454	1956135.36798454
8.74613410363796	1956152.91898503
8.75399969096137	1956170.46998551
8.76186527828479	1956188.02098599
8.7697308656082	1956205.57198648
8.77759645293162	1956223.12298696
8.78546204025503	1956240.67398745
8.79332762757845	1956258.22498793
8.80119321490186	1956275.77598842
8.80905880222528	1956293.3269889
8.81692438954869	1956310.87798938
8.82478997687211	1956328.42898987
8.83265556419552	1956345.97999035
8.84052115151894	1956363.53099084
8.84838673884236	1956381.08199132
8.85625232616577	1956398.6329918
8.86411791348919	1956416.18399229
8.8719835008126	1956400.84313116
8.87984908813602	1956356.96381945
8.88771467545943	1956313.08450774
8.89558026278285	1956269.20519602
8.90344585010626	1956225.32588431
8.91131143742968	1956181.4465726
8.9191770247531	1956137.56726088
8.92704261207651	1956093.68794917
8.93490819939993	1956049.80863746
8.94277378672334	1956005.92932575
8.95063937404676	1955962.05001403
8.95850496137017	1955918.17070232
8.96637054869359	1955874.29139061
8.974236136017	1955830.4120789
8.98210172334042	1955786.53276718
8.98996731066383	1955742.65345547
8.99783289798725	1955698.77414376
9.00569848531066	1955654.89483204
9.01356407263408	1955611.01552033
9.0214296599575	1955567.13620862
9.02929524728091	1955523.25689691
9.03716083460433	1955479.37758519
9.04502642192774	1955435.49827348
9.05289200925116	1955391.61896177
9.06075759657457	1955347.73965005
9.06862318389799	1955303.86033834
9.0764887712214	1955259.98102663
9.08435435854482	1955216.10171492
9.09221994586824	1955172.2224032
9.10008553319165	1955128.34309149
9.10795112051506	1955084.46377978
9.11581670783848	1955040.58446806
9.1236822951619	1955019.35197596
9.13154788248531	1955016.64658572
9.13941346980873	1955013.94119548
9.14727905713214	1955011.23580523
9.15514464445556	1955008.53041499
9.16301023177897	1955005.82502475
9.17087581910239	1955003.1196345
9.1787414064258	1955000.41424426
9.18660699374922	1954997.70885402
9.19447258107264	1954995.00346378
9.20233816839605	1954992.29807353
9.21020375571947	1954989.59268329
9.21806934304288	1954986.88729305
9.2259349303663	1954984.1819028
9.23380051768971	1954981.47651256
9.24166610501313	1954978.77112232
9.24953169233654	1954976.06573207
9.25739727965996	1954973.36034183
9.26526286698337	1954970.65495159
9.27312845430679	1954967.94956134
9.2809940416302	1954965.2441711
9.28885962895362	1954962.53878086
9.29672521627703	1954959.83339062
9.30459080360045	1954957.12800037
9.31245639092387	1954954.42261013
9.32032197824728	1954951.71721989
9.3281875655707	1954949.01182964
9.33605315289411	1954946.3064394
9.34391874021753	1954943.60104916
9.35178432754094	1954940.89565891
9.35964991486436	1954938.19026867
9.36751550218777	1954935.48487843
9.37538108951119	1954924.58497028
9.38324667683461	1954908.91367064
9.39111226415802	1954893.242371
9.39897785148144	1954877.57107136
9.40684343880485	1954861.89977172
9.41470902612827	1954846.22847209
9.42257461345168	1954830.55717245
9.4304402007751	1954814.88587281
9.43830578809851	1954799.21457317
9.44617137542193	1954783.54327353
9.45403696274534	1954767.8719739
9.46190255006876	1954752.20067426
9.46976813739217	1954736.52937462
9.47763372471559	1954720.85807498
9.48549931203901	1954705.18677534
9.49336489936242	1954689.51547571
9.50123048668584	1954673.84417607
9.50909607400925	1954658.17287643
9.51696166133267	1954642.50157679
9.52482724865608	1954626.83027715
9.5326928359795	1954611.15897752
9.54055842330291	1954595.48767788
9.54842401062633	1954579.81637824
9.55628959794974	1954564.1450786
9.56415518527316	1954548.47377896
9.57202077259658	1954532.80247933
9.57988635991999	1954517.13117969
9.5877519472434	1954501.45988005
9.59561753456682	1954485.78858041
9.60348312189024	1954470.11728078
9.61134870921365	1954454.44598114
9.61921429653707	1954438.7746815
9.62707988386048	1954427.77417022
9.6349454711839	1954418.0942583
9.64281105850731	1954408.41434638
9.65067664583073	1954398.73443446
9.65854223315415	1954389.05452255
9.66640782047756	1954379.37461063
9.67427340780098	1954369.69469871
9.68213899512439	1954360.01478679
9.69000458244781	1954350.33487488
9.69787016977122	1954340.65496296
9.70573575709464	1954330.97505104
9.71360134441805	1954321.29513912
9.72146693174147	1954311.61522721
9.72933251906488	1954301.93531529
9.7371981063883	1954292.25540337
9.74506369371171	1954282.57549146
9.75292928103513	1954272.89557954
9.76079486835854	1954263.21566762
9.76866045568196	1954253.5357557
9.77652604300538	1954243.85584379
9.78439163032879	1954234.17593187
9.79225721765221	1954224.49601995
9.80012280497562	1954214.81610803
9.80798839229904	1954205.13619612
9.81585397962245	1954195.4562842
9.82371956694587	1954185.77637228
9.83158515426929	1954176.09646036
9.8394507415927	1954166.41654845
9.84731632891611	1954156.73663653
9.85518191623953	1954147.05672461
9.86304750356295	1954137.3768127
9.87091309088636	1954127.69690078
9.87877867820978	1954104.9224364
9.88664426553319	1954082.03054432
9.89450985285661	1954059.13865224
9.90237544018002	1954036.24676016
9.91024102750344	1954013.35486808
9.91810661482685	1953990.462976
9.92597220215027	1953967.57108392
9.93383778947369	1953944.67919185
9.9417033767971	1953921.78729977
9.94956896412052	1953898.89540769
9.95743455144393	1953876.00351561
9.96530013876735	1953853.11162353
9.97316572609076	1953830.21973145
9.98103131341418	1953807.32783937
9.98889690073759	1953784.43594729
9.99676248806101	1953761.54405521
10.0046280753844	1953738.65216313
10.0124936627078	1953715.76027105
10.0203592500313	1953692.86837898
10.0282248373547	1953669.9764869
10.0360904246781	1953647.08459482
10.0439560120015	1953624.19270274
10.0518215993249	1953601.30081066
10.0596871866483	1953578.40891858
10.0675527739717	1953555.5170265
10.0754183612952	1953532.62513442
10.0832839486186	1953509.73324234
10.091149535942	1953486.84135026
10.0990151232654	1953463.94945819
10.1068807105888	1953441.05756611
10.1147462979122	1953418.16567403
10.1226118852357	1953395.39632119
10.1304774725591	1953372.96496231
10.1383430598825	1953350.53360343
10.1462086472059	1953328.10224455
10.1540742345293	1953305.67088567
10.1619398218527	1953283.23952679
10.1698054091761	1953260.80816791
10.1776709964996	1953238.37680902
10.185536583823	1953215.94545014
10.1934021711464	1953193.51409126
10.2012677584698	1953171.08273238
10.2091333457932	1953148.6513735
10.2169989331166	1953126.22001462
10.2248645204401	1953103.78865574
10.2327301077635	1953081.35729686
10.2405956950869	1953058.92593797
10.2484612824103	1953036.49457909
10.2563268697337	1953014.06322021
10.2641924570571	1952991.63186133
10.2720580443805	1952969.20050245
10.279923631704	1952946.76914357
10.2877892190274	1952924.33778469
10.2956548063508	1952901.9064258
10.3035203936742	1952879.47506692
10.3113859809976	1952857.04370804
10.319251568321	1952834.61234916
10.3271171556445	1952812.18099028
10.3349827429679	1952789.7496314
10.3428483302913	1952767.31827252
10.3507139176147	1952744.88691364
10.3585795049381	1952722.45555475
10.3664450922615	1952700.02419587
10.3743106795849	1952696.18791561
10.3821762669084	1952704.4535243
10.3900418542318	1952712.71913298
10.3979074415552	1952720.98474167
10.4057730288786	1952729.25035035
10.413638616202	1952737.51595904
10.4215042035254	1952745.78156772
10.4293697908489	1952754.04717641
10.4372353781723	1952762.31278509
10.4451009654957	1952770.57839378
10.4529665528191	1952778.84400246
10.4608321401425	1952787.10961115
10.4686977274659	1952795.37521983
10.4765633147893	1952803.64082852
10.4844289021128	1952811.9064372
10.4922944894362	1952820.17204589
10.5001600767596	1952828.43765457
10.508025664083	1952836.70326326
10.5158912514064	1952844.96887194
10.5237568387298	1952853.23448063
10.5316224260533	1952861.50008931
10.5394880133767	1952869.765698
10.5473536007001	1952878.03130668
10.5552191880235	1952886.29691537
10.5630847753469	1952894.56252405
10.5709503626703	1952902.82813274
10.5788159499937	1952911.09374142
10.5866815373172	1952919.35935011
10.5945471246406	1952927.62495879
10.602412711964	1952935.89056747
10.6102782992874	1952944.15617616
10.6181438866108	1952952.27494692
10.6260094739342	1952942.17469869
10.6338750612577	1952932.07445046
10.6417406485811	1952921.97420223
10.6496062359045	1952911.873954
10.6574718232279	1952901.77370577
10.6653374105513	1952891.67345754
10.6732029978747	1952881.57320931
10.6810685851982	1952871.47296109
10.6889341725216	1952861.37271286
10.696799759845	1952851.27246463
10.7046653471684	1952841.1722164
10.7125309344918	1952831.07196817
10.7203965218152	1952820.97171994
10.7282621091386	1952810.87147171
10.7361276964621	1952800.77122348
10.7439932837855	1952790.67097525
10.7518588711089	1952780.57072702
10.7597244584323	1952770.47047879
10.7675900457557	1952760.37023056
10.7754556330791	1952750.26998233
10.7833212204026	1952740.1697341
10.791186807726	1952730.06948587
10.7990523950494	1952719.96923764
10.8069179823728	1952709.86898941
10.8147835696962	1952699.76874118
10.8226491570196	1952689.66849295
10.830514744343	1952679.56824472
10.8383803316665	1952669.46799649
10.8462459189899	1952659.36774826
10.8541115063133	1952649.26750003
10.8619770936367	1952639.1672518
10.8698426809601	1952629.78914489
10.8777082682835	1952621.22128256
10.885573855607	1952612.65342022
10.8934394429304	1952604.08555789
10.9013050302538	1952595.51769555
10.9091706175772	1952586.94983322
10.9170362049006	1952578.38197088
10.924901792224	1952569.81410855
10.9327673795474	1952561.24624621
10.9406329668709	1952552.67838388
10.9484985541943	1952544.11052155
10.9563641415177	1952535.54265921
10.9642297288411	1952526.97479688
10.9720953161645	1952518.40693454
10.9799609034879	1952509.83907221
10.9878264908114	1952501.27120987
10.9956920781348	1952492.70334754
11.0035576654582	1952484.1354852
11.0114232527816	1952475.56762287
11.019288840105	1952466.99976053
11.0271544274284	1952458.4318982
11.0350200147518	1952449.86403586
11.0428856020753	1952441.29617353
11.0507511893987	1952432.72831119
11.0586167767221	1952424.16044886
11.0664823640455	1952415.59258652
11.0743479513689	1952407.02472419
11.0822135386923	1952398.45686185
11.0900791260158	1952389.88899952
11.0979447133392	1952381.32113719
11.1058103006626	1952372.75327485
11.113675887986	1952364.18541252
11.1215414753094	1952344.11673869
11.1294070626328	1952323.9624629
11.1372726499562	1952303.8081871
11.1451382372797	1952283.6539113
11.1530038246031	1952263.4996355
11.1608694119265	1952243.3453597
11.1687349992499	1952223.1910839
11.1766005865733	1952203.0368081
11.1844661738967	1952182.88253231
11.1923317612202	1952162.72825651
11.2001973485436	1952142.57398071
11.208062935867	1952122.41970491
11.2159285231904	1952102.26542911
11.2237941105138	1952082.11115331
11.2316596978372	1952061.95687752
11.2395252851606	1952041.80260172
11.2473908724841	1952021.64832592
11.2552564598075	1952001.49405012
11.2631220471309	1951981.33977432
11.2709876344543	1951961.18549852
11.2788532217777	1951941.03122273
11.2867188091011	1951920.87694693
11.2945843964246	1951900.72267113
11.302449983748	1951880.56839533
11.3103155710714	1951860.41411953
11.3181811583948	1951840.25984373
11.3260467457182	1951820.10556793
11.3339123330416	1951799.95129214
11.341777920365	1951779.79701634
11.3496435076885	1951759.64274054
11.3575090950119	1951739.48846474
11.3653746823353	1951721.62942802
11.3732402696587	1951705.47663151
11.3811058569821	1951689.323835
11.3889714443055	1951673.17103849
11.396837031629	1951657.01824198
11.4047026189524	1951640.86544547
11.4125682062758	1951624.71264896
11.4204337935992	1951608.55985244
11.4282993809226	1951592.40705593
11.436164968246	1951576.25425942
11.4440305555694	1951560.10146291
11.4518961428929	1951543.9486664
11.4597617302163	1951527.79586989
11.4676273175397	1951511.64307338
11.4754929048631	1951495.49027687
11.4833584921865	1951479.33748036
11.4912240795099	1951463.18468384
11.4990896668334	1951447.03188733
11.5069552541568	1951430.87909082
11.5148208414802	1951414.72629431
11.5226864288036	1951398.5734978
11.530552016127	1951382.42070129
11.5384176034504	1951366.26790478
11.5462831907738	1951350.11510827
11.5541487780973	1951333.96231175
11.5620143654207	1951317.80951524
11.5698799527441	1951301.65671873
11.5777455400675	1951285.50392222
11.5856111273909	1951269.35112571
11.5934767147143	1951253.1983292
11.6013423020378	1951237.04553269
11.6092078893612	1951220.29011924
11.6170734766846	1951201.31406573
11.624939064008	1951182.33801223
11.6328046513314	1951163.36195872
11.6406702386548	1951144.38590521
11.6485358259782	1951125.4098517
11.6564014133017	1951106.4337982
11.6642670006251	1951087.45774469
11.6721325879485	1951068.48169118
11.6799981752719	1951049.50563768
11.6878637625953	1951030.52958417
11.6957293499187	1951011.55353066
11.7035949372422	1950992.57747715
11.7114605245656	1950973.60142365
11.719326111889	1950954.62537014
11.7271916992124	1950935.64931663
11.7350572865358	1950916.67326312
11.7429228738592	1950897.69720962
11.7507884611826	1950878.72115611
11.7586540485061	1950859.7451026
11.7665196358295	1950840.7690491
11.7743852231529	1950821.79299559
11.7822508104763	1950802.81694208
11.7901163977997	1950783.84088857
11.7979819851231	1950764.86483507
11.8058475724466	1950745.88878156
11.81371315977	1950726.91272805
11.8215787470934	1950707.93667455
11.8294443344168	1950688.96062104
11.8373099217402	1950669.98456753
11.8451755090636	1950651.00851402
11.853041096387	1950632.03246052
11.8609066837105	1950623.88742115
11.8687722710339	1950616.78869153
11.8766378583573	1950609.68996191
11.8845034456807	1950602.59123229
11.8923690330041	1950595.49250266
11.9002346203275	1950588.39377304
11.908100207651	1950581.29504342
11.9159657949744	1950574.19631379
11.9238313822978	1950567.09758417
11.9316969696212	1950559.99885455
11.9395625569446	1950552.90012493
11.947428144268	1950545.8013953
11.9552937315914	1950538.70266568
11.9631593189149	1950531.60393606
11.9710249062383	1950524.50520644
11.9788904935617	1950517.40647681
11.9867560808851	1950510.30774719
11.9946216682085	1950503.20901757
12.0024872555319	1950496.11028795
12.0103528428554	1950489.01155832
12.0182184301788	1950481.9128287
12.0260840175022	1950474.81409908
12.0339496048256	1950467.71536946
12.041815192149	1950460.61663983
12.0496807794724	1950453.51791021
12.0575463667959	1950446.41918059
12.0654119541193	1950439.32045097
12.0732775414427	1950432.22172134
12.0811431287661	1950425.12299172
12.0890087160895	1950418.0242621
12.0968743034129	1950410.92553248
12.1047398907363	1950391.62526022
12.1126054780598	1950366.25963015
12.1204710653832	1950340.89400008
12.1283366527066	1950315.52837001
12.13620224003	1950290.16273993
12.1440678273534	1950264.79710986
12.1519334146768	1950239.43147979
12.1597990020003	1950214.06584972
12.1676645893237	1950188.70021965
12.1755301766471	1950163.33458958
12.1833957639705	1950137.9689595
12.1912613512939	1950112.60332943
12.1991269386173	1950087.23769936
12.2069925259407	1950061.87206929
12.2148581132642	1950036.50643922
12.2227237005876	1950011.14080915
12.230589287911	1949985.77517907
12.2384548752344	1949960.409549
12.2463204625578	1949935.04391893
12.2541860498812	1949909.67828886
12.2620516372047	1949884.31265879
12.2699172245281	1949858.94702872
12.2777828118515	1949833.58139864
12.2856483991749	1949808.21576857
12.2935139864983	1949782.8501385
12.3013795738217	1949757.48450843
12.3092451611451	1949732.11887836
12.3171107484686	1949706.75324828
12.324976335792	1949681.38761821
12.3328419231154	1949656.02198814
12.3407075104388	1949630.65635807
12.3485730977622	1949612.90848085
12.3564386850856	1949603.35614039
12.3643042724091	1949593.80379994
12.3721698597325	1949584.25145948
12.3800354470559	1949574.69911902
12.3879010343793	1949565.14677856
12.3957666217027	1949555.5944381
12.4036322090261	1949546.04209765
12.4114977963495	1949536.48975719
12.419363383673	1949526.93741673
12.4272289709964	1949517.38507627
12.4350945583198	1949507.83273581
12.4429601456432	1949498.28039536
12.4508257329666	1949488.7280549
12.45869132029	1949479.17571444
12.4665569076135	1949469.62337398
12.4744224949369	1949460.07103352
12.4822880822603	1949450.51869306
12.4901536695837	1949440.96635261
12.4980192569071	1949431.41401215
12.5058848442305	1949421.86167169
12.5137504315539	1949412.30933123
12.5216160188774	1949402.75699077
12.5294816062008	1949393.20465032
12.5373471935242	1949383.65230986
12.5452127808476	1949374.0999694
12.553078368171	1949364.54762894
12.5609439554944	1949354.99528848
12.5688095428179	1949345.44294802
12.5766751301413	1949335.89060757
12.5845407174647	1949326.33826711
12.5924063047881	1949320.71869702
12.6002718921115	1949322.29231256
12.6081374794349	1949323.8659281
12.6160030667583	1949325.43954364
12.6238686540818	1949327.01315918
12.6317342414052	1949328.58677472
12.6395998287286	1949330.16039026
12.647465416052	1949331.73400581
12.6553310033754	1949333.30762135
12.6631965906988	1949334.88123689
12.6710621780223	1949336.45485243
12.6789277653457	1949338.02846797
12.6867933526691	1949339.60208351
12.6946589399925	1949341.17569905
12.7025245273159	1949342.74931459
12.7103901146393	1949344.32293014
12.7182557019627	1949345.89654568
12.7261212892862	1949347.47016122
12.7339868766096	1949349.04377676
12.741852463933	1949350.6173923
12.7497180512564	1949352.19100784
12.7575836385798	1949353.76462338
12.7654492259032	1949355.33823892
12.7733148132267	1949356.91185447
12.7811804005501	1949358.48547001
12.7890459878735	1949360.05908555
12.7969115751969	1949361.63270109
12.8047771625203	1949363.20631663
12.8126427498437	1949364.77993217
12.8205083371671	1949366.35354771
12.8283739244906	1949367.92716326
12.836239511814	1949366.30167027
12.8441050991374	1949356.60923057
12.8519706864608	1949346.91679087
12.8598362737842	1949337.22435116
12.8677018611076	1949327.53191146
12.8755674484311	1949317.83947176
12.8834330357545	1949308.14703206
12.8912986230779	1949298.45459236
12.8991642104013	1949288.76215266
12.9070297977247	1949279.06971296
12.9148953850481	1949269.37727326
12.9227609723715	1949259.68483355
12.930626559695	1949249.99239385
12.9384921470184	1949240.29995415
12.9463577343418	1949230.60751445
12.9542233216652	1949220.91507475
12.9620889089886	1949211.22263505
12.969954496312	1949201.53019535
12.9778200836355	1949191.83775565
12.9856856709589	1949182.14531594
12.9935512582823	1949172.45287624
13.0014168456057	1949162.76043654
13.0092824329291	1949153.06799684
13.0171480202525	1949143.37555714
13.0250136075759	1949133.68311744
13.0328791948994	1949123.99067774
13.0407447822228	1949114.29823803
13.0486103695462	1949104.60579833
13.0564759568696	1949094.91335863
13.064341544193	1949085.22091893
13.0722071315164	1949075.52847923
13.0800727188399	1949062.75107988
13.0879383061633	1949041.69711684
13.0958038934867	1949020.64315379
13.1036694808101	1948999.58919074
13.1115350681335	1948978.53522769
13.1194006554569	1948957.48126464
13.1272662427803	1948936.42730159
13.1351318301038	1948915.37333854
13.1429974174272	1948894.31937549
13.1508630047506	1948873.26541244
13.158728592074	1948852.21144939
13.1665941793974	1948831.15748634
13.1744597667208	1948810.10352329
13.1823253540443	1948789.04956024
13.1901909413677	1948767.9955972
13.1980565286911	1948746.94163415
13.2059221160145	1948725.8876711
13.2137877033379	1948704.83370805
13.2216532906613	1948683.779745
13.2295188779847	1948662.72578195
13.2373844653082	1948641.6718189
13.2452500526316	1948620.61785585
13.253115639955	1948599.5638928
13.2609812272784	1948578.50992975
13.2688468146018	1948557.4559667
13.2767124019252	1948536.40200365
13.2845779892487	1948515.3480406
13.2924435765721	1948494.29407756
13.3003091638955	1948473.24011451
13.3081747512189	1948452.18615146
13.3160403385423	1948431.13218841
13.3239059258657	1948414.3881049
13.3317715131891	1948406.91072992
13.3396371005126	1948399.43335494
13.347502687836	1948391.95597996
13.3553682751594	1948384.47860498
13.3632338624828	1948377.00123
13.3710994498062	1948369.52385502
13.3789650371296	1948362.04648004
13.3868306244531	1948354.56910506
13.3946962117765	1948347.09173008
13.4025617990999	1948339.61435509
13.4104273864233	1948332.13698011
13.4182929737467	1948324.65960513
13.4261585610701	1948317.18223015
13.4340241483936	1948309.70485517
13.441889735717	1948302.22748019
13.4497553230404	1948294.75010521
13.4576209103638	1948287.27273023
13.4654864976872	1948279.79535525
13.4733520850106	1948272.31798027
13.481217672334	1948264.84060529
13.4890832596575	1948257.3632303
13.4969488469809	1948249.88585532
13.5048144343043	1948242.40848034
13.5126800216277	1948234.93110536
13.5205456089511	1948227.45373038
13.5284111962745	1948219.9763554
13.536276783598	1948212.49898042
13.5441423709214	1948205.02160544
13.5520079582448	1948197.54423046
13.5598735455682	1948190.06685548
13.5677391328916	1948176.86151157
13.575604720215	1948155.79787776
13.5834703075384	1948134.73424395
13.5913358948619	1948113.67061013
13.5992014821853	1948092.60697632
13.6070670695087	1948071.54334251
13.6149326568321	1948050.4797087
13.6227982441555	1948029.41607489
13.6306638314789	1948008.35244108
13.6385294188024	1947987.28880727
13.6463950061258	1947966.22517345
13.6542605934492	1947945.16153964
13.6621261807726	1947924.09790583
13.669991768096	1947903.03427202
13.6778573554194	1947881.97063821
13.6857229427428	1947860.9070044
13.6935885300663	1947839.84337059
13.7014541173897	1947818.77973677
13.7093197047131	1947797.71610296
13.7171852920365	1947776.65246915
13.7250508793599	1947755.58883534
13.7329164666833	1947734.52520153
13.7407820540068	1947713.46156772
13.7486476413302	1947692.39793391
13.7565132286536	1947671.3343001
13.764378815977	1947650.27066628
13.7722444033004	1947629.20703247
13.7801099906238	1947608.14339866
13.7879755779472	1947587.07976485
13.7958411652707	1947566.01613104
13.8037067525941	1947544.95249723
13.8115723399175	1947527.5091141
13.8194379272409	1947512.64881128
13.8273035145643	1947497.78850846
13.8351691018877	1947482.92820565
13.8430346892112	1947468.06790283
13.8509002765346	1947453.20760001
13.858765863858	1947438.34729719
13.8666314511814	1947423.48699437
13.8744970385048	1947408.62669156
13.8823626258282	1947393.76638874
13.8902282131516	1947378.90608592
13.8980938004751	1947364.0457831
13.9059593877985	1947349.18548028
13.9138249751219	1947334.32517747
13.9216905624453	1947319.46487465
13.9295561497687	1947304.60457183
13.9374217370921	1947289.74426901
13.9452873244156	1947274.88396619
13.953152911739	1947260.02366338
13.9610184990624	1947245.16336056
13.9688840863858	1947230.30305774
13.9767496737092	1947215.44275492
13.9846152610326	1947200.5824521
13.992480848356	1947185.72214929
14.0003464356795	1947170.86184647
14.0082120230029	1947156.00154365
14.0160776103263	1947141.14124083
14.0239431976497	1947126.28093801
14.0318087849731	1947111.4206352
14.0396743722965	1947096.56033238
14.04753995962	1947081.70002956
14.0554055469434	1947064.48082923
14.0632711342668	1947046.67755296
14.0711367215902	1947028.87427668
14.0790023089136	1947011.0710004
14.086867896237	1946993.26772412
14.0947334835604	1946975.46444785
14.1025990708839	1946957.66117157
14.1104646582073	1946939.85789529
14.1183302455307	1946922.05461901
14.1261958328541	1946904.25134274
14.1340614201775	1946886.44806646
14.1419270075009	1946868.64479018
14.1497925948244	1946850.8415139
14.1576581821478	1946833.03823763
14.1655237694712	1946815.23496135
14.1733893567946	1946797.43168507
14.181254944118	1946779.62840879
14.1891205314414	1946761.82513252
14.1969861187648	1946744.02185624
14.2048517060883	1946726.21857996
14.2127172934117	1946708.41530368
14.2205828807351	1946690.61202741
14.2284484680585	1946672.80875113
14.2363140553819	1946655.00547485
14.2441796427053	1946637.20219857
14.2520452300288	1946619.3989223
14.2599108173522	1946601.59564602
14.2677764046756	1946583.79236974
14.275641991999	1946565.98909346
14.2835075793224	1946548.18581719
14.2913731666458	1946531.33232094
14.2992387539692	1946525.99732514
14.3071043412927	1946520.66232934
14.3149699286161	1946515.32733354
14.3228355159395	1946509.99233774
14.3307011032629	1946504.65734194
14.3385666905863	1946499.32234613
14.3464322779097	1946493.98735033
14.3542978652332	1946488.65235453
14.3621634525566	1946483.31735873
14.37002903988	1946477.98236293
14.3778946272034	1946472.64736713
14.3857602145268	1946467.31237133
14.3936258018502	1946461.97737552
14.4014913891736	1946456.64237972
14.4093569764971	1946451.30738392
14.4172225638205	1946445.97238812
14.4250881511439	1946440.63739232
14.4329537384673	1946435.30239652
14.4408193257907	1946429.96740072
14.4486849131141	1946424.63240491
14.4565505004376	1946419.29740911
14.464416087761	1946413.96241331
14.4722816750844	1946408.62741751
14.4801472624078	1946403.29242171
14.4880128497312	1946397.95742591
14.4958784370546	1946392.62243011
14.503744024378	1946387.2874343
14.5116096117015	1946381.9524385
14.5194751990249	1946376.6174427
14.5273407863483	1946371.2824469
14.5352063736717	1946363.34546965
14.5430719609951	1946351.65132653
14.5509375483185	1946339.95718341
14.558803135642	1946328.2630403
14.5666687229654	1946316.56889718
14.5745343102888	1946304.87475406
14.5823998976122	1946293.18061094
14.5902654849356	1946281.48646782
14.598131072259	1946269.79232471
14.6059966595824	1946258.09818159
14.6138622469059	1946246.40403847
14.6217278342293	1946234.70989535
14.6295934215527	1946223.01575223
14.6374590088761	1946211.32160911
14.6453245961995	1946199.627466
14.6531901835229	1946187.93332288
14.6610557708464	1946176.23917976
14.6689213581698	1946164.54503664
14.6767869454932	1946152.85089352
14.6846525328166	1946141.15675041
14.69251812014	1946129.46260729
14.7003837074634	1946117.76846417
14.7082492947868	1946106.07432105
14.7161148821103	1946094.38017793
14.7239804694337	1946082.68603481
14.7318460567571	1946070.9918917
14.7397116440805	1946059.29774858
14.7475772314039	1946047.60360546
14.7554428187273	1946035.90946234
14.7633084060508	1946024.21531922
14.7711739933742	1946012.52117611
14.7790395806976	1945997.31206168
14.786905168021	1945981.23055686
14.7947707553444	1945965.14905205
14.8026363426678	1945949.06754723
14.8105019299913	1945932.98604242
14.8183675173147	1945916.90453761
14.8262331046381	1945900.82303279
14.8340986919615	1945884.74152798
14.8419642792849	1945868.66002316
14.8498298666083	1945852.57851835
14.8576954539317	1945836.49701353
14.8655610412552	1945820.41550872
14.8734266285786	1945804.33400391
14.881292215902	1945788.25249909
14.8891578032254	1945772.17099428
14.8970233905488	1945756.08948946
14.9048889778722	1945740.00798465
14.9127545651957	1945723.92647983
14.9206201525191	1945707.84497502
14.9284857398425	1945691.76347021
14.9363513271659	1945675.68196539
14.9442169144893	1945659.60046058
14.9520825018127	1945643.51895576
14.9599480891361	1945627.43745095
14.9678136764596	1945611.35594613
14.975679263783	1945595.27444132
14.9835448511064	1945579.19293651
14.9914104384298	1945563.11143169
14.9992760257532	1945547.02992688
15.0071416130766	1945530.94842206
15.0150072004001	1945516.64975223
15.0228727877235	1945507.68581996
15.0307383750469	1945498.72188768
15.0386039623703	1945489.7579554
15.0464695496937	1945480.79402312
15.0543351370171	1945471.83009084
15.0622007243405	1945462.86615856
15.070066311664	1945453.90222628
15.0779318989874	1945444.93829401
15.0857974863108	1945435.97436173
15.0936630736342	1945427.01042945
15.1015286609576	1945418.04649717
15.109394248281	1945409.08256489
15.1172598356045	1945400.11863261
15.1251254229279	1945391.15470034
15.1329910102513	1945382.19076806
15.1408565975747	1945373.22683578
15.1487221848981	1945364.2629035
15.1565877722215	1945355.29897122
15.1644533595449	1945346.33503894
15.1723189468684	1945337.37110666
15.1801845341918	1945328.40717439
15.1880501215152	1945319.44324211
15.1959157088386	1945310.47930983
15.203781296162	1945301.51537755
15.2116468834854	1945292.55144527
15.2195124708089	1945283.58751299
15.2273780581323	1945274.62358072
15.2352436454557	1945265.65964844
15.2431092327791	1945256.69571616
15.2509748201025	1945247.73178388
15.2588404074259	1945235.40570864
15.2667059947493	1945221.99675736
15.2745715820728	1945208.58780608
15.2824371693962	1945195.1788548
15.2903027567196	1945181.76990352
15.298168344043	1945168.36095224
15.3060339313664	1945154.95200096
15.3138995186898	1945141.54304969
15.3217651060133	1945128.13409841
15.3296306933367	1945114.72514713
15.3374962806601	1945101.31619585
15.3453618679835	1945087.90724457
15.3532274553069	1945074.49829329
15.3610930426303	1945061.08934201
15.3689586299537	1945047.68039073
15.3768242172772	1945034.27143945
15.3846898046006	1945020.86248817
15.392555391924	1945007.45353689
15.4004209792474	1944994.04458561
15.4082865665708	1944980.63563433
15.4161521538942	1944967.22668305
15.4240177412177	1944953.81773177
15.4318833285411	1944940.40878049
15.4397489158645	1944926.99982922
15.4476145031879	1944913.59087794
15.4554800905113	1944900.18192666
15.4633456778347	1944886.77297538
15.4712112651581	1944873.3640241
15.4790768524816	1944859.95507282
15.486942439805	1944846.54612154
15.4948080271284	1944834.24269412
15.5026736144518	1944824.31472762
15.5105392017752	1944814.38676112
15.5184047890986	1944804.45879462
15.5262703764221	1944794.53082813
15.5341359637455	1944784.60286163
15.5420015510689	1944774.67489513
15.5498671383923	1944764.74692864
15.5577327257157	1944754.81896214
15.5655983130391	1944744.89099564
15.5734639003625	1944734.96302915
15.581329487686	1944725.03506265
15.5891950750094	1944715.10709615
15.5970606623328	1944705.17912966
15.6049262496562	1944695.25116316
15.6127918369796	1944685.32319666
15.620657424303	1944675.39523017
15.6285230116265	1944665.46726367
15.6363885989499	1944655.53929717
15.6442541862733	1944645.61133067
15.6521197735967	1944635.68336418
15.6599853609201	1944625.75539768
15.6678509482435	1944615.82743118
15.6757165355669	1944605.89946469
15.6835821228904	1944595.97149819
15.6914477102138	1944586.04353169
15.6993132975372	1944576.1155652
15.7071788848606	1944566.1875987
15.715044472184	1944556.2596322
15.7229100595074	1944546.33166571
[truncated: 6,000 more rows]
