# Supplementary material for: The reverse quantum limit and its implications for unconventional quantum oscillations in YbB12
Source: Nat Commun. 2024 Feb 21;15:1607. doi: 10.1038/s41467-024-45801-2 (PMC10881586; doi:10.1038/s41467-024-45801-2)
Supplement: Supplementary file 3 — Source Data [file 41467_2024_45801_MOESM3_ESM.zip › Source_Data/fvH_varyAngle/fvH_9.3_deg.csv]

0.000293	1907755.219323
0.00818484023002875	1907765.90989306
0.0160766804600575	1907755.24122855
0.0239685206900863	1907773.21022042
0.031860360920115	1907742.81064342
0.0397522011501438	1907733.8802941
0.0476440413801725	1907779.90585139
0.0555358816102013	1907753.85872171
0.06342772184023	1907745.69931495
0.0713195620702588	1907755.09285178
0.0792114023002875	1907741.09152887
0.0871032425303163	1907721.58585531
0.094995082760345	1907732.4203189
0.102886922990374	1907777.96771567
0.110778763220403	1907354.36501752
0.118670603450431	1907217.61613686
0.12656244368046	1907080.86725621
0.134454283910489	1906944.11837556
0.142346124140518	1906807.36949491
0.150237964370546	1906688.90432223
0.158129804600575	1906707.81633509
0.166021644830604	1906726.72834795
0.173913485060633	1906745.64036081
0.181805325290661	1906764.55237368
0.18969716552069	1906783.46438654
0.197589005750719	1906802.3763994
0.205480845980748	1906821.28841226
0.213372686210776	1906840.20042512
0.221264526440805	1906859.11243798
0.229156366670834	1906878.02445084
0.237048206900863	1906896.9364637
0.244940047130891	1906915.84847656
0.25283188736092	1906934.76048942
0.260723727590949	1906953.67250228
0.268615567820978	1906972.58451515
0.276507408051006	1906991.49652801
0.284399248281035	1907010.40854087
0.292291088511064	1907029.32055373
0.300182928741093	1907048.23256659
0.308074768971121	1907067.14457945
0.31596660920115	1907086.05659231
0.323858449431179	1907104.96860517
0.331750289661208	1907123.88061803
0.339642129891236	1907140.45527882
0.347533970121265	1907153.62468172
0.355425810351294	1907166.79408461
0.363317650581323	1907179.96348751
0.371209490811351	1907193.1328904
0.37910133104138	1907206.3022933
0.386993171271409	1907219.4716962
0.394885011501438	1907232.64109909
0.402776851731466	1907245.81050199
0.410668691961495	1907258.97990488
0.418560532191524	1907272.14930778
0.426452372421553	1907285.31871068
0.434344212651581	1907298.48811357
0.44223605288161	1907311.65751647
0.450127893111639	1907324.82691936
0.458019733341668	1907337.99632226
0.465911573571696	1907351.16572516
0.473803413801725	1907364.33512805
0.481695254031754	1907377.50453095
0.489587094261783	1907390.67393384
0.497478934491811	1907403.84333674
0.50537077472184	1907417.01273964
0.513262614951869	1907430.18214253
0.521154455181898	1907443.35154543
0.529046295411926	1907456.52094832
0.536938135641955	1907469.69035122
0.544829975871984	1907482.85975412
0.552721816102013	1907496.02915701
0.560613656332042	1907509.19855991
0.56850549656207	1907522.3679628
0.576397336792099	1907535.5373657
0.584289177022128	1907548.7067686
0.592181017252156	1907561.87617149
0.600072857482185	1907575.04557439
0.607964697712214	1907588.21497728
0.615856537942243	1907601.38438018
0.623748378172271	1907614.55378308
0.6316402184023	1907627.72318597
0.639532058632329	1907640.89258887
0.647423898862358	1907654.06199176
0.655315739092386	1907663.35136692
0.663207579322415	1907667.26072292
0.671099419552444	1907671.17007892
0.678991259782473	1907675.07943493
0.686883100012502	1907678.98879093
0.69477494024253	1907682.89814694
0.702666780472559	1907686.80750294
0.710558620702588	1907690.71685895
0.718450460932617	1907694.62621495
0.726342301162645	1907698.53557096
0.734234141392674	1907702.44492696
0.742125981622703	1907706.35428296
0.750017821852732	1907710.26363897
0.75790966208276	1907714.17299497
0.765801502312789	1907718.08235098
0.773693342542818	1907721.99170698
0.781585182772847	1907725.90106299
0.789477023002875	1907729.81041899
0.797368863232904	1907733.719775
0.805260703462933	1907737.629131
0.813152543692962	1907741.53848701
0.82104438392299	1907745.44784301
0.828936224153019	1907749.35719901
0.836828064383048	1907753.26655502
0.844719904613077	1907757.17591102
0.852611744843105	1907761.08526703
0.860503585073134	1907764.99462303
0.868395425303163	1907768.90397904
0.876287265533192	1907772.81333504
0.88417910576322	1907776.72269105
0.892070945993249	1907780.63204705
0.899962786223278	1907784.54140305
0.907854626453307	1907788.45075906
0.915746466683335	1907792.36011506
0.923638306913364	1907796.26947107
0.931530147143393	1907800.17882707
0.939421987373422	1907804.08818308
0.94731382760345	1907807.99753908
0.955205667833479	1907811.90689509
0.963097508063508	1907815.81625109
0.970989348293537	1907819.7256071
0.978881188523565	1907823.6349631
0.986773028753594	1907827.5443191
0.994664868983623	1907831.45367511
1.00255670921365	1907835.36303111
1.01044854944368	1907839.27238712
1.01834038967371	1907843.18174312
1.02623222990374	1907847.09109913
1.03412407013377	1907851.00045513
1.0420159103638	1907854.82282592
1.04990775059382	1907858.57264492
1.05779959082385	1907862.32246392
1.06569143105388	1907866.07228292
1.07358327128391	1907869.82210192
1.08147511151394	1907873.57192091
1.08936695174397	1907877.32173991
1.097258791974	1907881.07155891
1.10515063220403	1907884.82137791
1.11304247243405	1907888.57119691
1.12093431266408	1907892.32101591
1.12882615289411	1907896.07083491
1.13671799312414	1907899.82065391
1.14460983335417	1907903.57047291
1.1525016735842	1907907.32029191
1.16039351381423	1907911.07011091
1.16828535404426	1907914.8199299
1.17617719427428	1907918.5697489
1.18406903450431	1907922.3195679
1.19196087473434	1907926.0693869
1.19985271496437	1907929.8192059
1.2077445551944	1907933.5690249
1.21563639542443	1907937.3188439
1.22352823565446	1907941.0686629
1.23142007588449	1907944.8184819
1.23931191611451	1907948.5683009
1.24720375634454	1907952.31811989
1.25509559657457	1907956.06793889
1.2629874368046	1907959.81775789
1.27087927703463	1907963.56757689
1.27877111726466	1907967.31739589
1.28666295749469	1907971.06721489
1.29455479772472	1907974.81703389
1.30244663795474	1907978.56685289
1.31033847818477	1907982.31667189
1.3182303184148	1907986.06649089
1.32612215864483	1907989.81630989
1.33401399887486	1907993.56612888
1.34190583910489	1907997.31594788
1.34979767933492	1908001.06576688
1.35768951956495	1908004.81558588
1.36558135979497	1908008.56540488
1.373473200025	1908012.31522388
1.38136504025503	1908016.06504288
1.38925688048506	1908019.81486188
1.39714872071509	1908019.39003439
1.40504056094512	1908018.05778298
1.41293240117515	1908016.72553157
1.42082424140518	1908015.39328016
1.4287160816352	1908014.06102876
1.43660792186523	1908012.72877735
1.44449976209526	1908011.39652594
1.45239160232529	1908010.06427453
1.46028344255532	1908008.73202312
1.46817528278535	1908007.39977172
1.47606712301538	1908006.06752031
1.48395896324541	1908004.7352689
1.49185080347543	1908003.40301749
1.49974264370546	1908002.07076608
1.50763448393549	1908000.73851468
1.51552632416552	1907999.40626327
1.52341816439555	1907998.07401186
1.53131000462558	1907996.74176045
1.53920184485561	1907995.40950904
1.54709368508564	1907994.07725764
1.55498552531566	1907992.74500623
1.56287736554569	1907991.41275482
1.57076920577572	1907990.08050341
1.57866104600575	1907988.748252
1.58655288623578	1907987.4160006
1.59444472646581	1907986.08374919
1.60233656669584	1907984.75149778
1.61022840692587	1907983.41924637
1.61812024715589	1907982.08699496
1.62601208738592	1907980.75474356
1.63390392761595	1907979.42249215
1.64179576784598	1907978.09024074
1.64968760807601	1907976.75798933
1.65757944830604	1907975.42573792
1.66547128853607	1907974.09348652
1.6733631287661	1907972.76123511
1.68125496899612	1907971.4289837
1.68914680922615	1907970.09673229
1.69703864945618	1907968.76448088
1.70493048968621	1907967.43222948
1.71282232991624	1907966.09997807
1.72071417014627	1907964.73968822
1.7286060103763	1907963.21703879
1.73649785060633	1907961.69438936
1.74438969083635	1907960.17173993
1.75228153106638	1907958.6490905
1.76017337129641	1907957.12644106
1.76806521152644	1907955.60379163
1.77595705175647	1907954.0811422
1.7838488919865	1907952.55849277
1.79174073221653	1907951.03584334
1.79963257244656	1907949.51319391
1.80752441267658	1907947.99054448
1.81541625290661	1907946.46789505
1.82330809313664	1907944.94524562
1.83119993336667	1907943.42259619
1.8390917735967	1907941.89994675
1.84698361382673	1907940.37729732
1.85487545405676	1907938.85464789
1.86276729428679	1907937.33199846
1.87065913451681	1907935.80934903
1.87855097474684	1907934.2866996
1.88644281497687	1907932.76405017
1.8943346552069	1907931.24140074
1.90222649543693	1907929.71875131
1.91011833566696	1907928.19610188
1.91801017589699	1907926.67345244
1.92590201612702	1907925.15080301
1.93379385635704	1907923.62815358
1.94168569658707	1907922.10550415
1.9495775368171	1907920.58285472
1.95746937704713	1907919.06020529
1.96536121727716	1907917.53755586
1.97325305750719	1907916.01490643
1.98114489773722	1907914.492257
1.98903673796725	1907912.96960757
1.99692857819727	1907911.44695813
2.0048204184273	1907909.9243087
2.01271225865733	1907908.40165927
2.02060409888736	1907906.87900984
2.02849593911739	1907905.35636041
2.03638777934742	1907903.39779884
2.04427961957745	1907900.37668267
2.05217145980748	1907897.35556651
2.06006330003751	1907894.33445035
2.06795514026753	1907891.31333418
2.07584698049756	1907888.29221802
2.08373882072759	1907885.27110185
2.09163066095762	1907882.24998569
2.09952250118765	1907879.22886952
2.10741434141768	1907876.20775336
2.11530618164771	1907873.1866372
2.12319802187773	1907870.16552103
2.13108986210776	1907867.14440487
2.13898170233779	1907864.1232887
2.14687354256782	1907861.10217254
2.15476538279785	1907858.08105638
2.16265722302788	1907855.05994021
2.17054906325791	1907852.03882405
2.17844090348794	1907849.01770788
2.18633274371796	1907845.99659172
2.19422458394799	1907842.97547556
2.20211642417802	1907839.95435939
2.21000826440805	1907836.93324323
2.21790010463808	1907833.91212706
2.22579194486811	1907830.8910109
2.23368378509814	1907827.86989474
2.24157562532817	1907824.84877857
2.2494674655582	1907821.82766241
2.25735930578822	1907818.80654624
2.26525114601825	1907815.78543008
2.27314298624828	1907812.76431391
2.28103482647831	1907809.74319775
2.28892666670834	1907806.72208159
2.29681850693837	1907803.70096542
2.3047103471684	1907800.67984926
2.31260218739842	1907797.65873309
2.32049402762845	1907794.63761693
2.32838586785848	1907791.61650077
2.33627770808851	1907788.5953846
2.34416954831854	1907781.98004455
2.35206138854857	1907773.98221109
2.3599532287786	1907765.98437764
2.36784506900863	1907757.98654418
2.37573690923865	1907749.98871073
2.38362874946868	1907741.99087727
2.39152058969871	1907733.99304381
2.39941242992874	1907725.99521036
2.40730427015877	1907717.9973769
2.4151961103888	1907709.99954344
2.42308795061883	1907702.00170999
2.43097979084886	1907694.00387653
2.43887163107888	1907686.00604308
2.44676347130891	1907678.00820962
2.45465531153894	1907670.01037616
2.46254715176897	1907662.01254271
2.470438991999	1907654.01470925
2.47833083222903	1907646.01687579
2.48622267245906	1907638.01904234
2.49411451268909	1907630.02120888
2.50200635291911	1907622.02337543
2.50989819314914	1907614.02554197
2.51779003337917	1907606.02770851
2.5256818736092	1907598.02987506
2.53357371383923	1907590.0320416
2.54146555406926	1907582.03420814
2.54935739429929	1907574.03637469
2.55724923452932	1907566.03854123
2.56514107475935	1907558.04070778
2.57303291498937	1907550.04287432
2.5809247552194	1907542.04504086
2.58881659544943	1907534.04720741
2.59670843567946	1907526.04937395
2.60460027590949	1907518.0515405
2.61249211613952	1907510.05370704
2.62038395636955	1907502.05587358
2.62827579659957	1907494.05804013
2.6361676368296	1907486.28708255
2.64405947705963	1907479.82793211
2.65195131728966	1907473.36878166
2.65984315751969	1907466.90963121
2.66773499774972	1907460.45048077
2.67562683797975	1907453.99133032
2.68351867820978	1907447.53217987
2.69141051843981	1907441.07302943
2.69930235866983	1907434.61387898
2.70719419889986	1907428.15472853
2.71508603912989	1907421.69557809
2.72297787935992	1907415.23642764
2.73086971958995	1907408.77727719
2.73876155981998	1907402.31812675
2.74665340005001	1907395.8589763
2.75454524028004	1907389.39982585
2.76243708051006	1907382.94067541
2.77032892074009	1907376.48152496
2.77822076097012	1907370.02237451
2.78611260120015	1907363.56322407
2.79400444143018	1907357.10407362
2.80189628166021	1907350.64492317
2.80978812189024	1907344.18577273
2.81767996212026	1907337.72662228
2.82557180235029	1907331.26747183
2.83346364258032	1907324.80832139
2.84135548281035	1907318.34917094
2.84924732304038	1907311.89002049
2.85713916327041	1907305.43087005
2.86503100350044	1907298.9717196
2.87292284373047	1907292.51256915
2.88081468396049	1907286.05341871
2.88870652419052	1907279.59426826
2.89659836442055	1907273.13511781
2.90449020465058	1907266.67596737
2.91238204488061	1907260.21681692
2.92027388511064	1907253.75766647
2.92816572534067	1907247.71466585
2.9360575655707	1907242.37995799
2.94394940580073	1907237.04525012
2.95184124603075	1907231.71054225
2.95973308626078	1907226.37583438
2.96762492649081	1907221.04112652
2.97551676672084	1907215.70641865
2.98340860695087	1907210.37171078
2.9913004471809	1907205.03700291
2.99919228741093	1907199.70229504
3.00708412764096	1907194.36758718
3.01497596787098	1907189.03287931
3.02286780810101	1907183.69817144
3.03075964833104	1907178.36346357
3.03865148856107	1907173.02875571
3.0465433287911	1907167.69404784
3.05443516902113	1907162.35933997
3.06232700925116	1907157.0246321
3.07021884948119	1907151.68992424
3.07811068971121	1907146.35521637
3.08600252994124	1907141.0205085
3.09389437017127	1907135.68580063
3.1017862104013	1907130.35109277
3.10967805063133	1907125.0163849
3.11756989086136	1907119.68167703
3.12546173109139	1907114.34696916
3.13335357132142	1907109.01226129
3.14124541155144	1907103.67755343
3.14913725178147	1907098.34284556
3.1570290920115	1907093.00813769
3.16492093224153	1907087.67342982
3.17281277247156	1907082.33872196
3.18070461270159	1907077.00401409
3.18859645293162	1907071.66930622
3.19648829316165	1907066.33459835
3.20438013339167	1907060.99989049
3.2122719736217	1907054.04896659
3.22016381385173	1907042.21319338
3.22805565408176	1907030.37742018
3.23594749431179	1907018.54164698
3.24383933454182	1907006.70587377
3.25173117477185	1906994.87010057
3.25962301500188	1906983.03432737
3.2675148552319	1906971.19855417
3.27540669546193	1906959.36278096
3.28329853569196	1906947.52700776
3.29119037592199	1906935.69123456
3.29908221615202	1906923.85546135
3.30697405638205	1906912.01968815
3.31486589661208	1906900.18391495
3.32275773684211	1906888.34814174
3.33064957707213	1906876.51236854
3.33854141730216	1906864.67659534
3.34643325753219	1906852.84082214
3.35432509776222	1906841.00504893
3.36221693799225	1906829.16927573
3.37010877822228	1906817.33350253
3.37800061845231	1906805.49772932
3.38589245868234	1906793.66195612
3.39378429891236	1906781.82618292
3.40167613914239	1906769.99040972
3.40956797937242	1906758.15463651
3.41745981960245	1906746.31886331
3.42535165983248	1906734.48309011
3.43324350006251	1906722.6473169
3.44113534029254	1906710.8115437
3.44902718052257	1906698.9757705
3.45691902075259	1906687.13999729
3.46481086098262	1906675.30422409
3.47270270121265	1906663.46845089
3.48059454144268	1906651.63267769
3.48848638167271	1906639.79690448
3.49637822190274	1906633.4339417
3.50427006213277	1906629.70112297
3.5121619023628	1906625.96830425
3.52005374259282	1906622.23548553
3.52794558282285	1906618.5026668
3.53583742305288	1906614.76984808
3.54372926328291	1906611.03702935
3.55162110351294	1906607.30421063
3.55951294374297	1906603.5713919
3.567404783973	1906599.83857318
3.57529662420303	1906596.10575445
3.58318846443305	1906592.37293573
3.59108030466308	1906588.640117
3.59897214489311	1906584.90729828
3.60686398512314	1906581.17447955
3.61475582535317	1906577.44166083
3.6226476655832	1906573.7088421
3.63053950581323	1906569.97602338
3.63843134604326	1906566.24320465
3.64632318627328	1906562.51038593
3.65421502650331	1906558.77756721
3.66210686673334	1906555.04474848
3.66999870696337	1906551.31192976
3.6778905471934	1906547.57911103
3.68578238742343	1906543.84629231
3.69367422765346	1906540.11347358
3.70156606788349	1906536.38065486
3.70945790811351	1906532.64783613
3.71734974834354	1906528.91501741
3.72524158857357	1906525.18219868
3.7331334288036	1906521.44937996
3.74102526903363	1906517.71656123
3.74891710926366	1906513.98374251
3.75680894949369	1906510.25092378
3.76470078972372	1906506.51810506
3.77259262995374	1906495.61568861
3.78048447018377	1906479.23512738
3.7883763104138	1906462.85456614
3.79626815064383	1906446.4740049
3.80415999087386	1906430.09344367
3.81205183110389	1906413.71288243
3.81994367133392	1906397.3323212
3.82783551156395	1906380.95175996
3.83572735179397	1906364.57119872
3.843619192024	1906348.19063749
3.85151103225403	1906331.81007625
3.85940287248406	1906315.42951502
3.86729471271409	1906299.04895378
3.87518655294412	1906282.66839254
3.88307839317415	1906266.28783131
3.89097023340418	1906249.90727007
3.8988620736342	1906233.52670884
3.90675391386423	1906217.1461476
3.91464575409426	1906200.76558636
3.92253759432429	1906184.38502513
3.93042943455432	1906168.00446389
3.93832127478435	1906151.62390266
3.94621311501438	1906135.24334142
3.95410495524441	1906118.86278018
3.96199679547443	1906102.48221895
3.96988863570446	1906086.10165771
3.97778047593449	1906069.72109648
3.98567231616452	1906053.34053524
3.99356415639455	1906036.959974
4.00145599662458	1906020.57941277
4.00934783685461	1906004.19885153
4.01723967708464	1905987.8182903
4.02513151731466	1905971.43772906
4.03302335754469	1905955.05716782
4.04091519777472	1905938.67660659
4.04880703800475	1905924.45831932
4.05669887823478	1905910.61745509
4.06459071846481	1905896.77659085
4.07248255869484	1905882.93572662
4.08037439892487	1905869.09486239
4.08826623915489	1905855.25399816
4.09615807938492	1905841.41313392
4.10404991961495	1905827.57226969
4.11194175984498	1905813.73140546
4.11983360007501	1905799.89054123
4.12772544030504	1905786.04967699
4.13561728053507	1905772.20881276
4.1435091207651	1905758.36794853
4.15140096099512	1905744.52708429
4.15929280122515	1905730.68622006
4.16718464145518	1905716.84535583
4.17507648168521	1905703.0044916
4.18296832191524	1905689.16362736
4.19086016214527	1905675.32276313
4.1987520023753	1905661.4818989
4.20664384260533	1905647.64103467
4.21453568283535	1905633.80017043
4.22242752306538	1905619.9593062
4.23031936329541	1905606.11844197
4.23821120352544	1905592.27757773
4.24610304375547	1905578.4367135
4.2539948839855	1905564.59584927
4.26188672421553	1905550.75498504
4.26977856444556	1905536.9141208
4.27767040467559	1905523.07325657
4.28556224490561	1905509.23239234
4.29345408513564	1905495.3915281
4.30134592536567	1905481.55066387
4.3092377655957	1905467.70979964
4.31712960582573	1905455.92054962
4.32502144605576	1905446.42555889
4.33291328628579	1905436.93056815
4.34080512651581	1905427.43557741
4.34869696674584	1905417.94058668
4.35658880697587	1905408.44559594
4.3644806472059	1905398.9506052
4.37237248743593	1905389.45561447
4.38026432766596	1905379.96062373
4.38815616789599	1905370.46563299
4.39604800812601	1905360.97064225
4.40393984835604	1905351.47565152
4.41183168858607	1905341.98066078
4.4197235288161	1905332.48567004
4.42761536904613	1905322.99067931
4.43550720927616	1905313.49568857
4.44339904950619	1905304.00069783
4.45129088973622	1905294.5057071
4.45918272996625	1905285.01071636
4.46707457019627	1905275.51572562
4.4749664104263	1905266.02073488
4.48285825065633	1905256.52574415
4.49075009088636	1905247.03075341
4.49864193111639	1905237.53576267
4.50653377134642	1905228.04077194
4.51442561157645	1905218.5457812
4.52231745180648	1905209.05079046
4.5302092920365	1905199.55579973
4.53810113226653	1905190.06080899
4.54599297249656	1905180.56581825
4.55388481272659	1905171.07082752
4.56177665295662	1905161.57583678
4.56966849318665	1905152.08084604
4.57756033341668	1905142.5858553
4.58545217364671	1905132.27252576
4.59334401387673	1905120.62349064
4.60123585410676	1905108.97445551
4.60912769433679	1905097.32542039
4.61701953456682	1905085.67638526
4.62491137479685	1905074.02735014
4.63280321502688	1905062.37831501
4.64069505525691	1905050.72927989
4.64858689548694	1905039.08024477
4.65647873571696	1905027.43120964
4.66437057594699	1905015.78217452
4.67226241617702	1905004.13313939
4.68015425640705	1904992.48410427
4.68804609663708	1904980.83506914
4.69593793686711	1904969.18603402
4.70382977709714	1904957.53699889
4.71172161732717	1904945.88796377
4.71961345755719	1904934.23892865
4.72750529778722	1904922.58989352
4.73539713801725	1904910.9408584
4.74328897824728	1904899.29182327
4.75118081847731	1904887.64278815
4.75907265870734	1904875.99375302
4.76696449893737	1904864.3447179
4.7748563391674	1904852.69568278
4.78274817939742	1904841.04664765
4.79064001962745	1904829.39761253
4.79853185985748	1904817.7485774
4.80642370008751	1904806.09954228
4.81431554031754	1904794.45050715
4.82220738054757	1904782.80147203
4.8300992207776	1904771.15243691
4.83799106100763	1904759.50340178
4.84588290123765	1904747.85436666
4.85377474146768	1904734.49616453
4.86166658169771	1904719.65967737
4.86955842192774	1904704.82319022
4.87745026215777	1904689.98670307
4.8853421023878	1904675.15021592
4.89323394261783	1904660.31372876
4.90112578284786	1904645.47724161
4.90901762307788	1904630.64075446
4.91690946330791	1904615.80426731
4.92480130353794	1904600.96778015
4.93269314376797	1904586.131293
4.940584983998	1904571.29480585
4.94847682422803	1904556.45831869
4.95636866445806	1904541.62183154
4.96426050468809	1904526.78534439
4.97215234491811	1904511.94885724
4.98004418514814	1904497.11237008
4.98793602537817	1904482.27588293
4.9958278656082	1904467.43939578
5.00371970583823	1904452.60290863
5.01161154606826	1904437.76642147
5.01950338629829	1904422.92993432
5.02739522652832	1904408.09344717
5.03528706675834	1904393.25696001
5.04317890698837	1904378.42047286
5.0510707472184	1904363.58398571
5.05896258744843	1904348.74749856
5.06685442767846	1904333.9110114
5.07474626790849	1904319.07452425
5.08263810813852	1904304.2380371
5.09052994836855	1904289.40154995
5.09842178859857	1904274.56506279
5.1063136288286	1904259.72857564
5.11420546905863	1904244.89208849
5.12209730928866	1904237.93448858
5.12998914951869	1904231.76488722
5.13788098974872	1904225.59528587
5.14577282997875	1904219.42568451
5.15366467020878	1904213.25608316
5.16155651043881	1904207.08648181
5.16944835066883	1904200.91688045
5.17734019089886	1904194.7472791
5.18523203112889	1904188.57767775
5.19312387135892	1904182.40807639
5.20101571158895	1904176.23847504
5.20890755181898	1904170.06887368
5.21679939204901	1904163.89927233
5.22469123227904	1904157.72967098
5.23258307250906	1904151.56006962
5.24047491273909	1904145.39046827
5.24836675296912	1904139.22086692
5.25625859319915	1904133.05126556
5.26415043342918	1904126.88166421
5.27204227365921	1904120.71206285
5.27993411388924	1904114.5424615
5.28782595411927	1904108.37286015
5.29571779434929	1904102.20325879
5.30360963457932	1904096.03365744
5.31150147480935	1904089.86405609
5.31939331503938	1904083.69445473
5.32728515526941	1904077.52485338
5.33517699549944	1904071.35525202
5.34306883572947	1904065.18565067
5.3509606759595	1904059.01604932
5.35885251618952	1904052.84644796
5.36674435641955	1904046.67684661
5.37463619664958	1904040.50724526
5.38252803687961	1904027.31532341
5.39041987710964	1904006.31605002
5.39831171733967	1903985.31677662
5.4062035575697	1903964.31750323
5.41409539779973	1903943.31822983
5.42198723802975	1903922.31895643
5.42987907825978	1903901.31968304
5.43777091848981	1903880.32040964
5.44566275871984	1903859.32113625
5.45355459894987	1903838.32186285
5.4614464391799	1903817.32258946
5.46933827940993	1903796.32331606
5.47723011963995	1903775.32404266
5.48512195986998	1903754.32476927
5.49301380010001	1903733.32549587
5.50090564033004	1903712.32622248
5.50879748056007	1903691.32694908
5.5166893207901	1903670.32767568
5.52458116102013	1903649.32840229
5.53247300125016	1903628.32912889
5.54036484148018	1903607.3298555
5.54825668171021	1903586.3305821
5.55614852194024	1903565.33130871
5.56404036217027	1903544.33203531
5.5719322024003	1903523.33276191
5.57982404263033	1903502.33348852
5.58771588286036	1903481.33421512
5.59560772309039	1903460.33494173
5.60349956332042	1903439.33566833
5.61139140355044	1903418.33639493
5.61928324378047	1903397.33712154
5.6271750840105	1903376.33784814
5.63506692424053	1903355.33857475
5.64295876447056	1903336.95200843
5.65085060470059	1903328.47369185
5.65874244493062	1903319.99537526
5.66663428516065	1903311.51705868
5.67452612539067	1903303.0387421
5.6824179656207	1903294.56042552
5.69030980585073	1903286.08210893
5.69820164608076	1903277.60379235
5.70609348631079	1903269.12547577
5.71398532654082	1903260.64715919
5.72187716677085	1903252.1688426
5.72976900700088	1903243.69052602
5.7376608472309	1903235.21220944
5.74555268746093	1903226.73389286
5.75344452769096	1903218.25557628
5.76133636792099	1903209.77725969
5.76922820815102	1903201.29894311
5.77712004838105	1903192.82062653
5.78501188861108	1903184.34230995
5.7929037288411	1903175.86399336
5.80079556907113	1903167.38567678
5.80868740930116	1903158.9073602
5.81657924953119	1903150.42904362
5.82447108976122	1903141.95072703
5.83236292999125	1903133.47241045
5.84025477022128	1903124.99409387
5.84814661045131	1903116.51577729
5.85603845068133	1903108.03746071
5.86393029091136	1903099.55914412
5.87182213114139	1903091.08082754
5.87971397137142	1903082.60251096
5.88760581160145	1903074.12419438
5.89549765183148	1903065.64587779
5.90338949206151	1903056.72529903
5.91128133229154	1903043.66353027
5.91917317252156	1903030.6017615
5.92706501275159	1903017.53999274
5.93495685298162	1903004.47822398
5.94284869321165	1902991.41645521
5.95074053344168	1902978.35468645
5.95863237367171	1902965.29291768
5.96652421390174	1902952.23114892
5.97441605413177	1902939.16938015
5.98230789436179	1902926.10761139
5.99019973459182	1902913.04584263
5.99809157482185	1902899.98407386
6.00598341505188	1902886.9223051
6.01387525528191	1902873.86053633
6.02176709551194	1902860.79876757
6.02965893574197	1902847.7369988
6.037550775972	1902834.67523004
6.04544261620202	1902821.61346128
6.05333445643205	1902808.55169251
6.06122629666208	1902795.48992375
6.06911813689211	1902782.42815498
6.07700997712214	1902769.36638622
6.08490181735217	1902756.30461745
6.0927936575822	1902743.24284869
6.10068549781223	1902730.18107993
6.10857733804226	1902717.11931116
6.11646917827228	1902704.0575424
6.12436101850231	1902690.99577363
6.13225285873234	1902677.93400487
6.14014469896237	1902664.87223611
6.1480365391924	1902651.81046734
6.15592837942243	1902638.74869858
6.16382021965246	1902626.20135881
6.17171205988249	1902617.34131729
6.17960390011251	1902608.48127577
6.18749574034254	1902599.62123425
6.19538758057257	1902590.76119273
6.2032794208026	1902581.90115121
6.21117126103263	1902573.04110969
6.21906310126266	1902564.18106817
6.22695494149269	1902555.32102665
6.23484678172272	1902546.46098513
6.24273862195274	1902537.60094361
6.25063046218277	1902528.74090209
6.2585223024128	1902519.88086057
6.26641414264283	1902511.02081905
6.27430598287286	1902502.16077753
6.28219782310289	1902493.30073601
6.29008966333292	1902484.44069449
6.29798150356295	1902475.58065297
6.30587334379297	1902466.72061145
6.313765184023	1902457.86056993
6.32165702425303	1902449.00052841
6.32954886448306	1902440.14048689
6.33744070471309	1902431.28044537
6.34533254494312	1902422.42040385
6.35322438517315	1902413.56036233
6.36111622540318	1902404.70032081
6.3690080656332	1902395.84027929
6.37689990586323	1902386.98023778
6.38479174609326	1902378.12019626
6.39268358632329	1902369.26015474
6.40057542655332	1902360.40011322
6.40846726678335	1902351.5400717
6.41635910701338	1902342.68003018
6.42425094724341	1902330.81848952
6.43214278747343	1902311.03228192
6.44003462770346	1902291.24607432
6.44792646793349	1902271.45986672
6.45581830816352	1902251.67365912
6.46371014839355	1902231.88745152
6.47160198862358	1902212.10124392
6.47949382885361	1902192.31503632
6.48738566908364	1902172.52882872
6.49527750931366	1902152.74262112
6.50316934954369	1902132.95641353
6.51106118977372	1902113.17020593
6.51895303000375	1902093.38399833
6.52684487023378	1902073.59779073
6.53473671046381	1902053.81158313
6.54262855069384	1902034.02537553
6.55052039092387	1902014.23916793
6.55841223115389	1901994.45296033
6.56630407138392	1901974.66675273
6.57419591161395	1901954.88054513
6.58208775184398	1901935.09433753
6.58997959207401	1901915.30812993
6.59787143230404	1901895.52192233
6.60576327253407	1901875.73571473
6.6136551127641	1901855.94950713
6.62154695299412	1901836.16329953
6.62943879322415	1901816.37709193
6.63733063345418	1901796.59088433
6.64522247368421	1901776.80467673
6.65311431391424	1901757.01846913
6.66100615414427	1901737.23226153
6.6688979943743	1901717.44605394
6.67678983460433	1901697.65984634
6.68468167483435	1901682.170369
6.69257351506438	1901670.30005372
6.70046535529441	1901658.42973844
6.70835719552444	1901646.55942316
6.71624903575447	1901634.68910789
6.7241408759845	1901622.81879261
6.73203271621453	1901610.94847733
6.73992455644456	1901599.07816205
6.74781639667458	1901587.20784677
6.75570823690461	1901575.3375315
6.76360007713464	1901563.46721622
6.77149191736467	1901551.59690094
6.7793837575947	1901539.72658566
6.78727559782473	1901527.85627038
6.79516743805476	1901515.98595511
6.80305927828479	1901504.11563983
6.81095111851482	1901492.24532455
6.81884295874484	1901480.37500927
6.82673479897487	1901468.50469399
6.8346266392049	1901456.63437872
6.84251847943493	1901444.76406344
6.85041031966496	1901432.89374816
6.85830215989499	1901421.02343288
6.86619400012502	1901409.15311761
6.87408584035504	1901397.28280233
6.88197768058507	1901385.41248705
6.8898695208151	1901373.54217177
6.89776136104513	1901361.67185649
6.90565320127516	1901349.80154122
6.91354504150519	1901337.93122594
6.92143688173522	1901326.06091066
6.92932872196524	1901314.19059538
6.93722056219527	1901302.3202801
6.9451124024253	1901288.61607229
6.95300424265533	1901274.74437663
6.96089608288536	1901260.87268098
6.96878792311539	1901247.00098532
6.97667976334542	1901233.12928967
6.98457160357545	1901219.25759401
6.99246344380548	1901205.38589836
7.0003552840355	1901191.5142027
7.00824712426553	1901177.64250705
7.01613896449556	1901163.77081139
7.02403080472559	1901149.89911574
7.03192264495562	1901136.02742008
7.03981448518565	1901122.15572443
7.04770632541568	1901108.28402877
7.05559816564571	1901094.41233311
7.06349000587573	1901080.54063746
7.07138184610576	1901066.6689418
7.07927368633579	1901052.79724615
7.08716552656582	1901038.92555049
7.09505736679585	1901025.05385484
7.10294920702588	1901011.18215918
7.11084104725591	1900997.31046353
7.11873288748594	1900983.43876787
7.12662472771596	1900969.56707222
7.13451656794599	1900955.69537656
7.14240840817602	1900941.82368091
7.15030024840605	1900927.95198525
7.15819208863608	1900914.0802896
7.16608392886611	1900900.20859394
7.17397576909614	1900886.33689829
7.18186760932617	1900872.46520263
7.18975944955619	1900858.59350698
7.19765128978622	1900843.68101236
7.20554313001625	1900827.12969434
7.21343497024628	1900810.57837631
7.22132681047631	1900794.02705829
7.22921865070634	1900777.47574026
7.23711049093637	1900760.92442223
7.2450023311664	1900744.37310421
7.25289417139642	1900727.82178618
7.26078601162645	1900711.27046816
7.26867785185648	1900694.71915013
7.27656969208651	1900678.1678321
7.28446153231654	1900661.61651408
7.29235337254657	1900645.06519605
7.3002452127766	1900628.51387803
7.30813705300663	1900611.96256
7.31602889323665	1900595.41124197
7.32392073346668	1900578.85992395
7.33181257369671	1900562.30860592
7.33970441392674	1900545.75728789
7.34759625415677	1900529.20596987
7.3554880943868	1900512.65465184
7.36337993461683	1900496.10333382
7.37127177484686	1900479.55201579
7.37916361507688	1900463.00069777
7.38705545530691	1900446.44937974
7.39494729553694	1900429.89806171
7.40283913576697	1900413.34674369
7.410730975997	1900396.79542566
7.41862281622703	1900380.24410763
7.42651465645706	1900363.69278961
7.43440649668709	1900347.14147158
7.44229833691711	1900330.59015356
7.45019017714714	1900314.03883553
7.45808201737717	1900300.45941224
7.4659738576072	1900287.03108546
7.47386569783723	1900273.60275867
7.48175753806726	1900260.17443188
7.48964937829729	1900246.74610509
7.49754121852732	1900233.3177783
7.50543305875734	1900219.88945152
7.51332489898737	1900206.46112473
7.5212167392174	1900193.03279794
7.52910857944743	1900179.60447115
7.53700041967746	1900166.17614437
7.54489225990749	1900152.74781758
7.55278410013752	1900139.31949079
7.56067594036755	1900125.891164
7.56856778059757	1900112.46283721
7.5764596208276	1900099.03451043
7.58435146105763	1900085.60618364
7.59224330128766	1900072.17785685
7.60013514151769	1900058.74953006
7.60802698174772	1900045.32120327
7.61591882197775	1900031.89287649
7.62381066220778	1900018.4645497
7.6317025024378	1900005.03622291
7.63959434266783	1899991.60789612
7.64748618289786	1899978.17956933
7.65537802312789	1899964.75124255
7.66326986335792	1899951.32291576
7.67116170358795	1899937.89458897
7.67905354381798	1899924.46626218
7.68694538404801	1899911.03793539
7.69483722427803	1899897.60960861
7.70272906450806	1899884.18128182
7.71062090473809	1899869.96056007
7.71851274496812	1899855.21569017
7.72640458519815	1899840.47082026
7.73429642542818	1899825.72595035
7.74218826565821	1899810.98108044
7.75008010588824	1899796.23621054
7.75797194611827	1899781.49134063
7.76586378634829	1899766.74647072
7.77375562657832	1899752.00160081
7.78164746680835	1899737.2567309
7.78953930703838	1899722.511861
7.79743114726841	1899707.76699109
7.80532298749844	1899693.02212118
7.81321482772847	1899678.27725127
7.8211066679585	1899663.53238137
7.82899850818852	1899648.78751146
7.83689034841855	1899634.04264155
7.84478218864858	1899619.29777164
7.85267402887861	1899604.55290174
7.86056586910864	1899589.80803183
7.86845770933867	1899575.06316192
7.8763495495687	1899560.31829201
7.88424138979873	1899545.57342211
7.89213323002875	1899530.8285522
7.90002507025878	1899516.08368229
7.90791691048881	1899501.33881238
7.91580875071884	1899486.59394248
7.92370059094887	1899471.84907257
7.9315924311789	1899457.10420266
7.93948427140893	1899442.35933275
7.94737611163895	1899427.61446285
7.95526795186898	1899412.86959294
7.96315979209901	1899398.34056588
7.97105163232904	1899384.24219758
7.97894347255907	1899370.14382927
7.9868353127891	1899356.04546097
7.99472715301913	1899341.94709266
8.00261899324915	1899327.84872436
8.01051083347918	1899313.75035606
8.01840267370921	1899299.65198775
8.02629451393924	1899285.55361945
8.03418635416927	1899271.45525114
8.0420781943993	1899257.35688284
8.04997003462933	1899243.25851453
8.05786187485936	1899229.16014623
8.06575371508938	1899215.06177792
8.07364555531941	1899200.96340962
8.08153739554944	1899186.86504131
8.08942923577947	1899172.76667301
8.0973210760095	1899158.6683047
8.10521291623953	1899144.5699364
8.11310475646956	1899130.47156809
8.12099659669959	1899116.37319979
8.12888843692962	1899102.27483148
8.13678027715964	1899088.17646318
8.14467211738967	1899074.07809487
8.1525639576197	1899059.97972657
8.16045579784973	1899045.88135826
8.16834763807976	1899031.78298996
8.17623947830979	1899017.68462165
8.18413131853982	1899003.58625335
8.19202315876985	1898989.48788504
8.19991499899987	1898975.38951674
8.2078068392299	1898961.29114843
8.21569867945993	1898947.54048332
8.22359051968996	1898935.84560755
8.23148235991999	1898924.15073178
8.23937420015002	1898912.45585601
8.24726604038005	1898900.76098024
8.25515788061007	1898889.06610446
8.2630497208401	1898877.37122869
8.27094156107013	1898865.67635292
8.27883340130016	1898853.98147715
8.28672524153019	1898842.28660138
8.29461708176022	1898830.59172561
8.30250892199025	1898818.89684984
8.31040076222028	1898807.20197406
8.31829260245031	1898795.50709829
8.32618444268033	1898783.81222252
8.33407628291036	1898772.11734675
8.34196812314039	1898760.42247098
8.34985996337042	1898748.72759521
8.35775180360045	1898737.03271943
8.36564364383048	1898725.33784366
8.37353548406051	1898713.64296789
8.38142732429053	1898701.94809212
8.38931916452056	1898690.25321635
8.39721100475059	1898678.55834058
8.40510284498062	1898666.86346481
8.41299468521065	1898655.16858903
8.42088652544068	1898643.47371326
8.42877836567071	1898631.77883749
8.43667020590074	1898620.08396172
8.44456204613077	1898608.38908595
8.45245388636079	1898596.69421018
8.46034572659082	1898584.9993344
8.46823756682085	1898573.22600156
8.47612940705088	1898558.9890281
8.48402124728091	1898544.75205463
8.49191308751094	1898530.51508117
8.49980492774097	1898516.2781077
8.50769676797099	1898502.04113423
8.51558860820102	1898487.80416077
8.52348044843105	1898473.5671873
8.53137228866108	1898459.33021383
8.53926412889111	1898445.09324037
8.54715596912114	1898430.8562669
8.55504780935117	1898416.61929344
8.5629396495812	1898402.38231997
8.57083148981122	1898388.1453465
8.57872333004125	1898373.90837304
8.58661517027128	1898359.67139957
8.59450701050131	1898345.43442611
8.60239885073134	1898331.19745264
8.61029069096137	1898316.96047917
8.6181825311914	1898302.72350571
8.62607437142143	1898288.48653224
8.63396621165146	1898274.24955878
8.64185805188148	1898260.01258531
8.64974989211151	1898245.77561184
8.65764173234154	1898231.53863838
8.66553357257157	1898217.30166491
8.6734254128016	1898203.06469144
8.68131725303163	1898188.82771798
8.68920909326166	1898174.59074451
8.69710093349168	1898160.35377105
8.70499277372171	1898146.11679758
8.71288461395174	1898131.87982411
8.72077645418177	1898117.64285065
8.7286682944118	1898101.59959049
8.73656013464183	1898085.53700375
8.74445197487186	1898069.47441701
8.75234381510189	1898053.41183027
8.76023565533192	1898037.34924352
8.76812749556194	1898021.28665678
8.77601933579197	1898005.22407004
8.783911176022	1897989.1614833
8.79180301625203	1897973.09889656
8.79969485648206	1897957.03630981
8.80758669671209	1897940.97372307
8.81547853694212	1897924.91113633
8.82337037717214	1897908.84854958
8.83126221740218	1897892.78596284
8.8391540576322	1897876.7233761
8.84704589786223	1897860.66078936
8.85493773809226	1897844.59820262
8.86282957832229	1897828.53561587
8.87072141855232	1897812.47302913
8.87861325878235	1897796.41044239
8.88650509901238	1897780.34785565
8.89439693924241	1897764.2852689
8.90228877947243	1897748.22268216
8.91018061970246	1897732.16009542
8.91807245993249	1897716.09750868
8.92596430016252	1897700.03492193
8.93385614039255	1897683.97233519
8.94174798062258	1897667.90974845
8.9496398208526	1897651.84716171
8.95753166108263	1897635.78457496
8.96542350131266	1897619.72198822
8.97331534154269	1897603.73596663
8.98120718177272	1897592.20490055
8.98909902200275	1897580.67383448
8.99699086223278	1897569.1427684
9.00488270246281	1897557.61170232
9.01277454269283	1897546.08063624
9.02066638292287	1897534.54957016
9.02855822315289	1897523.01850409
9.03645006338292	1897511.48743801
9.04434190361295	1897499.95637193
9.05223374384298	1897488.42530585
9.06012558407301	1897476.89423977
9.06801742430304	1897465.3631737
9.07590926453307	1897453.83210762
9.08380110476309	1897442.30104154
9.09169294499312	1897430.76997546
9.09958478522315	1897419.23890938
9.10747662545318	1897407.70784331
9.11536846568321	1897396.17677723
9.12326030591324	1897384.64571115
9.13115214614327	1897373.11464507
9.1390439863733	1897361.58357899
9.14693582660333	1897350.05251292
9.15482766683335	1897338.52144684
9.16271950706338	1897326.99038076
9.17061134729341	1897315.45931468
9.17850318752344	1897303.92824861
9.18639502775347	1897292.39718253
9.1942868679835	1897280.86611645
9.20217870821353	1897269.33505037
9.21007054844355	1897257.80398429
9.21796238867358	1897246.27291822
9.22585422890361	1897234.4002019
9.23374606913364	1897219.80948916
9.24163790936367	1897205.21877642
9.2495297495937	1897190.62806368
9.25742158982373	1897176.03735094
9.26531343005376	1897161.4466382
9.27320527028378	1897146.85592545
9.28109711051381	1897132.26521271
9.28898895074384	1897117.67449997
9.29688079097387	1897103.08378723
9.3047726312039	1897088.49307449
9.31266447143393	1897073.90236175
9.32055631166396	1897059.31164901
9.32844815189399	1897044.72093626
9.33633999212402	1897030.13022352
9.34423183235404	1897015.53951078
9.35212367258407	1897000.94879804
9.3600155128141	1896986.3580853
9.36790735304413	1896971.76737256
9.37579919327416	1896957.17665982
9.38369103350419	1896942.58594707
9.39158287373422	1896927.99523433
9.39947471396424	1896913.40452159
9.40736655419427	1896898.81380885
9.4152583944243	1896884.22309611
9.42315023465433	1896869.63238337
9.43104207488436	1896855.04167063
9.43893391511439	1896840.45095789
9.44682575534442	1896825.86024514
9.45471759557445	1896811.2695324
9.46260943580448	1896796.67881966
9.4705012760345	1896782.08810692
9.47839311626453	1896767.84952024
9.48628495649456	1896754.55487652
9.49417679672459	1896741.26023279
9.50206863695462	1896727.96558906
9.50996047718465	1896714.67094533
9.51785231741468	1896701.3763016
9.5257441576447	1896688.08165788
9.53363599787473	1896674.78701415
9.54152783810476	1896661.49237042
9.54941967833479	1896648.19772669
9.55731151856482	1896634.90308296
9.56520335879485	1896621.60843923
9.57309519902488	1896608.31379551
9.58098703925491	1896595.01915178
9.58887887948494	1896581.72450805
9.59677071971496	1896568.42986432
9.60466255994499	1896555.13522059
9.61255440017502	1896541.84057686
9.62044624040505	1896528.54593314
9.62833808063508	1896515.25128941
9.63622992086511	1896501.95664568
9.64412176109514	1896488.66200195
9.65201360132516	1896475.36735822
9.65990544155519	1896462.0727145
9.66779728178522	1896448.77807077
9.67568912201525	1896435.48342704
9.68358096224528	1896422.18878331
9.69147280247531	1896408.89413958
9.69936464270534	1896395.59949585
9.70725648293537	1896382.30485213
9.71514832316539	1896369.0102084
9.72304016339542	1896355.71556467
9.73093200362545	1896343.27776163
9.73882384385548	1896331.7028645
9.74671568408551	1896320.12796737
9.75460752431554	1896308.55307024
9.76249936454557	1896296.9781731
9.7703912047756	1896285.40327597
9.77828304500563	1896273.82837884
9.78617488523565	1896262.2534817
9.79406672546568	1896250.67858457
9.80195856569571	1896239.10368744
9.80985040592574	1896227.52879031
9.81774224615577	1896215.95389317
9.8256340863858	1896204.37899604
9.83352592661583	1896192.80409891
9.84141776684585	1896181.22920177
9.84930960707588	1896169.65430464
9.85720144730591	1896158.07940751
9.86509328753594	1896146.50451037
9.87298512776597	1896134.92961324
9.880876967996	1896123.35471611
9.88876880822603	1896111.77981898
9.89666064845606	1896100.20492184
9.90455248868609	1896088.63002471
9.91244432891611	1896077.05512758
9.92033616914614	1896065.48023044
9.92822800937617	1896053.90533331
9.9361198496062	1896042.33043618
9.94401168983623	1896030.75553905
9.95190353006626	1896019.18064191
9.95979537029629	1896007.60574478
9.96768721052631	1895996.03084765
9.97557905075634	1895984.45595051
9.98347089098637	1895965.04749068
9.9913627312164	1895943.55563711
9.99925457144643	1895922.06378355
10.0071464116765	1895900.57192998
10.0150382519065	1895879.08007642
10.0229300921365	1895857.58822285
10.0308219323665	1895836.09636929
10.0387137725966	1895814.60451573
10.0466056128266	1895793.11266216
10.0544974530566	1895771.6208086
10.0623892932867	1895750.12895503
10.0702811335167	1895728.63710147
10.0781729737467	1895707.14524791
10.0860648139767	1895685.65339434
10.0939566542068	1895664.16154078
10.1018484944368	1895642.66968721
10.1097403346668	1895621.17783365
10.1176321748969	1895599.68598008
10.1255240151269	1895578.19412652
10.1334158553569	1895556.70227296
10.1413076955869	1895535.21041939
10.149199535817	1895513.71856583
10.157091376047	1895492.22671226
10.164983216277	1895470.7348587
10.1728750565071	1895449.24300514
10.1807668967371	1895427.75115157
10.1886587369671	1895406.25929801
10.1965505771971	1895384.76744444
10.2044424174272	1895363.27559088
10.2123342576572	1895341.78373731
10.2202260978872	1895320.29188375
10.2281179381173	1895301.0946687
10.2360097783473	1895295.32320865
10.2439016185773	1895289.55174861
10.2517934588073	1895283.78028857
10.2596852990374	1895278.00882852
10.2675771392674	1895272.23736848
10.2754689794974	1895266.46590844
10.2833608197275	1895260.69444839
10.2912526599575	1895254.92298835
10.2991445001875	1895249.1515283
10.3070363404176	1895243.38006826
10.3149281806476	1895237.60860822
10.3228200208776	1895231.83714817
10.3307118611076	1895226.06568813
10.3386037013377	1895220.29422809
10.3464955415677	1895214.52276804
10.3543873817977	1895208.751308
10.3622792220278	1895202.97984796
10.3701710622578	1895197.20838791
10.3780629024878	1895191.43692787
10.3859547427178	1895185.66546783
10.3938465829479	1895179.89400778
10.4017384231779	1895174.12254774
10.4096302634079	1895168.3510877
10.417522103638	1895162.57962765
10.425413943868	1895156.80816761
10.433305784098	1895151.03670756
10.441197624328	1895145.26524752
10.4490894645581	1895139.49378748
10.4569813047881	1895133.72232743
10.4648731450181	1895127.95086739
10.4727649852482	1895122.17940735
10.4806568254782	1895110.38136989
10.4885486657082	1895093.9264753
10.4964405059382	1895077.47158071
10.5043323461683	1895061.01668612
10.5122241863983	1895044.56179153
10.5201160266283	1895028.10689693
10.5280078668584	1895011.65200234
10.5358997070884	1894995.19710775
10.5437915473184	1894978.74221316
10.5516833875484	1894962.28731857
10.5595752277785	1894945.83242398
10.5674670680085	1894929.37752939
10.5753589082385	1894912.9226348
10.5832507484686	1894896.46774021
10.5911425886986	1894880.01284562
10.5990344289286	1894863.55795103
10.6069262691586	1894847.10305644
10.6148181093887	1894830.64816185
10.6227099496187	1894814.19326726
10.6306017898487	1894797.73837267
10.6384936300788	1894781.28347808
10.6463854703088	1894764.82858349
10.6542773105388	1894748.3736889
10.6621691507688	1894731.91879431
10.6700609909989	1894715.46389972
10.6779528312289	1894699.00900513
10.6858446714589	1894682.55411054
10.693736511689	1894666.09921595
10.701628351919	1894649.64432136
10.709520192149	1894633.18942677
10.717412032379	1894616.73453218
10.7253038726091	1894600.36254668
10.7331957128391	1894585.78313703
10.7410875530691	1894571.20372739
10.7489793932992	1894556.62431774
10.7568712335292	1894542.04490809
10.7647630737592	1894527.46549845
10.7726549139892	1894512.8860888
10.7805467542193	1894498.30667915
10.7884385944493	1894483.7272695
10.7963304346793	1894469.14785986
10.8042222749094	1894454.56845021
10.8121141151394	1894439.98904056
10.8200059553694	1894425.40963092
10.8278977955994	1894410.83022127
10.8357896358295	1894396.25081162
10.8436814760595	1894381.67140198
10.8515733162895	1894367.09199233
10.8594651565196	1894352.51258268
10.8673569967496	1894337.93317303
10.8752488369796	1894323.35376339
10.8831406772096	1894308.77435374
10.8910325174397	1894294.19494409
10.8989243576697	1894279.61553445
10.9068161978997	1894265.0361248
10.9147080381298	1894250.45671515
10.9225998783598	1894235.8773055
10.9304917185898	1894221.29789586
10.9383835588199	1894206.71848621
10.9462753990499	1894192.13907656
10.9541672392799	1894177.55966692
10.9620590795099	1894162.98025727
10.96995091974	1894148.40084762
10.97784275997	1894136.71157661
10.9857346002	1894127.06826244
10.9936264404301	1894117.42494827
11.0015182806601	1894107.7816341
11.0094101208901	1894098.13831993
11.0173019611201	1894088.49500575
11.0251938013502	1894078.85169158
11.0330856415802	1894069.20837741
11.0409774818102	1894059.56506324
11.0488693220403	1894049.92174907
11.0567611622703	1894040.27843489
11.0646530025003	1894030.63512072
11.0725448427303	1894020.99180655
11.0804366829604	1894011.34849238
11.0883285231904	1894001.7051782
11.0962203634204	1893992.06186403
11.1041122036505	1893982.41854986
11.1120040438805	1893972.77523569
11.1198958841105	1893963.13192152
11.1277877243405	1893953.48860734
11.1356795645706	1893943.84529317
11.1435714048006	1893934.201979
11.1514632450306	1893924.55866483
11.1593550852607	1893914.91535066
11.1672469254907	1893905.27203648
11.1751387657207	1893895.62872231
11.1830306059507	1893885.98540814
11.1909224461808	1893876.34209397
11.1988142864108	1893866.6987798
11.2067061266408	1893857.05546562
11.2145979668709	1893847.41215145
11.2224898071009	1893836.40691121
11.2303816473309	1893819.5053235
11.2382734875609	1893802.6037358
11.246165327791	1893785.7021481
11.254057168021	1893768.8005604
11.261949008251	1893751.8989727
11.2698408484811	1893734.99738499
11.2777326887111	1893718.09579729
11.2856245289411	1893701.19420959
11.2935163691711	1893684.29262189
11.3014082094012	1893667.39103419
11.3093000496312	1893650.48944649
11.3171918898612	1893633.58785879
11.3250837300913	1893616.68627108
11.3329755703213	1893599.78468338
11.3408674105513	1893582.88309568
11.3487592507813	1893565.98150798
11.3566510910114	1893549.07992028
11.3645429312414	1893532.17833258
11.3724347714714	1893515.27674487
11.3803266117015	1893498.37515717
11.3882184519315	1893481.47356947
11.3961102921615	1893464.57198177
11.4040021323915	1893447.67039407
11.4118939726216	1893430.76880637
11.4197858128516	1893413.86721866
11.4276776530816	1893396.96563096
11.4355694933117	1893380.06404326
11.4434613335417	1893363.16245556
11.4513531737717	1893346.26086786
11.4592450140018	1893329.35928016
11.4671368542318	1893312.45769245
11.4750286944618	1893298.76652259
11.4829205346918	1893285.65113654
11.4908123749219	1893272.5357505
11.4987042151519	1893259.42036445
11.5065960553819	1893246.3049784
11.514487895612	1893233.18959236
11.522379735842	1893220.07420631
11.530271576072	1893206.95882027
11.538163416302	1893193.84343422
11.5460552565321	1893180.72804817
11.5539470967621	1893167.61266213
11.5618389369921	1893154.49727608
11.5697307772222	1893141.38189003
11.5776226174522	1893128.26650399
11.5855144576822	1893115.15111794
11.5934062979122	1893102.03573189
11.6012981381423	1893088.92034585
11.6091899783723	1893075.8049598
11.6170818186023	1893062.68957376
11.6249736588324	1893049.57418771
11.6328654990624	1893036.45880166
11.6407573392924	1893023.34341562
11.6486491795224	1893010.22802957
11.6565410197525	1892997.11264352
11.6644328599825	1892983.99725748
11.6723247002125	1892970.88187143
11.6802165404426	1892957.76648538
11.6881083806726	1892944.65109934
11.6960002209026	1892931.53571329
11.7038920611326	1892918.42032724
11.7117839013627	1892905.3049412
11.7196757415927	1892891.96781334
11.7275675818227	1892878.46082914
11.7354594220528	1892864.95384493
11.7433512622828	1892851.44686073
11.7512431025128	1892837.93987653
11.7591349427428	1892824.43289233
11.7670267829729	1892810.92590813
11.7749186232029	1892797.41892392
11.7828104634329	1892783.91193972
11.790702303663	1892770.40495552
11.798594143893	1892756.89797132
11.806485984123	1892743.39098711
11.814377824353	1892729.88400291
11.8222696645831	1892716.37701871
11.8301615048131	1892702.87003451
11.8380533450431	1892689.36305031
11.8459451852732	1892675.8560661
11.8538370255032	1892662.3490819
11.8617288657332	1892648.8420977
11.8696207059632	1892635.3351135
11.8775125461933	1892621.8281293
11.8854043864233	1892608.32114509
11.8932962266533	1892594.81416089
11.9011880668834	1892581.30717669
11.9090799071134	1892567.80019249
11.9169717473434	1892554.29320829
11.9248635875734	1892540.78622408
11.9327554278035	1892527.27923988
11.9406472680335	1892513.77225568
11.9485391082635	1892500.26527148
11.9564309484936	1892486.75828728
11.9643227887236	1892474.33121604
11.9722146289536	1892463.98681767
11.9801064691836	1892453.6424193
11.9879983094137	1892443.29802093
11.9958901496437	1892432.95362255
12.0037819898737	1892422.60922418
12.0116738301038	1892412.26482581
12.0195656703338	1892401.92042744
12.0274575105638	1892391.57602907
12.0353493507938	1892381.23163069
12.0432411910239	1892370.88723232
12.0511330312539	1892360.54283395
12.0590248714839	1892350.19843558
12.066916711714	1892339.8540372
12.074808551944	1892329.50963883
12.082700392174	1892319.16524046
12.090592232404	1892308.82084209
12.0984840726341	1892298.47644371
12.1063759128641	1892288.13204534
12.1142677530941	1892277.78764697
12.1221595933242	1892267.4432486
12.1300514335542	1892257.09885022
12.1379432737842	1892246.75445185
12.1458351140143	1892236.41005348
12.1537269542443	1892226.06565511
12.1616187944743	1892215.72125673
12.1695106347043	1892205.37685836
12.1774024749344	1892195.03245999
12.1852943151644	1892184.68806162
12.1931861553944	1892174.34366324
12.2010779956245	1892163.99926487
12.2089698358545	1892152.50359777
12.2168616760845	1892135.55068041
12.2247535163145	1892118.59776305
12.2326453565446	1892101.64484569
12.2405371967746	1892084.69192833
12.2484290370046	1892067.73901097
12.2563208772347	1892050.78609361
12.2642127174647	1892033.83317626
12.2721045576947	1892016.8802589
12.2799963979247	1891999.92734154
12.2878882381548	1891982.97442418
12.2957800783848	1891966.02150682
12.3036719186148	1891949.06858946
12.3115637588449	1891932.1156721
12.3194555990749	1891915.16275474
12.3273474393049	1891898.20983738
12.3352392795349	1891881.25692002
12.343131119765	1891864.30400266
12.351022959995	1891847.3510853
12.358914800225	1891830.39816794
12.3668066404551	1891813.44525058
12.3746984806851	1891796.49233322
12.3825903209151	1891779.53941586
12.3904821611451	1891762.5864985
12.3983740013752	1891745.63358114
12.4062658416052	1891728.68066378
12.4141576818352	1891711.72774642
12.4220495220653	1891694.77482906
12.4299413622953	1891677.8219117
12.4378332025253	1891660.86899434
12.4457250427553	1891643.91607698
12.4536168829854	1891627.38049634
12.4615087232154	1891616.86177345
12.4694005634454	1891606.34305056
12.4772924036755	1891595.82432767
12.4851842439055	1891585.30560478
12.4930760841355	1891574.78688189
12.5009679243655	1891564.268159
12.5088597645956	1891553.74943612
12.5167516048256	1891543.23071323
12.5246434450556	1891532.71199034
12.5325352852857	1891522.19326745
12.5404271255157	1891511.67454456
12.5483189657457	1891501.15582167
12.5562108059757	1891490.63709878
12.5641026462058	1891480.11837589
12.5719944864358	1891469.599653
12.5798863266658	1891459.08093012
12.5877781668959	1891448.56220723
12.5956700071259	1891438.04348434
12.6035618473559	1891427.52476145
12.6114536875859	1891417.00603856
12.619345527816	1891406.48731567
12.627237368046	1891395.96859278
12.635129208276	1891385.44986989
12.6430210485061	1891374.931147
12.6509128887361	1891364.41242412
12.6588047289661	1891353.89370123
12.6666965691961	1891343.37497834
12.6745884094262	1891332.85625545
12.6824802496562	1891322.33753256
12.6903720898862	1891311.81880967
12.6982639301163	1891301.25213225
12.7061557703463	1891287.12672784
12.7140476105763	1891273.00132343
12.7219394508063	1891258.87591902
12.7298312910364	1891244.75051461
12.7377231312664	1891230.6251102
12.7456149714964	1891216.49970579
12.7535068117265	1891202.37430138
12.7613986519565	1891188.24889697
12.7692904921865	1891174.12349256
12.7771823324166	1891159.99808815
12.7850741726466	1891145.87268374
12.7929660128766	1891131.74727933
12.8008578531066	1891117.62187492
12.8087496933367	1891103.49647051
12.8166415335667	1891089.3710661
12.8245333737967	1891075.24566169
12.8324252140268	1891061.12025727
12.8403170542568	1891046.99485286
12.8482088944868	1891032.86944845
12.8561007347168	1891018.74404404
12.8639925749469	1891004.61863963
12.8718844151769	1890990.49323522
12.8797762554069	1890976.36783081
12.887668095637	1890962.2424264
12.895559935867	1890948.11702199
12.903451776097	1890933.99161758
12.911343616327	1890919.86621317
12.9192354565571	1890905.74080876
12.9271272967871	1890891.61540435
12.9350191370171	1890877.48999994
12.9429109772472	1890863.34708878
12.9508028174772	1890848.24856737
12.9586946577072	1890833.15004595
12.9665864979372	1890818.05152454
12.9744783381673	1890802.95300312
12.9823701783973	1890787.85448171
12.9902620186273	1890772.75596029
12.9981538588574	1890757.65743888
13.0060456990874	1890742.55891747
13.0139375393174	1890727.46039605
13.0218293795474	1890712.36187464
13.0297212197775	1890697.26335322
13.0376130600075	1890682.16483181
13.0455049002375	1890667.06631039
13.0533967404676	1890651.96778898
13.0612885806976	1890636.86926756
13.0691804209276	1890621.77074615
13.0770722611576	1890606.67222474
13.0849641013877	1890591.57370332
13.0928559416177	1890576.47518191
13.1007477818477	1890561.37666049
13.1086396220778	1890546.27813908
13.1165314623078	1890531.17961766
13.1244233025378	1890516.08109625
13.1323151427678	1890500.98257483
13.1402069829979	1890485.88405342
13.1480988232279	1890470.78553201
13.1559906634579	1890455.68701059
13.163882503688	1890440.58848918
13.171774343918	1890425.48996776
13.179666184148	1890410.39144635
13.187558024378	1890395.88519101
13.1954498646081	1890388.32519458
13.2033417048381	1890380.76519815
13.2112335450681	1890373.20520171
13.2191253852982	1890365.64520528
13.2270172255282	1890358.08520885
13.2349090657582	1890350.52521242
13.2428009059882	1890342.96521598
13.2506927462183	1890335.40521955
13.2585845864483	1890327.84522312
13.2664764266783	1890320.28522669
13.2743682669084	1890312.72523025
13.2822601071384	1890305.16523382
13.2901519473684	1890297.60523739
13.2980437875984	1890290.04524096
13.3059356278285	1890282.48524453
13.3138274680585	1890274.92524809
13.3217193082885	1890267.36525166
13.3296111485186	1890259.80525523
13.3375029887486	1890252.2452588
13.3453948289786	1890244.68526236
13.3532866692087	1890237.12526593
13.3611785094387	1890229.5652695
13.3690703496687	1890222.00527307
13.3769621898987	1890214.44527663
13.3848540301288	1890206.8852802
13.3927458703588	1890199.32528377
13.4006377105888	1890191.76528734
13.4085295508189	1890184.2052909
13.4164213910489	1890176.64529447
13.4243132312789	1890169.08529804
13.4322050715089	1890159.58230635
13.440096911739	1890142.15544852
13.447988751969	1890124.7285907
13.455880592199	1890107.30173288
13.4637724324291	1890089.87487506
13.4716642726591	1890072.44801724
13.4795561128891	1890055.02115942
13.4874479531191	1890037.5943016
13.4953397933492	1890020.16744378
13.5032316335792	1890002.74058596
13.5111234738092	1889985.31372814
13.5190153140393	1889967.88687032
13.5269071542693	1889950.46001249
13.5347989944993	1889933.03315467
13.5426908347293	1889915.60629685
13.5505826749594	1889898.17943903
13.5584745151894	1889880.75258121
13.5663663554194	1889863.32572339
13.5742581956495	1889845.89886557
13.5821500358795	1889828.47200775
13.5900418761095	1889811.04514993
13.5979337163395	1889793.61829211
13.6058255565696	1889776.19143429
13.6137173967996	1889758.76457646
13.6216092370296	1889741.33771864
13.6295010772597	1889723.91086082
13.6373929174897	1889706.484003
13.6452847577197	1889689.05714518
13.6531765979497	1889671.63028736
13.6610684381798	1889654.20342954
13.6689602784098	1889636.77657172
13.6768521186398	1889621.89187109
13.6847439588699	1889611.27475205
13.6926357990999	1889600.65763301
13.7005276393299	1889590.04051398
13.7084194795599	1889579.42339494
13.71631131979	1889568.80627591
13.72420316002	1889558.18915687
13.73209500025	1889547.57203784
13.7399868404801	1889536.9549188
13.7478786807101	1889526.33779977
13.7557705209401	1889515.72068073
13.7636623611701	1889505.10356169
13.7715542014002	1889494.48644266
13.7794460416302	1889483.86932362
13.7873378818602	1889473.25220459
13.7952297220903	1889462.63508555
13.8031215623203	1889452.01796652
13.8110134025503	1889441.40084748
13.8189052427803	1889430.78372845
13.8267970830104	1889420.16660941
13.8346889232404	1889409.54949037
13.8425807634704	1889398.93237134
13.8504726037005	1889388.3152523
13.8583644439305	1889377.69813327
13.8662562841605	1889367.08101423
13.8741481243905	1889356.4638952
13.8820399646206	1889345.84677616
13.8899318048506	1889335.22965713
13.8978236450806	1889324.61253809
13.9057154853107	1889313.99541905
13.9136073255407	1889303.37830002
13.9214991657707	1889290.84880858
13.9293910060007	1889277.09022062
13.9372828462308	1889263.33163267
13.9451746864608	1889249.57304471
13.9530665266908	1889235.81445676
13.9609583669209	1889222.0558688
13.9688502071509	1889208.29728084
13.9767420473809	1889194.53869289
13.984633887611	1889180.78010493
13.992525727841	1889167.02151697
14.000417568071	1889153.26292902
14.008309408301	1889139.50434106
14.0162012485311	1889125.74575311
14.0240930887611	1889111.98716515
14.0319849289911	1889098.22857719
14.0398767692212	1889084.46998924
14.0477686094512	1889070.71140128
14.0556604496812	1889056.95281332
14.0635522899112	1889043.19422537
14.0714441301413	1889029.43563741
14.0793359703713	1889015.67704946
14.0872278106013	1889001.9184615
14.0951196508314	1888988.15987354
14.1030114910614	1888974.40128559
14.1109033312914	1888960.64269763
14.1187951715214	1888946.88410967
14.1266870117515	1888933.12552172
14.1345788519815	1888919.36693376
14.1424706922115	1888905.60834581
14.1503625324416	1888891.84975785
14.1582543726716	1888878.09116989
14.1661462129016	1888865.35958919
14.1740380531316	1888852.74106797
14.1819298933617	1888840.12254676
14.1898217335917	1888827.50402554
14.1977135738217	1888814.88550432
14.2056054140518	1888802.2669831
14.2134972542818	1888789.64846189
14.2213890945118	1888777.02994067
14.2292809347418	1888764.41141945
14.2371727749719	1888751.79289823
14.2450646152019	1888739.17437701
14.2529564554319	1888726.5558558
14.260848295662	1888713.93733458
14.268740135892	1888701.31881336
14.276631976122	1888688.70029214
14.284523816352	1888676.08177093
14.2924156565821	1888663.46324971
14.3003074968121	1888650.84472849
14.3081993370421	1888638.22620727
14.3160911772722	1888625.60768606
14.3239830175022	1888612.98916484
14.3318748577322	1888600.37064362
14.3397666979622	1888587.7521224
14.3476585381923	1888575.13360119
14.3555503784223	1888562.51507997
14.3634422186523	1888549.89655875
14.3713340588824	1888537.27803753
14.3792258991124	1888524.65951631
14.3871177393424	1888512.0409951
14.3950095795724	1888499.42247388
14.4029014198025	1888486.98505853
14.4107932600325	1888475.09042518
14.4186851002625	1888463.19579183
14.4265769404926	1888451.30115848
14.4344687807226	1888439.40652513
14.4423606209526	1888427.51189179
14.4502524611826	1888415.61725844
14.4581443014127	1888403.72262509
14.4660361416427	1888391.82799174
14.4739279818727	1888379.9333584
14.4818198221028	1888368.03872505
14.4897116623328	1888356.1440917
14.4976035025628	1888344.24945835
14.5054953427928	1888332.354825
14.5133871830229	1888320.46019166
14.5212790232529	1888308.56555831
14.5291708634829	1888296.67092496
14.537062703713	1888284.77629161
14.544954543943	1888272.88165827
14.552846384173	1888260.98702492
14.560738224403	1888249.09239157
14.5686300646331	1888237.19775822
14.5765219048631	1888225.30312487
14.5844137450931	1888213.40849153
14.5923055853232	1888201.51385818
14.6001974255532	1888189.61922483
14.6080892657832	1888177.72459148
14.6159811060132	1888165.82995814
14.6238729462433	1888153.93532479
14.6317647864733	1888142.04069144
14.6396566267033	1888130.14605809
14.6475484669334	1888117.84306303
14.6554403071634	1888105.32489364
14.6633321473934	1888092.80672424
14.6712239876235	1888080.28855485
14.6791158278535	1888067.77038546
14.6870076680835	1888055.25221607
14.6948995083135	1888042.73404668
14.7027913485436	1888030.21587729
14.7106831887736	1888017.6977079
14.7185750290036	1888005.1795385
14.7264668692337	1887992.66136911
14.7343587094637	1887980.14319972
14.7422505496937	1887967.62503033
14.7501423899237	1887955.10686094
14.7580342301538	1887942.58869155
14.7659260703838	1887930.07052216
14.7738179106138	1887917.55235276
14.7817097508439	1887905.03418337
14.7896015910739	1887892.51601398
14.7974934313039	1887879.99784459
14.8053852715339	1887867.4796752
14.813277111764	1887854.96150581
14.821168951994	1887842.44333641
14.829060792224	1887829.92516702
14.8369526324541	1887817.40699763
14.8448444726841	1887804.88882824
14.8527363129141	1887792.37065885
14.8606281531441	1887779.85248946
14.8685199933742	1887767.33432007
14.8764118336042	1887754.81615067
14.8843036738342	1887742.69869095
14.8921955140643	1887733.60788292
14.9000873542943	1887724.51707489
14.9079791945243	1887715.42626687
14.9158710347543	1887706.33545884
14.9237628749844	1887697.24465081
14.9316547152144	1887688.15384279
14.9395465554444	1887679.06303476
14.9474383956745	1887669.97222673
14.9553302359045	1887660.88141871
14.9632220761345	1887651.79061068
14.9711139163645	1887642.69980265
14.9790057565946	1887633.60899463
14.9868975968246	1887624.5181866
14.9947894370546	1887615.42737857
15.0026812772847	1887606.33657055
15.0105731175147	1887597.24576252
15.0184649577447	1887588.15495449
15.0263567979747	1887579.06414647
15.0342486382048	1887569.97333844
15.0421404784348	1887560.88253041
15.0500323186648	1887551.79172239
15.0579241588949	1887542.70091436
15.0658159991249	1887533.61010633
15.0737078393549	1887524.51929831
15.0815996795849	1887515.42849028
15.089491519815	1887506.33768225
15.097383360045	1887497.24687423
15.105275200275	1887488.1560662
15.1131670405051	1887479.06525817
15.1210588807351	1887469.97445015
15.1289507209651	1887454.98038089
15.1368425611951	1887436.58827724
15.1447344014252	1887418.19617358
15.1526262416552	1887399.80406992
15.1605180818852	1887381.41196626
15.1684099221153	1887363.0198626
15.1763017623453	1887344.62775894
15.1841936025753	1887326.23565528
15.1920854428054	1887307.84355162
15.1999772830354	1887289.45144797
15.2078691232654	1887271.05934431
15.2157609634954	1887252.66724065
15.2236528037255	1887234.27513699
15.2315446439555	1887215.88303333
15.2394364841855	1887197.49092967
15.2473283244155	1887179.09882601
15.2552201646456	1887160.70672235
15.2631120048756	1887142.3146187
15.2710038451056	1887123.92251504
15.2788956853357	1887105.53041138
15.2867875255657	1887087.13830772
15.2946793657957	1887068.74620406
15.3025712060258	1887050.3541004
15.3104630462558	1887031.96199674
15.3183548864858	1887013.56989308
15.3262467267158	1886995.17778943
15.3341385669459	1886976.78568577
15.3420304071759	1886958.39358211
15.3499222474059	1886940.00147845
15.357814087636	1886921.60937479
15.365705927866	1886905.83348194
15.373597768096	1886899.97788222
15.381489608326	1886894.1222825
15.3893814485561	1886888.26668278
15.3972732887861	1886882.41108306
15.4051651290161	1886876.55548334
15.4130569692462	1886870.69988362
15.4209488094762	1886864.8442839
15.4288406497062	1886858.98868418
15.4367324899362	1886853.13308447
15.4446243301663	1886847.27748475
15.4525161703963	1886841.42188503
15.4604080106263	1886835.56628531
15.4682998508564	1886829.71068559
15.4761916910864	1886823.85508587
15.4840835313164	1886817.99948615
15.4919753715464	1886812.14388643
15.4998672117765	1886806.28828671
15.5077590520065	1886800.432687
15.5156508922365	1886794.57708728
15.5235427324666	1886788.72148756
15.5314345726966	1886782.86588784
15.5393264129266	1886777.01028812
15.5472182531566	1886771.1546884
15.5551100933867	1886765.29908868
15.5630019336167	1886759.44348896
15.5708937738467	1886753.58788924
15.5787856140768	1886747.73228953
15.5866774543068	1886741.87668981
15.5945692945368	1886736.02109009
15.6024611347668	1886730.16549037
15.6103529749969	1886718.28423727
15.6182448152269	1886705.2366119
15.6261366554569	1886692.18898653
15.634028495687	1886679.14136116
15.641920335917	1886666.09373578
15.649812176147	1886653.04611041
15.657704016377	1886639.99848504
15.6655958566071	1886626.95085967
15.6734876968371	1886613.9032343
15.6813795370671	1886600.85560893
15.6892713772972	1886587.80798356
15.6971632175272	1886574.76035819
15.7050550577572	1886561.71273282
15.7129468979872	1886548.66510745
15.7208387382173	1886535.61748208
15.7287305784473	1886522.56985671
15.7366224186773	1886509.52223134
15.7445142589074	1886496.47460597
15.7524060991374	1886483.4269806
15.7602979393674	1886470.37935523
15.7681897795974	1886457.33172986
15.7760816198275	1886444.28410449
[truncated: 6,000 more rows]
