# Supplementary material for: The reverse quantum limit and its implications for unconventional quantum oscillations in YbB12
Source: Nat Commun. 2024 Feb 21;15:1607. doi: 10.1038/s41467-024-45801-2 (PMC10881586; doi:10.1038/s41467-024-45801-2)
Supplement: Supplementary file 3 — Source Data [file 41467_2024_45801_MOESM3_ESM.zip › Source_Data/RvH_fixedT/file_description.txt]

H || [100];

RvH_0p67K.csv
	col1: magnetic field (T)
	col2: resistivity (ohm-cm)
	temperature = 0.67K

RvH_0p81K.csv
	col1: magnetic field (T)
	col2: resistivity (ohm-cm)
	temperature = 0.81K

RvH_0p91K.csv
	col1: magnetic field (T)
	col2: resistivity (ohm-cm)
	temperature = 0.91K

RvH_0p97K.csv
	col1: magnetic field (T)
	col2: resistivity (ohm-cm)
	temperature = 0.97K

RvH_1p11K.csv
	col1: magnetic field (T)
	col2: resistivity (ohm-cm)
	temperature = 1.11K

RvH_1p33K.csv
	col1: magnetic field (T)
	col2: resistivity (ohm-cm)
	temperature = 1.33K

RvH_1p50K.csv
	col1: magnetic field (T)
	col2: resistivity (ohm-cm)
	temperature = 1.50K

RvH_1p75K.csv
	col1: magnetic field (T)
	col2: resistivity (ohm-cm)
	temperature = 1.75K

RvH_2p06K.csv
	col1: magnetic field (T)
	col2: resistivity (ohm-cm)
	temperature = 2.06K

RvH_2p50K.csv
	col1: magnetic field (T)
	col2: resistivity (ohm-cm)
	temperature = 2.50K

RvH_3p08K.csv
	col1: magnetic field (T)
	col2: resistivity (ohm-cm)
	temperature = 3.08K

RvH_3p97K.csv
	col1: magnetic field (T)
	col2: resistivity (ohm-cm)
	temperature = 3.97K
