# Supplementary material for: The reverse quantum limit and its implications for unconventional quantum oscillations in YbB12
Source: Nat Commun. 2024 Feb 21;15:1607. doi: 10.1038/s41467-024-45801-2 (PMC10881586; doi:10.1038/s41467-024-45801-2)
Supplement: Supplementary file 3 — Source Data [file 41467_2024_45801_MOESM3_ESM.zip › Source_Data/RvH_fixedT/RvH_0p67K.csv]

-0.000372699	2.688880465
0.003631644	2.690644475
0.007635986	2.692396702
0.011640328	2.694138409
0.01564467	2.695869352
0.019649013	2.697587916
0.023653355	2.6992953
0.027657697	2.700992553
0.031662039	2.702680594
0.035666382	2.704341452
0.039670724	2.705918028
0.043675066	2.707417345
0.047679409	2.708845667
0.051683751	2.7102086
0.055688093	2.711511171
0.059692435	2.712757616
0.063696778	2.713952042
0.06770112	2.715098165
0.071705462	2.716199355
0.075709804	2.717258676
0.079714147	2.71827886
0.083718489	2.719262433
0.087722831	2.720211733
0.091727174	2.7211289
0.095731516	2.722015904
0.099735858	2.722874541
0.1037402	2.723440962
0.107744543	2.726329794
0.111748885	2.72896628
0.115753227	2.7314506
0.119757569	2.733788539
0.123761912	2.736018506
0.127766254	2.7381405
0.131770596	2.740163186
0.135774939	2.742099454
0.139779281	2.743949305
0.143783623	2.745713276
0.147787965	2.747403294
0.151792308	2.749019357
0.15579665	2.750561465
0.159800992	2.752030951
0.163805334	2.753434488
0.167809677	2.754772106
0.171814019	2.756043803
0.175818361	2.757249581
0.179822704	2.758394019
0.183827046	2.759477841
0.187831388	2.760501076
0.19183573	2.761463738
0.195840073	2.762366614
0.199844415	2.763212454
0.203848757	2.764001259
0.207853099	2.764733044
0.211857442	2.765407848
0.215861784	2.766026446
0.219866126	2.766590449
0.223870469	2.767099858
0.227874811	2.767554674
0.231879153	2.767954957
0.235883495	2.768313484
0.239887838	2.768671854
0.24389218	2.769030069
0.247896522	2.769388127
0.251900864	2.769746076
0.255905207	2.770103939
0.259909549	2.770461949
0.263913891	2.770820105
0.267918234	2.771178409
0.271922576	2.771536891
0.275926918	2.771895592
0.27993126	2.772254566
0.283935603	2.772613837
0.287939945	2.772973405
0.291944287	2.773333288
0.295948629	2.773693546
0.299952972	2.774054191
0.303957314	2.77441525
0.307961656	2.774776723
0.311965999	2.775138618
0.315970341	2.775501005
0.319974683	2.775863886
0.323979025	2.776227269
0.327983368	2.776591155
0.33198771	2.776955545
0.335992052	2.777320522
0.339996394	2.777686085
0.344000737	2.778052227
0.348005079	2.778418943
0.352009421	2.778786231
0.356013764	2.779154175
0.360018106	2.779522774
0.364022448	2.779892028
0.36802679	2.780261908
0.372031133	2.780632414
0.376035475	2.781003631
0.380039817	2.781375558
0.38404416	2.781748194
0.388048502	2.782121512
0.392052844	2.782495503
0.396057186	2.782870244
0.400061529	2.783245734
0.404065871	2.783621974
0.408070213	2.783998949
0.412074555	2.784375481
0.416078898	2.784746721
0.42008324	2.785112669
0.424087582	2.785473324
0.428091925	2.785828687
0.432096267	2.786164154
0.436100609	2.786453283
0.440104951	2.786696073
0.444109294	2.786892524
0.448113636	2.787042637
0.452117978	2.787146152
0.45612232	2.787202884
0.460126663	2.787212833
0.464131005	2.787176
0.468135347	2.787092384
0.47213969	2.78696165
0.476144032	2.786783691
0.480148374	2.786558509
0.484152716	2.786286102
0.488157059	2.785966425
0.492161401	2.785599138
0.496165743	2.785184181
0.500170085	2.784721555
0.504174428	2.784211259
0.50817877	2.783653128
0.512183112	2.783046965
0.516187455	2.782392699
0.520191797	2.781690329
0.524196139	2.780939856
0.528200481	2.78014098
0.532204824	2.779293646
0.536209166	2.778397772
0.540213508	2.77745336
0.54421785	2.776460313
0.548222193	2.775418383
0.552226535	2.77432757
0.556230877	2.773187792
0.56023522	2.771999048
0.564239562	2.770761096
0.568243904	2.769473852
0.572248246	2.768137313
0.576252589	2.766751399
0.580256931	2.765316031
0.584261273	2.763830964
0.588265615	2.762296198
0.592269958	2.760711727
0.5962743	2.759077473
0.600278642	2.757393197
0.604282985	2.755658829
0.608287327	2.753874367
0.612291669	2.752040949
0.616296011	2.750163323
0.620300354	2.748241287
0.624304696	2.746274841
0.628309038	2.744263985
0.63231338	2.742223261
0.636317723	2.740178832
0.640322065	2.738130679
0.644326407	2.736078803
0.64833075	2.734023203
0.652335092	2.731963934
0.656339434	2.729901036
0.660343776	2.72783451
0.664348119	2.725764355
0.668352461	2.72369051
0.672356803	2.721613054
0.676361145	2.719532052
0.680365488	2.717447506
0.68436983	2.715359414
0.688374172	2.713267574
0.692378515	2.71117228
0.696382857	2.709073534
0.700387199	2.706971335
0.704391541	2.704865515
0.708395884	2.702756137
0.712400226	2.700643389
0.716404568	2.698527272
0.72040891	2.696407691
0.724413253	2.694284479
0.728417595	2.692157937
0.732421937	2.690028116
0.73642628	2.687894987
0.740430622	2.685758327
0.744434964	2.683618231
0.748439306	2.681474948
0.752443649	2.679328477
0.756447991	2.677188296
0.760452333	2.675055378
0.764456675	2.672929966
0.768461018	2.670812144
0.77246536	2.668723509
0.776469702	2.666672553
0.780474045	2.664659353
0.784478387	2.662684156
0.788482729	2.660746951
0.792487071	2.658847734
0.796491414	2.656986503
0.800495756	2.655163498
0.804500098	2.653378783
0.80850444	2.65163235
0.812508783	2.649924199
0.816513125	2.648254432
0.820517467	2.646623247
0.82452181	2.645030634
0.828526152	2.643476594
0.832530494	2.641961126
0.836534836	2.640484504
0.840539179	2.639046737
0.844543521	2.637647824
0.848547863	2.636287765
0.852552205	2.634966716
0.856556548	2.633684788
0.86056089	2.632441979
0.864565232	2.63123829
0.868569575	2.630073783
0.872573917	2.628948669
0.876578259	2.627862947
0.880582601	2.626816617
0.884586944	2.625809679
0.888591286	2.62484237
0.892595628	2.623914715
0.896599971	2.623026714
0.900604313	2.622178368
0.904608655	2.621369832
0.908612997	2.620601211
0.91261734	2.619872504
0.916621682	2.619183711
0.920626024	2.618534914
0.924630366	2.617926281
0.928634709	2.617357811
0.932639051	2.616829506
0.936643393	2.616341384
0.940647736	2.615893667
0.944652078	2.615486355
0.94865642	2.615119449
0.952660762	2.614792938
0.956665105	2.614497345
0.960669447	2.614231697
0.964673789	2.613995992
0.968678131	2.61379022
0.972682474	2.613592787
0.976686816	2.613395198
0.980691158	2.613197454
0.984695501	2.612999545
0.988699843	2.61280148
0.992704185	2.612603266
0.996708527	2.612404901
1.00071287	2.612206378
1.004717212	2.612007703
1.008721554	2.611808884
1.012725896	2.611609921
1.016730239	2.611410806
1.020734581	2.611211542
1.024738923	2.611012139
1.028743266	2.610812596
1.032747608	2.610612904
1.03675195	2.610413067
1.040756292	2.610213096
1.044760635	2.610012988
1.048764977	2.609812738
1.052769319	2.609612348
1.056773661	2.609411829
1.060778004	2.609210438
1.064782346	2.609007339
1.068786688	2.608802533
1.072791031	2.608596032
1.076795373	2.608386377
1.080799715	2.608172588
1.084804057	2.607954665
1.0888084	2.60773262
1.092812742	2.607506435
1.096817084	2.607276102
1.100821426	2.607041623
1.104825769	2.606803008
1.108830111	2.606560236
1.112834453	2.606313305
1.116838796	2.606062215
1.120843138	2.605806975
1.12484748	2.605547564
1.128851822	2.605283982
1.132856165	2.605016229
1.136860507	2.60474431
1.140864849	2.604468206
1.144869191	2.604187918
1.148873534	2.603903445
1.152877876	2.60361479
1.156882218	2.603321941
1.160886561	2.603024897
1.164890903	2.60272366
1.168895245	2.602418224
1.172899587	2.602108582
1.17690393	2.601794733
1.180908272	2.601476678
1.184912614	2.601154407
1.188916956	2.600827916
1.192921299	2.600497206
1.196925641	2.600162276
1.200929983	2.599823115
1.204934326	2.599479722
1.208938668	2.599132098
1.21294301	2.598780239
1.216947352	2.598424138
1.220951695	2.598063794
1.224956037	2.597699207
1.228960379	2.597330369
1.232964721	2.596957276
1.236969064	2.596579928
1.240973406	2.596198325
1.244977748	2.595812456
1.248982091	2.595422323
1.252986433	2.595027924
1.256990775	2.59462926
1.260995117	2.594227057
1.26499946	2.59382215
1.269003802	2.593414538
1.273008144	2.593004218
1.277012486	2.592592633
1.281016829	2.592180764
1.285021171	2.591768611
1.289025513	2.591356163
1.293029856	2.590943428
1.297034198	2.590530413
1.30103854	2.590117116
1.305042882	2.589703524
1.309047225	2.589289652
1.313051567	2.588875504
1.317055909	2.588461078
1.321060251	2.588046359
1.325064594	2.587631369
1.329068936	2.587216109
1.333073278	2.586800571
1.337077621	2.586384748
1.341081963	2.585968661
1.345086305	2.585552309
1.349090647	2.585138537
1.35309499	2.584728762
1.357099332	2.584322995
1.361103674	2.583921236
1.365108016	2.583527261
1.369112359	2.583141154
1.373116701	2.582762923
1.377121043	2.58239257
1.381125386	2.582030093
1.385129728	2.581675512
1.38913407	2.581328829
1.393138412	2.580990046
1.397142755	2.580659163
1.401147097	2.580336199
1.405151439	2.580021155
1.409155782	2.579714031
1.413160124	2.579414831
1.417164466	2.579123572
1.421168808	2.578840252
1.425173151	2.578564873
1.429177493	2.578297444
1.433181835	2.578037977
1.437186177	2.577786472
1.44119052	2.577542928
1.445194862	2.57730736
1.449199204	2.577079772
1.453203547	2.576860164
1.457207889	2.576648535
1.461212231	2.576444905
1.465216573	2.576249274
1.469220916	2.576061642
1.473225258	2.575882013
1.4772296	2.575710401
1.481233942	2.575546806
1.485238285	2.575391229
1.489242627	2.57524368
1.493246969	2.57510417
1.497251312	2.574972699
1.501255654	2.574849267
1.505259996	2.574733889
1.509264338	2.574626569
1.513268681	2.574527308
1.517273023	2.574436106
1.521277365	2.57435298
1.525281707	2.574277929
1.52928605	2.574210954
1.533290392	2.574152062
1.537294734	2.574101264
1.541299077	2.57405856
1.545303419	2.574023951
1.549307761	2.57399459
1.553312103	2.573969071
1.557316446	2.573947393
1.561320788	2.573929556
1.56532513	2.573911784
1.569329472	2.573894008
1.573333815	2.573876226
1.577338157	2.573858439
1.581342499	2.573840647
1.585346842	2.57382285
1.589351184	2.573805047
1.593355526	2.57378724
1.597359868	2.573769428
1.601364211	2.57375161
1.605368553	2.573733788
1.609372895	2.573715961
1.613377237	2.573698129
1.61738158	2.573680292
1.621385922	2.57366245
1.625390264	2.573644029
1.629394607	2.573624883
1.633398949	2.573605013
1.637403291	2.573584329
1.641407633	2.573562545
1.645411976	2.573539661
1.649416318	2.573515677
1.65342066	2.573490591
1.657425002	2.573464403
1.661429345	2.573437112
1.665433687	2.57340872
1.669438029	2.573379224
1.673442372	2.573348625
1.677446714	2.573316922
1.681451056	2.573284115
1.685455398	2.573250202
1.689459741	2.573215184
1.693464083	2.57317906
1.697468425	2.573141829
1.701472767	2.57310349
1.70547711	2.573064044
1.709481452	2.57302349
1.713485794	2.572981826
1.717490137	2.572939053
1.721494479	2.572895171
1.725498821	2.572850178
1.729503163	2.572804074
1.733507506	2.57275686
1.737511848	2.572708533
1.74151619	2.572659094
1.745520532	2.572608541
1.749524875	2.572556876
1.753529217	2.572504096
1.757533559	2.572450201
1.761537902	2.572395191
1.765542244	2.572339065
1.769546586	2.572281822
1.773550928	2.572223463
1.777555271	2.572163987
1.781559613	2.572103392
1.785563955	2.57204168
1.789568297	2.571978849
1.79357264	2.571914899
1.797576982	2.571849829
1.801581324	2.571783639
1.805585667	2.571716329
1.809590009	2.571647897
1.813594351	2.571578343
1.817598693	2.571507668
1.821603036	2.571435871
1.825607378	2.571363524
1.82961172	2.571290774
1.833616062	2.57121762
1.837620405	2.571144149
1.841624747	2.571070649
1.845629089	2.570997118
1.849633432	2.570923557
1.853637774	2.570849967
1.857642116	2.570776347
1.861646458	2.570702698
1.865650801	2.570629018
1.869655143	2.570555309
1.873659485	2.57048157
1.877663827	2.5704078
1.88166817	2.570334001
1.885672512	2.570260173
1.889676854	2.570186393
1.893681197	2.57011406
1.897685539	2.570043178
1.901689881	2.569973745
1.905694223	2.569905992
1.909698566	2.569840083
1.913702908	2.569776019
1.91770725	2.5697138
1.921711593	2.569653426
1.925715935	2.569594899
1.929720277	2.56953822
1.933724619	2.569483388
1.937728962	2.569430405
1.941733304	2.569379272
1.945737646	2.56932999
1.949741988	2.569282557
1.953746331	2.569236978
1.957750673	2.569193252
1.961755015	2.569151379
1.965759358	2.56911136
1.9697637	2.569073197
1.973768042	2.56903689
1.977772384	2.569002438
1.981776727	2.568969845
1.985781069	2.568939109
1.989785411	2.568910232
1.993789753	2.568883213
1.997794096	2.568858056
2.001798438	2.568834759
2.00580278	2.568813323
2.009807123	2.56879375
2.013811465	2.56877604
2.017815807	2.568760193
2.021820149	2.568746211
2.025824492	2.568734094
2.029828834	2.568723842
2.033833176	2.568715457
2.037837518	2.568708939
2.041841861	2.56870429
2.045846203	2.568701508
2.049850545	2.568700596
2.053854888	2.568701554
2.05785923	2.568704383
2.061863572	2.568709082
2.065867914	2.568715653
2.069872257	2.568724098
2.073876599	2.568734415
2.077880941	2.568746607
2.081885283	2.568760673
2.085889626	2.568776614
2.089893968	2.568794354
2.09389831	2.568812493
2.097902653	2.568831031
2.101906995	2.568849968
2.105911337	2.568869074
2.109915679	2.568888187
2.113920022	2.568907307
2.117924364	2.568926434
2.121928706	2.568945567
2.125933048	2.568964707
2.129937391	2.568983854
2.133941733	2.569003008
2.137946075	2.569022168
2.141950418	2.569041335
2.14595476	2.569060509
2.149959102	2.569079689
2.153963444	2.569098929
2.157967787	2.569118231
2.161972129	2.569137595
2.165976471	2.569157024
2.169980813	2.569176519
2.173985156	2.569196081
2.177989498	2.56921571
2.18199384	2.569235406
2.185998183	2.569255168
2.190002525	2.569274997
2.194006867	2.569294892
2.198011209	2.569314854
2.202015552	2.569334882
2.206019894	2.569354977
2.210024236	2.569375138
2.214028578	2.569395366
2.218032921	2.569415661
2.222037263	2.569436022
2.226041605	2.569456449
2.230045948	2.569476943
2.23405029	2.569497504
2.238054632	2.569518132
2.242058974	2.569538827
2.246063317	2.569559588
2.250067659	2.569580415
2.254072001	2.56960131
2.258076343	2.569622271
2.262080686	2.569643299
2.266085028	2.569664393
2.27008937	2.569685554
2.274093713	2.569706781
2.278098055	2.569728076
2.282102397	2.569749437
2.286106739	2.569770864
2.290111082	2.569792358
2.294115424	2.569813918
2.298119766	2.569835545
2.302124108	2.569857239
2.306128451	2.569879
2.310132793	2.569900827
2.314137135	2.569922722
2.318141478	2.569944682
2.32214582	2.56996671
2.326150162	2.569988804
2.330154504	2.570010965
2.334158847	2.570033193
2.338163189	2.570055487
2.342167531	2.570077848
2.346171873	2.570100276
2.350176216	2.57012277
2.354180558	2.570145279
2.3581849	2.570167799
2.362189243	2.57019033
2.366193585	2.57021287
2.370197927	2.570235417
2.374202269	2.57025797
2.378206612	2.57028053
2.382210954	2.570303096
2.386215296	2.570325669
2.390219638	2.570348248
2.394223981	2.570370812
2.398228323	2.570393341
2.402232665	2.570415835
2.406237008	2.570438147
2.41024135	2.570459696
2.414245692	2.57048048
2.418250034	2.570500501
2.422254377	2.570519756
2.426258719	2.570538248
2.430263061	2.570555974
2.434267403	2.570572935
2.438271746	2.57058913
2.442276088	2.57060456
2.44628043	2.570619224
2.450284773	2.570633122
2.454289115	2.570646254
2.458293457	2.570658619
2.462297799	2.570670218
2.466302142	2.57068105
2.470306484	2.570691115
2.474310826	2.570700413
2.478315169	2.570708943
2.482319511	2.570716705
2.486323853	2.5707237
2.490328195	2.570729926
2.494332538	2.570735384
2.49833688	2.570740073
2.502341222	2.570743994
2.506345564	2.570747145
2.510349907	2.570749528
2.514354249	2.570751141
2.518358591	2.570751984
2.522362934	2.570752058
2.526367276	2.570751361
2.530371618	2.570749894
2.53437596	2.570747656
2.538380303	2.570744648
2.542384645	2.570740868
2.546388987	2.570736317
2.550393329	2.570730995
2.554397672	2.570724901
2.558402014	2.570718035
2.562406356	2.570710397
2.566410699	2.570701987
2.570415041	2.570692804
2.574419383	2.570682849
2.578423725	2.570672121
2.582428068	2.57066062
2.58643241	2.570648345
2.590436752	2.570635298
2.594441094	2.570621498
2.598445437	2.570606967
2.602449779	2.570591704
2.606454121	2.570575855
2.610458464	2.570560001
2.614462806	2.570544144
2.618467148	2.570528282
2.62247149	2.570512416
2.626475833	2.570496546
2.630480175	2.570480672
2.634484517	2.570464794
2.638488859	2.570448912
2.642493202	2.570433027
2.646497544	2.570417094
2.650501886	2.570401106
2.654506229	2.570385063
2.658510571	2.570368839
2.662514913	2.570352335
2.666519255	2.57033555
2.670523598	2.570318484
2.67452794	2.570301137
2.678532282	2.570283509
2.682536624	2.5702656
2.686540967	2.57024741
2.690545309	2.570228939
2.694549651	2.570210187
2.698553994	2.570191153
2.702558336	2.570171837
2.706562678	2.57015224
2.71056702	2.570132361
2.714571363	2.570112201
2.718575705	2.570091758
2.722580047	2.570071034
2.726584389	2.570050029
2.730588732	2.570028741
2.734593074	2.570007172
2.738597416	2.56998532
2.742601759	2.569963187
2.746606101	2.569940771
2.750610443	2.569918074
2.754614785	2.569895094
2.758619128	2.569871832
2.76262347	2.569848287
2.766627812	2.56982446
2.770632154	2.56980035
2.774636497	2.569775958
2.778640839	2.569751283
2.782645181	2.569726325
2.786649524	2.569701085
2.790653866	2.569675562
2.794658208	2.569649756
2.79866255	2.569623667
2.802666893	2.569597295
2.806671235	2.569570641
2.810675577	2.569543703
2.814679919	2.569516482
2.818684262	2.569488978
2.822688604	2.569461192
2.826692946	2.569433122
2.830697289	2.569404769
2.834701631	2.569376133
2.838705973	2.569347213
2.842710315	2.569318011
2.846714658	2.569288567
2.850719	2.569258892
2.854723342	2.569228986
2.858727684	2.569198971
2.862732027	2.569168949
2.866736369	2.56913892
2.870740711	2.569108884
2.874745054	2.569078842
2.878749396	2.569048792
2.882753738	2.569018736
2.88675808	2.568988672
2.890762423	2.56895861
2.894766765	2.568928684
2.898771107	2.568898894
2.902775449	2.56886924
2.906779792	2.568839977
2.910784134	2.568811154
2.914788476	2.568782774
2.918792819	2.568754834
2.922797161	2.568727336
2.926801503	2.568700279
2.930805845	2.568673664
2.934810188	2.568647491
2.93881453	2.56862176
2.942818872	2.568596471
2.946823214	2.568571624
2.950827557	2.568547219
2.954831899	2.568523257
2.958836241	2.568499737
2.962840584	2.56847666
2.966844926	2.568454025
2.970849268	2.568431834
2.97485361	2.568410085
2.978857953	2.56838878
2.982862295	2.568367917
2.986866637	2.568347498
2.99087098	2.568327523
2.994875322	2.568307991
2.998879664	2.568288902
3.002884006	2.568270257
3.006888349	2.568252056
3.010892691	2.568234298
3.014897033	2.568216984
3.018901375	2.568200115
3.022905718	2.568183689
3.02691006	2.568167707
3.030914402	2.56815217
3.034918745	2.568137077
3.038923087	2.568122428
3.042927429	2.568108223
3.046931771	2.568094464
3.050936114	2.568081148
3.054940456	2.568068278
3.058944798	2.568055853
3.06294914	2.568043873
3.066953483	2.568032338
3.070957825	2.568021249
3.074962167	2.568010605
3.07896651	2.568000407
3.082970852	2.567990655
3.086975194	2.567981349
3.090979536	2.56797248
3.094983879	2.567963915
3.098988221	2.567955652
3.102992563	2.567947694
3.106996905	2.567939784
3.111001248	2.567931873
3.11500559	2.567923961
3.119009932	2.567916047
3.123014275	2.567908132
3.127018617	2.567900216
3.131022959	2.567892298
3.135027301	2.56788435
3.139031644	2.567876098
3.143035986	2.567867541
3.147040328	2.567858679
3.15104467	2.567849177
3.155049013	2.567839001
3.159053355	2.567828151
3.163057697	2.567816627
3.16706204	2.567804427
3.171066382	2.567791554
3.175070724	2.567778005
3.179075066	2.567763781
3.183079409	2.567748883
3.187083751	2.567733309
3.191088093	2.56771706
3.195092435	2.567700135
3.199096778	2.567682535
3.20310112	2.567664259
3.207105462	2.567645308
3.211109805	2.567625681
3.215114147	2.567605378
3.219118489	2.567584398
3.223122831	2.567562743
3.227127174	2.567540412
3.231131516	2.567517404
3.235135858	2.56749372
3.2391402	2.56746936
3.243144543	2.567444322
3.247148885	2.567418608
3.251153227	2.567392216
3.25515757	2.567365147
3.259161912	2.567337401
3.263166254	2.567308978
3.267170596	2.567279877
3.271174939	2.567250099
3.275179281	2.567219643
3.279183623	2.56718851
3.283187965	2.567156699
3.287192308	2.567124211
3.29119665	2.567091045
3.295200992	2.567057201
3.299205335	2.567022679
3.303209677	2.566987479
3.307214019	2.566951601
3.311218361	2.566915045
3.315222704	2.56687781
3.319227046	2.566839897
3.323231388	2.566801306
3.32723573	2.566762036
3.331240073	2.566722087
3.335244415	2.566681489
3.339248757	2.566640514
3.3432531	2.566599164
3.347257442	2.566557438
3.351261784	2.566515671
3.355266126	2.566473898
3.359270469	2.566432118
3.363274811	2.566390331
3.367279153	2.566348538
3.371283495	2.566306738
3.375287838	2.566264932
3.37929218	2.566222795
3.383296522	2.566180249
3.387300865	2.566137294
3.391305207	2.566093743
3.395309549	2.566049495
3.399313891	2.56600455
3.403318234	2.565958909
3.407322576	2.565912571
3.411326918	2.565865536
3.41533126	2.565817804
3.419335603	2.565769375
3.423339945	2.565720249
3.427344287	2.565670426
3.43134863	2.565619906
3.435352972	2.565568687
3.439357314	2.56551677
3.443361656	2.565464156
3.447365999	2.565410845
3.451370341	2.565356836
3.455374683	2.565302129
3.459379025	2.565246725
3.463383368	2.565190623
3.46738771	2.565133822
3.471392052	2.565076323
3.475396395	2.565018125
3.479400737	2.564959229
3.483405079	2.564899633
3.487409421	2.564839339
3.491413764	2.564778345
3.495418106	2.564716652
3.499422448	2.56465426
3.503426791	2.564591168
3.507431133	2.564527376
3.511435475	2.564462885
3.515439817	2.564397695
3.51944416	2.564331804
3.523448502	2.564265214
3.527452844	2.564197923
3.531457186	2.564129933
3.535461529	2.564061242
3.539465871	2.563991852
3.543470213	2.563921761
3.547474556	2.56385097
3.551478898	2.563779479
3.55548324	2.563707288
3.559487582	2.563634395
3.563491925	2.563560802
3.567496267	2.563486509
3.571500609	2.563411514
3.575504951	2.563335819
3.579509294	2.563259748
3.583513636	2.563183378
3.587517978	2.563106709
3.591522321	2.563029929
3.595526663	2.562953138
3.599531005	2.562876336
3.603535347	2.562799524
3.60753969	2.562722701
3.611544032	2.562645867
3.615548374	2.562569038
3.619552716	2.562492355
3.623557059	2.562415819
3.627561401	2.562339429
3.631565743	2.562263247
3.635570086	2.562187275
3.639574428	2.562111512
3.64357877	2.562035959
3.647583112	2.561960616
3.651587455	2.561885481
3.655591797	2.561810557
3.659596139	2.561735842
3.663600481	2.561661336
3.667604824	2.561587041
3.671609166	2.561512956
3.675613508	2.561439082
3.679617851	2.561365418
3.683622193	2.561291965
3.687626535	2.561218723
3.691630877	2.561145691
3.69563522	2.561072871
3.699639562	2.561000261
3.703643904	2.560927862
3.707648246	2.560855675
3.711652589	2.560783699
3.715656931	2.560711934
3.719661273	2.56064038
3.723665616	2.560569037
3.727669958	2.560497906
3.7316743	2.560426986
3.735678642	2.560356277
3.739682985	2.560285779
3.743687327	2.560215493
3.747691669	2.560145419
3.751696011	2.560075556
3.755700354	2.560005905
3.759704696	2.559936466
3.763709038	2.559867239
3.767713381	2.559798224
3.771717723	2.559729421
3.775722065	2.559660831
3.779726407	2.559592452
3.78373075	2.559524286
3.787735092	2.559456333
3.791739434	2.559388593
3.795743776	2.559321065
3.799748119	2.55925375
3.803752461	2.559186648
3.807756803	2.559119758
3.811761146	2.55905308
3.815765488	2.558986599
3.81976983	2.558920174
3.823774172	2.558853804
3.827778515	2.55878749
3.831782857	2.558721171
3.835787199	2.558654845
3.839791541	2.558588513
3.843795884	2.558522174
3.847800226	2.558455828
3.851804568	2.558389475
3.855808911	2.558323164
3.859813253	2.5582569
3.863817595	2.558190684
3.867821937	2.558124523
3.87182628	2.558058419
3.875830622	2.557992373
3.879834964	2.557926384
3.883839306	2.557860453
3.887843649	2.557794579
3.891847991	2.557728763
3.895852333	2.557663004
3.899856676	2.557597304
3.903861018	2.55753166
3.90786536	2.557466075
3.911869702	2.557400547
3.915874045	2.557335076
3.919878387	2.557269664
3.923882729	2.55720431
3.927887071	2.557139014
3.931891414	2.557073777
3.935895756	2.557008598
3.939900098	2.556943477
3.943904441	2.556878416
3.947908783	2.556813413
3.951913125	2.556748468
3.955917467	2.556683583
3.95992181	2.556618756
3.963926152	2.556553988
3.967930494	2.556489278
3.971934836	2.556424628
3.975939179	2.556360036
3.979943521	2.556295503
3.983947863	2.556231029
3.987952206	2.556166613
3.991956548	2.556102257
3.99596089	2.55603796
3.999965232	2.555973721
4.003969575	2.555909542
4.007973917	2.555845423
4.011978259	2.555781364
4.015982601	2.555717365
4.019986944	2.555653426
4.023991286	2.555589547
4.027995628	2.555525727
4.031999971	2.555461967
4.036004313	2.555398267
4.040008655	2.555334626
4.044012997	2.555271046
4.04801734	2.555207525
4.052021682	2.555144065
4.056026024	2.555080617
4.060030367	2.555017175
4.064034709	2.55495374
4.068039051	2.554890302
4.072043393	2.554826861
4.076047736	2.554763416
4.080052078	2.554699967
4.08405642	2.554636514
4.088060762	2.554572886
4.092065105	2.554507788
4.096069447	2.554441217
4.100073789	2.554373174
4.104078132	2.554303629
4.108082474	2.55423258
4.112086816	2.554160029
4.116091158	2.554085973
4.120095501	2.554010414
4.124099843	2.55393335
4.128104185	2.553854781
4.132108527	2.553774707
4.13611287	2.553693126
4.140117212	2.55361004
4.144121554	2.553525448
4.148125897	2.553439349
4.152130239	2.553351744
4.156134581	2.553262633
4.160138923	2.553172015
4.164143266	2.553079891
4.168147608	2.552986261
4.17215195	2.552891124
4.176156292	2.552794481
4.180160635	2.552696331
4.184164977	2.552596674
4.188169319	2.552495509
4.192173662	2.552392836
4.196178004	2.552288655
4.200182346	2.552182966
4.204186688	2.552075768
4.208191031	2.551967061
4.212195373	2.551856844
4.216199715	2.551745118
4.220204057	2.551631882
4.2242084	2.551517137
4.228212742	2.551400881
4.232217084	2.551283115
4.236221427	2.551163839
4.240225769	2.551043053
4.244230111	2.550920757
4.248234453	2.55079695
4.252238796	2.550671632
4.256243138	2.550544802
4.26024748	2.55041646
4.264251822	2.550286607
4.268256165	2.550155241
4.272260507	2.550022364
4.276264849	2.549887975
4.280269192	2.549752072
4.284273534	2.549614657
4.288277876	2.549475899
4.292282218	2.549337096
4.296286561	2.549198248
4.300290903	2.549059355
4.304295245	2.548920448
4.308299587	2.548781527
4.31230393	2.548642602
4.316308272	2.548503676
4.320312614	2.548364749
4.324316957	2.548225895
4.328321299	2.548087141
4.332325641	2.547948489
4.336329983	2.547809938
4.340334326	2.547671488
4.344338668	2.547533141
4.34834301	2.547394894
4.352347352	2.547256749
4.356351695	2.547118705
4.360356037	2.546980763
4.364360379	2.546842921
4.368364722	2.54670518
4.372369064	2.54656754
4.376373406	2.54643
4.380377748	2.546292561
4.384382091	2.546155223
4.388386433	2.546017986
4.392390775	2.54588085
4.396395117	2.545743816
4.40039946	2.545606883
4.404403802	2.545470052
4.408408144	2.545333323
4.412412487	2.545196695
4.416416829	2.545060169
4.420421171	2.544923744
4.424425513	2.54478742
4.428429856	2.544651198
4.432434198	2.544515077
4.43643854	2.544379058
4.440442882	2.54424314
4.444447225	2.544107324
4.448451567	2.543971609
4.452455909	2.543835996
4.456460252	2.543700486
4.460464594	2.543565078
4.464468936	2.543429772
4.468473278	2.543294568
4.472477621	2.543159465
4.476481963	2.543024464
4.480486305	2.542889566
4.484490647	2.54275477
4.48849499	2.542620076
4.492499332	2.542485484
4.496503674	2.542350993
4.500508017	2.542216605
4.504512359	2.542082318
4.508516701	2.541948133
4.512521043	2.54181404
4.516525386	2.541680037
4.520529728	2.541546121
4.52453407	2.541412221
4.528538412	2.541278309
4.532542755	2.541144385
4.536547097	2.541010448
4.540551439	2.5408765
4.544555782	2.540742656
4.548560124	2.540608965
4.552564466	2.540475425
4.556568808	2.540342375
4.560573151	2.540209983
4.564577493	2.540078251
4.568581835	2.539947177
4.572586178	2.539816762
4.57659052	2.539687007
4.580594862	2.539557911
4.584599204	2.539429474
4.588603547	2.539301697
4.592607889	2.53917458
4.596612231	2.539048123
4.600616573	2.538922325
4.604620916	2.538797188
4.608625258	2.538672709
4.6126296	2.538548891
4.616633943	2.538425732
4.620638285	2.538303233
4.624642627	2.538181394
4.628646969	2.538060214
4.632651312	2.537939695
4.636655654	2.537819836
4.640659996	2.537700637
4.644664338	2.537582098
4.648668681	2.53746422
4.652673023	2.537347002
4.656677365	2.537230445
4.660681708	2.53711455
4.66468605	2.536999317
4.668690392	2.536884745
4.672694734	2.536770835
4.676699077	2.536657587
4.680703419	2.536545001
4.684707761	2.536433077
4.688712103	2.536321815
4.692716446	2.536211214
4.696720788	2.536101274
4.70072513	2.535991997
4.704729473	2.535883381
4.708733815	2.535775427
4.712738157	2.535668136
4.716742499	2.535561506
4.720746842	2.53545554
4.724751184	2.535350237
4.728755526	2.535245597
4.732759868	2.535141619
4.736764211	2.535038304
4.740768553	2.53493565
4.744772895	2.534833542
4.748777238	2.534731933
4.75278158	2.534630823
4.756785922	2.534529873
4.760790264	2.534428916
4.764794607	2.534327951
4.768798949	2.534226979
4.772803291	2.534125999
4.776807633	2.534024483
4.780811976	2.533922394
4.784816318	2.533819732
4.78882066	2.533715646
4.792825003	2.533610046
4.796829345	2.533502932
4.800833687	2.533394302
4.804838029	2.533284157
4.808842372	2.533172497
4.812846714	2.533059323
4.816851056	2.532944634
4.820855398	2.532828432
4.824859741	2.532710715
4.828864083	2.532591483
4.832868425	2.532470737
4.836872768	2.532348476
4.84087711	2.532224699
4.844881452	2.532099408
4.848885794	2.531972601
4.852890137	2.531844279
4.856894479	2.531714441
4.860898821	2.531583087
4.864903163	2.531450217
4.868907506	2.531315831
4.872911848	2.531179928
4.87691619	2.531042508
4.880920533	2.530903573
4.884924875	2.530763121
4.888929217	2.530621152
4.892933559	2.530477668
4.896937902	2.530332668
4.900942244	2.530186151
4.904946586	2.530038117
4.908950928	2.529888565
4.912955271	2.529737494
4.916959613	2.529584906
4.920963955	2.529430799
4.924968298	2.529275173
4.92897264	2.529118029
4.932976982	2.528959367
4.936981324	2.528799186
4.940985667	2.528637487
4.944990009	2.52847427
4.948994351	2.528309535
4.952998693	2.528143281
4.957003036	2.527975509
4.961007378	2.527806218
4.96501172	2.527635408
4.969016063	2.527463079
4.973020405	2.527289231
4.977024747	2.527114392
4.981029089	2.5269386
4.985033432	2.526761853
4.989037774	2.526585002
4.993042116	2.526408138
4.997046458	2.52623126
5.001050801	2.52605437
5.005055143	2.525877602
5.009059485	2.525701139
5.013063828	2.525524981
5.01706817	2.525349255
5.021072512	2.525174143
5.025076854	2.524999648
5.029081197	2.524825768
5.033085539	2.524652504
5.037089881	2.524479855
5.041094223	2.524307823
5.045098566	2.524136406
5.049102908	2.523965606
5.05310725	2.523795421
5.057111593	2.523625851
5.061115935	2.523456898
5.065120277	2.523288561
5.069124619	2.52312084
5.073128962	2.522953735
5.077133304	2.522787246
5.081137646	2.522621371
5.085141989	2.522456112
5.089146331	2.522291467
5.093150673	2.522127438
5.097155015	2.521964026
5.101159358	2.521801231
5.1051637	2.521639052
5.109168042	2.521477491
5.113172384	2.521316549
5.117176727	2.521156224
5.121181069	2.520996517
5.125185411	2.520837427
5.129189754	2.520678955
5.133194096	2.520521101
5.137198438	2.520363865
5.14120278	2.520207247
5.145207123	2.520051245
5.149211465	2.519895861
5.153215807	2.519741093
5.157220149	2.519586941
5.161224492	2.519433406
5.165228834	2.519280487
5.169233176	2.519128184
5.173237519	2.518976499
5.177241861	2.518825432
5.181246203	2.518674983
5.185250545	2.518525152
5.189254888	2.518375939
5.19325923	2.518227346
5.197263572	2.518079372
5.201267914	2.517932016
5.205272257	2.517785145
5.209276599	2.517638575
5.213280941	2.517492306
5.217285284	2.517346211
5.221289626	2.517200107
5.225293968	2.517053993
5.22929831	2.516907869
5.233302653	2.51676176
5.237306995	2.516615813
5.241311337	2.516470028
5.245315679	2.516324419
5.249320022	2.516179069
5.253324364	2.516033978
5.257328706	2.515889147
5.261333049	2.515744575
5.265337391	2.515600262
5.269341733	2.515456209
5.273346075	2.515312414
5.277350418	2.515168879
5.28135476	2.515025604
5.285359102	2.51488259
5.289363444	2.514739835
5.293367787	2.51459734
5.297372129	2.514455105
5.301376471	2.51431313
5.305380814	2.514171414
5.309385156	2.514029958
5.313389498	2.513888761
5.31739384	2.513747824
5.321398183	2.513607147
5.325402525	2.51346673
5.329406867	2.513326574
5.333411209	2.513186678
5.337415552	2.513047041
5.341419894	2.512907665
5.345424236	2.512768549
5.349428579	2.512629694
5.353432921	2.512491101
5.357437263	2.512352769
5.361441605	2.512214699
5.365445948	2.512076891
5.36945029	2.511939344
5.373454632	2.511802059
5.377458974	2.511665035
5.381463317	2.511528271
5.385467659	2.511391768
5.389472001	2.511255525
5.393476344	2.511119543
5.397480686	2.510983821
5.401485028	2.51084836
5.40548937	2.510713159
5.409493713	2.510578219
5.413498055	2.51044354
5.417502397	2.510309121
5.421506739	2.510174963
5.425511082	2.510041066
5.429515424	2.509907429
5.433519766	2.509774027
5.437524109	2.509640715
5.441528451	2.509507491
5.445532793	2.509374343
5.449537135	2.509241186
5.453541478	2.509108022
5.45754582	2.508974848
5.461550162	2.508841628
5.465554504	2.508707892
5.469558847	2.508573641
5.473563189	2.508438864
5.477567531	2.508303423
5.481571874	2.508167319
5.485576216	2.508030552
5.489580558	2.507893121
5.4935849	2.507755028
5.497589243	2.507616271
5.501593585	2.50747685
5.505597927	2.507336767
5.509602269	2.507196022
5.513606612	2.507054612
5.517610954	2.506912539
5.521615296	2.506769801
5.525619639	2.506626398
5.529623981	2.50648233
5.533628323	2.506337598
5.537632665	2.506192201
5.541637008	2.506046139
5.54564135	2.505899414
5.549645692	2.505752025
5.553650034	2.505603971
5.557654377	2.505455254
5.561658719	2.505305874
5.565663061	2.50515583
5.569667404	2.505005122
5.573671746	2.504853751
5.577676088	2.504701716
5.58168043	2.504549017
5.585684773	2.504395653
5.589689115	2.504241624
5.593693457	2.504086929
5.597697799	2.503931569
5.601702142	2.503775543
5.605706484	2.503618852
5.609710826	2.503461497
5.613715169	2.503303477
5.617719511	2.503144793
5.621723853	2.502985445
5.625728195	2.502825432
5.629732538	2.502664755
5.63373688	2.502503414
5.637741222	2.502341409
5.641745565	2.50217874
5.645749907	2.502015406
5.649754249	2.501851409
5.653758591	2.501686749
5.657762934	2.501521424
5.661767276	2.501355474
5.665771618	2.501189366
5.66977596	2.501023101
5.673780303	2.500856689
5.677784645	2.500690268
5.681788987	2.500523838
5.68579333	2.500357397
5.689797672	2.50019097
5.693802014	2.500024645
5.697806356	2.499858422
5.701810699	2.499692302
5.705815041	2.499526297
5.709819383	2.499360405
5.713823725	2.499194628
5.717828068	2.499028965
5.72183241	2.498863416
5.725836752	2.498697982
5.729841095	2.498532663
5.733845437	2.498367459
5.737849779	2.49820237
5.741854121	2.498037394
5.745858464	2.497872533
5.749862806	2.497707786
5.753867148	2.497543154
5.75787149	2.497378635
5.761875833	2.49721423
5.765880175	2.49704994
5.769884517	2.496885763
5.77388886	2.4967217
5.777893202	2.496557751
5.781897544	2.496393915
5.785901886	2.496230195
5.789906229	2.496066589
5.793910571	2.495903097
5.797914913	2.49573972
5.801919255	2.495576458
5.805923598	2.495413311
5.80992794	2.495250278
5.813932282	2.495087358
5.817936625	2.494924552
5.821940967	2.494761859
5.825945309	2.494599281
5.829949651	2.494436816
5.833953994	2.494274466
5.837958336	2.494112231
5.841962678	2.493950109
5.84596702	2.493788102
5.849971363	2.493626209
5.853975705	2.49346443
5.857980047	2.493302766
5.86198439	2.493141218
5.865988732	2.492979785
5.869993074	2.492818468
5.873997416	2.492657267
5.878001759	2.492496182
5.882006101	2.492335213
5.886010443	2.492174358
5.890014785	2.492013596
5.894019128	2.491852837
5.89802347	2.491692081
5.902027812	2.491531325
5.906032155	2.491370545
5.910036497	2.491209722
5.914040839	2.491048858
5.918045181	2.490887507
5.922049524	2.490725237
5.926053866	2.49056205
5.930058208	2.490397945
5.93406255	2.490232921
5.938066893	2.490066978
5.942071235	2.489900118
5.946075577	2.489732341
5.95007992	2.489563646
5.954084262	2.489394035
5.958088604	2.489223506
5.962092946	2.489052059
5.966097289	2.488879694
5.970101631	2.488706411
5.974105973	2.48853221
5.978110315	2.488357092
5.982114658	2.488181055
5.986119	2.488004101
5.990123342	2.48782623
5.994127685	2.487647442
5.998132027	2.487467736
6.002136369	2.487287113
6.006140711	2.487105571
6.010145054	2.486923113
6.014149396	2.486739737
6.018153738	2.486555443
6.02215808	2.486370231
6.026162423	2.486184101
6.030166765	2.485997051
6.034171107	2.485809083
6.03817545	2.485620197
6.042179792	2.485430393
6.046184134	2.485239671
6.050188476	2.48504803
6.054192819	2.484855471
6.058197161	2.484661994
6.062201503	2.484467599
6.066205845	2.484272284
6.070210188	2.48407605
6.07421453	2.483878897
6.078218872	2.483680824
6.082223215	2.483481832
6.086227557	2.483281921
6.090231899	2.483081092
6.094236241	2.482879344
6.098240584	2.482676678
6.102244926	2.482473094
6.106249268	2.482268607
6.11025361	2.482063234
6.114257953	2.481856974
6.118262295	2.481650273
6.122266637	2.481443563
6.12627098	2.481236843
6.130275322	2.481030113
6.134279664	2.480823417
6.138284006	2.480616758
6.142288349	2.480410134
6.146292691	2.480203769
6.150297033	2.479997669
6.154301376	2.479791833
6.158305718	2.479586262
6.16231006	2.479380956
6.166314402	2.479175915
6.170318745	2.478971139
6.174323087	2.478766627
6.178327429	2.47856238
6.182331771	2.478358397
6.186336114	2.478154678
6.190340456	2.477951223
6.194344798	2.477748034
6.198349141	2.477545109
6.202353483	2.47734245
6.206357825	2.477140056
6.210362167	2.476937925
6.21436651	2.47673606
6.218370852	2.476534459
6.222375194	2.476333123
6.226379536	2.476132053
6.230383879	2.475931249
6.234388221	2.475730711
6.238392563	2.475530439
6.242396906	2.475330431
6.246401248	2.475130688
6.25040559	2.474931211
6.254409932	2.474731998
6.258414275	2.47453305
6.262418617	2.474334368
6.266422959	2.474135951
6.270427301	2.473937799
6.274431644	2.473739914
6.278435986	2.473542295
6.282440328	2.473344942
6.286444671	2.473147856
6.290449013	2.472951035
6.294453355	2.472754481
6.298457697	2.472558192
6.30246204	2.472362168
6.306466382	2.47216641
6.310470724	2.471970917
6.314475066	2.47177569
6.318479409	2.471580729
6.322483751	2.471386035
6.326488093	2.471191607
6.330492436	2.470997445
6.334496778	2.470803506
6.33850112	2.470609789
6.342505462	2.470416294
6.346509805	2.470222797
6.350514147	2.470029292
6.354518489	2.469835778
6.358522831	2.469642333
6.362527174	2.469449017
6.366531516	2.46925583
6.370535858	2.469062962
6.374540201	2.468870543
6.378544543	2.468678572
6.382548885	2.468487051
6.386553227	2.468295979
6.39055757	2.468105357
6.394561912	2.467915183
6.398566254	2.467725457
6.402570596	2.467536179
6.406574939	2.467347352
6.410579281	2.467158974
6.414583623	2.466971047
6.418587966	2.46678357
6.422592308	2.466596544
6.42659665	2.466409969
6.430600992	2.466223844
6.434605335	2.466038167
6.438609677	2.46585294
6.442614019	2.465668162
6.446618361	2.465483833
6.450622704	2.465299953
6.454627046	2.465116521
6.458631388	2.464933537
6.462635731	2.464751002
6.466640073	2.464568916
6.470644415	2.464387278
6.474648757	2.464206089
6.4786531	2.464025349
6.482657442	2.463845059
6.486661784	2.463665219
6.490666126	2.463485829
6.494670469	2.463306889
6.498674811	2.4631284
6.502679153	2.462950362
6.506683496	2.462772776
6.510687838	2.462595641
6.51469218	2.462418956
6.518696522	2.462242722
6.522700865	2.462066939
6.526705207	2.461891607
6.530709549	2.461716724
6.534713891	2.461542292
6.538718234	2.461368309
6.542722576	2.461194775
6.546726918	2.46102169
6.550731261	2.460849055
6.554735603	2.46067687
6.558739945	2.460505057
6.562744287	2.460333558
6.56674863	2.460162372
6.570752972	2.459991309
6.574757314	2.459820241
6.578761656	2.459649166
6.582765999	2.459478047
6.586770341	2.459306796
6.590774683	2.459135412
6.594779026	2.458963838
6.598783368	2.458791965
6.60278771	2.458619794
6.606792052	2.458447324
6.610796395	2.458274553
6.614800737	2.458101483
6.618805079	2.457928112
6.622809421	2.457754442
6.626813764	2.457580472
6.630818106	2.457406203
6.634822448	2.457231637
6.638826791	2.457056772
6.642831133	2.456881609
6.646835475	2.456706149
6.650839817	2.45653039
6.65484416	2.456354333
6.658848502	2.456177979
6.662852844	2.456001327
6.666857187	2.455824376
6.670861529	2.455647126
6.674865871	2.455469578
6.678870213	2.45529173
6.682874556	2.455113581
6.686878898	2.454935133
6.69088324	2.454756384
6.694887582	2.454577336
6.698891925	2.454397987
6.702896267	2.454218337
6.706900609	2.454038386
6.710904952	2.453858135
6.714909294	2.453677584
6.718913636	2.453496733
6.722917978	2.453315583
6.726922321	2.453134133
6.730926663	2.452952384
6.734931005	2.452770335
6.738935347	2.452587986
6.74293969	2.452405337
6.746944032	2.452222389
6.750948374	2.452039141
6.754952717	2.451855593
6.758957059	2.451671745
6.762961401	2.451487596
6.766965743	2.451303146
6.770970086	2.451118394
6.774974428	2.450933341
6.77897877	2.450747987
6.782983112	2.450562371
6.786987455	2.45037658
6.790991797	2.450190616
6.794996139	2.450004535
6.799000482	2.449818446
6.803004824	2.449632349
6.807009166	2.449446261
6.811013508	2.449260263
6.815017851	2.449074354
6.819022193	2.448888552
6.823026535	2.448702913
6.827030877	2.448517439
6.83103522	2.448332127
6.835039562	2.448146979
6.839043904	2.447961993
6.843048247	2.447777171
6.847052589	2.447592511
6.851056931	2.447408013
6.855061273	2.447223677
6.859065616	2.447039505
6.863069958	2.446855495
6.8670743	2.446671649
6.871078642	2.446487966
6.875082985	2.446304446
6.879087327	2.446121089
6.883091669	2.445937896
6.887096012	2.445754867
6.891100354	2.445572001
6.895104696	2.445389297
6.899109038	2.445206756
6.903113381	2.445024378
6.907117723	2.444842163
6.911122065	2.444660111
6.915126407	2.444478223
6.91913075	2.444296499
6.923135092	2.444114938
6.927139434	2.443933542
6.931143777	2.44375231
6.935148119	2.443571243
6.939152461	2.443390339
6.943156803	2.4432096
6.947161146	2.443029025
6.951165488	2.442848614
6.95516983	2.442668368
6.959174172	2.442488286
6.963178515	2.442308369
6.967182857	2.442128616
6.971187199	2.441949029
6.975191542	2.441769605
6.979195884	2.441590344
6.983200226	2.441411248
6.987204568	2.441232315
6.991208911	2.441053545
6.995213253	2.440874939
6.999217595	2.440696498
7.003221937	2.440518221
7.00722628	2.440340091
7.011230622	2.440162028
7.015234964	2.439984031
7.019239307	2.439806084
7.023243649	2.43962813
7.027247991	2.439450167
7.031252333	2.439272253
7.035256676	2.439094659
7.039261018	2.438917383
7.04326536	2.438740459
7.047269702	2.438563998
7.051274045	2.438387999
7.055278387	2.438212463
7.059282729	2.438037389
7.063287072	2.437862778
7.067291414	2.43768863
7.071295756	2.437514944
7.075300098	2.43734172
7.079304441	2.437168958
7.083308783	2.436996659
7.087313125	2.436824822
7.091317467	2.436653449
7.09532181	2.436482539
7.099326152	2.436312092
7.103330494	2.43614211
7.107334837	2.435972591
7.111339179	2.435803537
7.115343521	2.435634947
7.119347863	2.43546682
7.123352206	2.435299157
7.127356548	2.435131956
7.13136089	2.434965219
7.135365232	2.434798945
7.139369575	2.434633134
7.143373917	2.434467786
7.147378259	2.4343029
7.151382602	2.434138478
7.155386944	2.433974517
7.159391286	2.433811018
7.163395628	2.433647983
7.167399971	2.433485412
7.171404313	2.433323305
7.175408655	2.433161661
7.179412997	2.433000482
7.18341734	2.432839767
7.187421682	2.432679515
7.191426024	2.432519726
7.195430367	2.4323604
7.199434709	2.432201539
7.203439051	2.432043141
7.207443393	2.431885208
7.211447736	2.431727739
7.215452078	2.431570735
7.21945642	2.431414195
7.223460763	2.431258119
7.227465105	2.431102508
7.231469447	2.430947305
7.235473789	2.430792238
7.239478132	2.43063731
7.243482474	2.430482486
7.247486816	2.430327657
7.251491158	2.430172822
7.255495501	2.43001778
7.259499843	2.42986205
7.263504185	2.429705631
7.267508528	2.429548473
7.27151287	2.429390485
7.275517212	2.429231667
7.279521554	2.429072017
7.283525897	2.428911536
7.287530239	2.428750222
7.291534581	2.428588077
7.295538923	2.428425101
7.299543266	2.428261293
7.303547608	2.428096653
7.30755195	2.427931183
7.311556293	2.42776488
7.315560635	2.427597746
7.319564977	2.42742978
7.323569319	2.427260983
7.327573662	2.427091353
7.331578004	2.426920892
7.335582346	2.426749599
7.339586688	2.426577475
7.343591031	2.42640452
7.347595373	2.426230734
7.351599715	2.426056117
7.355604058	2.42588067
7.3596084	2.425704393
7.363612742	2.425527286
7.367617084	2.425349348
7.371621427	2.42517058
7.375625769	2.424990981
7.379630111	2.42481055
7.383634453	2.424629287
7.387638796	2.424447192
7.391643138	2.424264267
7.39564748	2.42408051
7.399651823	2.423895921
7.403656165	2.423710499
7.407660507	2.423524244
7.411664849	2.423337156
7.415669192	2.423149236
7.419673534	2.422960484
7.423677876	2.422770899
7.427682218	2.422580481
7.431686561	2.422389231
7.435690903	2.422197149
7.439695245	2.422004234
7.443699588	2.421810489
7.44770393	2.421615912
7.451708272	2.421420505
7.455712614	2.42122447
7.459716957	2.421028285
7.463721299	2.420831951
7.467725641	2.420635519
7.471729983	2.42043908
7.475734326	2.420242633
7.479738668	2.420046402
7.48374301	2.419850587
7.487747353	2.419655188
7.491751695	2.419460217
7.495756037	2.419265679
7.499760379	2.419071575
7.503764722	2.418877906
7.507769064	2.418684671
7.511773406	2.418491871
7.515777748	2.418299507
7.519782091	2.418107578
7.523786433	2.417916085
7.527790775	2.417725028
7.531795118	2.417534407
7.53579946	2.417344223
7.539803802	2.417154474
7.543808144	2.416965159
7.547812487	2.41677628
7.551816829	2.416587833
7.555821171	2.41639982
7.559825513	2.41621224
7.563829856	2.416025092
7.567834198	2.415838376
7.57183854	2.415652093
7.575842883	2.415466245
7.579847225	2.415280831
7.583851567	2.415095852
7.587855909	2.41491131
7.591860252	2.414727203
7.595864594	2.414543532
7.599868936	2.414360299
7.603873278	2.414177502
7.607877621	2.413995141
7.611881963	2.413813217
7.615886305	2.413631729
7.619890648	2.413450677
7.62389499	2.41327006
7.627899332	2.413089878
7.631903674	2.412910132
7.635908017	2.412730821
7.639912359	2.412551944
7.643916701	2.412373501
7.647921043	2.412195491
7.651925386	2.412017914
7.655929728	2.41184077
7.65993407	2.411664061
7.663938413	2.411487787
7.667942755	2.411311948
7.671947097	2.411136546
7.675951439	2.410961581
7.679955782	2.410786829
7.683960124	2.41061209
7.687964466	2.410437366
7.691968808	2.410262733
7.695973151	2.410088208
7.699977493	2.409913791
7.703981835	2.409740443
7.707986178	2.409568307
7.71199052	2.409397383
7.715994862	2.409227671
7.719999204	2.40905917
7.724003547	2.408891879
7.728007889	2.4087258
7.732012231	2.408560931
7.736016574	2.408397273
7.740020916	2.408234826
7.744025258	2.408073592
7.7480296	2.407913569
7.752033943	2.407754761
7.756038285	2.407597167
7.760042627	2.407440788
7.764046969	2.407285622
7.768051312	2.407131672
7.772055654	2.406978935
7.776059996	2.406827413
7.780064339	2.406677104
7.784068681	2.406528008
7.788073023	2.406380125
7.792077365	2.406233455
7.796081708	2.406087996
7.80008605	2.40594375
7.804090392	2.405800715
7.808094734	2.405658892
7.812099077	2.405518281
7.816103419	2.405378883
7.820107761	2.405240698
7.824112104	2.405103726
7.828116446	2.404967968
7.832120788	2.404833424
7.83612513	2.404700093
7.840129473	2.404567977
7.844133815	2.404437075
7.848138157	2.404307387
7.852142499	2.404178913
7.856146842	2.404051653
7.860151184	2.403925607
7.864155526	2.403800775
7.868159869	2.403677155
7.872164211	2.403554749
7.876168553	2.403433555
7.880172895	2.403313576
7.884177238	2.403194811
7.88818158	2.40307726
7.892185922	2.402960834
7.896190264	2.40284551
7.900194607	2.402731288
7.904198949	2.402617206
7.908203291	2.40250312
7.912207634	2.402388979
7.916211976	2.402274621
7.920216318	2.402160046
7.92422066	2.402045016
7.928225003	2.40192903
7.932229345	2.401812088
7.936233687	2.401694187
7.940238029	2.40157533
7.944242372	2.401455515
7.948246714	2.401334742
7.952251056	2.401213011
7.956255399	2.401090322
7.960259741	2.400966674
7.964264083	2.400842069
7.968268425	2.400716505
7.972272768	2.400589984
7.97627711	2.400462504
7.980281452	2.400334068
7.984285794	2.400204673
7.988290137	2.400074322
7.992294479	2.399943013
7.996298821	2.399810747
8.000303164	2.399677522
8.004307506	2.39954334
[truncated: 13,000 more rows]
