# Supplementary material for: The reverse quantum limit and its implications for unconventional quantum oscillations in YbB12
Source: Nat Commun. 2024 Feb 21;15:1607. doi: 10.1038/s41467-024-45801-2 (PMC10881586; doi:10.1038/s41467-024-45801-2)
Supplement: Supplementary file 3 — Source Data [file 41467_2024_45801_MOESM3_ESM.zip › Source_Data/RvH_fixedT/RvH_0p81K.csv]

-0.000124599054777078	2.6705420265894
0.0033566777775926	2.67219759414333
0.00683795460996227	2.67384379837558
0.0103192314423319	2.67547956155492
0.0138005082747016	2.67710378829088
0.0172817851070713	2.67871763222779
0.020763061939441	2.68032209815266
0.0242443387718107	2.6819180652541
0.0277256156041803	2.68346994708227
0.03120689243655	2.68494281672936
0.0346881692689197	2.68634344666804
0.0381694461012894	2.68767785687401
0.041650722933659	2.68895141651478
0.0451319997660287	2.69016881809611
0.0486132765983984	2.69133415875112
0.0520945534307681	2.69245134304929
0.0555758302631377	2.69352389462648
0.0590571070955074	2.69455500153419
0.0625383839278771	2.69554754634123
0.0660196607602468	2.69650405575026
0.0695009375926164	2.69742693212112
0.0729822144249861	2.69831836891285
0.0764634912573558	2.69918037290707
0.0799447680897255	2.70001478365364
0.0834260449220951	2.70082324963619
0.0869073217544648	2.70160731517146
0.0903885985868345	2.70201589345999
0.0938698754192042	2.70469746276187
0.0973511522515738	2.7071508562867
0.100832429083944	2.70945066227985
0.104313705916313	2.71162417739842
0.107794982748683	2.71369178177264
0.111276259581053	2.71565347540252
0.114757536413422	2.7175317650175
0.118238813245792	2.71932684722703
0.121720090078162	2.7210387288182
0.125201366910531	2.72267726025203
0.128682643742901	2.72424543780355
0.132163920575271	2.72574326147275
0.13564519740764	2.72717083495224
0.13912647424001	2.72853620735674
0.14260775107238	2.72983938701191
0.146089027904749	2.73108037391774
0.149570304737119	2.73225916807424
0.153051581569489	2.73338019839031
0.156532858401858	2.73444443099913
0.160014135234228	2.73545189311541
0.163495412066598	2.73640258473914
0.166976688898967	2.7372975319559
0.170457965731337	2.73813930614532
0.173939242563707	2.7389279092199
0.177420519396076	2.73966339397293
0.180901796228446	2.74034576040442
0.184383073060816	2.74097617384314
0.187864349893185	2.74155589607876
0.191345626725555	2.74208492711128
0.194826903557925	2.74256331752817
0.198308180390294	2.74299108361308
0.201789457222664	2.74339222235233
0.205270734055034	2.7437931291596
0.208752010887403	2.74419380403491
0.212233287719773	2.74459428491743
0.215714564552143	2.74499460666731
0.219195841384513	2.74539485401409
0.222677118216882	2.74579520067751
0.226158395049252	2.74619564665756
0.229639671881622	2.74659621749825
0.233120948713991	2.74699696459984
0.236602225546361	2.7473978956333
0.240083502378731	2.74779910082636
0.2435647792111	2.748200580179
0.24704605604347	2.74860234914651
0.25052733287584	2.74900447329334
0.254008609708209	2.74940695261951
0.257489886540579	2.74980982720591
0.260971163372949	2.75021310942164
0.264452440205318	2.75061680782412
0.267933717037688	2.75102100021901
0.271414993870058	2.75142568660632
0.274896270702427	2.7518308755301
0.278377547534797	2.75223657905974
0.281858824367167	2.7526428022856
0.285340101199536	2.75304962609399
0.288821378031906	2.75345705048492
0.292302654864276	2.75386507509747
0.295783931696645	2.75427369314456
0.299265208529015	2.75468291075354
0.302746485361385	2.75509280952659
0.306227762193754	2.75550338946371
0.309709039026124	2.75591465056491
0.313190315858494	2.75632657421676
0.316671592690863	2.75673916404682
0.320152869523233	2.75715249935149
0.323634146355603	2.75756658013076
0.327115423187972	2.75798140638464
0.330596700020342	2.75839696351238
0.334077976852712	2.75881324558691
0.337559253685081	2.75923031870084
0.341040530517451	2.75964818285416
0.344521807349821	2.76006683804688
0.348003084182191	2.76048628236651
0.35148436101456	2.76090419692607
0.35496563784693	2.76131724592168
0.3584469146793	2.76172542935332
0.361928191511669	2.762128747221
0.365409468344039	2.76252719952471
0.368890745176409	2.76289718583386
0.372372022008778	2.76322382569374
0.375853298841148	2.76350711910434
0.379334575673518	2.76374706606567
0.382815852505887	2.76394366657771
0.386297129338257	2.76409658110589
0.389778406170627	2.76420572902612
0.393259683002996	2.76427111033842
0.396740959835366	2.76429272504279
0.400222236667736	2.76427051634126
0.403703513500105	2.7642041809809
0.407184790332475	2.76409366756149
0.410666067164845	2.76393897608301
0.414147343997214	2.76374010654547
0.417628620829584	2.76349689116068
0.421109897661954	2.76320915653807
0.424591174494323	2.76287683711316
0.428072451326693	2.76249993288595
0.431553728159063	2.76207844385645
0.435035004991432	2.76161208808791
0.438516281823802	2.76110082649922
0.441997558656172	2.76054458128474
0.445478835488541	2.75994335244445
0.448960112320911	2.75929703541833
0.452441389153281	2.75860541690961
0.45592266598565	2.75786849182791
0.45940394281802	2.75708617928692
0.46288521965039	2.75625847928665
0.466366496482759	2.75538514941516
0.469847773315129	2.75446612718062
0.473329050147499	2.75350140645569
0.476810326979868	2.75249090563818
0.480291603812238	2.75143453506457
0.483772880644608	2.75033208386067
0.487254157476977	2.74918355202649
0.490735434309347	2.74798892760881
0.494216711141717	2.74674813131122
0.497697987974087	2.74546092100751
0.501179264806456	2.7441272497964
0.504660541638826	2.74274711767788
0.508141818471195	2.74132050336431
0.511623095303565	2.73984722234068
0.515104372135935	2.73832710508766
0.518585648968305	2.73676015160525
0.522066925800674	2.73514636189346
0.525548202633044	2.73348799684062
0.529029479465414	2.73178811354372
0.532510756297783	2.73004671200274
0.535992033130153	2.72826379221769
0.539473309962523	2.72643935418857
0.542954586794892	2.72459676849279
0.546435863627262	2.722750806107
0.549917140459632	2.7209014670312
0.553398417292001	2.71904875126539
0.556879694124371	2.71719257329982
0.560360970956741	2.71533305982751
0.56384224778911	2.71347025661235
0.56732352462148	2.71160416365436
0.57080480145385	2.70973477390098
0.574286078286219	2.70786189754613
0.577767355118589	2.7059858122987
0.581248631950959	2.7041065181587
0.584729908783328	2.70222401512613
0.588211185615698	2.7003381158767
0.591692462448068	2.69844892746037
0.595173739280437	2.69655660781242
0.598655016112807	2.69466115693287
0.602136292945177	2.6927624522038
0.605617569777546	2.69086037555075
0.609098846609916	2.68895520891045
0.612580123442286	2.6870469828066
0.616061400274656	2.68513562977747
0.619542677107025	2.68322098429496
0.623023953939395	2.6813031509191
0.626505230771764	2.67938234294666
0.629986507604134	2.67745853784535
0.633467784436504	2.67553151934599
0.636949061268874	2.6736012874486
0.640430338101243	2.6716680845651
0.643911614933613	2.66973197318732
0.647392891765982	2.66780192757986
0.650874168598352	2.66587868399869
0.654355445430722	2.66396233210734
0.657836722263092	2.66205308277998
0.661317999095461	2.66017262965617
0.664799275927831	2.65832721827489
0.668280552760201	2.65651684863613
0.67176182959257	2.65474176286613
0.67524310642494	2.65300200095708
0.67872438325731	2.65129755918459
0.682205660089679	2.64962843754868
0.685686936922049	2.64799475447176
0.689168213754419	2.64639667413764
0.692649490586788	2.64483419209491
0.696130767419158	2.64330730834357
0.699612044251528	2.64181602808893
0.703093321083897	2.64036062579407
0.706574597916267	2.63894109649937
0.710055874748637	2.63755744020483
0.713537151581006	2.63620965691046
0.717018428413376	2.63489792231546
0.720499705245746	2.63362232418517
0.723980982078115	2.63238286251958
0.727462258910485	2.6311795373187
0.730943535742855	2.630012431081
0.734424812575224	2.62888171313494
0.737906089407594	2.6277873834805
0.741387366239964	2.62672944211769
0.744868643072333	2.62570789310781
0.748349919904703	2.62472297678962
0.751831196737073	2.62377469316311
0.755312473569442	2.62286304222829
0.758793750401812	2.62198802145475
0.762275027234182	2.62114981265474
0.765756304066551	2.62034847656651
0.769237580898921	2.61958401319005
0.772718857731291	2.61885642003622
0.776200134563661	2.61816581450849
0.77968141139603	2.61751231468132
0.7831626882284	2.61689592055471
0.78664396506077	2.61631662946212
0.790125241893139	2.61577450386845
0.793606518725509	2.61526970930181
0.797087795557878	2.61480224576218
0.800569072390248	2.61437211040388
0.804050349222618	2.61397932128943
0.807531626054988	2.61362409468799
0.811012902887357	2.61330643059957
0.814494179719727	2.61302632587729
0.817975456552097	2.61278377660587
0.821456733384466	2.61256980852072
0.824938010216836	2.61238368536585
0.828419287049206	2.6122254037292
0.831900563881575	2.61209496042651
0.835381840713945	2.61197066181821
0.838863117546315	2.61184626236533
0.842344394378684	2.61172175768389
0.845825671211054	2.61159714489017
0.849306948043424	2.61147243089324
0.852788224875793	2.61134761941748
0.856269501708163	2.61122270619079
0.859750778540533	2.61109768942031
0.863232055372902	2.61097257444156
0.866713332205272	2.61084736570596
0.870194609037642	2.61072205838903
0.873675885870011	2.61059665142373
0.877157162702381	2.61047114905392
0.880638439534751	2.61034555623922
0.884119716367121	2.61021986787039
0.88760099319949	2.61009408365786
0.89108227003186	2.60996820716813
0.894563546864229	2.60984224330802
0.898044823696599	2.60971618652952
0.901526100528969	2.60959003683262
0.905007377361338	2.60946379722857
0.908488654193708	2.6093370006266
0.911969931026078	2.60920814082769
0.915451207858448	2.60907721783184
0.918932484690817	2.60894423463029
0.922413761523187	2.6088079606764
0.925895038355557	2.60866657761124
0.929376315187926	2.60852008543481
0.932857592020296	2.6083684866775
0.936338868852666	2.6082117730655
0.939820145685035	2.6080499347311
0.943301422517405	2.60788297167431
0.946782699349775	2.60771088638429
0.950263976182144	2.60753366817312
0.953745253014514	2.60735131236265
0.957226529846884	2.60716381895288
0.960707806679253	2.60697119061036
0.964189083511623	2.60677341189389
0.967670360343993	2.60657048223251
0.971151637176362	2.60636240162621
0.974632914008732	2.60614916892738
0.978114190841102	2.60593077082264
0.981595467673471	2.60570720731198
0.985076744505841	2.60547847839542
0.988558021338211	2.60524457809161
0.99203929817058	2.60500549688732
0.99552057500295	2.60476123478255
0.99900185183532	2.6045117917773
1.00248312866769	2.60425715829677
1.00596440550006	2.60399733012585
1.00944568233243	2.60373230726456
1.0129269591648	2.6034620897129
1.01640823599717	2.60318666383727
1.01988951282954	2.60290603004935
1.02337078966191	2.60262018834913
1.02685206649428	2.60232913589446
1.03033334332665	2.60203285820289
1.03381462015902	2.60173135706725
1.03729589699139	2.60142463248757
1.04077717382376	2.60111267774622
1.04425845065613	2.60079548734738
1.0477397274885	2.60047306235812
1.05122100432086	2.60014540277843
1.05470228115323	2.59981249499884
1.0581835579856	2.59947433727673
1.06166483481797	2.59913092990166
1.06514611165034	2.59878227287364
1.06862738848271	2.59842834757412
1.07210866531508	2.59806915845353
1.07558994214745	2.59770470551189
1.07907121897982	2.59733498434828
1.08255249581219	2.59696045338237
1.08603377264456	2.5965826188132
1.08951504947693	2.59620148064077
1.0929963263093	2.59581702884173
1.09647760314167	2.59543049151981
1.09995887997404	2.59504368703394
1.10344015680641	2.59465661538412
1.10692143363878	2.59426926012634
1.11040271047115	2.59388163198404
1.11388398730352	2.59349374082489
1.11736526413589	2.593105583952
1.12084654096826	2.59271714721112
1.12432781780063	2.59232844650462
1.127809094633	2.59193948651064
1.13129037146537	2.59155025952776
1.13477164829774	2.59116075737633
1.13825292513011	2.59077100049435
1.14173420196248	2.59038098945279
1.14521547879485	2.58999070895415
1.14869675562722	2.58960015957033
1.15217803245959	2.58920935908445
1.15565930929196	2.58881895654775
1.15914058612432	2.58843240680988
1.16262186295669	2.58804971899905
1.16610313978906	2.58767090654379
1.16958441662143	2.58729784866712
1.1730656934538	2.58693237541801
1.17654697028617	2.58657449978333
1.18002824711854	2.58622422916244
1.18350952395091	2.58588156344967
1.18699080078328	2.58554650262826
1.19047207761565	2.58521906471578
1.19395335444802	2.58489925215145
1.19743463128039	2.5845870648234
1.20091590811276	2.58428250557379
1.20439718494513	2.58398559315717
1.2078784617775	2.58369632750616
1.21135973860987	2.58341470857562
1.21484101544224	2.58314074308316
1.21832229227461	2.58287444134905
1.22180356910698	2.58261580326828
1.22528484593935	2.58236482883845
1.22876612277172	2.58212153166905
1.23224739960409	2.58188591856871
1.23572867643646	2.58165798946183
1.23920995326883	2.5814377443484
1.2426912301012	2.58122520236925
1.24617250693357	2.58102036455674
1.24965378376594	2.5808232308899
1.25313506059831	2.58063380576965
1.25661633743068	2.58045210342498
1.26009761426305	2.58027812376895
1.26357889109542	2.58011186680157
1.26706016792778	2.57995334254616
1.27054144476015	2.57980255964033
1.27402272159252	2.57965951802906
1.27750399842489	2.57952421771236
1.28098527525726	2.57939667513422
1.28446655208963	2.57927689325571
1.287947828922	2.57916487207429
1.29142910575437	2.57906061428686
1.29491038258674	2.57896413401745
1.29839165941911	2.5788754312199
1.30187293625148	2.57879450589421
1.30535421308385	2.57872136574181
1.30883548991622	2.57865601887484
1.31231676674859	2.57859846527867
1.31579804358096	2.57854870495329
1.31927932041333	2.57850675316673
1.3227605972457	2.57847261325381
1.32624187407807	2.57844628521455
1.32972315091044	2.57842711999769
1.33320442774281	2.57841166270005
1.33668570457518	2.57839991329792
1.34016698140755	2.5783918717913
1.34364825823992	2.57838565895036
1.34712953507229	2.57837944468369
1.35061081190466	2.57837322899129
1.35409208873703	2.57836701187317
1.3575733655694	2.57836079339266
1.36105464240177	2.57835457353695
1.36453591923414	2.57834835230604
1.36801719606651	2.57834212972828
1.37149847289887	2.57833590581954
1.37497974973124	2.57832968057985
1.37846102656361	2.57832345400919
1.38194230339598	2.57831722612663
1.38542358022835	2.57831099693041
1.38890485706072	2.57830476642053
1.39238613389309	2.57829853459699
1.39586741072546	2.57829164870258
1.39934868755783	2.57828409300011
1.4028299643902	2.57827586748956
1.40631124122257	2.57826681482009
1.40979251805494	2.57825674345867
1.41327379488731	2.57824565340532
1.41675507171968	2.57823354466003
1.42023634855205	2.57822041554502
1.42371762538442	2.57820626595359
1.42719890221679	2.57819109588574
1.43068017904916	2.5781749046601
1.43416145588153	2.57815769139377
1.4376427327139	2.57813945608674
1.44112400954627	2.57812019873901
1.44460528637864	2.57809991780447
1.44808656321101	2.57807861317823
1.45156784004338	2.57805628486028
1.45504911687575	2.57803293218923
1.45853039370812	2.57800855430328
1.46201167054049	2.57798315120498
1.46549294737286	2.57795672289433
1.46897422420523	2.57792926787257
1.4724555010376	2.57790078603319
1.47593677786997	2.5778712773762
1.47941805470234	2.5778407410669
1.4828993315347	2.57780917600325
1.48638060836707	2.57777658219989
1.48986188519944	2.57774295965684
1.49334316203181	2.57770830673043
1.49682443886418	2.57767262338097
1.50030571569655	2.57763590960845
1.50378699252892	2.57759816457944
1.50726826936129	2.57755938732298
1.51074954619366	2.57751957786279
1.51423082302603	2.57747873619885
1.5177120998584	2.57743686130387
1.52119337669077	2.57739395319156
1.52467465352314	2.57735001186192
1.52815593035551	2.57730503656851
1.53163720718788	2.57725902660898
1.53511848402025	2.57721198201291
1.53859976085262	2.57716390272088
1.54208103768499	2.57711478697894
1.54556231451736	2.57706463488307
1.54904359134973	2.57701344643327
1.5525248681821	2.57696122071209
1.55600614501447	2.57690795707641
1.55948742184684	2.57685365557314
1.56296869867921	2.57679831604499
1.56644997551158	2.57674193725219
1.56993125234395	2.57668517205699
1.57341252917632	2.57662803619896
1.57689380600869	2.57657052861273
1.58037508284106	2.57651280614137
1.58385635967343	2.57645506039349
1.58733763650579	2.57639729098218
1.59081891333816	2.57633949645592
1.59430019017053	2.57628167855771
1.5977814670029	2.57622383741521
1.60126274383527	2.57616597178017
1.60474402066764	2.57610808197135
1.60822529750001	2.5760501689586
1.61170657433238	2.57599223227735
1.61518785116475	2.57593427097945
1.61866912799712	2.57587628668162
1.62215040482949	2.57581827954378
1.62563168166186	2.57576145355707
1.62911295849423	2.57570595120219
1.6325942353266	2.57565177344232
1.63607551215897	2.57559908672265
1.63955678899134	2.57554808263413
1.64303806582371	2.57549876270572
1.64651934265608	2.57545112712184
1.65000061948845	2.57540517665523
1.65348189632082	2.57536091214062
1.65696317315319	2.57531833474752
1.66044444998556	2.57527744486707
1.66392572681793	2.57523824273995
1.6674070036503	2.57520073003928
1.67088828048267	2.57516490705001
1.67436955731504	2.57513077439694
1.67785083414741	2.57509833291351
1.68133211097978	2.57506758362422
1.68481338781215	2.57503852701122
1.68829466464452	2.57501116320216
1.69177594147689	2.57498549323116
1.69525721830925	2.57496151739918
1.69873849514162	2.57493923614561
1.70221977197399	2.57491865021688
1.70570104880636	2.57489976035766
1.70918232563873	2.57488256724173
1.7126636024711	2.5748670709431
1.71614487930347	2.5748532732202
1.71962615613584	2.57484117450207
1.72310743296821	2.57483077510038
1.72658870980058	2.57482207593256
1.73006998663295	2.57481507781279
1.73355126346532	2.57480978128485
1.73703254029769	2.57480618650602
1.74051381713006	2.57480429471607
1.74399509396243	2.57480410642448
1.7474763707948	2.5748056217642
1.75095764762717	2.57480884180063
1.75443892445954	2.57481376734605
1.75792020129191	2.57482039878302
1.76140147812428	2.57482873649845
1.76488275495665	2.57483878195835
1.76836403178902	2.57485053579355
1.77184530862139	2.57486399800405
1.77532658545376	2.57487916983813
1.77880786228613	2.57489605207375
1.7822891391185	2.57491464493274
1.78577041595087	2.57493494887969
1.78925169278324	2.57495696502208
1.79273296961561	2.5749806937973
1.79621424644798	2.57500613520536
1.79969552328035	2.57503208525512
1.80317680011271	2.57505840286974
1.80665807694508	2.57508508813662
1.81013935377745	2.57511197461055
1.81362063060982	2.57513887105797
1.81710190744219	2.57516577779918
1.82058318427456	2.57519269480243
1.82406446110693	2.57521962138506
1.8275457379393	2.57524655800644
1.83102701477167	2.57527350466655
1.83450829160404	2.57530046097428
1.83798956843641	2.57532742719383
1.84147084526878	2.5753544034484
1.84495212210115	2.57538138957937
1.84843339893352	2.57540832296451
1.85191467576589	2.57543512702973
1.85539595259826	2.57546180177504
1.85887722943063	2.57548834564991
1.862358506263	2.57551474832568
1.86583978309537	2.57554100980234
1.86932105992774	2.57556712980763
1.87280233676011	2.57559310818444
1.87628361359248	2.57561894502892
1.87976489042485	2.57564464034106
1.88324616725722	2.57567019361392
1.88672744408959	2.57569560508295
1.89020872092196	2.57572087474817
1.89368999775433	2.57574600220146
1.8971712745867	2.57577098747116
1.90065255141907	2.57579583055728
1.90413382825144	2.57582053133709
1.90761510508381	2.57584508954031
1.91109638191617	2.57586950527392
1.91457765874854	2.57589377853791
1.91805893558091	2.57591790901254
1.92154021241328	2.57594189687059
1.92502148924565	2.57596574211206
1.92850276607802	2.57598944449428
1.93198404291039	2.57601300397941
1.93546531974276	2.57603642056747
1.93894659657513	2.57605969424398
1.9424278734075	2.57608282459945
1.94590915023987	2.57610581171893
1.94939042707224	2.57612865560241
1.95287170390461	2.57615135604046
1.95635298073698	2.57617391310048
1.95983425756935	2.57619632678246
1.96331553440172	2.57621859695845
1.96679681123409	2.57624072358267
1.97027808806646	2.57626270665513
1.97375936489883	2.57628454617583
1.9772406417312	2.57630624176611
1.98072191856357	2.57632779345628
1.98420319539594	2.57634920124634
1.98768447222831	2.57637046491529
1.99116574906068	2.5763915843157
1.99464702589305	2.57641255944756
1.99812830272542	2.57643339026815
2.00160957955779	2.57645407663802
2.00509085639016	2.57647461855719
2.00857213322253	2.57649501602564
2.0120534100549	2.5765152689514
2.01553468688727	2.57653537730192
2.01901596371963	2.57655534107718
2.022497240552	2.57657522247487
2.02597851738437	2.57659509825751
2.02945979421674	2.57661496842509
2.03294107104911	2.57663483412081
2.03642234788148	2.5766547058212
2.03990362471385	2.57667458352627
2.04338490154622	2.57669446723602
2.04686617837859	2.57671435698922
2.05034745521096	2.57673425271957
2.05382873204333	2.57675415442707
2.0573100088757	2.57677404948907
2.06079128570807	2.57679392999021
2.06427256254044	2.5768137959305
2.06775383937281	2.57683353152494
2.07123511620518	2.57685289719905
2.07471639303755	2.57687189295284
2.07819766986992	2.57689051878721
2.08167894670229	2.57690877445319
2.08516022353466	2.57692665984381
2.08864150036703	2.57694417495907
2.0921227771994	2.57696131963021
2.09560405403177	2.57697809355851
2.09908533086414	2.57699449674396
2.10256660769651	2.57701052917752
2.10604788452888	2.57702619052541
2.10952916136125	2.57704148078762
2.11301043819362	2.57705639996863
2.11649171502599	2.5770709478669
2.11997299185836	2.57708512439741
2.12345426869073	2.57709892956015
2.12693554552309	2.57711236319074
2.13041682235546	2.57712542500263
2.13389809918783	2.57713811499581
2.1373793760202	2.5771504331519
2.14086065285257	2.57716237908689
2.14434192968494	2.5771739528008
2.14782320651731	2.57718515430146
2.15130448334968	2.57719598323909
2.15478576018205	2.57720643949603
2.15826703701442	2.57721652307398
2.16174831384679	2.57722623385424
2.16522959067916	2.57723557166396
2.16871086751153	2.57724453650312
2.1721921443439	2.57725312834342
2.17567342117627	2.57726134686911
2.17915469800864	2.5772691920802
2.18263597484101	2.57727666399102
2.18611725167338	2.57728376220015
2.18959852850575	2.57729048661694
2.19307980533812	2.57729683724975
2.19656108217049	2.5773028139184
2.20004235900286	2.57730841643448
2.20352363583523	2.57731364479864
2.2070049126676	2.57731849895494
2.21048618949997	2.57732297862784
2.21396746633234	2.57732708381736
2.21744874316471	2.57733081453872
2.22093001999708	2.57733417047523
2.22441129682945	2.57733715159704
2.22789257366182	2.57733975791843
2.23137385049419	2.57734200190823
2.23485512732655	2.57734389123175
2.23833640415892	2.57734542589435
2.24181768099129	2.57734672167435
2.24529895782366	2.57734801780625
2.24878023465603	2.57734931429052
2.2522615114884	2.57735061114543
2.25574278832077	2.57735190834643
2.25922406515314	2.57735320589354
2.26270534198551	2.57735450380908
2.26618661881788	2.57735580207845
2.26966789565025	2.57735710069462
2.27314917248262	2.57735837764987
2.27663044931499	2.57735961381772
2.28011172614736	2.57736080918718
2.28359300297973	2.57736191076941
2.2870742798121	2.57736279199903
2.29055555664447	2.57736345285621
2.29403683347684	2.57736389333316
2.29751811030921	2.5773641133027
2.30099938714158	2.57736411273935
2.30448066397395	2.57736389164045
2.30796194080632	2.57736344987897
2.31144321763869	2.57736278741455
2.31492449447106	2.57736190423958
2.31840577130343	2.57736080027417
2.3218870481358	2.57735947545501
2.32536832496817	2.57735792976805
2.32884960180054	2.57735616316102
2.33233087863291	2.57735417553931
2.33581215546528	2.57735196688523
2.33929343229765	2.57734953718595
2.34277470913001	2.57734688635734
2.34625598596238	2.5773440143803
2.34973726279475	2.57734092125069
2.35321853962712	2.57733760682793
2.35669981645949	2.57733407108309
2.36018109329186	2.57733031400469
2.36366237012423	2.57732633547998
2.3671436469566	2.57732213544814
2.37062492378897	2.57731771388907
2.37410620062134	2.57731307074436
2.37758747745371	2.57730820594512
2.38106875428608	2.57730311947249
2.38455003111845	2.57729781129574
2.38803130795082	2.57729228131891
2.39151258478319	2.57728652952677
2.39499386161556	2.57728055591121
2.39847513844793	2.57727436032966
2.4019564152803	2.57726794276779
2.40543769211267	2.57726130321262
2.40891896894504	2.57725444158482
2.41240024577741	2.57724735786057
2.41588152260978	2.5772400520256
2.41936279944215	2.57723252398625
2.42284407627452	2.57722477367925
2.42632535310689	2.57721680108543
2.42980662993926	2.57720860614007
2.43328790677163	2.57720018874127
2.436769183604	2.57719154886669
2.44025046043637	2.5771826864851
2.44373173726874	2.57717360148388
2.4472130141011	2.57716431587074
2.45069429093347	2.57715484876263
2.45417556776584	2.57714519999653
2.45765684459821	2.57713542255723
2.46113812143058	2.57712564300562
2.46461939826295	2.57711586121223
2.46810067509532	2.57710607714689
2.47158195192769	2.57709629093677
2.47506322876006	2.57708650251394
2.47854450559243	2.57707671182788
2.4820257824248	2.57706691900562
2.48550705925717	2.57705706140064
2.48898833608954	2.57704703482275
2.49246961292191	2.57703683935185
2.49595088975428	2.57702641097682
2.49943216658665	2.57701545655916
2.50291344341902	2.57700397615114
2.50639472025139	2.57699196984567
2.50987599708376	2.57697943725679
2.51335727391613	2.57696637839185
2.5168385507485	2.576952793335
2.52031982758087	2.57693868168905
2.52380110441324	2.5769240433512
2.52728238124561	2.57690887846202
2.53076365807798	2.5768931868427
2.53424493491035	2.57687696836705
2.53772621174272	2.57686022314778
2.54120748857509	2.57684295105868
2.54468876540746	2.57682515185008
2.54817004223983	2.57680682558037
2.5516513190722	2.57678797219336
2.55513259590456	2.57676859127527
2.55861387273693	2.57674868285683
2.5620951495693	2.57672824701874
2.56557642640167	2.57670728345544
2.56905770323404	2.5766857921707
2.57253898006641	2.57666377330711
2.57602025689878	2.57664122649257
2.57950153373115	2.57661815166924
2.58298281056352	2.57659454891647
2.58646408739589	2.57657041785758
2.58994536422826	2.57654575831108
2.59342664106063	2.57652057037063
2.596907917893	2.57649485386134
2.60038919472537	2.57646860855268
2.60387047155774	2.57644183450936
2.60735174839011	2.57641453168983
2.61083302522248	2.57638669980551
2.61431430205485	2.57635833888128
2.61779557888722	2.57632944896124
2.62127685571959	2.57630002968142
2.62475813255196	2.57627008104184
2.62823940938433	2.57623960320551
2.6317206862167	2.57620859571308
2.63520196304907	2.5761770585583
2.63868323988144	2.57614499187065
2.64216451671381	2.57611239521373
2.64564579354618	2.57607926848138
2.64912707037855	2.5760456117415
2.65260834721092	2.57601142476213
2.65608962404329	2.57597670739118
2.65957090087566	2.57594152230252
2.66305217770802	2.57590597356476
2.66653345454039	2.57587006104874
2.67001473137276	2.57583384882102
2.67349600820513	2.5757976299397
2.6769772850375	2.57576140423462
2.68045856186987	2.57572517170579
2.68393983870224	2.5756889326646
2.68742111553461	2.57565268671917
2.69090239236698	2.57561643386952
2.69438366919935	2.57558017451283
2.69786494603172	2.57554405615231
2.70134622286409	2.57550807920244
2.70482749969646	2.57547224385659
2.70830877652883	2.57543670197181
2.7117900533612	2.57540148260485
2.71527133019357	2.5753665859344
2.71875260702594	2.57533201201695
2.72223388385831	2.57529776076259
2.72571516069068	2.57526383229574
2.72919643752305	2.57523022690177
2.73267771435542	2.5751969444659
2.73615899118779	2.57516398500339
2.73964026802016	2.57513134875899
2.74312154485253	2.57509903563148
2.7466028216849	2.57506704562086
2.75008409851727	2.57503537905381
2.75356537534964	2.57500403583089
2.75704665218201	2.57497301595209
2.76052792901438	2.57494231979898
2.76400920584675	2.57491194738397
2.76749048267911	2.57488189870707
2.77097175951149	2.57485217400595
2.77445303634385	2.57482277324751
2.77793431317622	2.57479369641066
2.78141559000859	2.57476494363887
2.78489686684096	2.57473651504596
2.78837814367333	2.5747084105826
2.7918594205057	2.5746806303173
2.79534069733807	2.57465317438055
2.79882197417044	2.57462604263845
2.80230325100281	2.57459923509102
2.80578452783518	2.57457275211078
2.80926580466755	2.57454659361094
2.81274708149992	2.57452075959149
2.81622835833229	2.57449525047623
2.81970963516466	2.57447006627917
2.82319091199703	2.57444520700032
2.8266721888294	2.57442067288256
2.83015346566177	2.5743964639338
2.83363474249414	2.57437258015405
2.83711601932651	2.57434902165854
2.84059729615888	2.57432578850139
2.84407857299125	2.57430288068261
2.84755984982362	2.57428029828259
2.85104112665599	2.57425804125972
2.85452240348836	2.57423610960079
2.85800368032073	2.57421450338036
2.8614849571531	2.57419322274759
2.86496623398547	2.57417226764286
2.86844751081784	2.57415163806615
2.87192878765021	2.57413118650642
2.87541006448257	2.57411091249559
2.87889134131494	2.57409081603365
2.88237261814731	2.57407074530078
2.88585389497968	2.57405067116515
2.88933517181205	2.57403059362675
2.89281644864442	2.57401051276854
2.89629772547679	2.5739904285233
2.89977900230916	2.57397034089102
2.90326027914153	2.5739503142867
2.9067415559739	2.57393051052656
2.91022283280627	2.57391092961059
2.91370410963864	2.57389159712077
2.91718538647101	2.57387264950771
2.92066666330338	2.57385408677142
2.92414794013575	2.57383590895755
2.92762921696812	2.57381811623071
2.93111049380049	2.57380070859091
2.93459177063286	2.5737836860517
2.93807304746523	2.57376704879052
2.9415543242976	2.57375079680818
2.94503560112997	2.57373493010467
2.94851687796234	2.57371944894901
2.95199815479471	2.57370435336373
2.95547943162708	2.57368964334881
2.95896070845945	2.57367531908463
2.96244198529182	2.57366138062328
2.96592326212419	2.57364782796476
2.96940453895656	2.57363466134588
2.97288581578893	2.57362188090322
2.9763670926213	2.57360948663677
2.97984836945367	2.57359747864041
2.98332964628604	2.57358585701101
2.9868109231184	2.57357462174858
2.99029219995077	2.57356377290687
2.99377347678314	2.57355331058486
2.99725475361551	2.57354323478256
3.00073603044788	2.57353354553997
3.00421730728025	2.57352424300292
3.00769858411262	2.57351532717143
3.01117986094499	2.57350679805276
3.01466113777736	2.57349865573103
3.01814241460973	2.57349090020626
3.0216236914421	2.57348353147843
3.02510496827447	2.57347654976604
3.02858624510684	2.57346995508242
3.03206752193921	2.57346374742758
3.03554879877158	2.57345792705567
3.03903007560395	2.57345249402721
3.04251135243632	2.57344744834219
3.04599262926869	2.57344279012016
3.04947390610106	2.57343851941744
3.05295518293343	2.57343463623404
3.0564364597658	2.57343114066349
3.05991773659817	2.57342803278322
3.06339901343054	2.57342531259323
3.06688029026291	2.57342298020716
3.07036156709528	2.57342103578484
3.07384284392765	2.57341947932626
3.07732412076002	2.57341824654828
3.08080539759239	2.57341717575368
3.08428667442476	2.57341626694247
3.08776795125712	2.57341549459534
3.0912492280895	2.57341472236635
3.09473050492186	2.57341395025552
3.09821178175423	2.57341317826624
3.1016930585866	2.57341240640238
3.10517433541897	2.57341163466393
3.10865561225134	2.57341081698193
3.11213688908371	2.57340968596957
3.11561816591608	2.57340824162603
3.11909944274845	2.57340647799119
3.12258071958082	2.5734042757881
3.12606199641319	2.57340163501534
3.12954327324556	2.5733985556729
3.13302455007793	2.57339503759804
3.1365058269103	2.57339108077967
3.13998710374267	2.5733866852178
3.14346838057504	2.5733818507278
3.14694965740741	2.5733765772758
3.15043093423978	2.57337086486181
3.15391221107215	2.57336471333933
3.15739348790452	2.57335812265876
3.16087476473689	2.57335109282013
3.16435604156926	2.57334362360033
3.16783731840163	2.57333571488179
3.171318595234	2.5733273666645
3.17479987206637	2.57331857882547
3.17828114889874	2.57330935127206
3.18176242573111	2.57329968400427
3.18524370256348	2.57328957700914
3.18872497939585	2.57327903026483
3.19220625622822	2.57326804377131
3.19568753306059	2.57325661740698
3.19916880989295	2.57324475097911
3.20265008672532	2.57323244448756
3.20613136355769	2.57321969793191
3.20961264039006	2.57320651130517
3.21309391722243	2.57319288460648
3.2165751940548	2.57317881781994
3.22005647088717	2.57316431088087
3.22353774771954	2.57314936378656
3.22701902455191	2.57313397651121
3.23050030138428	2.57311814888606
3.23398157821665	2.57310188090874
3.23746285504902	2.57308517255986
3.24094413188139	2.5730680234756
3.24442540871376	2.57305043365324
3.24790668554613	2.57303240309278
3.2513879623785	2.57301393169735
3.25486923921087	2.57299501945977
3.25835051604324	2.57297566638004
3.26183179287561	2.57295587239224
3.26531306970798	2.57293563748484
3.26879434654035	2.57291496165785
3.27227562337272	2.57289384486851
3.27575690020509	2.57287228709634
3.27923817703746	2.57285028834133
3.28271945386983	2.57282789451642
3.2862007307022	2.57280537294164
3.28968200753457	2.57278272361699
3.29316328436694	2.57275995234758
3.29664456119931	2.57273717832122
3.30012583803168	2.57271440153791
3.30360711486405	2.57269162191521
3.30708839169641	2.57266883954872
3.31056966852878	2.57264605444675
3.31405094536115	2.57262276673512
3.31753222219352	2.57259847099261
3.32101349902589	2.5725731672504
3.32449477585826	2.5725467783842
3.32797605269063	2.5725191992422
3.331457329523	2.57249042987015
3.33493860635537	2.57246047018492
3.33841988318774	2.57242932025193
3.34190116002011	2.57239698018197
3.34538243685248	2.57236344983806
3.34886371368485	2.57232872898595
3.35234499051722	2.57229281771666
3.35582626734959	2.57225571583995
3.35930754418196	2.57221742263438
3.36278882101433	2.57217793811274
3.3662700978467	2.57213726214894
3.36975137467907	2.57209539406507
3.37323265151144	2.57205233404712
3.37671392834381	2.57200808205533
3.38019520517618	2.57196263754728
3.38367648200855	2.57191600052397
3.38715775884092	2.57186817098469
3.39063903567329	2.57181914844976
3.39412031250566	2.57176893297495
3.39760158933803	2.57171752456027
3.4010828661704	2.57166492276707
3.40456414300277	2.57161112772762
3.40804541983514	2.57155613944193
3.41152669666751	2.57149995742188
3.41500797349987	2.57144258195258
3.41848925033224	2.57138401303401
3.42197052716461	2.57132425012579
3.42545180399698	2.57126329319202
3.42893308082935	2.57120114223565
3.43241435766172	2.57113779727138
3.43589563449409	2.57107325836832
3.43937691132646	2.57100752553453
3.44285818815883	2.57094059831382
3.4463394649912	2.57087247653249
3.44982074182357	2.57080316019982
3.45330201865594	2.57073264889938
3.45678329548831	2.57066094253267
3.46026457232068	2.57058804115812
3.46374584915305	2.57051394439916
3.46722712598542	2.57043865211585
3.47070840281779	2.57036216439193
3.47418967965016	2.57028448119394
3.47767095648253	2.57020560257111
3.4811522333149	2.57012552858496
3.48463351014727	2.57004425878433
3.48811478697964	2.56996229247749
3.49159606381201	2.56988013526695
3.49507734064438	2.56979778685842
3.49855861747675	2.56971532391014
3.50203989430912	2.56963285171742
3.50552117114149	2.56955037002786
3.50900244797386	2.56946787841646
3.51248372480623	2.5693853770377
3.5159650016386	2.56930279877752
3.51944627847096	2.56921996966846
3.52292755530334	2.56913689006732
3.5264088321357	2.56905355867768
3.52989010896807	2.56896997122511
3.53337138580044	2.56888612844308
3.53685266263281	2.56880203015912
3.54033393946518	2.56871767567362
3.54381521629755	2.56863306578612
3.54729649312992	2.56854820041106
3.55077776996229	2.56846307897348
3.55425904679466	2.56837770201621
3.55774032362703	2.56829206949564
3.5612216004594	2.56820618085587
3.56470287729177	2.56812003659244
3.56818415412414	2.56803363669331
3.57166543095651	2.56794698067013
3.57514670778888	2.56786006898734
3.57862798462125	2.56777290167691
3.58210926145362	2.56768547844559
3.58559053828599	2.56759779979378
3.58907181511836	2.56750986579686
3.59255309195073	2.56742167561802
3.5960343687831	2.56733322973378
3.59951564561547	2.56724452827346
3.60299692244784	2.56715557061674
3.60647819928021	2.56706635666695
3.60995947611258	2.56697688641904
3.61344075294495	2.56688715936808
3.61692202977732	2.56679717587306
3.62040330660969	2.56670693614678
3.62388458344206	2.56661643986999
3.62736586027442	2.56652568737676
3.63084713710679	2.5664346789216
3.63432841393916	2.56634341457986
3.63780969077153	2.56625189475298
3.6412909676039	2.56616011973596
3.64477224443627	2.56606808903181
3.64825352126864	2.56597580246956
3.65173479810101	2.56588326008239
3.65521607493338	2.56579046153532
3.65869735176575	2.5656974071118
3.66217862859812	2.56560409737773
3.66565990543049	2.56551053157921
3.66914118226286	2.56541670955819
3.67262245909523	2.56532263178075
3.6761037359276	2.56522829795136
3.67958501275997	2.56513370811333
3.68306628959234	2.56503886277474
3.68654756642471	2.56494376149498
3.69002884325708	2.56484847102319
3.69351012008945	2.56475316546384
3.69699139692182	2.56465784466246
3.70047267375419	2.56456250976691
3.70395395058656	2.5644671652418
3.70743522741893	2.56437185418458
3.7109165042513	2.56427662481445
3.71439778108367	2.56418147795708
3.71787905791604	2.56408673377823
3.72136033474841	2.56399280516063
3.72484161158078	2.56389969271903
3.72832288841315	2.56380739636265
3.73180416524552	2.56371591599989
3.73528544207789	2.56362525218738
3.73876671891025	2.56353540492647
3.74224799574262	2.56344637423152
3.74572927257499	2.56335816059086
3.74921054940736	2.56327076375749
3.75269182623973	2.56318418323636
3.7561731030721	2.56309841932072
3.75965437990447	2.56301347182848
3.76313565673684	2.56292934031923
3.76661693356921	2.5628460256298
3.77009821040158	2.56276352777821
3.77357948723395	2.56268184664058
3.77706076406632	2.56260098283723
3.78054204089869	2.56252093638204
3.78402331773106	2.5624417070592
3.78750459456343	2.56236329537364
3.7909858713958	2.5622857013627
3.79446714822817	2.56220892480194
3.79794842506054	2.56213296601061
3.80142970189291	2.56205782505079
3.80491097872528	2.56198350183116
3.80839225555765	2.56190999627636
3.81187353239002	2.5618373083178
3.81535480922239	2.56176543771502
3.81883608605476	2.56169438496499
3.82231736288713	2.5616241502289
3.8257986397195	2.56155473320771
3.82927991655187	2.5614861342364
3.83276119338424	2.56141835344844
3.83624247021661	2.56135139053544
3.83972374704897	2.56128524625132
3.84320502388135	2.56121992102281
3.84668630071371	2.56115541453262
3.85016757754608	2.56109172707627
3.85364885437845	2.56102885884859
3.85713013121082	2.56096680957855
3.86061140804319	2.56090557970678
3.86409268487556	2.56084516959368
3.86757396170793	2.56078557907395
3.8710552385403	2.56072680830206
3.87453651537267	2.56066885742493
3.87801779220504	2.56061172592771
3.88149906903741	2.56055537071295
3.88498034586978	2.56049974373395
3.88846162270215	2.56044484459624
3.89194289953452	2.56039035312659
3.89542417636689	2.56033585652782
3.89890545319926	2.56028135446936
3.90238673003163	2.56022684702848
3.905868006864	2.5601723343404
3.90934928369637	2.56011773340845
3.91283056052874	2.56006303903612
3.91631183736111	2.56000825122109
3.91979311419348	2.55995311750676
3.92327439102585	2.55989761684565
3.92675566785822	2.55984174973279
3.93023694469059	2.55978551582072
3.93371822152296	2.55972891526159
3.93719949835533	2.55967194849579
3.9406807751877	2.55961461531884
3.94416205202007	2.55955691575022
3.94764332885244	2.55949884991385
3.9511246056848	2.55944041807878
3.95460588251717	2.5593816203538
3.95808715934954	2.55932245695474
3.96156843618191	2.55926292709525
3.96504971301428	2.55920303069719
3.96853098984665	2.55914276798501
3.97201226667902	2.55908213831317
3.97549354351139	2.55902114157418
3.97897482034376	2.55895977785934
3.98245609717613	2.55889804716861
3.9859373740085	2.5588359495457
3.98941865084087	2.55877348523105
3.99289992767324	2.55871065372703
3.99638120450561	2.55864745495712
3.99986248133798	2.55858388922033
4.00334375817035	2.55851995614854
4.00682503500272	2.55845565567984
4.01030631183509	2.5583909881226
4.01378758866746	2.55832595329585
4.01726886549983	2.5582605511743
4.0207501423322	2.55819478207527
4.02423141916457	2.55812864552269
4.02771269599694	2.55806214138787
4.03119397282931	2.55799526994184
4.03467524966168	2.55792803106712
4.03815652649405	2.55786042473083
4.04163780332642	2.55779245109826
4.04511908015879	2.55772411005419
4.04860035699116	2.55765540156156
4.05208163382353	2.55758632613523
4.05556291065589	2.55751688337473
4.05904418748827	2.5574470731385
4.06252546432063	2.55737689582102
4.066006741153	2.55730635143004
4.06948801798537	2.5572354399657
4.07296929481774	2.55716416175858
4.07645057165011	2.5570925163749
4.07993184848248	2.55702050364212
4.08341312531485	2.55694820655689
4.08689440214722	2.55687562992593
4.09037567897959	2.55680277359384
4.09385695581196	2.55672989001725
4.09733823264433	2.55665700021556
4.1008195094767	2.55658410407536
4.10430078630907	2.55651120194413
4.10778206314144	2.55643819842121
4.11126333997381	2.55636505311802
4.11474461680618	2.55629176623903
4.11822589363855	2.55621818014079
4.12170717047092	2.55614422640999
4.12518844730329	2.55606990477756
4.12866972413566	2.55599521496696
4.13215100096803	2.55592015687339
4.1356322778004	2.55584473128318
4.13911355463277	2.55576893809951
4.14259483146514	2.55569277721582
4.14607610829751	2.55561624927765
4.14955738512988	2.55553935364706
4.15303866196225	2.55546208997036
4.15651993879462	2.55538445824761
4.16000121562699	2.55530645824446
4.16348249245936	2.5552280898517
4.16696376929172	2.55514935356696
4.17044504612409	2.55507024927713
4.17392632295646	2.55499077687307
4.17740759978883	2.5549109367229
4.1808888766212	2.55483072888875
4.18437015345357	2.55475015335463
4.18785143028594	2.55466921030151
4.19133270711831	2.5545878996804
4.19481398395068	2.55450622144431
4.19829526078305	2.55442417606928
4.20177653761542	2.55434176320094
4.20525781444779	2.55425898260498
4.20873909128016	2.55417583439888
4.21222036811253	2.55409231845258
4.2157016449449	2.55400843468765
4.21918292177727	2.5539241832193
4.22266419860964	2.55383956378589
4.22614547544201	2.55375457624776
4.22962675227438	2.55366922100539
4.23310802910675	2.55358349789848
4.23658930593912	2.55349740678827
4.24007058277149	2.55341094767443
4.24355185960386	2.55332412045503
4.24703313643623	2.55323692508395
4.2505144132686	2.55314936200844
4.25399569010097	2.55306143116399
4.25747696693334	2.55297313244502
4.26095824376571	2.55288446623999
4.26443952059808	2.5527954326014
4.26792079743045	2.55270603148432
4.27140207426281	2.55261626316382
4.27488335109518	2.55252612744467
4.27836462792755	2.55243562419495
4.28184590475992	2.55234484885239
4.28532718159229	2.55225384142494
4.28880845842466	2.55216260175406
4.29228973525703	2.55207128750954
4.2957710120894	2.5519799667203
4.29925228892177	2.55188863923105
4.30273356575414	2.55179730527761
4.30621484258651	2.55170571293704
4.30969611941888	2.55161376395517
4.31317739625125	2.55152145856681
4.31665867308362	2.55142854940414
4.32013994991599	2.55133494379895
4.32362122674836	2.55124064251701
4.32710250358073	2.55114564522616
4.3305837804131	2.55104995168052
4.33406505724547	2.55095356211446
4.33754633407784	2.55085647674619
4.34102761091021	2.55075869561289
4.34450888774258	2.55066021894747
4.34799016457495	2.55056104646166
4.35147144140732	2.55046117802665
4.35495271823969	2.55036061367652
4.35843399507206	2.55025935281653
4.36191527190443	2.55015739525949
4.3653965487368	2.55005474110526
4.36887782556917	2.54995138988532
4.37235910240154	2.54984734145134
4.3758403792339	2.54974259630069
4.37932165606627	2.54963715446392
4.38280293289864	2.54953101588638
4.38628420973101	2.54942418073548
4.38976548656338	2.54931664855865
4.39324676339575	2.5492084192237
4.39672804022812	2.54909949303095
4.40020931706049	2.54898986957946
4.40369059389286	2.54887954874543
4.40717187072523	2.54876853083072
4.4106531475576	2.54865681598395
4.41413442438997	2.54854440420716
4.41761570122234	2.54843129560219
4.42109697805471	2.54831749056777
4.42457825488708	2.54820298917038
4.42805953171945	2.5480877916471
4.43154080855182	2.54797189753741
4.43502208538419	2.54785530674512
4.43850336221656	2.54773801937312
4.44198463904893	2.54762003430028
4.4454659158813	2.54750135135065
4.44894719271367	2.54738197083288
4.45242846954604	2.54726189216893
4.45590974637841	2.54714111526622
4.45939102321078	2.54701964050536
4.46287230004315	2.54689746781102
4.46635357687552	2.54677459715759
4.46983485370789	2.54665102892947
4.47331613054026	2.54652676267093
4.47679740737263	2.54640179832769
4.480278684205	2.54627638792753
4.48375996103737	2.54615062922766
4.48724123786973	2.54602452219427
4.4907225147021	2.54589831430172
4.49420379153447	2.54577209848901
4.49768506836684	2.54564587476898
4.50116634519921	2.54551964382746
4.50464762203158	2.54539340880389
4.50812889886395	2.54526716977887
4.51161017569632	2.5451409266434
4.51509145252869	2.54501468078461
4.51857272936106	2.54488843221443
4.52205400619343	2.54476218133333
4.5255352830258	2.54463592853822
4.52901655985817	2.54450967382908
4.53249783669054	2.54438341779621
4.53597911352291	2.54425715997152
4.53946039035528	2.544130900355
4.54294166718765	2.5440046394077
4.54642294402002	2.54387837624749
4.54990422085239	2.54375211087436
4.55338549768476	2.54362584349199
4.55686677451713	2.54349957415416
4.5603480513495	2.54337330286087
4.56382932818187	2.54324703005527
4.56731060501424	2.54312075500872
4.57079188184661	2.54299447772122
4.57427315867898	2.54286819867088
4.57775443551135	2.54274191750015
4.58123571234372	2.54261563420903
4.58471698917609	2.54248934865652
4.58819826600846	2.54236306002078
4.59167954284083	2.54223676830182
4.59516081967319	2.54211047312489
4.59864209650556	2.54198417430903
4.60212337333793	2.54185787185425
4.6056046501703	2.54173156607343
4.60908592700267	2.54160525595687
4.61256720383504	2.54147894150457
4.61604848066741	2.54135262388223
4.61952975749978	2.54122630326465
4.62301103433215	2.54109997965182
4.62649231116452	2.54097365365679
4.62997358799689	2.540847325062
4.63345486482926	2.54072099386743
4.63693614166163	2.54059466027111
4.640417418494	2.5404683241988
4.64389869532637	2.54034198565052
4.64737997215874	2.54021564515836
4.65086124899111	2.54008930258422
4.65434252582348	2.53996295792809
4.65782380265585	2.53983661134092
4.66130507948822	2.53971026211341
4.66478635632059	2.53958391024556
4.66826763315296	2.539457555372
4.67174890998533	2.53933119730091
4.6752301868177	2.53920483603231
4.67871146365007	2.53907846857087
4.68219274048244	2.5389520946658
4.68567401731481	2.5388257143171
4.68915529414718	2.538699325716
4.69263657097955	2.53857292828094
4.69611784781192	2.53844652200891
4.69959912464428	2.53832010789489
4.70308040147665	2.53819368759399
4.70656167830902	2.53806726112665
4.71004295514139	2.5379408295169
4.71352423197376	2.53781439319347
4.71700550880613	2.53768795221083
4.7204867856385	2.5375615073385
4.72396806247087	2.53743505830694
4.72744933930324	2.53730860511622
4.73093061613561	2.53718214756074
4.73441189296798	2.5370556854515
4.73789316980035	2.53692921887636
4.74137444663272	2.53680274810058
4.74485572346509	2.53667627264231
4.74833700029746	2.53654979256409
4.75181827712983	2.53642330811504
4.7552995539622	2.53629681913028
4.75878083079457	2.53617032574098
4.76226210762694	2.53604382843837
4.76574338445931	2.53591732701866
4.76922466129168	2.53579082150398
4.77270593812405	2.53566431192878
4.77618721495642	2.53553779825003
4.77966849178879	2.5354112807209
4.78314976862116	2.53528476027043
4.78663104545353	2.5351582368167
4.7901123222859	2.53503171036003
4.79359359911827	2.53490518012776
4.79707487595064	2.53477864581455
4.80055615278301	2.53465210751727
4.80403742961538	2.53452556524697
4.80751870644774	2.53439901890495
4.81099998328011	2.53427246852708
4.81448126011248	2.53414591390102
4.81796253694485	2.5340193549424
4.82144381377722	2.53389279173014
4.82492509060959	2.53376622458059
4.82840636744196	2.53363965352042
4.83188764427433	2.53351307889562
4.8353689211067	2.53338650075719
4.83885019793907	2.53325991899123
4.84233147477144	2.53313333369232
4.84581275160381	2.53300674517361
4.84929402843618	2.5328801534508
4.85277530526855	2.53275355862565
4.85625658210092	2.53262696049967
4.85973785893329	2.53250035904585
4.86321913576566	2.53237375464864
4.86670041259803	2.5322471474932
4.8701816894304	2.53212053756706
4.87366296626277	2.53199392360141
4.87714424309514	2.53186730300174
4.88062551992751	2.53174067576804
4.88410679675988	2.53161404153214
4.88758807359225	2.53148739987745
4.89106935042462	2.53136075080398
4.89455062725699	2.53123403985206
4.89803190408936	2.53110666375372
4.90151318092173	2.53097862250897
4.9049944577541	2.53084990771645
4.90847573458647	2.53072045797434
4.91195701141884	2.53059027328265
4.91543828825121	2.53045935403723
4.91891956508357	2.53032769968755
4.92240084191594	2.53019531023359
4.92588211874831	2.53006218580036
4.92936339558068	2.52992832613117
4.93284467241305	2.52979373122601
4.93632594924542	2.52965840132792
4.93980722607779	2.52952233637542
4.94328850291016	2.52938553636854
4.94676977974253	2.52924800164007
4.9502510565749	2.5291097328665
4.95373233340727	2.52897073004784
4.95721361023964	2.52883099295978
4.96069488707201	2.52869052085423
4.96417616390438	2.52854931373119
4.96765744073675	2.528407371975
4.97113871756912	2.52826469522086
4.97461999440149	2.52812128346879
4.97810127123386	2.52797713680079
4.98158254806623	2.52783225500353
4.9850638248986	2.52768663807701
4.98854510173097	2.52754028577277
4.99202637856334	2.52739319749955
4.99550765539571	2.52724537325734
4.99898893222808	2.52709681301087
5.00247020906045	2.52694751682298
5.00595148589282	2.52679748469368
5.00943276272519	2.52664671702944
5.01291403955756	2.52649521370272
5.01639531638993	2.52634297471352
5.01987659322229	2.52618999961754
5.02335787005466	2.52603628818048
5.02683914688703	2.52588184040235
5.0303204237194	2.5257266558699
5.03380170055177	2.52557073415421
5.03728297738414	2.52541407525526
5.04076425421651	2.52525667991878
5.04424553104888	2.52509854832889
5.04772680788125	2.5249396804913
5.05120808471362	2.52478007773357
5.05468936154599	2.52461974020393
5.05817063837836	2.52445866790181
5.06165191521073	2.52429685972851
5.0651331920431	2.52413431535745
5.06861446887547	2.52397108950928
5.07209574570784	2.52380778470961
5.07557702254021	2.52364440072944
5.07905829937258	2.52348094617662
5.08253957620495	2.52331749076646
5.08602085303732	2.52315403578748
5.08950212986969	2.52299058143942
5.09298340670206	2.52282737914405
5.09646468353443	2.52266445323437
5.0999459603668	2.52250180381759
5.10342723719917	2.52233943132326
5.10690851403154	2.52217733575171
5.11038979086391	2.52201551718507
5.11387106769628	2.52185397541307
5.11735234452865	2.52169271043569
5.12083362136102	2.52153172200948
5.12431489819339	2.52137100966008
5.12779617502575	2.5212105733875
5.13127745185813	2.52105041345939
5.1347587286905	2.52089052954967
5.13824000552286	2.52073092165837
5.14172128235523	2.52057159000189
5.1452025591876	2.52041253429207
5.14868383601997	2.52025375452892
5.15216511285234	2.52009525076528
5.15564638968471	2.51993702267045
5.15912766651708	2.51977907024443
5.16260894334945	2.51962139400788
5.16609022018182	2.51946399451963
5.16957149701419	2.51930687177968
5.17305277384656	2.51915002570147
5.17653405067893	2.51899345620039
5.1800153275113	2.51883716327642
5.18349660434367	2.51868114715971
5.18697788117604	2.51852540799211
5.19045915800841	2.51836994577362
5.19394043484078	2.51821476048437
5.19742171167315	2.51805985186739
5.20090298850552	2.51790521992268
5.20438426533789	2.51775086505904
5.20786554217026	2.51759678729816
5.21134681900263	2.51744298664006
5.214828095835	2.51728946264258
5.21830937266737	2.51713621505801
5.22179064949974	2.51698324388633
5.22527192633211	2.51683054855834
5.22875320316448	2.51667812878853
5.23223447999685	2.51652598457691
5.23571575682922	2.51637411630481
5.23919703366158	2.51622252387135
5.24267831049395	2.51607120727652
5.24615958732632	2.5159201677562
5.24964086415869	2.51576940564606
5.25312214099106	2.51561892094609
5.25660341782343	2.51546870553767
5.2600846946558	2.51531875813447
5.26356597148817	2.51516907873647
5.26704724832054	2.51501941631964
5.27052852515291	2.51486974637882
5.27400980198528	2.514720068914
5.27749107881765	2.51457040214641
5.28097235565002	2.51442074949648
5.28445363248239	2.5142711109676
5.28793490931476	2.51412158671115
5.29141618614713	2.51397218804803
5.2948974629795	2.51382291496892
5.29837873981187	2.5136737665768
5.30186001664424	2.51352474283585
5.30534129347661	2.51337584386695
5.30882257030898	2.5132270695948
5.31230384714135	2.51307842001939
5.31578512397372	2.51292989532453
5.31926640080609	2.51278149661542
5.32274767763846	2.51263322389205
5.32622895447083	2.5124850772801
5.3297102313032	2.51233705715367
5.33319150813557	2.51218916351276
5.33667278496794	2.51204139645521
5.3401540618003	2.51189375635542
5.34363533863267	2.51174624321337
5.34711661546504	2.51159885691532
5.35059789229741	2.51145159710518
5.35407916912978	2.51130446378295
5.35756044596215	2.51115745686514
5.36104172279452	2.51101057612579
5.36452299962689	2.51086382156488
5.36800427645926	2.51071719312276
5.37148555329163	2.51057069057563
5.374966830124	2.51042431392349
5.37844810695637	2.51027806354029
5.38192938378874	2.51013193986148
5.38541066062111	2.50998594288706
5.38889193745348	2.50984007225286
5.39237321428585	2.50969432754735
5.39585449111822	2.5095487087705
5.39933576795059	2.50940321618872
5.40281704478296	2.50925785001252
5.40629832161533	2.50911261024191
5.4097795984477	2.50896749721094
5.41326087528007	2.50882251109792
5.41674215211244	2.50867765190285
5.42022342894481	2.50853291888829
5.42370470577718	2.5083883116825
5.42718598260955	2.5082438302855
5.43066725944192	2.50809947458051
5.43414853627429	2.5079552445226
5.43762981310666	2.50781114011174
5.44111108993903	2.50766716174066
5.4445923667714	2.50752330951465
5.44807364360376	2.50737958343372
5.45155492043614	2.50723596434526
5.45503619726851	2.50709244866036
5.45851747410087	2.50694903637903
5.46199875093324	2.50680562811199
5.46548002776561	2.50666221256684
5.46896130459798	2.50651878974358
5.47244258143035	2.50637538221847
5.47592385826272	2.50623199063924
5.47940513509509	2.50608861688315
5.48288641192746	2.50594531215298
5.48636768875983	2.5058020764487
5.4898489655922	2.50565890976053
5.49333024242457	2.50551581194972
5.49681151925694	2.50537278301625
5.50029279608931	2.50522982305033
5.50377407292168	2.5050869325842
5.50725534975405	2.50494411161786
5.51073662658642	2.50480135981866
5.51421790341879	2.50465867599473
5.51769918025116	2.50451606014608
5.52118045708353	2.50437351216371
5.5246617339159	2.50423103186422
5.52814301074827	2.5040886192476
5.53162428758064	2.50394627456521
5.53510556441301	2.50380399834432
5.53858684124538	2.50366179058491
5.54206811807775	2.50351965142299
5.54554939491012	2.50337758121196
5.54903067174249	2.50323557995184
5.55251194857486	2.50309364742219
5.55599322540723	2.50295178339237
5.55947450223959	2.50280998786237
5.56295577907196	2.50266826170653
5.56643705590433	2.50252660575605
5.5699183327367	2.50238502001095
5.57339960956907	2.50224350372947
5.57688088640144	2.50210205643776
5.58036216323381	2.50196067813583
5.58384344006618	2.50181936856982
5.58732471689855	2.50167812770517
5.59080599373092	2.50153695554188
5.59428727056329	2.50139585248429
5.59776854739566	2.50125481876219
5.60124982422803	2.50111385437558
5.6047311010604	2.50097295931772
5.60821237789277	2.50083213360619
5.61169365472514	2.50069137724099
5.61517493155751	2.50055068992773
5.61865620838988	2.50041007166793
5.62213748522225	2.5002695224616
5.62561876205462	2.50012904309404
5.62910003888699	2.49998863372766
5.63258131571936	2.49984829435831
5.63606259255173	2.49970802456068
5.6395438693841	2.49956782430626
5.64302514621647	2.49942769353607
5.64650642304884	2.49928760986873
5.64998769988121	2.49914757269233
5.65346897671358	2.4990075800925
5.65695025354595	2.49886758185064
5.66043153037832	2.49872757796674
5.66391280721068	2.49858751521748
5.66739408404306	2.49844722277468
5.67087536087542	2.49830670063835
5.67435663770779	2.498165857991
5.67783791454016	2.49802449079155
5.68131919137253	2.49788259904001
5.6848004682049	2.497740182602
5.68828174503727	2.4975972417421
5.69176302186964	2.49745377646031
5.69524429870201	2.49730978730918
5.69872557553438	2.49716527522698
5.70220685236675	2.49702024021369
5.70568812919912	2.49687468187912
5.70916940603149	2.49672859976782
5.71265068286386	2.49658199387979
5.71613195969623	2.49643486512249
5.7196132365286	2.4962872142877
5.72309451336097	2.49613904137542
5.72657579019334	2.49599034528516
5.73005706702571	2.49584112558293
5.73353834385808	2.49569138226871
5.73701962069045	2.49554111532106
5.74050089752282	2.49539032454101
5.74398217435519	2.49523900992855
5.74746345118756	2.49508717156156
5.75094472801993	2.49493480970524
5.7544260048523	2.49478192435959
5.75790728168467	2.49462851503471
5.76138855851704	2.49447458186691
5.76486983534941	2.49432012485619
5.76835111218177	2.49416514481636
5.77183238901415	2.49400964181419
5.77531366584652	2.49385361581677
5.77879494267888	2.49369706589681
5.78227621951125	2.49353999207952
5.78575749634362	2.49338239432775
5.78923877317599	2.49322427286057
5.79272005000836	2.4930656277433
5.79620132684073	2.49290645897789
5.7996826036731	2.49274676671137
5.80316388050547	2.49258655094948
5.80664515733784	2.49242581160686
5.81012643417021	2.49226454855954
5.81360771100258	2.49210276180751
5.81708898783495	2.49194045099412
5.82057026466732	2.49177761581475
5.82405154149969	2.49161425626941
5.82753281833206	2.49145037263277
5.83101409516443	2.4912859654824
5.8344953719968	2.4911210348183
5.83797664882917	2.49095563413147
5.84145792566154	2.49078993453216
5.84493920249391	2.49062393602038
5.84842047932628	2.49045772866093
5.85190175615865	2.49029151567081
5.85538303299102	2.49012529705001
5.85886430982339	2.48995907699741
5.86234558665576	2.48979285838992
5.86582686348813	2.48962664122756
5.8693081403205	2.4894604285411
5.87278941715287	2.4892942213106
5.87627069398524	2.48912801953605
5.87975197081761	2.48896182308067
5.88323324764997	2.48879563208474
5.88671452448234	2.48862944654825
5.89019580131471	2.48846326598774
5.89367707814708	2.48829708998457
5.89715835497945	2.48813091853875
5.90063963181182	2.48796475196284
5.90412090864419	2.48779859085526
5.90760218547656	2.48763243522259
5.91108346230893	2.48746628502865
5.9145647391413	2.48730014012881
5.91804601597367	2.48713400052475
5.92152729280604	2.48696786681117
5.92500856963841	2.48680173912342
5.92848984647078	2.48663561730757
5.93197112330315	2.48646950174095
5.93545240013552	2.48630339257092
5.93893367696789	2.486137289573
5.94241495380026	2.48597119137308
5.94589623063263	2.48580509793966
5.949377507465	2.48563900919052
5.95285878429737	2.48547292593714
5.95634006112974	2.48530684817953
5.95982133796211	2.48514077573777
5.96330261479448	2.48497470861674
5.96678389162685	2.48480864681644
5.97026516845922	2.48464259043191
5.97374644529159	2.48447653955518
5.97722772212396	2.48431049418623
5.98070899895633	2.48414445380214
5.98419027578869	2.48397841820355
5.98767155262107	2.48381238739044
5.99115282945343	2.48364636178815
5.9946341062858	2.48348034224954
5.99811538311817	2.48331432877462
6.00159665995054	2.48314832035148
6.00507793678291	2.4829823163612
6.00855921361528	2.48281631680375
6.01204049044765	2.4826503217191
6.01552176728002	2.48248433088774
6.01900304411239	2.48231834430967
6.02248432094476	2.482152362702
6.02596559777713	2.48198638662706
6.0294468746095	2.48182041608488
6.03292815144187	2.48165444659088
6.03640942827424	2.48148847592116
6.03989070510661	2.48132250405523
6.04337198193898	2.48115652730207
6.04685325877135	2.48099054427797
6.05033453560372	2.48082459368154
6.05381581243609	2.48065891139997
6.05729708926846	2.48049349754672
6.06077836610083	2.48032837901782
6.0642596429332	2.48016364867989
6.06774091976557	2.47999930650577
6.07122219659794	2.47983535249604
6.07470347343031	2.47967178765958
6.07818475026268	2.47950861206141
6.08166602709505	2.47934582563307
6.08514730392742	2.47918342790643
6.08862858075979	2.4790214188815
6.09210985759216	2.47885979832883
6.09559113442453	2.47869856597986
6.09907241125689	2.47853772183456
6.10255368808926	2.47837726631676
6.10603496492163	2.4782172003777
6.109516241754	2.47805752401737
6.11299751858637	2.47789823756547
6.11647879541874	2.47773934175019
6.11996007225111	2.47758083657152
6.12344134908348	2.47742272168054
6.12692262591585	2.47726499713448
6.13040390274822	2.47710766293334
6.13388517958059	2.47695071734314
6.13736645641296	2.47679416021496
6.14084773324533	2.4766379915488
6.1443290100777	2.4764822113894
6.14781028691007	2.47632681965242
6.15129156374244	2.47617181633788
6.15477284057481	2.47601720237673
6.15825411740718	2.47586297823715
6.16173539423955	2.47570914382213
6.16521667107192	2.47555569777252
6.16869794790429	2.47540264008314
6.17217922473666	2.47524997085334
6.17566050156903	2.47509769141446
6.1791417784014	2.47494580205511
6.18262305523377	2.47479430262086
6.18610433206614	2.47464319231688
6.18958560889851	2.47449247107244
6.19306688573088	2.47434213851745
6.19654816256325	2.47419219387863
6.20002943939562	2.47404263715408
6.20351071622798	2.47389346881398
6.20699199306035	2.47374469021133
6.21047326989272	2.47359630136283
6.21395454672509	2.47344830261603
6.21743582355746	2.47330069462117
6.22091710038983	2.47315347737825
6.2243983772222	2.47300661142951
6.22787965405457	2.47285986077622
6.23136093088694	2.47271322541836
6.23484220771931	2.47256667758428
6.23832348455168	2.47242012382217
6.24180476138405	2.47227356413203
6.24528603821642	2.47212708081234
6.24876731504879	2.47198069875941
6.25224859188116	2.47183441797323
6.25572986871353	2.47168825825063
6.2592111455459	2.47154222294821
6.26269242237827	2.47139631206599
6.26617369921064	2.47125052641993
6.26965497604301	2.47110486629464
6.27313625287538	2.47095933167866
6.27661752970775	2.47081392200915
6.28009880654012	2.47066863707245
6.28358008337249	2.47052347692771
6.28706136020486	2.47037844187507
6.29054263703723	2.47023353185577
6.2940239138696	2.47008874687058
6.29750519070197	2.46994408738642
6.30098646753434	2.46979955357943
6.3044677443667	2.46965514512047
6.30794902119908	2.46951086321298
6.31143029803144	2.46936670831828
6.31491157486381	2.46922267976414
6.31839285169618	2.46907877638361
6.32187412852855	2.46893499816006
6.32535540536092	2.46879134539458
6.32883668219329	2.46864781808436
6.33231795902566	2.46850441622332
6.33579923585803	2.4683611398213
6.3392805126904	2.46821799016445
6.34276178952277	2.46807496725277
6.34624306635514	2.46793207129931
6.34972434318751	2.46778930191276
6.35320562001988	2.46764665909312
6.35668689685225	2.4675041428799
6.36016817368462	2.46736175372358
6.36364945051699	2.46721949162415
6.36713072734936	2.46707735589915
6.37061200418173	2.4669353471253
6.3740932810141	2.4667934653026
6.37757455784647	2.46665170937616
6.38105583467884	2.46651007865453
6.38453711151121	2.46636857309515
6.38801838834358	2.46622719133252
6.39149966517595	2.46608593304473
6.39498094200832	2.46594479829388
6.39846221884069	2.46580378824144
6.40194349567306	2.46566290341362
6.40542477250543	2.46552214395198
6.4089060493378	2.46538151121261
6.41238732617017	2.46524100561035
6.41586860300254	2.46510062694809
6.4193498798349	2.46496029250941
6.42283115666727	2.46481997739664
6.42631243349964	2.46467968135381
6.42979371033201	2.46453938428471
6.43327498716438	2.4643990829292
6.43675626399675	2.46425875033184
6.44023754082912	2.46411835991801
6.44371881766149	2.46397791165562
6.44720009449386	2.46383740412316
6.45068137132623	2.46369683667092
6.4541626481586	2.46355620929888
6.45764392499097	2.46341552117796
6.46112520182334	2.46327477156861
6.46460647865571	2.46313396047084
6.46808775548808	2.46299308800776
6.47156903232045	2.46285215420897
6.47505030915282	2.46271115907445
6.47853158598519	2.46257010237371
6.48201286281756	2.46242898478358
6.48549413964993	2.46228780630406
6.4889754164823	2.46214656698546
6.49245669331467	2.46200526784259
6.49593797014704	2.46186390891331
6.49941924697941	2.46172249033197
6.50290052381178	2.46158101178283
6.50638180064415	2.46143947326619
6.50986307747652	2.46129787487067
6.51334435430889	2.46115621665952
6.51682563114126	2.46101449850411
6.52030690797363	2.46087271974758
6.52378818480599	2.46073088023688
6.52726946163836	2.46058898008825
6.53075073847073	2.46044701961604
6.5342320153031	2.46030499885606
6.53771329213547	2.46016291751552
6.54119456896784	2.46002077630928
6.54467584580021	2.45987857541786
6.54815712263258	2.45973631430877
6.55163839946495	2.45959399315031
6.55511967629732	2.45945161197574
6.55860095312969	2.45930917041006
6.56208222996206	2.45916666927545
6.56556350679443	2.4590241085719
6.5690447836268	2.45888148847641
6.57252606045917	2.45873880866333
6.57600733729154	2.45859606913266
6.57948861412391	2.45845326933823
6.58296989095628	2.45831040873107
6.58645116778865	2.45816748731118
6.58993244462102	2.45802450527545
6.59341372145339	2.45788146304122
6.59689499828576	2.45773836061677
6.60037627511813	2.4575951984087
6.6038575519505	2.45745197677831
6.60733882878287	2.45730869548746
6.61082010561524	2.45716538014812
6.61430138244761	2.45702205674664
6.61778265927998	2.45687871469703
6.62126393611235	2.45673532376236
6.62474521294472	2.45659188488535
6.62822648977709	2.45644825201884
6.63170776660945	2.45630415526462
6.63518904344182	2.45615959495685
6.6386703202742	2.45601457102638
6.64215159710656	2.4558690832651
6.64563287393893	2.45572313164058
6.6491141507713	2.45557671606866
6.65259542760367	2.45542983704055
6.65607670443604	2.45528249462701
6.65955798126841	2.45513468836883
6.66303925810078	2.4549864186431
6.66652053493315	2.45483768546022
6.67000181176552	2.45468848852785
6.67348308859789	2.45453882732737
6.67696436543026	2.45438870185879
6.68044564226263	2.45423811151893
6.683926919095	2.45408705620443
6.68740819592737	2.45393553591528
6.69088947275974	2.45378355098508
6.69437074959211	2.45363110176735
6.69785202642448	2.4534781883301
6.70133330325685	2.45332481162424
6.70481458008922	2.45317097145035
6.70829585692159	2.45301666766578
6.71177713375396	2.4528618998206
6.71525841058633	2.45270666825252
6.7187396874187	2.45255097306614
6.72222096425107	2.45239481508686
6.72570224108344	2.4522381947311
6.72918351791581	2.45208111201071
6.73266479474818	2.45192356736383
6.73614607158055	2.45176556100671
6.73962734841291	2.45160709261087
6.74310862524528	2.45144816156177
6.74658990207765	2.45128876778272
6.75007117891002	2.45112891118624
6.75355245574239	2.45096859211069
6.75703373257476	2.45080781062456
6.76051500940713	2.45064656650184
6.7639962862395	2.45048485963216
6.76747756307187	2.45032269001552
6.77095883990424	2.45016005638477
6.77444011673661	2.44999695822234
6.77792139356898	2.44983339552823
6.78140267040135	2.44966936775621
6.78488394723372	2.44950487614138
6.78836522406609	2.44933992068372
6.79184650089846	2.44917451236117
6.79532777773083	2.44900868285009
6.7988090545632	2.44884243212076
6.80229033139557	2.44867590591414
6.80577160822794	2.44850937489838
6.80925288506031	2.44834284826764
6.81273416189268	2.44817636440894
6.81621543872505	2.44800992340649
6.81969671555742	2.44784357378588
6.82317799238979	2.44767742970613
6.82665926922216	2.44751149123568
6.83014054605453	2.44734575851377
6.8336218228869	2.44718023220471
6.83710309971927	2.44701491255333
6.84058437655164	2.44684979956054
6.84406565338401	2.44668489348173
6.84754693021637	2.44652019440008
6.85102820704874	2.44635570199739
6.85450948388111	2.44619141667775
6.85799076071348	2.4460273385431
6.86147203754585	2.44586346771807
6.86495331437822	2.44569980404582
6.86843459121059	2.4455363475173
6.87191586804296	2.44537309706505
6.87539714487533	2.44521005141339
6.8788784217077	2.44504721056229
6.88235969854007	2.44488457433011
6.88584097537244	2.44472214343678
6.88932225220481	2.44455991787511
6.89280352903718	2.44439789737518
6.89628480586955	2.44423608164408
6.89976608270192	2.44407447060453
6.90324735953429	2.44391306380394
6.90672863636666	2.44375186122174
6.91020991319903	2.44359086290241
6.9136911900314	2.4434300693029
6.91717246686377	2.44326948079867
6.92065374369614	2.44310909720088
6.92413502052851	2.44294891826842
6.92761629736088	2.44278894406757
6.93109757419325	2.44262917541659
6.93457885102562	2.44246961345228
6.93806012785799	2.44231025828522
6.94154140469036	2.44215110871472
6.94502268152273	2.44199216512997
6.9485039583551	2.44183342789791
6.95198523518746	2.44167489653967
6.95546651201983	2.44151657162304
6.95894778885221	2.44135845325642
[truncated: 13,000 more rows]
