# Supplementary material for: The reverse quantum limit and its implications for unconventional quantum oscillations in YbB12
Source: Nat Commun. 2024 Feb 21;15:1607. doi: 10.1038/s41467-024-45801-2 (PMC10881586; doi:10.1038/s41467-024-45801-2)
Supplement: Supplementary file 3 — Source Data [file 41467_2024_45801_MOESM3_ESM.zip › Source_Data/RvH_fixedT/RvH_0p91K.csv]

-0.000711923408542667	2.63732204076298
0.00277040959553044	2.63786482088355
0.00625274259960356	2.63841040741456
0.00973507560367667	2.6389584996692
0.0132174086077498	2.63950830019655
0.0166997416118229	2.64005906355845
0.020182074615896	2.64061069657736
0.0236644076199691	2.64116311772293
0.0271467406240422	2.64171625534729
0.0306290736281153	2.64226979061684
0.0341114066321885	2.64282337986145
0.0375937396362616	2.64337701858321
0.0410760726403347	2.64393070277045
0.0445584056444078	2.64448442883379
0.0480407386484809	2.64503812392765
0.051523071652554	2.64559161389367
0.0550054046566271	2.64614491374118
0.0584877376607002	2.64669803705008
0.0619700706647733	2.64725099613703
0.0654524036688465	2.64780380135876
0.0689347366729196	2.64835641191726
0.0724170696769927	2.64890884050798
0.0758994026810658	2.64946109874588
0.0793817356851389	2.650013197278
0.082864068689212	2.65056514588226
0.0863464016932851	2.65111700155478
0.0898287346973582	2.65057574141644
0.0933110677014314	2.65195347314605
0.0967934007055045	2.65326314434759
0.100275733709578	2.6545390672193
0.103758066713651	2.65578291868018
0.107240399717724	2.65700928121331
0.110722732721797	2.6582181548187
0.11420506572587	2.65941173242896
0.117687398729943	2.66059492723053
0.121169731734016	2.66176773922342
0.124652064738089	2.66293038270204
0.128134397742162	2.66408687938752
0.131616730746236	2.66523727474424
0.135099063750309	2.66638156877221
0.138581396754382	2.66752016147761
0.142063729758455	2.66865537832528
0.145546062762528	2.66978732226863
0.149028395766601	2.67091599330764
0.152510728770674	2.67204139144232
0.155993061774747	2.67316500517043
0.15947539477882	2.67428708430442
0.162957727782894	2.67540785998171
0.166440060786967	2.67652733220231
0.16992239379104	2.67764583267211
0.173404726795113	2.67876407830652
0.176887059799186	2.67988206910556
0.180369392803259	2.68100015398235
0.183851725807332	2.68211834280939
0.187334058811405	2.68323694776479
0.190816391815478	2.68435631361509
0.194298724819552	2.6854764403603
0.197781057823625	2.68659479418171
0.201263390827698	2.68771029573313
0.204745723831771	2.68882311883267
0.208228056835844	2.68993348019072
0.211710389839917	2.69104137980726
0.21519272284399	2.69213420586511
0.218675055848063	2.6931978716282
0.222157388852136	2.69423243140352
0.22563972185621	2.69523802637593
0.229122054860283	2.69621465654544
0.232604387864356	2.69716231175544
0.236086720868429	2.69808096709682
0.239569053872502	2.69897062330899
0.243051386876575	2.69983132634205
0.246533719880648	2.70066307619599
0.250016052884721	2.70146586711946
0.253498385888795	2.7022396680627
0.256980718892868	2.70298447902572
0.260463051896941	2.70370025200805
0.263945384901014	2.70438696586189
0.267427717905087	2.70504461778227
0.27091005090916	2.7056731722003
0.274392383913233	2.706272629116
0.277874716917306	2.70684293614181
0.281357049921379	2.70738399211666
0.284839382925453	2.707895795439
0.288321715929526	2.70837830838827
0.291804048933599	2.70883153096445
0.295286381937672	2.70925546316755
0.298768714941745	2.70964989070315
0.302251047945818	2.71001480634768
0.305733380949891	2.71035017240923
0.309215713953964	2.71065598888782
0.312698046958037	2.71093225578343
0.316180379962111	2.71117880476685
0.319662712966184	2.7113955277105
0.323145045970257	2.71158238965754
0.32662737897433	2.71173939060798
0.330109711978403	2.71186653056182
0.333592044982476	2.71196371895709
0.337074377986549	2.71203071518844
0.340556710990622	2.71206749070383
0.344039043994695	2.71207404550324
0.347521376998769	2.71205037958669
0.351003710002842	2.71199649295416
0.354486043006915	2.71191202092716
0.357968376010988	2.71179693165491
0.361450709015061	2.71165122513742
0.364933042019134	2.71147490137468
0.368415375023207	2.7112679603667
0.37189770802728	2.71103291280661
0.375380041031353	2.71077082470793
0.378862374035427	2.71048169607066
0.3823447070395	2.7101655268948
0.385827040043573	2.70982231718035
0.389309373047646	2.70946464881381
0.392791706051719	2.70910660511532
0.396274039055792	2.70874818608488
0.399756372059865	2.70838939172249
0.403238705063938	2.70803021507516
0.406721038068011	2.707670639348
0.410203371072085	2.7073106894501
0.413685704076158	2.70695036538146
0.417168037080231	2.70658966714207
0.420650370084304	2.70622857782607
0.424132703088377	2.70586708973006
0.42761503609245	2.70550523390377
0.431097369096523	2.7051430103472
0.434579702100596	2.70478041906036
0.438062035104669	2.70441743396472
0.441544368108743	2.70405405650083
0.445026701112816	2.70369032223755
0.448509034116889	2.70332623117488
0.451991367120962	2.70296177344878
0.455473700125035	2.70259693319069
0.458956033129108	2.70223171200217
0.462438366133181	2.70186614760378
0.465920699137254	2.70150023999553
0.469403032141327	2.70113396892777
0.472885365145401	2.70076733095791
0.476367698149474	2.70040032846371
0.479850031153547	2.70003299913708
0.48333236415762	2.69966533465666
0.486814697161693	2.699297320416
0.490297030165766	2.69892895641508
0.493779363169839	2.69856024782812
0.497261696173912	2.69819122961193
0.500744029177985	2.69782188316475
0.504226362182059	2.69745220658852
0.507708695186132	2.69708219988322
0.511191028190205	2.69671187251679
0.514673361194278	2.69633922718997
0.518155694198351	2.69596212574548
0.521638027202424	2.69558056818332
0.525120360206497	2.69519455450348
0.52860269321057	2.69480294094265
0.532085026214643	2.69439509727831
0.535567359218717	2.69397102351049
0.53904969222279	2.69353071963917
0.542532025226863	2.69307418566436
0.546014358230936	2.69260133385647
0.549496691235009	2.69211213872136
0.552979024239082	2.69160660025901
0.556461357243155	2.69108471846943
0.559943690247228	2.69054643481486
0.563426023251302	2.68999169663462
0.566908356255375	2.68942050734464
0.570390689259448	2.68883286694492
0.573873022263521	2.68822876005556
0.577355355267594	2.68760807952855
0.580837688271667	2.68697085231539
0.58432002127574	2.6863170784161
0.587802354279813	2.68564675783067
0.591284687283886	2.68495978227765
0.594767020287959	2.68425614958432
0.598249353292033	2.68353587320544
0.601731686296106	2.68279895314102
0.605214019300179	2.68204531436159
0.608696352304252	2.68127490857231
0.612178685308325	2.6804877618517
0.615661018312398	2.67968387556419
0.619143351316471	2.67886320369394
0.622625684320544	2.67802567498791
0.626108017324617	2.67717129931018
0.62959035032869	2.67630009252927
0.633072683332764	2.67541203121301
0.636555016336837	2.6745070221759
0.64003734934091	2.67358506541795
0.643519682344983	2.67264618118879
0.647002015349056	2.67169036937758
0.650484348353129	2.67071752801678
0.653966681357202	2.6697276571064
0.657449014361275	2.66872076496777
0.660931347365349	2.66769686620737
0.664413680369422	2.6666558662097
0.667896013373495	2.66559775310683
0.671378346377568	2.66452252689874
0.674860679381641	2.66343020618719
0.678343012385714	2.66232071797154
0.681825345389787	2.66119403931291
0.68530767839386	2.66005017021129
0.688790011397933	2.65889113651799
0.692272344402007	2.65771900581347
0.69575467740608	2.65653374223335
0.699237010410153	2.65533534577764
0.702719343414226	2.65412497597505
0.706201676418299	2.65291323046165
0.709684009422372	2.65170007010919
0.713166342426445	2.65048549491767
0.716648675430518	2.64926950488709
0.720131008434592	2.64805216733316
0.723613341438665	2.64683348109471
0.727095674442738	2.64561344617175
0.730578007446811	2.64439206256428
0.734060340450884	2.64316934718962
0.737542673454957	2.64194533717636
0.74102500645903	2.64072003252451
0.744507339463103	2.63949343323406
0.747989672467176	2.63826551404198
0.751472005471249	2.63703633995158
0.754954338475323	2.63580591096285
0.758436671479396	2.6345742270758
0.761919004483469	2.63334125244712
0.765401337487542	2.63210705091528
0.768883670491615	2.63087164155889
0.772366003495688	2.62963502437796
0.775848336499761	2.62839716291698
0.779330669503834	2.627158088888
0.782813002507908	2.62591785058585
0.786295335511981	2.62467644801055
0.789777668516054	2.62343845262147
0.793260001520127	2.62220877689801
0.7967423345242	2.62098749209318
0.800224667528273	2.61977459820698
0.803707000532346	2.61857780505786
0.807189333536419	2.61740404743707
0.810671666540492	2.61625341853008
0.814153999544565	2.6151259183369
0.817636332548639	2.61402154444072
0.821118665552712	2.61294029868045
0.824600998556785	2.61188228302361
0.828083331560858	2.6108474974702
0.831565664564931	2.60983593931601
0.835047997569004	2.60884760715487
0.838530330573077	2.60788259560229
0.84201266357715	2.60694091652621
0.845494996581224	2.60602256715698
0.848977329585297	2.605127546551
0.85245966258937	2.604255929607
0.855941995593443	2.60340773926387
0.859424328597516	2.6025829724897
0.862906661601589	2.6017816287396
0.866388994605662	2.60100377859041
0.869871327609735	2.60024945790649
0.873353660613808	2.59951866332563
0.876835993617882	2.59881139471768
0.880318326621955	2.59812770664732
0.883800659626028	2.59746763789884
0.887282992630101	2.59683118502812
0.890765325634174	2.59621834803514
0.894247658638247	2.59562917045932
0.89772999164232	2.59506369151592
0.901212324646393	2.59452190865615
0.904694657650466	2.59400382188001
0.908176990654539	2.59350947280795
0.911659323658613	2.59303890582341
0.915141656662686	2.5925921192157
0.918623989666759	2.59216911298483
0.922106322670832	2.59176992777373
0.925588655674905	2.5913946107962
0.929070988678978	2.59104316052202
0.932553321683051	2.59071557695119
0.936035654687124	2.59041189592702
0.939517987691198	2.59013215954841
0.943000320695271	2.58987636694505
0.946482653699344	2.58964451811692
0.949964986703417	2.58943664951954
0.95344731970749	2.58925280170601
0.956929652711563	2.5890929744312
0.960411985715636	2.58895716769513
0.963894318719709	2.58884080972497
0.967376651723783	2.58873903173847
0.970858984727856	2.58865183373564
0.974341317731929	2.58857921571646
0.977823650736002	2.58851346695304
0.981305983740075	2.58844767423745
0.984788316744148	2.5883818375697
0.988270649748221	2.58831595694979
0.991752982752294	2.5882500332043
0.995235315756367	2.5881840667507
0.99871764876044	2.588118057589
1.00219998176451	2.58805200571921
1.00568231476859	2.58798591152842
1.00916464777266	2.58791977577899
1.01264698077673	2.58785359847089
1.01612931378081	2.58778737954053
1.01961164678488	2.58772111930272
1.02309397978895	2.58765481870104
1.02657631279303	2.58758847773549
1.0300586457971	2.58752209560768
1.03354097880117	2.58745567327154
1.03702331180524	2.58738921127194
1.04050564480932	2.5873227096089
1.04398797781339	2.58725528378453
1.04747031081746	2.58718618511122
1.05095264382154	2.58711541371909
1.05443497682561	2.58704296960816
1.05791730982968	2.58696765074054
1.06139964283376	2.58688918279929
1.06488197583783	2.58680756578442
1.0683643088419	2.58672279873163
1.07184664184598	2.58663487294149
1.07532897485005	2.58654379096275
1.07881130785412	2.58644955279542
1.0822936408582	2.5863521542844
1.08577597386227	2.58625158978414
1.08925830686634	2.58614786100535
1.09274063987041	2.58604096794802
1.09622297287449	2.58593090488681
1.09970530587856	2.58581767102606
1.10318763888263	2.585701267896
1.10666997188671	2.58558169549663
1.11015230489078	2.58545894452772
1.11363463789485	2.58533301722207
1.11711697089893	2.58520391445002
1.120599303903	2.58507163310148
1.12408163690707	2.58493616604462
1.12756396991115	2.58479751604375
1.13104630291522	2.58465568334401
1.13452863591929	2.5845106623461
1.13801096892336	2.58436245005071
1.14149330192744	2.58421104877655
1.14497563493151	2.58405645852363
1.14845796793558	2.58389867088467
1.15194030093966	2.5837376864272
1.15542263394373	2.5835735070001
1.1589049669478	2.58340612983537
1.16238729995188	2.58323554851762
1.16586963295595	2.58306176463706
1.16935196596002	2.58288477949076
1.1728342989641	2.58270458786123
1.17631663196817	2.58252118694006
1.17979896497224	2.58233457904434
1.18328129797632	2.58214476476748
1.18676363098039	2.58195173570458
1.19024596398446	2.58175549191926
1.19372829698853	2.58155603586636
1.19721062999261	2.58135336433534
1.20069296299668	2.58114747184513
1.20417529600075	2.58093835919412
1.20765762900483	2.5807260284603
1.2111399620089	2.58051047318059
1.21462229501297	2.58029169109003
1.21810462801705	2.58007056668651
1.22158696102112	2.57984785102267
1.22506929402519	2.5796235367373
1.22855162702927	2.57939762383041
1.23203396003334	2.57917131468383
1.23551629303741	2.57894488353769
1.23899862604149	2.57871832694751
1.24248095904556	2.57849164587759
1.24596329204963	2.57826484980014
1.2494456250537	2.57803793207569
1.25292795805778	2.5778108919495
1.25641029106185	2.57758373357667
1.25989262406592	2.57735646141756
1.26337495707	2.57712907011054
1.26685729007407	2.57690155965559
1.27033962307814	2.57667393577808
1.27382195608222	2.5764461959236
1.27730428908629	2.57621833787757
1.28078662209036	2.57599036163999
1.28426895509444	2.57576264452306
1.28775128809851	2.57553801881192
1.29123362110258	2.57531648450657
1.29471595410665	2.57509804471711
1.29819828711073	2.57488359517763
1.3016806201148	2.57467391268738
1.30516295311887	2.57446899724635
1.30864528612295	2.57426885445382
1.31212761912702	2.57407348809944
1.31560995213109	2.5738828982034
1.31909228513517	2.57369708476571
1.32257461813924	2.5735160563803
1.32605695114331	2.57333981367857
1.32953928414739	2.57316835666054
1.33302161715146	2.57300168809418
1.33650395015553	2.57283981474456
1.33998628315961	2.57268273668265
1.34346861616368	2.57253045390845
1.34695094916775	2.57238297174332
1.35043328217182	2.57224029326777
1.3539156151759	2.57210241848178
1.35739794817997	2.57196934743581
1.36088028118404	2.57184108884202
1.36436261418812	2.57171764281611
1.36784494719219	2.5715990093581
1.37132728019626	2.57148519176436
1.37480961320034	2.57137619590081
1.37829194620441	2.57127202176746
1.38177427920848	2.57117266936432
1.38525661221256	2.57107814544411
1.38873894521663	2.57098845243143
1.3922212782207	2.57090359032628
1.39570361122478	2.57082356017818
1.39918594422885	2.57074836975846
1.40266827723292	2.57067801906713
1.40615061023699	2.57061250810418
1.40963294324107	2.57055184060847
1.41311527624514	2.57049602017727
1.41659760924921	2.57044504681057
1.42007994225329	2.57039892053187
1.42356227525736	2.5703576483053
1.42704460826143	2.57032123088561
1.43052694126551	2.57028966827279
1.43400927426958	2.57026296300165
1.43749160727365	2.57024112065345
1.44097394027773	2.57022414122817
1.4444562732818	2.57021202474378
1.44793860628587	2.57020477683757
1.45142093928995	2.57020239972412
1.45490327229402	2.57020489340343
1.45838560529809	2.57021189009769
1.46186793830216	2.57022055783319
1.46535027130624	2.57023089660991
1.46883260431031	2.57024290644051
1.47231493731438	2.57025569901541
1.47579727031846	2.57026849753537
1.47927960332253	2.57028130200041
1.4827619363266	2.57029411263005
1.48624426933068	2.57030692912874
1.48972660233475	2.57031975147628
1.49320893533882	2.5703325796972
1.4966912683429	2.57034541399451
1.50017360134697	2.57035825407873
1.50365593435104	2.57037109994985
1.50713826735511	2.57038395181285
1.51062060035919	2.57039680946882
1.51410293336326	2.57040967284679
1.51758526636733	2.57042250976438
1.52106759937141	2.57043502341864
1.52454993237548	2.57044721353747
1.52803226537955	2.57045908012087
1.53151459838363	2.57047056845163
1.5349969313877	2.57048164543103
1.53847926439177	2.57049231094336
1.54196159739585	2.57050256496167
1.54544393039992	2.57051240725561
1.54892626340399	2.57052183744032
1.55240859640807	2.57053085551581
1.55589092941214	2.57053946135275
1.55937326241621	2.57054765460437
1.56285559542028	2.57055543511104
1.56633792842436	2.57056280282534
1.56982026142843	2.57056975754085
1.5733025944325	2.57057629884742
1.57678492743658	2.57058242674507
1.58026726044065	2.57058814110987
1.58374959344472	2.5705934416894
1.5872319264488	2.57059832833086
1.59071425945287	2.57060280097648
1.59419659245694	2.57060685948719
1.59767892546102	2.57061050353833
1.60116125846509	2.5706137331299
1.60464359146916	2.57061654810083
1.60812592447323	2.57061894816069
1.61160825747731	2.57062093308988
1.61509059048138	2.57062250281
1.61857292348545	2.57062365720714
1.62205525648953	2.57062439587794
1.6255375894936	2.57062471882001
1.62901992249767	2.57062462587566
1.63250225550175	2.57062411681071
1.63598458850582	2.57062319142499
1.63946692150989	2.57062184960746
1.64294925451397	2.57062009126655
1.64643158751804	2.57061791610954
1.64991392052211	2.57061532411553
1.65339625352619	2.570612315174
1.65687858653026	2.57060888906542
1.66036091953433	2.57060504560845
1.6638432525384	2.57060078467876
1.66732558554248	2.57059610620754
1.67080791854655	2.5705910098051
1.67429025155062	2.57058549541254
1.6777725845547	2.57057956290477
1.68125491755877	2.57057321207681
1.68473725056284	2.57056644277792
1.68821958356692	2.57055925485412
1.69170191657099	2.57055168047209
1.69518424957506	2.57054401633094
1.69866658257914	2.57053626236806
1.70214891558321	2.57052841852076
1.70563124858728	2.57052053950625
1.70911358159136	2.57051265810047
1.71259591459543	2.57050477415606
1.7160782475995	2.57049688769999
1.71956058060357	2.57048899887675
1.72304291360765	2.57048110758322
1.72652524661172	2.57047321377417
1.73000757961579	2.57046531757894
1.73348991261987	2.57045741901242
1.73697224562394	2.57044951797564
1.74045457862801	2.57044161451603
1.74393691163209	2.57043370878769
1.74741924463616	2.57042602949896
1.75090157764023	2.57041860017293
1.75438391064431	2.57041142093353
1.75786624364838	2.57040450290579
1.76134857665245	2.57039785638913
1.76483090965653	2.57039148144132
1.7683132426606	2.57038537819894
1.77179557566467	2.57037954679693
1.77527790866874	2.57037398723529
1.77876024167282	2.57036869967509
1.78224257467689	2.57036368424211
1.78572490768096	2.57035894097063
1.78920724068504	2.57035446993905
1.79268957368911	2.57035027128614
1.79617190669318	2.57034634508207
1.79965423969726	2.57034269132923
1.80313657270133	2.57033931018617
1.8066189057054	2.57033620180881
1.81010123870948	2.57033336619717
1.81358357171355	2.57033080346229
1.81706590471762	2.57032851376915
1.82054823772169	2.57032649716704
1.82403057072577	2.57032475367687
1.82751290372984	2.57032328344867
1.83099523673391	2.57032208658947
1.83447756973799	2.57032116309927
1.83795990274206	2.5703205131024
1.84144223574613	2.57032013678639
1.84492456875021	2.57032003416589
1.84840690175428	2.57032020529978
1.85188923475835	2.57032065040609
1.85537156776243	2.57032136956122
1.8588539007665	2.57032236276516
1.86233623377057	2.5703236301974
1.86581856677465	2.5703251719792
1.86930089977872	2.57032698811053
1.87278323278279	2.57032907865401
1.87626556578686	2.5703314437784
1.87974789879094	2.57033408350335
1.88323023179501	2.57033699784435
1.88671256479908	2.5703401870222
1.89019489780316	2.57034365111156
1.89367723080723	2.57034739011244
1.8971595638113	2.57035140415048
1.90064189681538	2.57035569339688
1.90412422981945	2.57036025785163
1.90760656282352	2.57036509755693
1.9110888958276	2.57037021272343
1.91457122883167	2.57037560337711
1.91805356183574	2.57038126951797
1.92153589483982	2.57038698251899
1.92501822784389	2.57039271894722
1.92850056084796	2.57039847880264
1.93198289385203	2.5704042510167
1.93546522685611	2.57041002542319
1.93894755986018	2.57041580202211
1.94242989286425	2.57042158079246
1.94591222586833	2.57042736170281
1.9493945588724	2.57043314477706
1.95287689187647	2.57043893001519
1.95635922488055	2.57044470679511
1.95984155788462	2.57045046398765
1.96332389088869	2.57045620159282
1.96680622389277	2.5704618578639
1.97028855689684	2.57046711731841
1.97377088990091	2.57047197995634
1.97725322290498	2.57047644577688
1.98073555590906	2.57048051439531
1.98421788891313	2.57048418576925
1.9877002219172	2.57048745989869
1.99118255492128	2.57049033656866
1.99466488792535	2.57049281561427
1.99814722092942	2.57049489703552
2.0016295539335	2.57049658073461
2.00511188693757	2.57049786639053
2.00859421994164	2.57049875400327
2.01207655294572	2.57049924357284
2.01555888594979	2.57049933474635
2.01904121895386	2.57049902748698
2.02252355195793	2.57049832179473
2.02600588496201	2.57049721745431
2.02948821796608	2.57049571430697
2.03297055097015	2.5704938123527
2.03645288397423	2.57049151151383
2.0399352169783	2.57048881155941
2.04341754998237	2.57048571248944
2.04689988298645	2.57048221430391
2.05038221599052	2.57047831663851
2.05386454899459	2.57047401947156
2.05734688199867	2.57046932280307
2.06082921500274	2.57046422638801
2.06431154800681	2.57045873007609
2.06779388101089	2.57045283386731
2.07127621401496	2.57044653762927
2.07475854701903	2.5704398410706
2.0782408800231	2.57043274419132
2.08172321302718	2.57042524696915
2.08520554603125	2.57041734910794
2.08868787903532	2.57040905058172
2.0921702120394	2.57040035139048
2.09565254504347	2.57039125136284
2.09913487804754	2.57038175038877
2.10261721105162	2.57037184846824
2.10609954405569	2.57036154546926
2.10958187705976	2.57035084116175
2.11306421006384	2.57033973554573
2.11654654306791	2.57032822854917
2.12002887607198	2.57031631984977
2.12351120907606	2.57030400942363
2.12699354208013	2.57029129727076
2.1304758750842	2.57027819362558
2.13395820808827	2.57026470957334
2.13744054109235	2.57025084511402
2.14092287409642	2.57023666179801
2.14440520710049	2.5702224749686
2.14788754010457	2.5702082846258
2.15136987310864	2.57019409069439
2.15485220611271	2.57017989329749
2.15833453911679	2.57016569247747
2.16181687212086	2.57015148819817
2.16529920512493	2.57013728037367
2.16878153812901	2.57012306911958
2.17226387113308	2.57010885443591
2.17574620413715	2.57009468037609
2.17922853714122	2.5700805534011
2.1827108701453	2.57006647351094
2.18619320314937	2.57005257476706
2.18967553615344	2.57003894318485
2.19315786915752	2.57002557878648
2.19664020216159	2.57001248156782
2.20012253516566	2.56999965164344
2.20360486816974	2.56998708909572
2.20708720117381	2.56997479392382
2.21056953417788	2.56996276617111
2.21405186718196	2.569951005963
2.21753420018603	2.56993951329947
2.2210165331901	2.56992828816932
2.22449886619418	2.56991733082851
2.22798119919825	2.56990664127905
2.23146353220232	2.56989621951584
2.2349458652064	2.56988606570669
2.23842819821047	2.56987617992723
2.24191053121454	2.56986656217482
2.24539286421861	2.56985721255388
2.24887519722269	2.5698481312298
2.25235753022676	2.5698393182018
2.25583986323083	2.5698307734825
2.25932219623491	2.56982249725633
2.26280452923898	2.56981448952331
2.26628686224305	2.56980675027606
2.26976919524713	2.56979927960314
2.2732515282512	2.56979207752442
2.27673386125527	2.56978514403336
2.28021619425935	2.56977847923533
2.28369852726342	2.56977208322718
2.28718086026749	2.56976595600478
2.29066319327156	2.56976009763219
2.29414552627564	2.56975450832823
2.29762785927971	2.56974918809166
2.30111019228378	2.56974413691161
2.30459252528786	2.56973935507009
2.30807485829193	2.56973484257674
2.311557191296	2.56973059942176
2.31503952430008	2.56972662575716
2.31852185730415	2.56972292165193
2.32200419030822	2.5697194871009
2.3254865233123	2.56971632217627
2.32896885631637	2.56971342698369
2.33245118932044	2.56971080152019
2.33593352232452	2.56970844581753
2.33941585532859	2.56970636009051
2.34289818833266	2.56970454433774
2.34638052133673	2.56970299855243
2.34986285434081	2.56970167873939
2.35334518734488	2.56970057865165
2.35682752034895	2.56969969827774
2.36030985335303	2.56969890355552
2.3637921863571	2.56969810867924
2.36727451936117	2.56969731363785
2.37075685236525	2.56969651843117
2.37423918536932	2.56969572306698
2.37772151837339	2.56969492753999
2.38120385137747	2.56969413184569
2.38468618438154	2.56969333599283
2.38816851738561	2.5696925749299
2.39165085038968	2.56969193968082
2.39513318339376	2.56969143025681
2.39861551639783	2.56969106281986
2.4020978494019	2.56969109088386
2.40558018240598	2.56969151445391
2.40906251541005	2.56969233353378
2.41254484841412	2.56969354830447
2.4160271814182	2.56969515880177
2.41950951442227	2.56969716503115
2.42299184742634	2.5696995671639
2.42647418043042	2.56970236530049
2.42995651343449	2.56970555945059
2.43343884643856	2.56970914969663
2.43692117944264	2.5697131361518
2.44040351244671	2.56971751882348
2.44388584545078	2.56972229777887
2.44736817845485	2.56972747326188
2.45085051145893	2.56973304527906
2.454332844463	2.56973901383695
2.45781517746707	2.56974537926305
2.46129751047115	2.56975214156147
2.46477984347522	2.56975930074016
2.46826217647929	2.56976685700253
2.47174450948337	2.56977481040012
2.47522684248744	2.56978316094381
2.47870917549151	2.56979190879734
2.48219150849559	2.56980105406993
2.48567384149966	2.56981059677137
2.48915617450373	2.5698205370509
2.49263850750781	2.56983087512974
2.49612084051188	2.56984161101306
2.49960317351595	2.56985274474416
2.50308550652002	2.56986427648032
2.5065678395241	2.56987620622451
2.51005017252817	2.56988853398344
2.51353250553224	2.56990126000971
2.51701483853632	2.56991438430471
2.52049717154039	2.56992790687525
2.52397950454446	2.56994182802365
2.52746183754854	2.56995614781804
2.53094417055261	2.56997086626989
2.53442650355668	2.56998598350416
2.53790883656076	2.57000149959498
2.54139116956483	2.57001741455339
2.5448735025689	2.57003372847902
2.54835583557297	2.57005044149406
2.55183816857705	2.57006755360378
2.55532050158112	2.57008506487322
2.55880283458519	2.57010297547973
2.56228516758927	2.57012125047483
2.56576750059334	2.57013979885185
2.56924983359741	2.57015862085016
2.57273216660149	2.57017770031006
2.57621449960556	2.57019678371766
2.57969683260963	2.57021587135163
2.58317916561371	2.57023496324825
2.58666149861778	2.57025405922649
2.59014383162185	2.57027315942113
2.59362616462593	2.57029226390241
2.59710849763	2.57031137249906
2.60059083063407	2.57033025870992
2.60407316363814	2.57034871942859
2.60755549664222	2.57036675457263
2.61103782964629	2.57038418027272
2.61452016265036	2.57040065624331
2.61800249565444	2.57041618241869
2.62148482865851	2.57043075849431
2.62496716166258	2.57044438418723
2.62844949466666	2.57045705949562
2.63193182767073	2.57046878409096
2.6354141606748	2.57047955774547
2.63889649367888	2.57048938045916
2.64237882668295	2.57049825202862
2.64586115968702	2.57050617211687
2.6493434926911	2.57051314066669
2.65282582569517	2.57051915751432
2.65630815869924	2.57052422226405
2.65979049170331	2.57052833477134
2.66327282470739	2.57053149488848
2.66675515771146	2.5705337022798
2.67023749071553	2.57053495682995
2.67371982371961	2.57053525849869
2.67720215672368	2.57053460705228
2.68068448972775	2.5705330023376
2.68416682273183	2.57053044435238
2.6876491557359	2.570526932771
2.69113148873997	2.57052246723432
2.69461382174405	2.57051704774234
2.69809615474812	2.57051067398976
2.70157848775219	2.57050334550716
2.70506082075627	2.57049506229454
2.70854315376034	2.57048582422765
2.71202548676441	2.57047563091368
2.71550781976848	2.57046448229553
2.71899015277256	2.57045237827792
2.72247248577663	2.57043931867931
2.7259548187807	2.57042530347314
2.72943715178478	2.57041033259974
2.73291948478885	2.57039440563455
2.73640181779292	2.57037752236189
2.739884150797	2.57035968276451
2.74336648380107	2.57034088650399
2.74684881680514	2.57032113341865
2.75033114980922	2.5703004235085
2.75381348281329	2.57027875643566
2.75729581581736	2.57025613196253
2.76077814882143	2.57023255008909
2.76426048182551	2.57020801060772
2.76774281482958	2.57018251296468
2.77122514783365	2.57015605715997
2.77470748083773	2.57012886959501
2.7781898138418	2.57010115307927
2.78167214684587	2.5700729075895
2.78515447984995	2.57004431688183
2.78863681285402	2.57001572092337
2.79211914585809	2.56998711962471
2.79560147886217	2.56995851304654
2.79908381186624	2.56992990132352
2.80256614487031	2.56990128437094
2.80604847787439	2.56987266218982
2.80953081087846	2.56984411473595
2.81301314388253	2.56981572391476
2.8164954768866	2.56978748972625
2.81997780989068	2.56975945308671
2.82346014289475	2.56973168908998
2.82694247589882	2.56970419773607
2.8304248089029	2.56967697926655
2.83390714190697	2.56965003365822
2.83738947491104	2.56962336091108
2.84087180791512	2.56959696113399
2.84435414091919	2.56957083437166
2.84783647392326	2.56954498062409
2.85131880692734	2.5695193999677
2.85480113993141	2.56949409242753
2.85828347293548	2.56946905799488
2.86176580593956	2.56944429674275
2.86524813894363	2.56941980892056
2.8687304719477	2.56939559450099
2.87221280495177	2.56937165348703
2.87569513795585	2.56934798614789
2.87917747095992	2.56932459241749
2.88265980396399	2.56930147229585
2.88614213696807	2.56927862604446
2.88962446997214	2.56925605367062
2.89310680297621	2.56923375517433
2.89658913598029	2.56921173051018
2.90007146898436	2.5691899795499
2.90355380198843	2.56916850229349
2.90703613499251	2.56914729895018
2.91051846799658	2.56912636963569
2.91400080100065	2.56910571435003
2.91748313400472	2.56908533317858
2.9209654670088	2.56906522620479
2.92444780001287	2.56904539342865
2.92793013301694	2.56902583490656
2.93141246602102	2.56900655072019
2.93489479902509	2.56898754086954
2.93837713202916	2.56896880539429
2.94185946503324	2.56895034457133
2.94534179803731	2.56893215837727
2.94882413104138	2.5689142468121
2.95230646404546	2.56889661002961
2.95578879704953	2.56887924801173
2.9592711300536	2.56886216075846
2.96275346305768	2.56884534850749
2.96623579606175	2.56882881130586
2.96971812906582	2.56881254915358
2.97320046206989	2.56879656212453
2.97668279507397	2.56878085023931
2.98016512807804	2.56876541349793
2.98364746108211	2.56875017215295
2.98712979408619	2.56873504427209
2.99061212709026	2.56872002985536
2.99409446009433	2.56870508824054
2.99757679309841	2.56869014431591
3.00105912610248	2.56867519808147
3.00454145910655	2.56866024954472
3.00802379211063	2.56864529871042
3.0115061251147	2.56863034557857
3.01498845811877	2.56861539256259
3.01847079112284	2.56860047033398
3.02195312412692	2.56858557889275
3.02543545713099	2.56857071823889
3.02891779013506	2.56855590100245
3.03240012313914	2.56854112771136
3.03588245614321	2.56852639836564
3.03936478914728	2.56851171294343
3.04284712215136	2.56849707144875
3.04632945515543	2.56848247388161
3.0498117881595	2.56846792029804
3.05329412116358	2.56845341073753
3.05677645416765	2.56843894520008
3.06025878717172	2.56842452366126
3.0637411201758	2.56841014612367
3.06722345317987	2.56839581258728
3.07070578618394	2.5683815231096
3.07418811918801	2.56836727780309
3.07767045219209	2.56835307666778
3.08115278519616	2.56833891970929
3.08463511820023	2.56832480698345
3.08811745120431	2.56831073849027
3.09159978420838	2.56829671421057
3.09508211721245	2.56828273415265
3.09856445021653	2.56826879831652
3.1020467832206	2.56825490666549
3.10552911622467	2.5682410591769
3.10901144922875	2.56822725585074
3.11249378223282	2.5682134966734
3.11597611523689	2.56819978174871
3.11945844824097	2.56818611110006
3.12294078124504	2.56817248472534
3.12642311424911	2.56815890265349
3.12990544725318	2.56814536492581
3.13338778025726	2.56813187154229
3.13687011326133	2.56811842253718
3.1403524462654	2.56810501794885
3.14383477926948	2.56809165777728
3.14731711227355	2.56807834199005
3.15079944527762	2.56806507062848
3.1542817782817	2.56805184369258
3.15776411128577	2.56803866108776
3.16124644428984	2.56802552279855
3.16472877729392	2.56801242882495
3.16821111029799	2.56799937911679
3.17169344330206	2.56798637370182
3.17517577630614	2.56797341258005
3.17865810931021	2.56796049576125
3.18214044231428	2.56794762338533
3.18562277531835	2.56793479545226
3.18910510832243	2.56792200950124
3.1925874413265	2.56790923486754
3.19606977433057	2.56789647155117
3.19955210733465	2.56788371952398
3.20303444033872	2.56787096623487
3.20651677334279	2.56785821116462
3.20999910634687	2.56784545430288
3.21348143935094	2.56783269575411
3.21696377235501	2.56781993554161
3.22044610535909	2.56780696074657
3.22392843836316	2.56779285135068
3.22741077136723	2.56777760738054
3.2308931043713	2.56776120795432
3.23437543737538	2.56774346840948
3.23785777037945	2.56772438879323
3.24134010338352	2.56770396909577
3.2448224363876	2.56768220879611
3.24830476939167	2.56765910793658
3.25178710239574	2.56763466651717
3.25526943539982	2.56760888403087
3.25875176840389	2.56758176048335
3.26223410140796	2.56755329587461
3.26571643441204	2.56752348946309
3.26919876741611	2.56749234118326
3.27268110042018	2.56745985103512
3.27616343342426	2.56742601841973
3.27964576642833	2.56739084328931
3.2831280994324	2.56735432564385
3.28661043243647	2.56731646526816
3.29009276544055	2.56727726216298
3.29357509844462	2.5672367163283
3.29705743144869	2.56719482730915
3.30053976445277	2.56715159493142
3.30402209745684	2.5671070191951
3.30750443046091	2.56706109978883
3.31098676346499	2.56701383648986
3.31446909646906	2.56696522930218
3.31795142947313	2.56691527799673
3.32143376247721	2.56686398241191
3.32491609548128	2.56681134257049
3.32839842848535	2.56675735828058
3.33188076148943	2.56670202935045
3.3353630944935	2.56664535582243
3.33884542749757	2.56658733754127
3.34232776050164	2.56652797424706
3.34581009350572	2.56646726598712
3.34929242650979	2.56640521264246
3.35277475951386	2.56634181386146
3.35625709251794	2.56627706966723
3.35973942552201	2.56621097994871
3.36322175852608	2.56614354420451
3.36670409153016	2.56607476249847
3.37018642453423	2.56600463473426
3.3736687575383	2.56593316003584
3.37715109054238	2.56586033845233
3.38063342354645	2.56578616998146
3.38411575655052	2.56571065455317
3.38759808955459	2.5656337921946
3.39108042255867	2.56555558290574
3.39456275556274	2.56547623880625
3.39804508856681	2.56539667995626
3.40152742157089	2.56531690635578
3.40500975457496	2.56523693784227
3.40849208757903	2.5651569590334
3.41197442058311	2.56507696992918
3.41545675358718	2.56499697026259
3.41893908659125	2.56491696054409
3.42242141959533	2.56483694077368
3.4259037525994	2.56475746070761
3.42938608560347	2.56467869149067
3.43286841860755	2.56460063316129
3.43635075161162	2.56452329644951
3.43983308461569	2.56444668673433
3.44331541761976	2.56437080415125
3.44679775062384	2.56429564840063
3.45028008362791	2.56422121994998
3.45376241663198	2.56414751898946
3.45724474963606	2.5640745451689
3.46072708264013	2.56400229845885
3.4642094156442	2.56393077896138
3.46769174864828	2.56385998662057
3.47117408165235	2.56378992184117
3.47465641465642	2.56372058491154
3.4781387476605	2.56365197580343
3.48162108066457	2.56358409479476
3.48510341366864	2.56351694215481
3.48858574667272	2.5634505177313
3.49206807967679	2.5633848215249
3.49555041268086	2.56331985380401
3.49903274568493	2.56325561446895
3.50251507868901	2.56319210352088
3.50599741169308	2.56312932126553
3.50947974469715	2.56306726763246
3.51296207770123	2.56300594260257
3.5164444107053	2.56294534651854
3.51992674370937	2.56288547931266
3.52340907671345	2.56282634088112
3.52689140971752	2.56276793160316
3.53037374272159	2.56271025141014
3.53385607572567	2.5626533000995
3.53733840872974	2.5625970782256
3.54082074173381	2.56254158576882
3.54430307473788	2.56248682269106
3.54778540774196	2.56243278989655
3.55126774074603	2.56237948736316
3.5547500737501	2.56232691482435
3.55823240675418	2.56227507236052
3.56171473975825	2.56222395997123
3.56519707276232	2.56217357764028
3.5686794057664	2.56212392616679
3.57216173877047	2.56207500558499
3.57564407177454	2.56202681538752
3.57912640477862	2.56197935660606
3.58260873778269	2.56193262936709
3.58609107078676	2.56188663339953
3.58957340379084	2.56184136895899
3.59305573679491	2.56179683610328
3.59653806979898	2.56175303473693
3.60002040280305	2.56170941509073
3.60350273580713	2.56166580655926
3.6069850688112	2.56162220886102
3.61046740181527	2.56157861120985
3.61394973481935	2.56153500900111
3.61743206782342	2.56149138833422
3.62091440082749	2.56144774577761
3.62439673383157	2.56140408150219
3.62787906683564	2.56136029098566
3.63136139983971	2.56131633852574
3.63484373284379	2.56127222438068
3.63832606584786	2.56122794813234
3.64180839885193	2.56118350965729
3.645290731856	2.56113890900786
3.64877306486008	2.56109414625503
3.65225539786415	2.56104922146401
3.65573773086822	2.56100413466823
3.6592200638723	2.56095888553362
3.66270239687637	2.56091347400383
3.66618472988044	2.56086790030727
3.66966706288452	2.56082216428728
3.67314939588859	2.56077626592767
3.67663172889266	2.56073020541918
3.68011406189674	2.56068398249973
3.68359639490081	2.56063759701195
3.68707872790488	2.56059104913021
3.69056106090896	2.56054433869197
3.69404339391303	2.56049746560017
3.6975257269171	2.56045043007763
3.70100805992117	2.56040323204922
3.70449039292525	2.56035587149505
3.70797272592932	2.56030834872878
3.71145505893339	2.56026066358936
3.71493739193747	2.560212815876
3.71841972494154	2.56016480572306
3.72190205794561	2.56011663313045
3.72538439094969	2.56006829812013
3.72886672395376	2.56001980096089
3.73234905695783	2.5599711415191
3.73583138996191	2.55992231954741
3.73931372296598	2.55987333506201
3.74279605597005	2.55982418797667
3.74627838897413	2.55977487810438
3.7497607219782	2.55972540595247
3.75324305498227	2.55967577134888
3.75672538798634	2.55962597382255
3.76020772099042	2.55957601364453
3.76369005399449	2.55952589079489
3.76717238699856	2.55947560514987
3.77065472000264	2.55942515680494
3.77413705300671	2.5593745457612
3.77761938601078	2.55932377197601
3.78110171901486	2.55927283573086
3.78458405201893	2.55922173702067
3.788066385023	2.55917047557873
3.79154871802708	2.55911906530564
3.79503105103115	2.55906750984694
3.79851338403522	2.55901580874044
3.8019957170393	2.55896406650844
3.80547805004337	2.55891231916137
3.80896038304744	2.55886056641174
3.81244271605151	2.55880880867767
3.81592504905559	2.55875702839176
3.81940738205966	2.55870506519711
3.82288971506373	2.55865291902272
3.82637204806781	2.55860054976266
3.82985438107188	2.55854744305701
3.83333671407595	2.55849359923983
3.83681904708003	2.55843901852309
3.8403013800841	2.55838370097614
3.84378371308817	2.55832764675564
3.84726604609225	2.55827085596596
3.85074837909632	2.55821332803738
3.85423071210039	2.55815506323196
3.85771304510446	2.55809606177751
3.86119537810854	2.55803632328055
3.86467771111261	2.55797584790151
3.86816004411668	2.55791463580515
3.87164237712076	2.5578526859709
3.87512471012483	2.55778999844268
3.8786070431289	2.557726573309
3.88208937613298	2.55766241028227
3.88557170913705	2.55759750950771
3.88905404214112	2.55753187120579
3.8925363751452	2.5574654951838
3.89601870814927	2.55739838142647
3.89950104115334	2.55733052993398
3.90298337415742	2.55726194094289
3.90646570716149	2.55719261461172
3.90994804016556	2.55712255118824
3.91343037316964	2.55705175040683
3.91691270617371	2.5569802123186
3.92039503917778	2.55690793711059
3.92387737218185	2.55683492427937
3.92735970518593	2.55676117392927
3.93084203819	2.55668668653137
3.93432437119407	2.55661146135535
3.93780670419815	2.5565354983058
3.94128903720222	2.55645879750648
3.94477137020629	2.55638135839682
3.94825370321037	2.55630318086916
3.95173603621444	2.55622426496615
3.95521836921851	2.55614461006257
3.95870070222259	2.55606421607039
3.96218303522666	2.55598308325632
3.96566536823073	2.55590121160343
3.9691477012348	2.55581860119291
3.97263003423888	2.55573525248695
3.97611236724295	2.55565116576275
3.97959470024702	2.55556634114212
3.9830770332511	2.55548077891255
3.98655936625517	2.55539447891632
3.99004169925924	2.55530745885057
3.99352403226332	2.55521987907218
3.99700636526739	2.55513173935549
4.00048869827146	2.55504307969239
4.00397103127554	2.55495441444278
4.00745336427961	2.55486574276509
4.01093569728368	2.55477706434555
4.01441803028776	2.55468837911481
4.01790036329183	2.55459950725515
4.0213826962959	2.55451037812213
4.02486502929998	2.55442099228548
4.02834736230405	2.55433105576762
4.03182969530812	2.554240446388
4.03531202831219	2.55414916454009
4.03879436131627	2.55405721013867
4.04227669432034	2.55396458314541
4.04575902732441	2.5538712845809
4.04924136032849	2.55377731394628
4.05272369333256	2.55368267099654
4.05620602633663	2.55358735601925
4.05968835934071	2.55349136815644
4.06317069234478	2.55339470698486
4.06665302534885	2.5532973726972
4.07013535835293	2.55319936470433
4.073617691357	2.55310068270178
4.07710002436107	2.55300132645301
4.08058235736514	2.55290129559242
4.08406469036922	2.55280058994258
4.08754702337329	2.55269920976914
4.09102935637736	2.55259715527884
4.09451168938144	2.55249442656383
4.09799402238551	2.55239102412752
4.10147635538958	2.55228694771835
4.10495868839366	2.55218219715243
4.10844102139773	2.55207677316009
4.1119233544018	2.55197067538213
4.11540568740588	2.55186390353603
4.11888802040995	2.55175645818235
4.12237035341402	2.55164833894855
4.12585268641809	2.55153954554741
4.12933501942217	2.55143007860415
4.13281735242624	2.55131993777921
4.13629968543031	2.55120912278159
4.13978201843439	2.55109763362821
4.14326435143846	2.55098546991861
4.14674668444253	2.55087263140795
4.15022901744661	2.55075911781907
4.15371135045068	2.55064492891208
4.15719368345475	2.55053006458904
4.16067601645883	2.55041452500766
4.1641583494629	2.55029830989726
4.16764068246697	2.55018141905967
4.17112301547105	2.55006385272055
4.17460534847512	2.54994561071771
4.17808768147919	2.54982669290192
4.18157001448327	2.54970710011474
4.18505234748734	2.54958683210651
4.18853468049141	2.54946588852589
4.19201701349548	2.54934444919061
4.19549934649956	2.5492225847582
4.19898167950363	2.54910029522966
4.2024640125077	2.5489778745826
4.20594634551178	2.54885544435767
4.20942867851585	2.54873300415256
4.21291101151992	2.54861055405462
4.216393344524	2.54848811708908
4.21987567752807	2.54836570764807
4.22335801053214	2.54824332626166
4.22684034353622	2.54812099606691
4.23032267654029	2.54799873127801
4.23380500954436	2.54787653276871
4.23728734254844	2.54775440107708
4.24076967555251	2.54763233627378
4.24425200855658	2.54751033896332
4.24773434156065	2.54738840838276
4.25121667456473	2.54726654387984
4.2546990075688	2.54714474579526
4.25818134057287	2.54702301322806
4.26166367357695	2.5469013455305
4.26514600658102	2.54677974253094
4.26862833958509	2.54665820417195
4.27211067258917	2.54653673047383
4.27559300559324	2.54641532176854
4.27907533859731	2.54629397819622
4.28255767160138	2.54617269973199
4.28604000460546	2.54605148687162
4.28952233760953	2.54593034026305
4.2930046706136	2.54580926010848
4.29648700361768	2.54568824689999
4.29996933662175	2.5455673001365
4.30345166962582	2.5454464193928
4.3069340026299	2.54532560515769
4.31041633563397	2.54520485750795
4.31389866863804	2.54508417633173
4.31738100164212	2.54496356203394
4.32086333464619	2.54484301481327
4.32434566765026	2.54472253464646
4.32782800065434	2.54460212169358
4.33131033365841	2.54448177566304
4.33479266666248	2.54436149636558
4.33827499966656	2.54424128412152
4.34175733267063	2.54412113873349
4.3452396656747	2.54400106001691
4.34872199867877	2.5438810482111
4.35220433168285	2.5437611033287
4.35568666468692	2.54364122530876
4.35916899769099	2.54352141471139
4.36265133069507	2.5434016715708
4.36613366369914	2.54328199575205
4.36961599670321	2.54316238725352
4.37309832970729	2.54304284593367
4.37658066271136	2.54292337173567
4.38006299571543	2.54280396529939
4.38354532871951	2.54268462651538
4.38702766172358	2.54256535518763
4.39050999472765	2.54244612832919
4.39399232773172	2.54232693074478
4.3974746607358	2.54220776214475
4.40095699373987	2.54208859963703
4.40443932674394	2.54196942885854
4.40792165974802	2.54185024975919
4.41140399275209	2.5417310622242
4.41488632575616	2.54161202168242
4.41836865876024	2.54149317671299
4.42185099176431	2.54137452838333
4.42533332476838	2.54125616633603
4.42881565777246	2.54113811629036
4.43229799077653	2.54102037932472
4.4357803237806	2.54090295582371
4.43926265678468	2.54078584571749
4.44274498978875	2.54066904897136
4.44622732279282	2.54055256485029
4.44970965579689	2.5404363931814
4.45319198880097	2.5403205340084
4.45667432180504	2.54020498726398
4.46015665480911	2.54008975292808
4.46363898781319	2.53997483063527
4.46712132081726	2.53986022046257
4.47060365382133	2.53974592246402
4.47408598682541	2.53963193742793
4.47756831982948	2.53951826540155
4.48105065283355	2.53940490632015
4.48453298583763	2.53929186039797
4.4880153188417	2.53917912726333
4.49149765184577	2.5390667068442
4.49497998484985	2.53895459918672
4.49846231785392	2.53884280421502
4.50194465085799	2.53873132191656
4.50542698386206	2.53862015268086
4.50890931686614	2.53850929649638
4.51239164987021	2.53839875334208
4.51587398287428	2.53828852361352
4.51935631587836	2.53817860667461
4.52283864888243	2.53806900245691
4.5263209818865	2.53795971109702
4.52980331489058	2.53785073223555
4.53328564789465	2.53774206584667
4.53676798089872	2.5376337122475
4.5402503139028	2.537525670502
4.54373264690687	2.53741794056774
4.54721497991094	2.53731052258527
4.55069731291502	2.53720341573332
4.55417964591909	2.53709661999694
4.55766197892316	2.53699013588985
4.56114431192723	2.53688396393916
4.56462664493131	2.53677810414487
4.56810897793538	2.53667255728516
4.57159131093945	2.53656732278414
4.57507364394353	2.53646240064181
4.5785559769476	2.53635779102998
4.58203830995167	2.53625349442056
4.58552064295575	2.53614951081354
4.58900297595982	2.53604568468466
4.59248530896389	2.5359419671465
4.59596764196796	2.53583835819907
4.59944997497204	2.53573476879758
4.60293230797611	2.53563117271938
4.60641464098018	2.53552756996447
4.60989697398426	2.53542388606551
4.61337930698833	2.5353195817206
4.6168616399924	2.53521465692972
4.62034397299648	2.53510908572417
4.62382630600055	2.5350027123225
4.62730863900462	2.53489553672471
4.6307909720087	2.53478755889042
4.63427330501277	2.53467877819819
4.63775563801684	2.534569194648
4.64123797102092	2.53445880792985
4.64472030402499	2.53434761786437
4.64820263702906	2.53423562445154
4.65168497003314	2.53412282803472
4.65516730303721	2.53400922855838
4.65864963604128	2.53389482602251
4.66213196904535	2.53377962067875
4.66561430204943	2.53366361190295
4.6690966350535	2.53354679969509
4.67257896805757	2.5334291838107
4.67606130106165	2.53331076336606
4.67954363406572	2.53319153836118
4.68302596706979	2.53307150904342
4.68650830007387	2.53295067553953
4.68999063307794	2.53282903784951
4.69347296608201	2.53270659663895
4.69695529908609	2.53258335166723
4.70043763209016	2.53245930293436
4.70391996509423	2.53233445074789
4.70740229809831	2.53220879493577
4.71088463110238	2.53208233549797
4.71436696410645	2.53195507332298
4.71784929711052	2.5318270081704
4.7213316301146	2.53169814004023
4.72481396311867	2.53156846994089
4.72829629612274	2.53143799806587
4.73177862912682	2.53130672441323
4.73526096213089	2.53117464823258
4.73874329513496	2.53104176901418
4.74222562813904	2.53090808678302
4.74570796114311	2.53077360143256
4.74919029414718	2.53063831191664
4.75267262715125	2.53050221821236
4.75615496015533	2.53036531965637
4.7596372931594	2.53022761602035
4.76311962616347	2.53008910732907
4.76660195916755	2.52994979380531
4.77008429217162	2.52980967537831
4.77356662517569	2.52966875210251
4.77704895817977	2.52952702412076
4.78053129118384	2.52938449117203
4.78401362418791	2.52924122798678
4.78749595719199	2.52909777384064
4.79097829019606	2.52895412867311
4.79446062320013	2.52881031916764
4.79794295620421	2.52866650107709
4.80142528920828	2.52852267429185
4.80490762221235	2.52837883894453
4.80838995521643	2.52823517566894
4.8118722882205	2.52809176846226
4.81535462122457	2.52794861735531
4.81883695422864	2.5278057427771
4.82231928723272	2.52766315273655
4.82580162023679	2.52752084726826
4.82928395324086	2.52737882576465
4.83276628624494	2.52723708798624
4.83624861924901	2.5270956341649
4.83973095225308	2.52695446467291
4.84321328525716	2.5268135794236
4.84669561826123	2.52667297876054
4.8501779512653	2.52653266312625
4.85366028426938	2.526392632425
4.85714261727345	2.52625288661024
4.86062495027752	2.52611342546385
4.8641072832816	2.52597424896802
4.86758961628567	2.52583535727783
4.87107194928974	2.52569675071186
4.87455428229381	2.52555842927114
4.87803661529789	2.52542039306845
4.88151894830196	2.52528264204918
4.88500128130603	2.52514517619683
4.88848361431011	2.52500799569395
4.89196594731418	2.52487109987619
4.89544828031825	2.52473448872106
4.89893061332233	2.52459816209839
4.9024129463264	2.52446211983832
4.90589527933047	2.52432636194087
4.90937761233454	2.52419088877958
4.91285994533862	2.52405570008029
4.91634227834269	2.52392079584298
4.91982461134676	2.52378617704064
4.92330694435084	2.52365184472769
4.92678927735491	2.52351779890413
4.93027161035898	2.52338403968015
4.93375394336306	2.52325056644502
4.93723627636713	2.52311737919874
4.9407186093712	2.52298447795401
4.94420094237528	2.52285186244244
4.94768327537935	2.52271953266404
4.95116560838342	2.52258748885901
4.9546479413875	2.5224557308575
4.95813027439157	2.52232425865951
4.96161260739564	2.52219307236371
4.96509494039972	2.52206217203782
4.96857727340379	2.52193155768182
4.97205960640786	2.52180122962807
4.97554193941193	2.52167118828715
4.97902427241601	2.52154143365908
4.98250660542008	2.52141178551355
4.98598893842415	2.52128215940146
4.98947127142823	2.52115255532282
4.9929536044323	2.5210229528983
4.99643593743637	2.52089334399954
4.99991827044045	2.52076372862652
5.00340060344452	2.52063411843433
5.00688293644859	2.52050452805348
5.01036526945266	2.52037495748397
5.01384760245674	2.52024540725097
5.01732993546081	2.52011587766351
5.02081226846488	2.51998636872159
5.02429460146896	2.51985688030596
5.02777693447303	2.51972741197934
5.0312592674771	2.51959796374175
5.03474160048118	2.5194685351596
5.03822393348525	2.51933912582581
5.04170626648932	2.51920973574039
5.0451885994934	2.51908036447282
5.04867093249747	2.51895101175038
5.05215326550154	2.51882167757307
5.05563559850562	2.51869236210508
5.05911793150969	2.51856306531612
5.06260026451376	2.51843378720621
5.06608259751783	2.51830452872626
5.06956493052191	2.51817528990037
5.07304726352598	2.5180460707284
5.07652959653005	2.51791687110183
5.08001192953413	2.51778769098682
5.0834942625382	2.51765853042909
5.08697659554227	2.51752938966404
5.09045892854635	2.51740026854871
5.09394126155042	2.51727116708224
5.09742359455449	2.51714208443928
5.10090592755857	2.51701302046491
5.10438826056264	2.51688397529049
5.10787059356671	2.51675494876559
5.11135292657079	2.51662594076675
5.11483525957486	2.51649695136672
5.11831759257893	2.51636798103891
5.12179992558301	2.51623902979209
5.12528225858708	2.51611009774659
5.12876459159115	2.51598118492513
5.13224692459522	2.51585229132291
5.1357292575993	2.5157234169322
5.13921159060337	2.51559456161613
5.14269392360744	2.51546572537471
5.14617625661152	2.51533690806514
5.14965858961559	2.51520810926407
5.15314092261966	2.5150793289715
5.15662325562374	2.51495056734844
5.16010558862781	2.51482182437027
5.16358792163188	2.51469310003698
5.16707025463595	2.51456439437194
5.17055258764003	2.51443570727189
5.1740349206441	2.51430703873684
5.17751725364817	2.51417837770578
5.18099958665225	2.51404970936732
5.18448191965632	2.51392103372145
5.18796425266039	2.51379231453931
5.19144658566447	2.51366346482996
5.19492891866854	2.51353448459337
5.19841125167261	2.51340516400132
5.20189358467669	2.51327510507873
5.20537591768076	2.5131443078256
5.20885825068483	2.51301277278834
5.21234058368891	2.51288050039244
5.21582291669298	2.51274749063791
5.21930524969705	2.51261374378464
5.22278758270112	2.51247925990729
5.2262699157052	2.51234403900585
5.22975224870927	2.51220808062735
5.23323458171334	2.51207138428217
5.23671691471742	2.51193394997031
5.24019924772149	2.51179577808675
5.24368158072556	2.51165686894868
5.24716391372964	2.5115172225561
5.25064624673371	2.51137683835426
5.25412857973778	2.51123571595587
5.25761091274186	2.51109385536093
5.26109324574593	2.51095125687908
5.26457557875	2.51080792053142
5.26805791175408	2.51066384631795
5.27154024475815	2.51051903479834
5.27502257776222	2.51037348602558
5.2785049107663	2.51022719999966
5.28198724377037	2.51008017646225
5.28546957677444	2.50993241516558
5.28895190977851	2.50978391610966
5.29243424278259	2.50963467826529
5.29591657578666	2.50948470143592
5.29939890879073	2.50933398562154
5.30288124179481	2.50918253091102
5.30636357479888	2.50903033726696
5.30984590780295	2.50887740469456
5.31332824080703	2.50872373281534
5.3168105738111	2.50856932159715
5.32029290681517	2.50841417105187
5.32377523981925	2.50825828184137
5.32725757282332	2.50810165396669
5.33073990582739	2.50794428750493
5.33422223883146	2.50778618293466
5.33770457183554	2.50762734025586
5.34118690483961	2.50746775944
5.34466923784368	2.50730744007082
5.34815157084776	2.50714638214831
5.35163390385183	2.50698458577553
5.3551162368559	2.50682205122287
5.35859856985998	2.50665877849033
5.36208090286405	2.50649480352348
5.36556323586812	2.50633021281308
5.3690455688722	2.50616500635913
5.37252790187627	2.50599939415
5.37601023488034	2.50583377366384
5.37949256788441	2.50566814490066
5.38297490088849	2.50550251881258
5.38645723389256	2.50533691612958
5.38993956689663	2.50517133685165
5.39342189990071	2.50500581143327
5.39690423290478	2.50484038447901
5.40038656590885	2.50467505598886
5.40386889891293	2.50450982618494
5.407351231917	2.50434469523715
5.41083356492107	2.50417966314549
5.41431589792515	2.50401472933371
5.41779823092922	2.50384989332317
5.42128056393329	2.50368515511385
5.42476289693737	2.5035205148546
5.42824522994144	2.50335597261093
5.43172756294551	2.50319152838283
5.43520989594958	2.5030271817357
5.43869222895366	2.50286293242697
5.44217456195773	2.50269878045664
5.4456568949618	2.50253472559202
5.44913922796588	2.50237076773643
5.45262156096995	2.50220690688988
5.45610389397402	2.50204314458106
5.4595862269781	2.50187948126276
5.46306855998217	2.50171591693499
5.46655089298624	2.50155245206459
5.47003322599032	2.50138908675661
5.47351555899439	2.50122582101106
5.47699789199846	2.50106265484288
5.48048022500254	2.500899588261
5.48396255800661	2.50073662126543
5.48744489101068	2.50057375386948
5.49092722401475	2.50041098608762
5.49440955701883	2.50024831792542
5.4978918900229	2.50008574902571
5.50137422302697	2.49992327938744
5.50485655603105	2.49976090889661
5.50833888903512	2.49959863645236
5.51182122203919	2.49943646205469
5.51530355504327	2.49927438575829
5.51878588804734	2.49911240806419
5.52226822105141	2.4989505289724
5.52575055405549	2.49878874859542
5.52923288705956	2.49862706736552
5.53271522006363	2.49846548528271
5.53619755306771	2.49830400222999
5.53967988607178	2.4981426179974
5.54316221907585	2.49798133258493
5.54664455207992	2.4978201469085
5.550126885084	2.4976590629098
5.55360921808807	2.49749808058884
5.55709155109214	2.4973371884847
5.56057388409622	2.49717636516477
5.56405621710029	2.49701561062907
5.56753855010436	2.49685489365236
5.57102088310844	2.49669416884013
5.57450321611251	2.49653343619237
5.57798554911658	2.49637269994172
5.58146788212066	2.4962119636178
5.58495021512473	2.49605122722062
5.5884325481288	2.49589049746041
5.59191488113288	2.49572977847814
5.59539721413695	2.49556907027382
5.59887954714102	2.49540837347491
5.60236188014509	2.49524768849177
5.60584421314917	2.49508701532441
5.60932654615324	2.49492635517781
5.61280887915731	2.49476570858591
5.61629121216139	2.4946050755487
5.61977354516546	2.49444445641506
5.62325587816953	2.49428385135381
5.62673821117361	2.49412326036497
5.63022054417768	2.49396268223265
5.63370287718175	2.49380211676412
5.63718521018583	2.49364156395937
5.6406675431899	2.49348102491905
5.64414987619397	2.49332049975207
5.64763220919805	2.49315998841559
5.65111454220212	2.49299948986269
5.65459687520619	2.4928390041266
5.65807920821026	2.49267853103206
5.66156154121434	2.49251806949951
5.66504387421841	2.4923576195467
5.66852620722248	2.49219718107789
5.67200854022656	2.49203675347446
5.67549087323063	2.4918763367364
5.6789732062347	2.49171593089286
5.68245553923878	2.49155553677837
5.68593787224285	2.49139515439292
5.68942020524692	2.49123478409351
5.692902538251	2.49107442673881
5.69638487125507	2.49091408232883
5.69986720425914	2.49075375064852
5.70334953726322	2.4905934312032
5.70683187026729	2.49043312399287
5.71031420327136	2.49027282897738
5.71379653627543	2.4901125463601
5.71727886927951	2.48995227614102
5.72076120228358	2.48979201707728
5.72424353528765	2.48963176759692
5.72772586829173	2.48947152769995
5.7312082012958	2.48931129768355
5.73469053429987	2.48915107810973
5.73817286730395	2.48899086897851
5.74165520030802	2.48883067122273
5.74513753331209	2.48867048582985
5.74861986631617	2.48851031279985
5.75210219932024	2.48835014822096
5.75558453232431	2.48818998893054
5.75906686532838	2.4880298349286
5.76254919833246	2.48786967954025
5.76603153133653	2.48770951875344
5.7695138643406	2.48754935256817
5.77299619734468	2.48738907342574
5.77647853034875	2.48722866864511
5.77996086335282	2.48706813822628
5.7834431963569	2.48690739079899
5.78692552936097	2.48674642331305
5.79040786236504	2.48658523576058
5.79389019536912	2.48642382811633
5.79737252837319	2.48626220041007
5.80085486137726	2.48610035273441
5.80433719438134	2.48593828669596
5.80781952738541	2.4857760024059
5.81130186038948	2.48561349990447
5.81478419339355	2.48545077868372
5.81826652639763	2.48528783871745
5.8217488594017	2.48512468005303
5.82523119240577	2.48496130405389
5.82871352540985	2.48479771072003
5.83219585841392	2.48463390016747
5.83567819141799	2.48446987385903
5.83916052442207	2.48430563179471
5.84264285742614	2.48414117367624
5.84612519043021	2.48397649940877
5.84960752343429	2.48381160899231
5.85308985643836	2.48364650205209
5.85657218944243	2.48348117839029
5.8600545224465	2.48331563800692
5.86353685545058	2.4831498803638
5.86701918845465	2.48298390458737
5.87050152145872	2.48281771067762
5.8739838544628	2.48265129841107
5.87746618746687	2.48248466781044
5.88094852047094	2.48231781887573
5.88443085347502	2.48215075226784
5.88791318647909	2.48198346842665
5.89139551948316	2.48181596735217
5.89487785248724	2.4816482497984
5.89836018549131	2.48148031642885
5.90184251849538	2.48131216724351
5.90532485149946	2.4811438014729
5.90880718450353	2.48097521912993
5.9122895175076	2.48080642021463
5.91577185051167	2.48063740293267
5.91925418351575	2.48046816721586
5.92273651651982	2.48029871302393
5.92621884952389	2.48012903946972
5.92970118252797	2.47995914655267
5.93318351553204	2.47978903436777
5.93666584853611	2.47961870372739
5.94014818154019	2.47944815466242
5.94363051454426	2.47927738736805
5.94711284754833	2.47910651004192
5.95059518055241	2.47893553531035
5.95407751355648	2.47876446317852
5.95755984656055	2.47859338449836
5.96104217956463	2.47842230215054
5.9645245125687	2.47825140393121
5.96800684557277	2.47808102001108
5.97148917857684	2.47791115039014
5.97497151158092	2.47774189509801
5.97845384458499	2.47757337958077
5.98193617758906	2.47740560383842
5.98541851059314	2.47723856736977
5.98890084359721	2.47707226958939
5.99238317660128	2.47690671049731
5.99586550960536	2.47674188937781
5.99934784260943	2.47657780575233
6.0028301756135	2.47641445962085
6.00631250861758	2.47625185124285
6.00979484162165	2.47608998082133
6.01327717462572	2.47592884835629
6.01675950762979	2.47576845446261
6.02024184063387	2.47560879973964
6.02372417363794	2.4754498841874
6.02720650664201	2.4752917085159
6.03068883964609	2.47513427323133
6.03417117265016	2.47497757833369
6.03765350565423	2.47482162307208
6.04113583865831	2.47466640752916
6.04461817166238	2.47451193170068
6.04810050466645	2.47435819565141
6.05158283767053	2.47420519957103
6.0550651706746	2.47405294344515
6.05854750367867	2.47390142671878
6.06202983668275	2.4737506492365
6.06551216968682	2.47360061086554
6.06899450269089	2.47345131098851
6.07247683569496	2.47330274960205
6.07595916869904	2.47315492655014
6.07944150170311	2.47300784237915
6.08292383470718	2.4728614972161
6.08640616771126	2.47271589116329
6.08988850071533	2.47257102620507
6.0933708337194	2.47242690240919
6.09685316672348	2.4722835196249
6.10033549972755	2.47214087848764
6.10381783273162	2.47199897899742
6.1073001657357	2.4718578209063
6.11078249873977	2.4717174034016
6.11426483174384	2.47157772648333
6.11774716474792	2.47143878942312
6.12122949775199	2.4713005911088
6.12471183075606	2.47116313154035
6.12819416376013	2.47102640989892
6.13167649676421	2.47089042580351
6.13515882976828	2.47075517925412
6.13864116277235	2.47062048268956
6.14212349577643	2.47048600617117
6.1456058287805	2.47035174969897
6.14908816178457	2.47021761315132
6.15257049478865	2.47008347041059
6.15605282779272	2.46994932147678
6.15953516079679	2.46981475421364
6.16301749380087	2.46967974722377
6.16649982680494	2.46954429720852
6.16998215980901	2.46940831909397
6.17346449281308	2.46927181334654
6.17694682581716	2.4691347799044
6.18042915882123	2.4689972181276
6.1839114918253	2.46885912792466
6.18739382482938	2.46872050911538
6.19087615783345	2.46858136079583
6.19435849083752	2.46844168289778
6.1978408238416	2.46830147537566
6.20132315684567	2.46816073787138
6.20480548984974	2.46801947034083
6.20828782285382	2.46787767272555
6.21177015585789	2.46773534589051
6.21525248886196	2.46759248990587
6.21873482186604	2.46744910453707
6.22221715487011	2.4673051898103
6.22569948787418	2.46716074572554
6.22918182087825	2.467015772707
6.23266415388233	2.46687027120779
6.2361464868864	2.46672424122791
6.23962881989047	2.46657768326091
6.24311115289455	2.46643059810482
6.24659348589862	2.46628298575965
6.25007581890269	2.46613484536113
6.25355815190677	2.46598617697888
6.25704048491084	2.4658369806129
6.26052281791491	2.46568725515945
6.26400515091898	2.46553700021535
6.26748748392306	2.46538621578062
6.27096981692713	2.46523490125882
6.2744521499312	2.46508305682678
6.27793448293528	2.46493068248369
6.28141681593935	2.46477777822991
6.28489914894342	2.46462434420795
6.2883814819475	2.46447038043714
6.29186381495157	2.46431588763285
6.29534614795564	2.46416086614657
6.29882848095972	2.46400531604894
6.30231081396379	2.4638492384619
6.30579314696786	2.46369263375331
6.30927547997194	2.46353550158823
6.31275781297601	2.46337784086333
6.31624014598008	2.46321965151303
6.31972247898416	2.4630609334156
6.32320481198823	2.46290168636123
6.3266871449923	2.46274191034984
6.33016947799637	2.46258160531144
6.33365181100045	2.46242118376088
6.33713414400452	2.46226066751638
6.34061647700859	2.46210005959787
6.34409881001267	2.46193944556342
6.34758114301674	2.46177882541304
6.35106347602081	2.46161763700057
6.35454580902489	2.46145556907638
6.35802814202896	2.46129262164048
6.36151047503303	2.461128767323
6.36499280803711	2.4609639968887
6.36847514104118	2.46079831033756
6.37195747404525	2.46063170846564
6.37543980704933	2.46046419153612
6.3789221400534	2.460295759549
6.38240447305747	2.4601264113105
6.38588680606154	2.45995614680571
6.38936913906562	2.45978496602215
6.39285147206969	2.45961286829969
6.39633380507376	2.45943985390411
6.39981613807784	2.45926592266415
6.40329847108191	2.45909107274816
6.40678080408598	2.45891530383631
6.41026313709006	2.45873861597402
6.41374547009413	2.4585610089794
6.4172278030982	2.45838248265767
6.42071013610227	2.45820303687383
6.42419246910635	2.45802267232895
6.42767480211042	2.45784138938776
6.43115713511449	2.45765918849603
6.43463946811857	2.45747607134563
6.43812180112264	2.4572920381487
6.44160413412671	2.45710708968057
6.44508646713079	2.45692122754651
6.44856880013486	2.45673445181983
6.45205113313893	2.45654676144917
6.45553346614301	2.45635815582467
6.45901579914708	2.45616863494634
6.46249813215115	2.45597819695157
6.46598046515523	2.45578684076784
6.4694627981593	2.45559456639514
6.47294513116337	2.45540137235445
6.47642746416745	2.4552072579184
6.47990979717152	2.45501222308699
6.48339213017559	2.45481626937884
6.48687446317966	2.45461939784965
6.49035679618374	2.4544216084994
6.49383912918781	2.45422290211186
6.49732146219188	2.45402327892021
6.50080379519596	2.45382273896642
6.50428612820003	2.45362128296287
6.5077684612041	2.45341891099192
6.51125079420818	2.45321562294657
6.51473312721225	2.45301141853135
6.51821546021632	2.45280629797329
6.5216977932204	2.45260026121442
6.52518012622447	2.45239387029187
6.52866245922854	2.45218743689497
6.53214479223262	2.45198100500904
6.53562712523669	2.45177468398707
6.53910945824076	2.4515684837418
6.54259179124483	2.45136295988335
6.54607412424891	2.45115880028207
6.54955645725298	2.45095600478238
6.55303879025705	2.45075457376348
6.55652112326113	2.4505545087942
6.5600034562652	2.45035580998273
6.56348578926927	2.45015847740017
6.56696812227335	2.4499625119781
6.57045045527742	2.44976791371651
6.57393278828149	2.44957468341683
6.57741512128557	2.44938282272153
6.58089745428964	2.4491923316306
6.58437978729371	2.44900320928307
6.58786212029778	2.44881545534206
6.59134445330186	2.44862906980755
6.59482678630593	2.44844405204183
6.59830911931	2.44826040231117
6.60179145231408	2.44807812060799
6.60527378531815	2.44789720627776
6.60875611832222	2.44771765863005
6.6122384513263	2.44753947759498
6.61572078433037	2.44736266194723
6.61920311733444	2.44718721086892
6.62268545033852	2.44701312438096
6.62616778334259	2.44684040360367
6.62965011634666	2.44666904929949
6.63313244935074	2.44649906160063
6.63661478235481	2.44633044261329
6.64009711535888	2.44616319322781
6.64357944836295	2.44599731315275
6.64706178136703	2.44583280341698
6.6505441143711	2.44566966443957
6.65402644737517	2.44550789659416
6.65750878037925	2.44534749902198
6.66099111338332	2.44518847154357
6.66447344638739	2.44503081363664
6.66795577939147	2.4448745243387
6.67143811239554	2.44471960362577
6.67492044539961	2.44456605129682
6.67840277840369	2.44441386665226
6.68188511140776	2.4442630496921
6.68536744441183	2.44411360047102
6.68884977741591	2.44396551955304
6.69233211041998	2.44381880693815
6.69581444342405	2.44367346219663
6.69929677642812	2.44352948546728
6.7027791094322	2.44338687675985
6.70626144243627	2.44324559232132
6.70974377544034	2.44310555034877
6.71322610844442	2.4429667509635
6.71670844144849	2.44282863928772
6.72019077445256	2.44269052670062
6.72367310745664	2.44255240096511
6.72715544046071	2.44241422361164
6.73063777346478	2.44227599432364
6.73412010646886	2.44213765439534
6.73760243947293	2.44199909270095
6.741084772477	2.44186030920788
6.74456710548108	2.44172130362264
6.74804943848515	2.441582074955
6.75153177148922	2.44144262298432
6.75501410449329	2.44130294762255
6.75849643749737	2.44116304961406
6.76197877050144	2.44102292911681
6.76546110350551	2.44088258613514
6.76894343650959	2.44074202144403
6.77242576951366	2.44060123509642
6.77590810251773	2.44046022710516
6.77939043552181	2.44031899768066
6.78287276852588	2.44017754682291
6.78635510152995	2.44003587446517
6.78983743453403	2.43989398103616
6.7933197675381	2.43975186653587
6.79680210054217	2.43960953031038
6.80028443354624	2.43946697227161
6.80376676655032	2.43932419238315
6.80724909955439	2.43918119005994
6.81073143255846	2.43903796503904
6.81421376556254	2.43889451711385
6.81769609856661	2.43875084563309
6.82117843157068	2.43860695097631
6.82466076457476	2.43846283328657
6.82814309757883	2.43831849254695
6.8316254305829	2.43817392843254
6.83510776358698	2.43802914127008
6.83859009659105	2.43788413208811
6.84207242959512	2.43773890118709
6.8455547625992	2.43759344840717
6.84903709560327	2.43744777374601
6.85251942860734	2.43730187726076
6.85600176161141	2.43715575786018
6.85948409461549	2.43700941487813
6.86296642761956	2.43686284832479
6.86644876062363	2.43671605820246
6.86993109362771	2.43656904499978
6.87341342663178	2.43642180874883
6.87689575963585	2.43627434904034
6.88037809263993	2.43612666555285
6.883860425644	2.43597875828636
6.88734275864807	2.43583062712508
6.89082509165215	2.43568227133712
6.89430742465622	2.43553369093915
6.89778975766029	2.43538489865422
6.90127209066437	2.43523593257264
6.90475442366844	2.43508679260275
6.90823675667251	2.43493753688908
6.91171908967658	2.43478827649877
6.91520142268066	2.4346389882575
6.91868375568473	2.43448960232207
6.9221660886888	2.43434011905254
6.92564842169288	2.43419047867322
6.92913075469695	2.43404057372613
6.93261308770102	2.43389040428245
6.9360954207051	2.43373997076432
6.93957775370917	2.43358927364996
6.94306008671324	2.4334383129371
6.94654241971732	2.43328708801066
6.95002475272139	2.43313559841113
6.95350708572546	2.43298384413686
6.95698941872954	2.43283182506814
6.96047175173361	2.43267954128649
[truncated: 13,000 more rows]
