# Supplementary material for: The reverse quantum limit and its implications for unconventional quantum oscillations in YbB12
Source: Nat Commun. 2024 Feb 21;15:1607. doi: 10.1038/s41467-024-45801-2 (PMC10881586; doi:10.1038/s41467-024-45801-2)
Supplement: Supplementary file 3 — Source Data [file 41467_2024_45801_MOESM3_ESM.zip › Source_Data/RvH_fixedT/RvH_0p97K.csv]

-0.0001640815150915	2.67283375190593
0.00332199537813532	2.674226487344
0.00680807227136213	2.67560632281142
0.0102941491645889	2.6769746404479
0.0137802260578158	2.6783326317532
0.0172663029510426	2.67968132936045
0.0207523798442694	2.68098895044912
0.0242384567374962	2.68222255250897
0.027724533630723	2.6833888645426
0.0312106105239498	2.68449382390529
0.0346966874171767	2.68554268939739
0.0381827643104035	2.68654003544345
0.0416688412036303	2.68748987146333
0.0451549180968571	2.68839594824858
0.0486409949900839	2.68926163189416
0.0521270718833107	2.69008995188555
0.0556131487765375	2.69088362901242
0.0590992256697644	2.69164506729004
0.0625853025629912	2.69237651594046
0.066071379456218	2.69308001971098
0.0695574563494448	2.69375744159359
0.0730435332426716	2.694410482581
0.0765296101358984	2.69504066164453
0.0800156870291253	2.69564940184037
0.0835017639223521	2.69623801575224
0.0869878408155789	2.69680771095718
0.0904739177088057	2.69749279423301
0.0939599946020325	2.69956244518696
0.0974460714952593	2.70145311948239
0.100932148388486	2.7032077273442
0.104418225281713	2.7048620431168
0.10790430217494	2.70641766065415
0.111390379068167	2.70789738700433
0.114876455961393	2.70930122034488
0.11836253285462	2.71063024890476
0.121848609747847	2.71189632446096
0.125334686641074	2.71309944701348
0.128820763534301	2.71423961656233
0.132306840427527	2.71532103942544
0.135792917320754	2.71634742641772
0.139278994213981	2.71731877753918
0.142765071107208	2.71823509278982
0.146251148000435	2.71909898285068
0.149737224893662	2.719913008472
0.153223301786888	2.72067718115049
0.156709378680115	2.72139150088615
0.160195455573342	2.7220563054843
0.163681532466569	2.72267469886915
0.167167609359796	2.72324668482797
0.170653686253022	2.72377228949793
0.174139763146249	2.72425151287902
0.177625840039476	2.7246852587372
0.181111916932703	2.72507492773638
0.18459799382593	2.72542051987657
0.188084070719157	2.72572206406061
0.191570147612383	2.72597956600333
0.19505622450561	2.72621328867533
0.198542301398837	2.72644677987428
0.202028378292064	2.7266800396002
0.205514455185291	2.72691309093515
0.209000532078517	2.72714595044503
0.212486608971744	2.7273786901764
0.215972685864971	2.72761143432532
0.219458762758198	2.72784418289178
0.222944839651425	2.72807695220258
0.226430916544652	2.72830976966672
0.229916993437878	2.72854264605595
0.233403070331105	2.7287756405693
0.236889147224332	2.72900875320676
0.240375224117559	2.72924199373378
0.243861301010786	2.72947539845087
0.247347377904012	2.72970896735803
0.250833454797239	2.72994273547591
0.254319531690466	2.73017670838602
0.257805608583693	2.7304108909152
0.26129168547692	2.73064532658629
0.264777762370146	2.73088001539928
0.268263839263373	2.73111496728215
0.2717499161566	2.73135019123138
0.275235993049827	2.73158568915924
0.278722069943054	2.73182150911126
0.282208146836281	2.73205765108744
0.285694223729507	2.7322941154471
0.289180300622734	2.73253090401271
0.292666377515961	2.73276801822834
0.296152454409188	2.73300550828344
0.299638531302415	2.73324337417801
0.303124608195641	2.73348161591207
0.306610685088868	2.73372022472896
0.310096761982095	2.73395920198801
0.313582838875322	2.73419859476706
0.317068915768549	2.7344384030661
0.320554992661776	2.73467862688515
0.324041069555002	2.73491925673018
0.327527146448229	2.73516028935919
0.331013223341456	2.7354017678124
0.334499300234683	2.7356436920898
0.33798537712791	2.73588606219141
0.341471454021136	2.73612887432995
0.344957530914363	2.73637069779345
0.34844360780759	2.73660828307451
0.351929684700817	2.73684163017314
0.355415761594044	2.73707073908933
0.35890183848727	2.73729560982309
0.362387915380497	2.73750061706819
0.365873992273724	2.73766956802777
0.369360069166951	2.73780246270185
0.372846146060178	2.73789930109042
0.376332222953405	2.73796008319348
0.379818299846631	2.73798456426937
0.383304376739858	2.73797264412331
0.386790453633085	2.73792432275529
0.390276530526312	2.73783960016532
0.393762607419539	2.73771847411885
0.397248684312765	2.7375606279826
0.400734761205992	2.73736603434754
0.404220838099219	2.73713469321366
0.407706914992446	2.73686660458097
0.411192991885673	2.73656167121364
0.4146790687789	2.73621968892253
0.418165145672126	2.73584062140713
0.421651222565353	2.73542446866744
0.42513729945858	2.73497123070347
0.428623376351807	2.73448070071059
0.432109453245034	2.7339527859358
0.43559553013826	2.73338744285628
0.439081607031487	2.73278467147203
0.442567683924714	2.73214444064307
0.446053760817941	2.73146650326427
0.449539837711168	2.73075085742337
0.453025914604395	2.72999745507485
0.456511991497621	2.7292062962187
0.459998068390848	2.72837722075417
0.463484145284075	2.72751010343766
0.466970222177302	2.7266049428251
0.470456299070529	2.72566168872703
0.473942375963755	2.724680327663
0.477428452856982	2.72366060065362
0.480914529750209	2.72260250769887
0.484400606643436	2.72150604528015
0.487886683536663	2.72037116631962
0.491372760429889	2.71919772140236
0.494858837323116	2.71798559996115
0.498344914216343	2.71673480199598
0.50183099110957	2.71544531925216
0.505317068002797	2.71411707482067
0.508803144896024	2.71274985083791
0.51228922178925	2.71134364730389
0.515775298682477	2.7098984642186
0.519261375575704	2.70841570615688
0.522747452468931	2.70689844041176
0.526233529362158	2.70534659868504
0.529719606255385	2.70376018097671
0.533205683148611	2.70213918728679
0.536691760041838	2.70049912840706
0.540177836935065	2.69885603418858
0.543663913828292	2.69720990463136
0.547149990721519	2.6955607397354
0.550636067614745	2.69390853746533
0.554122144507972	2.69225328548208
0.557608221401199	2.69059506741455
0.561094298294426	2.68893388326276
0.564580375187653	2.68726973302671
0.568066452080879	2.6856024627316
0.571552528974106	2.68393230391668
0.575038605867333	2.68225925658196
0.57852468276056	2.68058332072743
0.582010759653787	2.67890440715089
0.585496836547014	2.677222483613
0.58898291344024	2.67553774453745
0.592468990333467	2.67385018992424
0.595955067226694	2.67215978615891
0.599441144119921	2.67046634010503
0.602927221013148	2.66877005856721
0.606413297906374	2.66707102947163
0.609899374799601	2.66536925281827
0.613385451692828	2.66366454168118
0.616871528586055	2.66195691004845
0.620357605479282	2.66024660502518
0.623843682372508	2.65853362661138
0.627329759265735	2.65681782770853
0.630815836158962	2.65509914765243
0.634301913052189	2.65337774654383
0.637787989945416	2.65165374962633
0.641274066838643	2.64993143143614
0.644760143731869	2.64821466606139
0.648246220625096	2.64650346698254
0.651732297518323	2.64479809317898
0.65521837441155	2.6431071268021
0.658704451304777	2.64144548857605
0.662190528198003	2.63981317850083
0.66567660509123	2.63821034599136
0.669162681984457	2.63663709789914
0.672648758877684	2.63509342167692
0.676134835770911	2.63357931732471
0.679620912664137	2.63209481871131
0.683106989557364	2.63064014183018
0.686593066450591	2.62921527197007
0.690079143343818	2.627820209131
0.693565220237045	2.62645495331296
0.697051297130272	2.62511968646019
0.700537374023498	2.62381446232411
0.704023450916725	2.62253928090473
0.707509527809952	2.62129414220203
0.710995604703179	2.62007913182762
0.714481681596406	2.61889439276404
0.717967758489632	2.61773992414839
0.721453835382859	2.61661572598067
0.724939912276086	2.61552180029625
0.728425989169313	2.61445836887226
0.73191206606254	2.61342543015081
0.735398142955767	2.61242298413188
0.738884219848993	2.61145103081549
0.74237029674222	2.61050971447524
0.745856373635447	2.60959910175428
0.749342450528674	2.6087191926526
0.752828527421901	2.6078699871702
0.756314604315128	2.6070515630272
0.759800681208354	2.60626404733032
0.763286758101581	2.60550744007956
0.766772834994808	2.60478174127492
0.770258911888035	2.60408697436484
0.773744988781262	2.60342333035694
0.777231065674488	2.60279080925122
0.780717142567715	2.60218941104767
0.784203219460942	2.60161912476318
0.787689296354169	2.60108013524545
0.791175373247396	2.60057245964638
0.794661450140622	2.60009609796598
0.798147527033849	2.59965103931614
0.801633603927076	2.59923742919328
0.805119680820303	2.59885532826161
0.80860575771353	2.59850473652112
0.812091834606756	2.59818564366388
0.815577911499983	2.59789377424213
0.81906398839321	2.59762525416774
0.822550065286437	2.59738008344069
0.826036142179664	2.59715825081336
0.829522219072891	2.59695117391264
0.833008295966117	2.59674393201437
0.836494372859344	2.59653652449253
0.839980449752571	2.59632894111203
0.843466526645798	2.59612118558859
0.846952603539025	2.59591327046945
0.850438680432251	2.59570519428066
0.853924757325478	2.59549694860536
0.857410834218705	2.59528853531369
0.860896911111932	2.59507996911689
0.864382988005159	2.59487124771056
0.867869064898386	2.59466236432173
0.871355141791612	2.59445331922052
0.874841218684839	2.59424412695371
0.878327295578066	2.59403478413072
0.881813372471293	2.59382528501178
0.88529944936452	2.59361562959689
0.888785526257746	2.59340583213443
0.892271603150973	2.59319588843703
0.8957576800442	2.59298579348447
0.899243756937427	2.59277554727675
0.902729833830654	2.59256516203537
0.906215910723881	2.59235420220142
0.909701987617107	2.59214242728303
0.913188064510334	2.5919298372802
0.916674141403561	2.59171644412864
0.920160218296788	2.59150141458727
0.923646295190015	2.59128454259011
0.927132372083241	2.59106582813716
0.930618448976468	2.5908452827105
0.934104525869695	2.59062289090758
0.937590602762922	2.59039865218011
0.941076679656149	2.59017256652811
0.944562756549375	2.58994464154724
0.948048833442602	2.58971486476657
0.951534910335829	2.58948323618609
0.955020987229056	2.58924975580581
0.958507064122283	2.58901442882114
0.961993141015509	2.58877724608634
0.965479217908736	2.5885382076014
0.968965294801963	2.58829731336633
0.97245137169519	2.58805456459068
0.975937448588417	2.58780995468048
0.979423525481644	2.58756348363573
0.98290960237487	2.58731515145642
0.986395679268097	2.5870649556688
0.989881756161324	2.58681289301261
0.993367833054551	2.58655896348786
0.996853909947778	2.58630316709455
1.000339986841	2.58604549943703
1.00382606373423	2.58578596036803
1.00731214062746	2.58552454988755
1.01079821752069	2.5852612650794
1.01428429441391	2.58499610284637
1.01777037130714	2.58472906318845
1.02125644820037	2.58446014610565
1.02474252509359	2.58418934549826
1.02822860198682	2.58391666064828
1.03171467888005	2.58364209155572
1.03520075577327	2.58336563822058
1.0386868326665	2.583087292743
1.04217290955973	2.58280705766495
1.04565898645295	2.58252493298644
1.04914506334618	2.58224091870747
1.05263114023941	2.58195500493195
1.05611721713263	2.5816671969792
1.05960329402586	2.58137749484923
1.06308937091909	2.58108589466411
1.06657544781231	2.58079238919965
1.07006152470554	2.58049698347604
1.07354760159877	2.58019967749329
1.07703367849199	2.57990046335054
1.08051975538522	2.57959977088918
1.08400583227845	2.57929784060104
1.08749190917168	2.57899467248615
1.0909779860649	2.57869025440591
1.09446406295813	2.57838541888293
1.09795013985136	2.57808037198321
1.10143621674458	2.57777511230208
1.10492229363781	2.57746962834263
1.10840837053104	2.57716393787588
1.11189444742426	2.57685804145008
1.11538052431749	2.57655193279109
1.11886660121072	2.57624560563167
1.12235267810394	2.57593907457156
1.12583875499717	2.57563233961076
1.1293248318904	2.57532539005029
1.13281090878362	2.5750182277299
1.13629698567685	2.57471086387358
1.13978306257008	2.57440329775527
1.1432691394633	2.57409551674958
1.14675521635653	2.57378753053506
1.15024129324976	2.57347934730779
1.15372737014298	2.57317211427823
1.15721344703621	2.57286765511088
1.16069952392944	2.57256598258745
1.16418560082266	2.57226710087973
1.16767167771589	2.57197295847475
1.17115775460912	2.5716842921916
1.17464383150235	2.57140111767358
1.17812990839557	2.57112343520106
1.1816159852888	2.57085124364733
1.18510206218203	2.57058454655461
1.18858813907525	2.5703233572552
1.19207421596848	2.57006767527134
1.19556029286171	2.56981749996592
1.19904636975493	2.56957283891262
1.20253244664816	2.56933370124626
1.20601852354139	2.56910008618593
1.20950460043461	2.56887199352636
1.21299067732784	2.56864943347181
1.21647675422107	2.56843241010152
1.21996283111429	2.56822092263104
1.22344890800752	2.56801497106036
1.22693498490075	2.56781456867616
1.23042106179397	2.56761971540709
1.2339071386872	2.56743041083228
1.23739321558043	2.56724665882964
1.24087929247365	2.56706847167369
1.24436536936688	2.56689584829675
1.24785144626011	2.56672878860853
1.25133752315334	2.56656730050989
1.25482360004656	2.56641139094588
1.25830967693979	2.56626105919149
1.26179575383302	2.56611630524672
1.26528183072624	2.56597714125015
1.26876790761947	2.56584356929087
1.2722539845127	2.56571558906299
1.27574006140592	2.56559320197118
1.27922613829915	2.56547641940726
1.28271221519238	2.56536524057597
1.2861982920856	2.5652596654773
1.28968436897883	2.56515970038542
1.29317044587206	2.56506535364627
1.29665652276528	2.56497662482106
1.30014259965851	2.56489351390978
1.30362867655174	2.56481603161142
1.30711475344496	2.56474418106785
1.31060083033819	2.5646779622335
1.31408690723142	2.56461737583443
1.31757298412464	2.5645624341795
1.32105906101787	2.56451313673093
1.3245451379111	2.56446948348874
1.32803121480433	2.56443032724246
1.33151729169755	2.56439384357533
1.33500336859078	2.56436003229984
1.33848944548401	2.56432889341597
1.34197552237723	2.56429847823952
1.34546159927046	2.56426804931585
1.34894767616369	2.56423760664494
1.35243375305691	2.56420715031542
1.35591982995014	2.56417668092459
1.35940590684337	2.56414619822209
1.36289198373659	2.56411570220791
1.36637806062982	2.56408519323281
1.36986413752305	2.56405467105647
1.37335021441627	2.56402413567891
1.3768362913095	2.56399358710013
1.38032236820273	2.56396302562867
1.38380844509595	2.56393245112879
1.38729452198918	2.56390186360049
1.39078059888241	2.5638712501512
1.39426667577563	2.56384030370507
1.39775275266886	2.56380902426209
1.40123882956209	2.56377741182226
1.40472490645532	2.56374538188032
1.40821098334854	2.56371285208224
1.41169706024177	2.56367982242803
1.415183137135	2.56364629291769
1.41866921402822	2.56361226270436
1.42215529092145	2.56357773183536
1.42564136781468	2.56354270031067
1.4291274447079	2.56350716765724
1.43261352160113	2.56347113364041
1.43609959849436	2.56343459826017
1.43958567538758	2.56339756151654
1.44307175228081	2.56336002278767
1.44655782917404	2.56332198229006
1.45004390606726	2.5632834400237
1.45352998296049	2.56324439527206
1.45701605985372	2.56320484772737
1.46050213674694	2.56316479738962
1.46398821364017	2.56312424425882
1.4674742905334	2.56308318718789
1.47096036742662	2.56304162647484
1.47444644431985	2.56299956211967
1.47793252121308	2.56295699352216
1.48141859810631	2.56291392066124
1.48490467499953	2.56287034358247
1.48839075189276	2.56282626228584
1.49187682878599	2.5627816754814
1.49536290567921	2.56273658357587
1.49884898257244	2.56269098656926
1.50233505946567	2.56264488370464
1.50582113635889	2.5625982747476
1.50930721325212	2.56255115988565
1.51279329014535	2.5625035391188
1.51627936703857	2.56245541132649
1.5197654439318	2.56240677707361
1.52325152082503	2.56235763636016
1.52673759771825	2.56230798843776
1.53022367461148	2.5622578329865
1.53370975150471	2.56220717025674
1.53719582839793	2.56215600024848
1.54068190529116	2.56210432113779
1.54416798218439	2.56205213378766
1.54765405907761	2.56199943819809
1.55114013597084	2.5619462335275
1.55462621286407	2.5618925194808
1.55811228975729	2.56183829639898
1.56159836665052	2.5617835642001
1.56508444354375	2.56172833460596
1.56857052043698	2.56167291547688
1.5720565973302	2.56161730681285
1.57554267422343	2.56156150761598
1.57902875111666	2.56150560221243
1.58251482800988	2.56144967337709
1.58600090490311	2.56139372090838
1.58948698179634	2.56133774359563
1.59297305868956	2.56128174335336
1.59645913558279	2.56122572022457
1.59994521247602	2.56116967315744
1.60343128936924	2.56111360248692
1.60691736626247	2.56105750917269
1.6104034431557	2.56100139285326
1.61388952004892	2.56094525241816
1.61737559694215	2.56088908924273
1.62086167383538	2.56083290341636
1.6243477507286	2.56077782732221
1.62783382762183	2.56072413818793
1.63131990451506	2.56067183711657
1.63480598140829	2.56062106120886
1.63829205830151	2.56057204826043
1.64177813519474	2.56052479991001
1.64526421208797	2.56047931629837
1.64875028898119	2.56043559824942
1.65223636587442	2.56039364642295
1.65572244276765	2.56035346164615
1.65920851966087	2.56031504444212
1.6626945965541	2.56027839532551
1.66618067344733	2.56024351590281
1.66966675034055	2.56021040634993
1.67315282723378	2.56017906717568
1.67663890412701	2.560149499137
1.68012498102023	2.56012170322054
1.68361105791346	2.56009567983251
1.68709713480669	2.56007142918134
1.69058321169991	2.56004895258479
1.69406928859314	2.56002825034583
1.69755536548637	2.56000932318454
1.70104144237959	2.55999217184929
1.70452751927282	2.55997679718939
1.70801359616605	2.55996319989794
1.71149967305928	2.55995138011495
1.7149857499525	2.5599413397914
1.71847182684573	2.55993307930897
1.72195790373896	2.55992659916611
1.72544398063218	2.55992190020441
1.72893005752541	2.55991898320896
1.73241613441864	2.55991784899937
1.73590221131186	2.55991849765759
1.73938828820509	2.55992093050612
1.74287436509832	2.55992514812491
1.74636044199154	2.5599311508661
1.74984651888477	2.5599389397276
1.753332595778	2.55994851550871
1.75681867267122	2.55995987864392
1.76030474956445	2.55997302933485
1.76379082645768	2.55998796879215
1.7672769033509	2.56000469759103
1.77076298024413	2.56002321584357
1.77424905713736	2.56004352460156
1.77773513403058	2.56006562468503
1.78122121092381	2.56008951652476
1.78470728781704	2.56011520048226
1.78819336471027	2.56014267772564
1.79167944160349	2.5601719490752
1.79516551849672	2.56020301453095
1.79865159538995	2.56023474170974
1.80213767228317	2.56026685474556
1.8056237491764	2.560299353885
1.80910982606963	2.56033210202732
1.81259590296285	2.56036486160283
1.81608197985608	2.56039763311122
1.81956805674931	2.56043041655248
1.82305413364253	2.56046321110271
1.82654021053576	2.5604960172971
1.83002628742899	2.56052883517372
1.83351236432221	2.56056166420946
1.83699844121544	2.56059450430593
1.84048451810867	2.56062735577513
1.84397059500189	2.5606602185722
1.84745667189512	2.56069290922303
1.85094274878835	2.56072472684304
1.85442882568157	2.56075567143222
1.8579149025748	2.56078574258438
1.86140097946803	2.56081487687141
1.86488705636125	2.5608430628084
1.86837313325448	2.56087030016302
1.87185921014771	2.56089658805735
1.87534528704094	2.56092192632667
1.87883136393416	2.56094631497099
1.88231744082739	2.56096975326092
1.88580351772062	2.56099224082608
1.88928959461384	2.56101377766648
1.89277567150707	2.56103436341482
1.8962617484003	2.56105399737392
1.89974782529352	2.56107267948968
1.90323390218675	2.56109040974445
1.90671997907998	2.5611071872013
1.9102060559732	2.56112301171011
1.91369213286643	2.56113788327088
1.91717820975966	2.561151801273
1.92066428665288	2.56116476507013
1.92415036354611	2.56117677466228
1.92763644043934	2.56118782992102
1.93112251733256	2.56119793014484
1.93460859422579	2.56120707524654
1.93809467111902	2.56121526522613
1.94158074801224	2.56122249935423
1.94506682490547	2.56122877730352
1.9485529017987	2.561234099074
1.95203897869193	2.56123846429368
1.95552505558515	2.5612418723108
1.95901113247838	2.56124432312535
1.96249720937161	2.56124581667968
1.96598328626483	2.56124635192774
1.96946936315806	2.56124592879633
1.97295544005129	2.56124454728545
1.97644151694451	2.56124220673888
1.97992759383774	2.56123890675529
1.98341367073097	2.56123464733468
1.98689974762419	2.56122942822095
1.99038582451742	2.56122324865882
1.99387190141065	2.56121610864829
1.99735797830387	2.56120800818937
2.0008440551971	2.56119894638296
2.00433013209033	2.56118892310794
2.00781620898355	2.5611779383643
2.01130228587678	2.56116599158042
2.01478836277001	2.56115308226895
2.01827443966323	2.5611392104299
2.02176051655646	2.56112455899458
2.02524659344969	2.56110982866619
2.02873267034292	2.56109501944473
2.03221874723614	2.56108013133021
2.03570482412937	2.56106522733496
2.0391909010226	2.56105031890678
2.04267697791582	2.56103540604566
2.04616305480905	2.56102048876907
2.04964913170228	2.56100556712265
2.0531352085955	2.5609906411064
2.05662128548873	2.56097571528007
2.06010736238196	2.56096080443052
2.06359343927518	2.56094590855772
2.06707951616841	2.5609310276617
2.07056559306164	2.56091647616704
2.07405166995486	2.56090227558982
2.07753774684809	2.56088842593006
2.08102382374132	2.56087492733091
2.08450990063454	2.56086177995715
2.08799597752777	2.56084898380877
2.091482054421	2.56083653893397
2.09496813131422	2.56082444566045
2.09845420820745	2.56081270398823
2.10194028510068	2.56080131392057
2.10542636199391	2.56079027578558
2.10891243888713	2.56077958967044
2.11239851578036	2.56076925557515
2.11588459267359	2.56075927368492
2.11937066956681	2.56074964422469
2.12285674646004	2.56074036719446
2.12634282335327	2.56073144264802
2.12982890024649	2.5607228708429
2.13331497713972	2.56071465177911
2.13680105403295	2.56070678546356
2.14028713092617	2.56069927215071
2.1437732078194	2.56069211191373
2.14725928471263	2.56068530475261
2.15074536160585	2.56067885082341
2.15423143849908	2.56067275028456
2.15771751539231	2.56066700313604
2.16120359228553	2.56066160943927
2.16468966917876	2.56065656946756
2.16817574607199	2.56065188322091
2.17166182296521	2.56064755071813
2.17514789985844	2.56064357229642
2.17863397675167	2.56063994803887
2.1821200536449	2.56063667795052
2.18560613053812	2.56063376223617
2.18909220743135	2.56063120107118
2.19257828432458	2.56062899445554
2.1960643612178	2.56062714244838
2.19955043811103	2.56062564523643
2.20303651500426	2.5606245028197
2.20652259189748	2.56062371522118
2.21000866879071	2.56062328266641
2.21349474568394	2.5606232051925
2.21698082257716	2.56062348281321
2.22046689947039	2.56062411570185
2.22395297636362	2.56062510397749
2.22743905325684	2.56062644764247
2.23092513015007	2.56062814224196
2.2344112070433	2.56063017321946
2.23789728393652	2.56063254057498
2.24138336082975	2.56063524433029
2.24486943772298	2.56063797026581
2.2483555146162	2.56064069691956
2.25184159150943	2.56064342431738
2.25532766840266	2.56064615245717
2.25881374529589	2.56064888132429
2.26229982218911	2.56065161092991
2.26578589908234	2.56065434128694
2.26927197597557	2.56065707236186
2.27275805286879	2.5606598061687
2.27624412976202	2.560662650813
2.27973020665525	2.56066560623369
2.28321628354847	2.56066867243075
2.2867023604417	2.56067221974819
2.29018843733493	2.56067635820031
2.29367451422815	2.56068108777745
2.29716059112138	2.56068640871491
2.30064666801461	2.56069232119116
2.30413274490783	2.56069882516965
2.30761882180106	2.5607059207955
2.31110489869429	2.56071360842794
2.31459097558751	2.56072188803828
2.31807705248074	2.56073075964769
2.32156312937397	2.5607402237153
2.32504920626719	2.56075028020125
2.32853528316042	2.56076092910186
2.33202136005365	2.56077217090826
2.33550743694687	2.56078400570696
2.3389935138401	2.56079643348026
2.34247959073333	2.56080945446733
2.34596566762656	2.56082306882821
2.34945174451978	2.56083727652998
2.35293782141301	2.56085207781295
2.35642389830624	2.56086747313877
2.35990997519946	2.56088346245797
2.36339605209269	2.56090004581005
2.36688212898592	2.56091722351091
2.37036820587914	2.56093499553539
2.37385428277237	2.56095336187813
2.3773403596656	2.56097232288148
2.38082643655882	2.56099187856731
2.38431251345205	2.56101202891742
2.38779859034528	2.56103277427226
2.3912846672385	2.5610541147943
2.39477074413173	2.56107605045059
2.39825682102496	2.56109858142485
2.40174289791818	2.56112170795192
2.40522897481141	2.56114542996319
2.40871505170464	2.56116974754267
2.41220112859786	2.56119466099529
2.41568720549109	2.56122017029927
2.41917328238432	2.56124627544833
2.42265935927755	2.56127297686309
2.42614543617077	2.5613002745188
2.429631513064	2.5613281683917
2.43311758995723	2.56135665891282
2.43660366685045	2.56138574619188
2.44008974374368	2.56141543019843
2.44357582063691	2.56144571124624
2.44706189753013	2.5614765875606
2.45054797442336	2.56150795103272
2.45403405131659	2.56153980181365
2.45752012820981	2.56157214017632
2.46100620510304	2.56160459577676
2.46449228199627	2.56163705863208
2.46797835888949	2.56166952910408
2.47146443578272	2.56170200695744
2.47495051267595	2.56173449198039
2.47843658956917	2.56176698466442
2.4819226664624	2.5617994848955
2.48540874335563	2.56183199230749
2.48889482024885	2.56186427197392
2.49238089714208	2.56189623968825
2.49586697403531	2.56192789499134
2.49935305092854	2.56195887261711
2.50283912782176	2.56198885420335
2.50632520471499	2.56201783925892
2.50981128160822	2.56204582763814
2.51329735850144	2.56207281928558
2.51678343539467	2.56209881396205
2.5202695122879	2.56212381146052
2.52375558918112	2.5621478116039
2.52724166607435	2.56217081415187
2.53072774296758	2.56219281863777
2.5342138198608	2.56221382486774
2.53769989675403	2.5622338327903
2.54118597364726	2.56225284208957
2.54467205054048	2.56227085259817
2.54815812743371	2.56228786425984
2.55164420432694	2.56230387673223
2.55513028122016	2.56231888991403
2.55861635811339	2.56233290376044
2.56210243500662	2.56234591793099
2.56558851189984	2.56235793220588
2.56907458879307	2.56236894651013
2.5725606656863	2.56237896066002
2.57604674257953	2.56238797436868
2.57953281947275	2.56239598740892
2.58301889636598	2.56240299969673
2.58650497325921	2.56240901092718
2.58999105015243	2.56241402092922
2.59347712704566	2.56241802970182
2.59696320393889	2.56242103682436
2.60044928083211	2.5624230420706
2.60393535772534	2.56242404538792
2.60742143461857	2.56242404634528
2.61090751151179	2.5624230447353
2.61439358840502	2.56242104050716
2.61787966529825	2.56241803334712
2.62136574219147	2.56241402295396
2.6248518190847	2.56240900925237
2.62833789597793	2.5624029920913
2.63182397287115	2.5623959711699
2.63531004976438	2.56238794641412
2.63879612665761	2.56237891776144
2.64228220355084	2.56236888483324
2.64576828044406	2.56235784747366
2.64925435733729	2.5623458056827
2.65274043423051	2.56233275896884
2.65622651112374	2.56231870707577
2.65971258801697	2.56230364998479
2.6631986649102	2.56228782262237
2.66668474180342	2.56227130903014
2.67017081869665	2.56225410916064
2.67365689558988	2.56223658827995
2.6771429724831	2.5622190646492
2.68062904937633	2.56220153819584
2.68411512626956	2.56218400894784
2.68760120316278	2.56216647688855
2.69108728005601	2.56214894191623
2.69457335694924	2.5621314040591
2.69805943384246	2.56211383828224
2.70154551073569	2.56209616849942
2.70503158762892	2.56207839471062
2.70851766452214	2.56206050662227
2.71200374141537	2.56204239129475
2.7154898183086	2.56202404872805
2.71897589520182	2.56200547908955
2.72246197209505	2.56198668219995
2.72594804898828	2.56196765803936
2.72943412588151	2.56194840666421
2.73292020277473	2.56192892770244
2.73640627966796	2.56190922102296
2.73989235656119	2.56188928666938
2.74337843345441	2.56186912447378
2.74686451034764	2.56184873427586
2.75035058724087	2.5618281161253
2.75383666413409	2.56180727010843
2.75732274102732	2.56178619605055
2.76080881792055	2.56176489395164
2.76429489481377	2.56174336391627
2.767780971707	2.56172160578422
2.77126704860023	2.56169961955549
2.77475312549345	2.56167740541136
2.77823920238668	2.56165496313253
2.78172527927991	2.56163229271902
2.78521135617313	2.56160939425732
2.78869743306636	2.56158626748579
2.79218350995959	2.56156291240056
2.79566958685281	2.56153932906347
2.79915566374604	2.5615155173337
2.80264174063927	2.56149147716953
2.8061278175325	2.56146720859887
2.80961389442572	2.56144271139576
2.81309997131895	2.56141798542553
2.81658604821218	2.56139303070501
2.8200721251054	2.56136784718496
2.82355820199863	2.56134243469379
2.82704427889186	2.56131679323149
2.83053035578508	2.56129092290763
2.83401643267831	2.56126482356807
2.83750250957154	2.56123849521281
2.84098858646476	2.56121193794915
2.84447466335799	2.56118515172021
2.84796074025122	2.56115813652597
2.85144681714444	2.56113089242312
2.85493289403767	2.56110341915143
2.8584189709309	2.56107571671088
2.86190504782412	2.56104778517353
2.86539112471735	2.561019624358
2.86887720161058	2.5609912342581
2.8723632785038	2.56096264008582
2.87584935539703	2.56093391755929
2.87933543229026	2.56090506660895
2.88282150918349	2.56087609772224
2.88630758607671	2.56084712360398
2.88979366296994	2.56081814415141
2.89327973986317	2.56078915936451
2.89676581675639	2.56076016936363
2.90025189364962	2.56073117408271
2.90373797054285	2.56070217352175
2.90722404743607	2.56067310936074
2.9107101243293	2.56064390720568
2.91419620122253	2.56061456705655
2.91768227811575	2.56058505950499
2.92116835500898	2.56055531865917
2.92465443190221	2.56052534451909
2.92814050879543	2.5604951371356
2.93162658568866	2.56046469627524
2.93511266258189	2.56043402193799
2.93859873947511	2.56040311416596
2.94208481636834	2.56037197268745
2.94557089326157	2.56034059750246
2.94905697015479	2.56030898865489
2.95254304704802	2.56027714614618
2.95602912394125	2.56024506995533
2.95951520083447	2.56021276008233
2.9630012777277	2.56018021663896
2.96648735462093	2.56014743958003
2.96997343151416	2.56011442890555
2.97345950840738	2.56008118460513
2.97694558530061	2.56004770661395
2.98043166219384	2.560013994932
2.98391773908706	2.55998004953369
2.98740381598029	2.55994587029576
2.99088989287352	2.55991145721823
2.99437596976674	2.55987681035965
2.99786204665997	2.55984192970368
3.0013481235532	2.5598068152503
3.00483420044642	2.55977146703506
3.00832027733965	2.55973588506013
3.01180635423288	2.55970006932553
3.0152924311261	2.55966401980022
3.01877850801933	2.55962773632176
3.02226458491256	2.55959121889015
3.02575066180578	2.55955446749972
3.02923673869901	2.55951748194761
3.03272281559224	2.55948026223381
3.03620889248546	2.55944280835834
3.03969496937869	2.55940512031885
3.04318104627192	2.55936719811311
3.04666712316514	2.55932904174113
3.05015320005837	2.559290651427
3.0536392769516	2.5592520272165
3.05712535384483	2.55921316910963
3.06061143073805	2.55917407688408
3.06409750763128	2.5591347504829
3.06758358452451	2.55909518990608
3.07106966141773	2.55905539486771
3.07455573831096	2.55901536522414
3.07804181520419	2.55897510097537
3.08152789209741	2.55893466074672
3.08501396899064	2.55889411896375
3.08850004588387	2.55885347562644
3.09198612277709	2.55881276022642
3.09547219967032	2.55877203859686
3.09895827656355	2.55873131073776
3.10244435345677	2.55869057661909
3.10593043035	2.55864983638973
3.10941650724323	2.55860909004968
3.11290258413645	2.55856834174807
3.11638866102968	2.55852760720146
3.11987473792291	2.55848688640986
3.12336081481614	2.55844618024096
3.12684689170936	2.55840549593392
3.13033296860259	2.55836483350973
3.13381904549582	2.55832419296763
3.13730512238904	2.55828357442754
3.14079119928227	2.55824297793855
3.1442772761755	2.55820240350063
3.14776335306872	2.55816185096995
3.15124942996195	2.55812132041571
3.15473550685518	2.55808081183791
3.1582215837484	2.55804032516533
3.16170766064163	2.55799986056225
3.16519373753486	2.55795941802867
3.16867981442808	2.55791899739065
3.17216589132131	2.55787859870627
3.17565196821454	2.55783822197552
3.17913804510776	2.55779786710172
3.18262412200099	2.55775753414525
3.18611019889422	2.55771722310611
3.18959627578744	2.55767693392355
3.19308235268067	2.55763666674663
3.1965684295739	2.55759642157535
3.20005450646713	2.55755619835454
3.20354058336035	2.55751599747903
3.20702666025358	2.5574758189488
3.21051273714681	2.55743566264017
3.21399881404003	2.55739552859306
3.21748489093326	2.55735541681587
3.22097096782649	2.55731532713838
3.22445704471971	2.55727525917647
3.22794312161294	2.55723521295393
3.23142919850617	2.55719518843865
3.23491527539939	2.55715518592514
3.23840135229262	2.5571152055731
3.24188742918585	2.55707524736864
3.24537350607907	2.55703531152105
3.2488595829723	2.55699539825989
3.25234565986553	2.55695550758515
3.25583173675875	2.55691563932579
3.25931781365198	2.55687579357578
3.26280389054521	2.55683597033512
3.26628996743843	2.55679616939464
3.26977604433166	2.55675639092998
3.27326212122489	2.55671663494114
3.27674819811812	2.55667690128032
3.28023427501134	2.55663719014428
3.28372035190457	2.55659750153302
3.2872064287978	2.55655783102125
3.29069250569102	2.5565181632129
3.29417858258425	2.55647849810798
3.29766465947748	2.55643883462479
3.3011507363707	2.55639916567766
3.30463681326393	2.55635949126659
3.30812289015716	2.55631981115794
3.31160896705038	2.5562801252531
3.31509504394361	2.55624043355205
3.31858112083684	2.55620100572618
3.32206719773006	2.55616212497142
3.32555327462329	2.55612379132509
3.32903935151652	2.55608604580566
3.33252542840974	2.55604894764029
3.33601150530297	2.55601249692266
3.3394975821962	2.55597669363852
3.34298365908942	2.55594153807999
3.34646973598265	2.55590703037697
3.34995581287588	2.55587317051453
3.35344188976911	2.55583995862678
3.35692796666233	2.55580739482397
3.36041404355556	2.55577547908989
3.36390012044879	2.55574421148124
3.36738619734201	2.55571359211578
3.37087227423524	2.55568362099207
3.37435835112847	2.55565429820405
3.37784442802169	2.55562562389254
3.38133050491492	2.55559759805425
3.38481658180815	2.55557022073591
3.38830265870137	2.55554349218305
3.3917887355946	2.55551741239567
3.39527481248783	2.55549198151703
3.39876088938105	2.55546720007446
3.40224696627428	2.55544306806796
3.40573304316751	2.55541958549787
3.40921912006073	2.55539675253532
3.41270519695396	2.55537456918031
3.41619127384719	2.55535303540484
3.41967735074041	2.55533215139237
3.42316342763364	2.5553119171429
3.42664950452687	2.55529233259478
3.43013558142009	2.55527339801174
3.43362165831332	2.55525511339933
3.43710773520655	2.55523747871166
3.44059381209978	2.55522049429787
3.444079888993	2.55520416020126
3.44756596588623	2.55518847642334
3.45105204277946	2.55517344323278
3.45453811967268	2.55515906069214
3.45802419656591	2.55514532876831
3.46151027345914	2.55513224773705
3.46499635035236	2.55511981771077
3.46848242724559	2.55510803865995
3.47196850413882	2.55509691076998
3.47545458103204	2.55508643415785
3.47894065792527	2.55507660879087
3.4824267348185	2.55506743486283
3.48591281171172	2.55505891255313
3.48939888860495	2.55505104184512
3.49288496549818	2.55504355304096
3.4963710423914	2.55503616331511
3.49985711928463	2.55502887265843
3.50334319617786	2.55502164003369
3.50682927307109	2.55501440661052
3.51031534996431	2.55500717236519
3.51380142685754	2.5549999372471
3.51728750375077	2.55499270128462
3.52077358064399	2.55498529488052
3.52425965753722	2.55497708612628
3.52774573443045	2.55496807506458
3.53123181132367	2.55495825895872
3.5347178882169	2.55494762299207
3.53820396511013	2.55493616723615
3.54169004200335	2.5549238916712
3.54517611889658	2.55491079612315
3.54866219578981	2.55489688060331
3.55214827268303	2.55488214509288
3.55563434957626	2.55486658921702
3.55912042646949	2.5548502130527
3.56260650336271	2.5548330165999
3.56609258025594	2.55481499971445
3.56957865714917	2.55479616242253
3.57306473404239	2.55477650472495
3.57655081093562	2.55475602643789
3.58003688782885	2.55473472758188
3.58352296472207	2.55471260816039
3.5870090416153	2.55468966804453
3.59049511850853	2.55466590726043
3.59398119540176	2.55464132581652
3.59746727229498	2.55461592333632
3.60095334918821	2.55458969980979
3.60443942608144	2.55456265525584
3.60792550297466	2.55453478939946
3.61141157986789	2.55450610221365
3.61489765676112	2.55447659371811
3.61838373365434	2.55444626369228
3.62186981054757	2.55441511205796
3.6253558874408	2.55438313881428
3.62884196433402	2.55435034378996
3.63232804122725	2.55431672694273
3.63581411812048	2.55428228829743
3.6393001950137	2.55424702776
3.64278627190693	2.55421094530881
3.64627234880016	2.55417404097245
3.64975842569338	2.55413631444996
3.65324450258661	2.55409776557467
3.65673057947984	2.55405839438717
3.66021665637306	2.55401820060813
3.66370273326629	2.55397718403192
3.66718881015952	2.55393534468501
3.67067488705275	2.55389268249233
3.67416096394597	2.55384919739197
3.6776470408392	2.55380488940272
3.68113311773243	2.55375975838411
3.68461919462565	2.55371380420237
3.68810527151888	2.55366702692229
3.69159134841211	2.55361942632807
3.69507742530533	2.55357117173056
3.69856350219856	2.55352289505322
3.70204957909179	2.55347459613968
3.70553565598501	2.55342627748184
3.70902173287824	2.55337795391256
3.71250780977147	2.55332959639604
3.71599388666469	2.55328115128581
3.71947996355792	2.55323261875737
3.72296604045115	2.55318379228114
3.72645211734437	2.55313421998543
3.7299381942376	2.55308390224836
3.73342427113083	2.55303283894773
3.73691034802405	2.55298102976312
3.74039642491728	2.55292847483872
3.74388250181051	2.55287517398281
3.74736857870374	2.55282112658353
3.75085465559696	2.55276633282471
3.75434073249019	2.55271079264515
3.75782680938342	2.55265450576228
3.76131288627664	2.552597472305
3.76479896316987	2.55253969215273
3.7682850400631	2.55248116463654
3.77177111695632	2.55242189013289
3.77525719384955	2.55236186864057
3.77874327074278	2.55230109969646
3.782229347636	2.55223958357555
3.78571542452923	2.55217732033266
3.78920150142246	2.5521143098114
3.79268757831568	2.55205055223233
3.79617365520891	2.55198604763374
3.79965973210214	2.55192079551887
3.80314580899536	2.551854796059
3.80663188588859	2.55178804930024
3.81011796278182	2.55172055455472
3.81360403967504	2.5516523119165
3.81709011656827	2.5515833214378
3.8205761934615	2.55151358321373
3.82406227035472	2.55144309754527
3.82754834724795	2.5513718646318
3.83103442414118	2.55129988403682
3.83452050103441	2.55122715603129
3.83800657792763	2.55115368083748
3.84149265482086	2.55107945759947
3.84497873171409	2.55100448634927
3.84846480860731	2.55092876715789
3.85195088550054	2.55085229944387
3.85543696239377	2.55077508330026
3.85892303928699	2.55069711888459
3.86240911618022	2.55061840579501
3.86589519307345	2.5505389442018
3.86938126996667	2.55045873439132
3.8728673468599	2.55037777621079
3.87635342375313	2.55029606979428
3.87983950064635	2.55021361538661
3.88332557753958	2.55013041260914
3.88681165443281	2.55004649042952
3.89029773132603	2.54996190251398
3.89378380821926	2.54987664826994
3.89726988511249	2.5497909340995
3.90075596200572	2.54970521189316
3.90424203889894	2.54961948071041
3.90772811579217	2.54953374043809
3.9112141926854	2.54944799139662
3.91470026957862	2.54936213887976
3.91818634647185	2.54927615617189
3.92167242336508	2.54919004388486
3.9251585002583	2.54910351568693
3.92864457715153	2.54901648030753
3.93213065404476	2.54892893802923
3.93561673093798	2.54884088876911
3.93910280783121	2.54875233263398
3.94258888472444	2.54866327029277
3.94607496161766	2.54857370124358
3.94956103851089	2.54848362536133
3.95304711540412	2.54839304310912
3.95653319229734	2.5483019538335
3.96001926919057	2.54821035726933
3.9635053460838	2.548118253573
3.96699142297702	2.54802564266669
3.97047749987025	2.54793252455211
3.97396357676348	2.547838899726
3.97744965365671	2.54774476733551
3.98093573054993	2.54765012697325
3.98442180744316	2.54755497932711
3.98790788433639	2.54745932409473
3.99139396122961	2.54736316110871
3.99488003812284	2.54726649027394
3.99836611501607	2.54716931129631
4.00185219190929	2.54707162400274
4.00533826880252	2.54697342882971
4.00882434569575	2.5468747254984
4.01231042258897	2.54677551382861
4.0157964994822	2.54667579467627
4.01928257637543	2.54657556737906
4.02276865326865	2.546474831467
4.02625473016188	2.54637358752157
4.02974080705511	2.54627183579959
4.03322688394833	2.54616957644816
4.03671296084156	2.54606680986914
4.04019903773479	2.54596353570484
4.04368511462801	2.54585975365621
4.04717119152124	2.54575546387602
4.05065726841447	2.54565066618955
4.0541433453077	2.5455453604432
4.05762942220092	2.54543954701557
4.06111549909415	2.54533322565234
4.06460157598738	2.54522639608973
4.0680876528806	2.54511905892035
4.07157372977383	2.54501121389142
4.07505980666706	2.5449028606779
4.07854588356028	2.5447940002203
4.08203196045351	2.54468463238048
4.08551803734674	2.54457475682601
4.08900411423996	2.54446446826311
4.09249019113319	2.54435379329412
4.09597626802642	2.54424273163681
4.09946234491964	2.54413156962287
4.10294842181287	2.54402039847612
4.1064344987061	2.54390921808282
4.10992057559932	2.5437980285259
4.11340665249255	2.54368684020093
4.11689272938578	2.54357566331804
4.120378806279	2.54346449837917
4.12386488317223	2.54335336279859
4.12735096006546	2.54324227402545
4.13083703695868	2.54313123271321
4.13432311385191	2.54302023903504
4.13780919074514	2.54290929287652
4.14129526763837	2.54279839431548
4.14478134453159	2.54268754305636
4.14826742142482	2.54257673874532
4.15175349831805	2.54246598223523
4.15523957521127	2.54235527346694
4.1587256521045	2.54224461190164
4.16221172899773	2.5421339978417
4.16569780589095	2.54202343134603
4.16918388278418	2.54191291229621
4.17266995967741	2.54180244098632
4.17615603657063	2.54169201748357
4.17964211346386	2.54158164166963
4.18312819035709	2.54147131383171
4.18661426725031	2.54136103371862
4.19010034414354	2.54125080084255
4.19358642103677	2.54114061590887
4.19707249792999	2.54103047922775
4.20055857482322	2.54092039061724
4.20404465171645	2.54081034986792
4.20753072860968	2.54070035661974
4.2110168055029	2.54059041062902
4.21450288239613	2.54048051229899
4.21798895928936	2.54037066182387
4.22147503618258	2.54026085908339
4.22496111307581	2.54015110427458
4.22844718996904	2.54004139728445
4.23193326686226	2.5399317378069
4.23541934375549	2.53982212616444
4.23890542064872	2.53971256229933
4.24239149754194	2.53960304584325
4.24587757443517	2.53949357717643
4.2493636513284	2.53938415630105
4.25284972822162	2.53927478284948
4.25633580511485	2.53916545719523
4.25982188200808	2.53905617940063
4.2633079589013	2.53894694916111
4.26679403579453	2.53883776678246
4.27028011268776	2.53872863244002
4.27376618958098	2.53861954601481
4.27725226647421	2.53851050762602
4.28073834336744	2.5384015171136
4.28422442026067	2.53829257417718
4.28771049715389	2.53818366845072
4.29119657404712	2.53807478939124
4.29468265094035	2.53796593664
4.29816872783357	2.53785709298072
4.3016548047268	2.53774824074075
4.30514088162003	2.53763937968427
4.30862695851325	2.53753050992134
4.31211303540648	2.5374216411831
4.31559911229971	2.53731278337568
4.31908518919293	2.53720393683136
4.32257126608616	2.5370951109086
4.32605734297939	2.53698631466936
4.32954341987261	2.53687754860939
4.33302949676584	2.5367688131677
4.33651557365907	2.53666010824655
4.34000165055229	2.53655143395337
4.34348772744552	2.53644279036461
4.34697380433875	2.53633417744038
4.35045988123197	2.53622559528656
4.3539459581252	2.53611704368117
4.35743203501843	2.53600852231013
4.36091811191165	2.5359000316048
4.36440418880488	2.53579157158518
4.36789026569811	2.53568314183377
4.37137634259133	2.53557474251039
4.37486241948456	2.53546637375212
4.37834849637779	2.53535803552044
4.38183457327102	2.53524972802831
4.38532065016424	2.53514145090869
4.38880672705747	2.53503320365773
4.3922928039507	2.53492498638029
4.39577888084392	2.53481679908541
4.39926495773715	2.53470864168549
4.40275103463038	2.53460051444715
4.4062371115236	2.53449241697336
4.40972318841683	2.53438434873608
4.41320926531006	2.53427631005682
4.41669534220328	2.53416830112014
4.42018141909651	2.5340603217955
4.42366749598974	2.53395237240575
4.42715357288296	2.53384445333802
4.43063964977619	2.53373656460539
4.43412572666942	2.53362870647797
4.43761180356264	2.53352087921028
4.44109788045587	2.53341308277065
4.4445839573491	2.53330531726601
4.44807003424233	2.53319758247555
4.45155611113555	2.53308987819692
4.45504218802878	2.53298220470393
4.45852826492201	2.53287456194824
4.46201434181523	2.53276694973519
4.46550041870846	2.53265936839758
4.46898649560169	2.53255181823961
4.47247257249491	2.53244429923286
4.47595864938814	2.53233681160084
4.47944472628137	2.53222935544659
4.48293080317459	2.53212193070571
4.48641688006782	2.5320145277615
4.48990295696105	2.53190713609487
4.49338903385427	2.53179975542996
4.4968751107475	2.53169237676215
4.50036118764073	2.53158499080723
4.50384726453395	2.53147759747315
4.50733334142718	2.53137019685972
4.51081941832041	2.53126288513989
4.51430549521363	2.53115569873295
4.51779157210686	2.53104863768087
4.52127764900009	2.53094175761963
4.52476372589332	2.53083507768689
4.52824980278654	2.53072859822299
4.53173587967977	2.53062232002433
4.53522195657299	2.53051624324057
4.53870803346622	2.53041036833956
4.54219411035945	2.53030469533841
4.54568018725268	2.53019922412521
4.5491662641459	2.53009395474483
4.55265234103913	2.52998888615534
4.55613841793236	2.52988401808768
4.55962449482558	2.52977935115257
4.56311057171881	2.52967488551449
4.56659664861204	2.52957062109988
4.57008272550526	2.52946655801993
4.57356880239849	2.52936269601536
4.57705487929172	2.52925903502188
4.58054095618494	2.52915557574261
4.58402703307817	2.5290523186208
4.5875131099714	2.52894926364336
4.59099918686463	2.52884641099402
4.59448526375785	2.52874376062403
4.59797134065108	2.52864131251097
4.6014574175443	2.52853906663533
4.60494349443753	2.52843702222796
4.60842957133076	2.52833517921566
4.61191564822399	2.52823353764849
4.61540172511721	2.52813209736769
4.61888780201044	2.52803085836024
4.62237387890367	2.52792982096591
4.62585995579689	2.52782898529333
4.62934603269012	2.52772835133864
4.63283210958335	2.52762791945054
4.63631818647657	2.52752768931533
4.6398042633698	2.5274276609254
4.64329034026303	2.52732783432974
4.64677641715625	2.52722820904524
4.65026249404948	2.52712878507189
4.65374857094271	2.52702956253494
4.65723464783593	2.52693054130326
4.66072072472916	2.52683172137682
4.66420680162239	2.52673310334231
4.66769287851561	2.52663468708981
4.67117895540884	2.52653647261933
4.67466503230207	2.52643846014419
4.67815110919529	2.52634064966721
4.68163718608852	2.5262430411884
4.68512326298175	2.52614553862096
4.68860933987498	2.52604810545962
4.6920954167682	2.52595074170437
4.69558149366143	2.52585339168362
4.69906757055466	2.52575603581827
4.70255364744788	2.52565867410833
4.70603972434111	2.52556130675784
4.70952580123434	2.52546393686421
4.71301187812756	2.52536656442744
4.71649795502079	2.52526919009674
4.71998403191402	2.52517181495676
4.72347010880724	2.52507443900751
4.72695618570047	2.52497706330703
4.7304422625937	2.52487968805056
4.73392833948692	2.5247823132381
4.73741441638015	2.5246849390738
4.74090049327338	2.52458756525151
4.7443865701666	2.52449019177124
4.74787264705983	2.52439281879803
4.75135872395306	2.52429544595718
4.75484480084628	2.52419807324871
4.75833087773951	2.5241007005899
4.76181695463274	2.52400332764474
4.76530303152597	2.52390595441323
4.76878910841919	2.52380858100265
4.77227518531242	2.52371120730537
4.77576126220565	2.52361383332137
4.77924733909887	2.5235164596469
4.7827334159921	2.52341908610376
4.78621949288533	2.52332171269196
4.78970556977855	2.52322433951671
4.79319164667178	2.52312696647424
4.79667772356501	2.52302959356455
4.80016380045823	2.52293222069408
4.80364987735146	2.52283484764248
4.80713595424469	2.52273747440974
4.81062203113791	2.52264010150806
4.81410810803114	2.522542728949
4.81759418492437	2.52244535673816
4.82108026181759	2.52234798544648
4.82456633871082	2.52225061512815
4.82805241560405	2.52215324579071
4.83153849249728	2.5220558770498
4.8350245693905	2.52195850844424
4.83851064628373	2.52186114000029
4.84199672317695	2.52176377204536
4.84548280007018	2.52166640453926
4.84896887696341	2.52156903749095
4.85245495385664	2.52147167066496
4.85594103074986	2.52137430386899
4.85942710764309	2.52127693711462
4.86291318453632	2.52117957070238
4.86639926142954	2.52108220474062
4.86988533832277	2.52098483930488
4.873371415216	2.52088747418036
4.87685749210922	2.52079010908638
4.88034356900245	2.52069274333655
4.88382964589568	2.52059537353355
4.8873157227889	2.52049799962398
4.89080179968213	2.52040062135901
4.89428787657536	2.52030323695597
4.89777395346858	2.52020584618038
4.90126003036181	2.52010844905467
4.90474610725504	2.52001023240422
4.90823218414826	2.51991101133855
4.91171826104149	2.51981078599286
4.91520433793472	2.51970946515873
4.91869041482795	2.51960703318584
4.92217649172117	2.51950349025603
4.9256625686144	2.51939883606944
4.92914864550763	2.51929307053845
4.93263472240085	2.51918619383055
4.93612079929408	2.51907820613918
4.93960687618731	2.51896910745345
4.94309295308053	2.51885889784537
4.94657902997376	2.51874757728384
4.95006510686699	2.51863514576483
4.95355118376021	2.51852160343717
4.95703726065344	2.51840694990244
4.96052333754667	2.51829118516064
4.96400941443989	2.5181743092776
4.96749549133312	2.51805632205793
4.97098156822635	2.51793722350161
4.97446764511957	2.51781701371291
4.9779537220128	2.51769569217213
4.98143979890603	2.51757325887928
4.98492587579925	2.51744971371189
4.98841195269248	2.51732505595623
4.99189802958571	2.51719928561229
4.99538410647894	2.51707240258947
4.99887018337216	2.51694440669788
5.00235626026539	2.51681529793752
5.00584233715862	2.51668507688826
5.00932841405184	2.51655374401124
5.01281449094507	2.51642129930645
5.0163005678383	2.51628774278694
5.01978664473152	2.51615307437301
5.02327272162475	2.51601729406466
5.02675879851798	2.51588040202851
5.0302448754112	2.51574239811836
5.03373095230443	2.51560328233421
5.03721702919766	2.51546305452126
5.04070310609088	2.51532171467615
5.04418918298411	2.51517926279888
5.04767525987734	2.51503569900677
5.05116133677056	2.51489102279536
5.05464741366379	2.51474523416465
5.05813349055702	2.51459833273881
5.06161956745024	2.51445031793487
5.06510564434347	2.51430118975282
5.0685917212367	2.51415094867039
5.07207779812992	2.51399959458888
5.07556387502315	2.51384712750828
5.07904995191638	2.51369436076702
5.08253602880961	2.51354147933032
5.08602210570283	2.51338848319817
5.08950818259606	2.51323546750041
5.09299425948929	2.51308245031157
5.09648033638251	2.51292943163165
5.09996641327574	2.51277653857477
5.10345249016897	2.51262384167554
5.10693856706219	2.51247134093396
5.11042464395542	2.51231903674747
5.11391072084865	2.51216692923488
5.11739679774187	2.51201501839621
5.1208828746351	2.51186330407968
5.12436895152833	2.51171178617949
5.12785502842155	2.51156046470666
5.13134110531478	2.51140933997579
5.13482718220801	2.51125841189757
5.13831325910123	2.51110768049136
5.14179933599446	2.51095714506185
5.14528541288769	2.51080680541636
5.14877148978092	2.5106566616379
5.15225756667414	2.5105067142287
5.15574364356737	2.51035696315907
5.1592297204606	2.51020740854764
5.16271579735382	2.51005805099649
5.16620187424705	2.50990889049902
5.16968795114028	2.5097599270864
5.1731740280335	2.50961116031828
5.17666010492673	2.50946259019103
5.18014618181996	2.50931421669222
5.18363225871318	2.5091660395641
5.18711833560641	2.50901805880666
5.19060441249964	2.50887027442335
5.19409048939286	2.50872268615093
5.19757656628609	2.50857529398941
5.20106264317932	2.50842809815013
5.20454872007254	2.50828109926967
5.20803479696577	2.50813429734803
5.211520873859	2.5079876922071
5.21500695075223	2.50784128328117
5.21849302764545	2.50769507057021
5.22197910453868	2.5075490543832
5.2254651814319	2.50740323484306
5.22895125832513	2.50725761194979
5.23243733521836	2.50711218604777
5.23592341211159	2.50696695737286
5.23940948900481	2.50682192592506
5.24289556589804	2.50667709216558
5.24638164279127	2.50653245665012
5.24986771968449	2.50638801937867
5.25335379657772	2.50624378008231
5.25683987347095	2.50609973844106
5.26032595036417	2.50595589445491
5.2638120272574	2.50581224452745
5.26729810415063	2.50566878617447
5.27078418104385	2.50552551939596
5.27427025793708	2.50538231775593
5.27775633483031	2.50523911075402
5.28124241172353	2.50509589839024
5.28472848861676	2.50495269120291
5.28821456550999	2.50480949664743
5.29170064240321	2.50466631472382
5.29518671929644	2.50452320618131
5.29867279618967	2.50438020454601
5.30215887308289	2.50423730981791
5.30564494997612	2.5040945219317
5.30913102686935	2.50395184080601
5.31261710376258	2.50380926644085
5.3161031806558	2.50366680009207
5.31958925754903	2.50352444203119
5.32307533444226	2.50338219225823
5.32656141133548	2.50324005067258
5.33004748822871	2.50309801722708
5.33353356512194	2.50295609192172
5.33701964201516	2.50281427462705
5.34050571890839	2.50267256531572
5.34399179580162	2.50253096398771
5.34747787269484	2.50238947068698
5.35096394958807	2.50224808537894
5.3544500264813	2.50210680807604
5.35793610337452	2.5019656387667
5.36142218026775	2.50182457744876
5.36490825716098	2.5016836241425
5.3683943340542	2.50154277883181
5.37188041094743	2.50140204151668
5.37536648784066	2.50126141218027
5.37885256473389	2.50112089081604
5.38233864162711	2.50098047742397
5.38582471852034	2.50084017205084
5.38931079541357	2.50069997480935
5.39279687230679	2.50055988569952
5.39628294920002	2.50041990488872
5.39976902609324	2.50028003283034
5.40325510298647	2.50014026952438
5.4067411798797	2.50000061494292
5.41022725677293	2.49986106897519
5.41371333366615	2.49972163162119
5.41719941055938	2.49958230244496
5.42068548745261	2.49944308065867
5.42417156434583	2.49930396626231
5.42765764123906	2.49916495919769
5.43114371813229	2.49902605937431
5.43462979502551	2.49888726679219
5.43811587191874	2.49874858173403
5.44160194881197	2.49861000451023
5.44508802570519	2.49847153512082
5.44857410259842	2.49833317372366
5.45206017949165	2.4981949204553
5.45554625638488	2.49805677531573
5.4590323332781	2.49791872745258
5.46251841017133	2.49778076925441
5.46600448706455	2.49764290072124
5.46949056395778	2.49750506093846
5.47297664085101	2.49736721624669
5.47646271774424	2.49722936664594
5.47994879463746	2.49709143971919
5.48343487153069	2.49695340815408
5.48692094842392	2.4968152719506
5.49040702531714	2.49667684701261
5.49389310221037	2.49653808432816
5.4973791791036	2.49639898389725
5.50086525599682	2.49625954593832
5.50435133289005	2.49611977050703
5.50783740978328	2.49597965760338
5.5113234866765	2.49583920686769
5.51480956356973	2.49569841828052
5.51829564046296	2.49555729184189
5.52178171735618	2.49541582760925
5.52526779424941	2.49527402561241
5.52875387114264	2.49513188579602
5.53223994803586	2.49498940732775
5.53572602492909	2.49484659020978
5.53921210182232	2.49470343450463
5.54269817871555	2.49455994092904
5.54618425560877	2.49441610948299
5.549670332502	2.49427194013447
5.55315640939523	2.49412743261195
5.55664248628845	2.49398258691543
5.56012856318168	2.49383740291469
5.56361464007491	2.49369188034028
5.56710071696813	2.49354601919219
5.57058679386136	2.49339981927575
5.57407287075459	2.49325328023556
5.57755894764781	2.49310640207162
5.58104502454104	2.49295918493769
5.58453110143427	2.49281162925422
5.58801717832749	2.49266373502119
5.59150325522072	2.49251550255604
5.59498933211395	2.49236693243704
5.59847540900717	2.49221802466419
5.6019614859004	2.49206877931257
5.60544756279363	2.49191919656622
5.60893363968685	2.49176927642512
5.61241971658008	2.49161901788521
5.61590579347331	2.49146842014437
5.61939187036654	2.49131748320259
5.62287794725976	2.49116620697649
5.62636402415299	2.49101459139016
5.62985010104622	2.49086263644361
5.63333617793944	2.49071034283717
5.63682225483267	2.49055771085915
5.6403083317259	2.49040474050955
5.64379440861912	2.49025143108301
5.64728048551235	2.49009778251161
5.65076656240558	2.48994379479535
5.6542526392988	2.48978954076962
5.65773871619203	2.48963504792036
5.66122479308526	2.48948031624754
5.66471086997848	2.48932552914865
5.66819694687171	2.48917073552393
5.67168302376494	2.48901593563301
5.67516910065816	2.48886123282603
5.67865517755139	2.48870662712418
5.68214125444462	2.48855212849349
5.68562733133784	2.4883978631349
5.68911340823107	2.48824383110183
5.6925994851243	2.48809003234946
5.69608556201753	2.48793646708998
5.69957163891075	2.48778313533178
5.70305771580398	2.48763003709765
5.70654379269721	2.48747717337265
5.71002986959043	2.48732454415676
5.71351594648366	2.48717214927474
5.71700202337689	2.48701998808209
5.72048810027011	2.48686806057882
5.72397417716334	2.48671636687677
5.72746025405657	2.48656490715867
5.73094633094979	2.48641368142453
5.73443240784302	2.48626268974312
5.73791848473625	2.48611193256077
5.74140456162947	2.48596140987748
5.7448906385227	2.48581112203377
5.74837671541593	2.4856610696737
5.75186279230915	2.48551125279728
5.75534886920238	2.48536167073534
5.75883494609561	2.48521232306156
5.76232102298883	2.48506320977595
5.76580709988206	2.48491433045971
5.76929317677529	2.48476568488777
5.77277925366852	2.48461727306011
5.77626533056174	2.48446909571644
5.77975140745497	2.48432115321889
5.7832374843482	2.48417344556746
5.78672356124142	2.48402597278832
5.79020963813465	2.4838787352541
5.79369571502788	2.48373173296479
5.7971817919211	2.48358496563556
5.80066786881433	2.483438433223
5.80415394570756	2.48329213572711
5.80764002260078	2.48314607237666
5.81112609949401	2.4830002429251
5.81461217638724	2.48285464735168
5.81809825328046	2.48270928624211
5.82158433017369	2.48256415990744
5.82507040706692	2.48241926833116
5.82855648396014	2.48227461136169
5.83204256085337	2.48213018899615
5.8355286377466	2.48198600123589
5.83901471463982	2.48184204853721
5.84250079153305	2.48169833093295
5.84598686842628	2.48155484812438
5.8494729453195	2.48141149677537
5.85295902221273	2.48126827688593
5.85644509910596	2.48112517827997
5.85993117599919	2.48098207494433
5.86341725289241	2.48083896687901
5.86690332978564	2.48069585150046
5.87038940667887	2.48055272539029
5.87387548357209	2.48040958854849
5.87736156046532	2.48026643842068
5.88084763735855	2.48012327247535
5.88433371425177	2.47998009071251
5.887819791145	2.47983689302138
5.89130586803823	2.47969367954584
5.89479194493145	2.4795504502859
5.89827802182468	2.47940720433408
5.90176409871791	2.47926394106357
5.90525017561113	2.47912066047435
5.90873625250436	2.47897736261546
5.91222232939759	2.47883404762713
5.91570840629081	2.47869071550936
5.91919448318404	2.47854736659851
5.92268056007727	2.47840400091245
5.92616663697049	2.47826061845116
5.92965271386372	2.47811721970026
5.93313879075695	2.47797380514758
5.93662486765018	2.47783037479311
5.9401109445434	2.47768692939418
5.94359702143663	2.47754346917345
5.94708309832986	2.47739999410148
5.95056917522308	2.47725650304599
5.95405525211631	2.47711299579658
5.95754132900954	2.47696947223541
5.96102740590276	2.4768259323288
5.96451348279599	2.47668237625583
5.96799955968922	2.47653880385857
5.97148563658244	2.47639521482107
5.97497171347567	2.47625160917946
5.9784577903689	2.47610798685384
5.98194386726212	2.47596434779561
5.98542994415535	2.47582069201107
5.98891602104858	2.47567701930027
5.9924020979418	2.47553332989552
5.99588817483503	2.47538962379683
5.99937425172826	2.47524590104097
6.00286032862149	2.47510216178551
6.00634640551471	2.47495840603046
6.00983248240794	2.4748146339703
6.01331855930117	2.47467084576429
6.01680463619439	2.47452704141242
6.02029071308762	2.47438322039072
6.02377678998084	2.47423938247133
6.02726286687407	2.47409552765423
6.0307489437673	2.47395165629227
6.03423502066053	2.47380776885315
6.03772109755375	2.47366386533685
6.04120717444698	2.47351994803281
6.04469325134021	2.47337602053306
6.04817932823343	2.47323208283757
6.05166540512666	2.47308813729567
6.05515148201989	2.47294418652194
6.05863755891311	2.47280023051638
6.06212363580634	2.47265611888792
6.06560971269957	2.47251184563183
6.06909578959279	2.47236740764425
6.07258186648602	2.47222274057044
6.07606794337925	2.47207784483446
6.07955402027248	2.47193272050308
6.0830400971657	2.47178736810557
6.08652617405893	2.47164178767283
6.09001225095215	2.47149597902238
6.09349832784538	2.47134994106781
6.09698440473861	2.47120367371141
6.10047048163184	2.47105717659501
6.10395655852506	2.47091044912278
6.10744263541829	2.47076349132405
6.11092871231152	2.47061630359356
6.11441478920474	2.47046888620878
6.11790086609797	2.47032123915922
6.1213869429912	2.47017336247587
6.12487301988442	2.47002525671508
6.12835909677765	2.46987692187684
6.13184517367088	2.46972835750977
6.1353312505641	2.46957956394537
6.13881732745733	2.46943054118364
6.14230340435056	2.46928128971106
6.14578948124378	2.46913181029652
6.14927555813701	2.46898210294002
6.15276163503024	2.46883216660349
6.15624771192346	2.46868200106441
6.15973378881669	2.46853160632279
6.16321986570992	2.46838098259772
6.16670594260315	2.4682301302545
6.17019201949637	2.46807904929311
6.1736780963896	2.46792773923151
6.17716417328283	2.46777619999697
6.18065025017605	2.46762443158947
6.18413632706928	2.46747243364404
6.18762240396251	2.46732020599411
6.19110848085573	2.4671677486261
6.19459455774896	2.46701506194687
6.19808063464219	2.46686214629412
6.20156671153541	2.46670900152438
6.20505278842864	2.46655562678556
6.20853886532187	2.466402022019
6.21202494221509	2.4662481870049
6.21551101910832	2.4660941214473
6.21899709600155	2.46593982543505
6.22248317289477	2.46578529890869
6.225969249788	2.46563054199392
6.22945532668123	2.4654755547243
6.23294140357445	2.46532033702557
6.23642748046768	2.46516503943811
6.23991355736091	2.46500966814976
6.24339963425414	2.46485422590458
6.24688571114736	2.46469877752543
6.25037178804059	2.46454332301232
6.25385786493382	2.46438776320191
6.25734394182704	2.46423203628053
6.26083001872027	2.46407614224817
6.2643160956135	2.46392005723733
6.26780217250672	2.46376377202364
6.27128824939995	2.46360728660711
6.27477432629318	2.46345060109112
6.2782604031864	2.4632937162473
6.28174648007963	2.46313663207566
6.28523255697286	2.46297934757359
6.28871863386608	2.46282186204111
6.29220471075931	2.46266417547822
6.29569078765254	2.46250628792782
6.29917686454576	2.46234819938887
6.30266294143899	2.46218990989314
6.30614901833222	2.46203142038836
6.30963509522544	2.46187273132662
6.31312117211867	2.46171384253074
6.3166072490119	2.46155475280568
6.32009332590513	2.46139546196958
6.32357940279835	2.46123597012981
6.32706547969158	2.46107627870523
6.33055155658481	2.46091638811014
6.33403763347803	2.46075629842619
6.33752371037126	2.46059600980269
6.34100978726449	2.46043552223998
6.34449586415771	2.46027483567763
6.34798194105094	2.46011395050316
6.35146801794417	2.45995286676544
6.35495409483739	2.45979158409548
6.35844017173062	2.45963010235028
6.36192624862385	2.45946842153118
6.36541232551707	2.4593065414494
6.3688984024103	2.45914446214498
6.37238447930353	2.45898218361792
6.37587055619675	2.4588197057799
6.37935663308998	2.45865702925418
6.38284270998321	2.45849415404074
6.38632878687643	2.45833108114655
6.38981486376966	2.45816781137527
6.39330094066289	2.45800434472691
6.39678701755611	2.45784068047154
6.40027309444934	2.45767681864953
6.40375917134257	2.45751275925937
6.4072452482358	2.45734850223992
6.41073132512902	2.45718404768695
6.41421740202225	2.45701939543254
6.41770347891548	2.45685454441203
6.4211895558087	2.45668949494854
6.42467563270193	2.45652424716083
6.42816170959516	2.45635890061688
6.43164778648838	2.45619351668511
6.43513386338161	2.45602809510962
6.43861994027484	2.45586265933354
6.44210601716806	2.45569721924801
6.44559209406129	2.45553172014543
6.44907817095452	2.45536607769869
6.45256424784774	2.45520029197141
6.45605032474097	2.45503435976076
6.4595364016342	2.45486827832436
6.46302247852742	2.45470204773565
6.46650855542065	2.45453566755109
6.46999463231388	2.45436913741206
6.4734807092071	2.45420245731788
6.47696678610033	2.45403562749915
6.48045286299356	2.45386864769937
6.48393893988679	2.45370151791852
6.48742501678001	2.45353423789325
6.49091109367324	2.45336680836548
6.49439717056647	2.4531992293352
6.49788324745969	2.45303150036458
6.50136932435292	2.45286362110642
6.50485540124615	2.45269559156071
6.50834147813937	2.45252741090745
6.5118275550326	2.4523590789798
6.51531363192583	2.4521905957641
6.51879970881905	2.4520219611476
6.52228578571228	2.45185317520456
6.52577186260551	2.45168423790309
6.52925793949873	2.45151514945835
6.53274401639196	2.45134591018252
6.53623009328519	2.45117651981918
6.53971617017841	2.45100697787889
6.54320224707164	2.45083728447782
6.54668832396487	2.45066743933501
6.55017440085809	2.45049744220363
6.55366047775132	2.45032729316976
6.55714655464455	2.45015699250411
6.56063263153778	2.44998653972467
6.564118708431	2.44981593466265
6.56760478532423	2.44964517732171
6.57109086221746	2.44947426849401
6.57457693911068	2.44930320825115
6.57806301600391	2.44913199621516
6.58154909289714	2.44896063233401
6.58503516979036	2.44878911660772
6.58852124668359	2.44861744935413
6.59200732357682	2.44844563204261
6.59549340047004	2.44827366467318
6.59897947736327	2.44810154597055
6.6024655542565	2.44792927528983
6.60595163114972	2.447756852631
6.60943770804295	2.44758427806714
6.61292378493618	2.44741155219957
6.6164098618294	2.44723867505608
6.61989593872263	2.44706570170313
6.62338201561586	2.44689271672259
6.62686809250908	2.44671972556687
6.63035416940231	2.44654675752677
6.63384024629554	2.44637381595258
6.63732632318877	2.44620098891294
6.64081240008199	2.44602850947641
6.64429847697522	2.44585637795716
6.64778455386845	2.44568459397048
6.65127063076167	2.44551315661482
6.6547567076549	2.44534206576818
6.65824278454813	2.44517132110339
6.66172886144135	2.44500092270341
6.66521493833458	2.44483087069279
6.66870101522781	2.44466116447488
6.67218709212103	2.44449180394894
6.67567316901426	2.44432278916134
6.67915924590749	2.44415412081802
6.68264532280071	2.44398579998324
6.68613139969394	2.44381782667611
6.68961747658717	2.44365020091494
6.69310355348039	2.44348292287418
6.69658963037362	2.44331599255382
6.70007570726685	2.44314940891986
6.70356178416008	2.44298317199384
6.7070478610533	2.44281728177577
6.71053393794653	2.44265173869399
6.71402001483975	2.44248654344148
6.71750609173298	2.4423216959519
6.72099216862621	2.44215719588953
6.72447824551944	2.44199304373296
6.72796432241266	2.44182923930956
6.73145039930589	2.44166578166427
6.73493647619912	2.4415026704919
6.73842255309234	2.44133990579308
6.74190862998557	2.44117748756556
6.7453947068788	2.44101541580654
6.74888078377202	2.4408536907299
6.75236686066525	2.44069231302074
6.75585293755848	2.44053128286649
6.7593390144517	2.44037060000341
6.76282509134493	2.44021026403447
6.76631116823816	2.44005027491477
6.76979724513139	2.43989063243233
6.77328332202461	2.43973133761446
6.77676939891784	2.43957239063468
6.78025547581106	2.4394137911202
6.78374155270429	2.43925553911377
6.78722762959752	2.4390976346209
6.79071370649074	2.43894007790255
6.79419978338397	2.43878286865787
6.7976858602772	2.43862600688684
6.80117193717043	2.4384694864957
6.80465801406365	2.43831328135427
6.80814409095688	2.43815739141663
6.81163016785011	2.43800172762978
6.81511624474333	2.43784605736869
6.81860232163656	2.43769038515164
6.82208839852979	2.43753473661523
6.82557447542301	2.43737911239865
6.82906055231624	2.43722353994211
6.83254662920947	2.43706809776651
6.83603270610269	2.43691278622942
6.83951878299592	2.43675760514892
6.84300485988915	2.43660255480933
6.84649093678237	2.43644763564181
6.8499770136756	2.43629284796053
6.85346309056883	2.43613819140417
6.85694916746205	2.43598366564686
6.86043524435528	2.43582927097891
6.86392132124851	2.43567500760158
6.86740739814174	2.43552087551364
6.87089347503496	2.43536687403161
6.87437955192819	2.43521300391821
6.87786562882142	2.4350592653057
6.88135170571464	2.43490565819307
6.88483778260787	2.43475218240811
6.8883238595011	2.43459883794969
6.89180993639432	2.43444562383471
6.89529601328755	2.43429254057608
6.89878209018078	2.43413958816725
6.902268167074	2.43398676645588
6.90575424396723	2.43383407612638
6.90924032086046	2.43368151715732
6.91272639775368	2.43352908940461
6.91621247464691	2.43337679286684
6.91969855154014	2.43322462742529
6.92318462843336	2.43307259249024
6.92667070532659	2.43292068775607
6.93015678221982	2.43276891339632
6.93364285911304	2.43261726999591
6.93712893600627	2.43246575780195
6.9406150128995	2.43231437689129
6.94410108979273	2.4321631275658
6.94758716668595	2.43201200995463
6.95107324357918	2.4318610239642
6.9545593204724	2.43171016989699
6.95804539736563	2.43155944789312
6.96153147425886	2.43140885739069
6.96501755115209	2.43125839783816
6.96850362804531	2.43110806917755
[truncated: 13,000 more rows]
