# Supplementary material for: The reverse quantum limit and its implications for unconventional quantum oscillations in YbB12
Source: Nat Commun. 2024 Feb 21;15:1607. doi: 10.1038/s41467-024-45801-2 (PMC10881586; doi:10.1038/s41467-024-45801-2)
Supplement: Supplementary file 3 — Source Data [file 41467_2024_45801_MOESM3_ESM.zip › Source_Data/RvH_fixedT/RvH_1p11K.csv]

-0.00018247562559694	2.4821091585272
0.00330299751659448	2.48369647041706
0.0067884706587859	2.48528846377881
0.0102739438009773	2.48688463702618
0.0137594169431687	2.48848327972142
0.0172448900853602	2.4900816084333
0.0207303632275516	2.49167965354731
0.024215836369743	2.49327744165074
0.0277013095119344	2.4948749961082
0.0311867826541258	2.49647171447165
0.0346722557963173	2.49806614611555
0.0381577289385087	2.49965848159986
0.0416432020807001	2.50124889088346
0.0451286752228915	2.50283752603483
0.0486141483650829	2.50442439332088
0.0520996215072743	2.50600857761228
0.0555850946494658	2.5075902752257
0.0590705677916572	2.50916966378101
0.0625560409338486	2.51074690437528
0.06604151407604	2.51232214346039
0.0695269872182314	2.51389501631275
0.0730124603604229	2.51546558417576
0.0764979335026143	2.51703399417641
0.0799834066448057	2.51860038118109
0.0834688797869971	2.52016486904671
0.0869543529291885	2.52172746899601
0.09043982607138	2.52045611975871
0.0939252992135714	2.52437640147168
0.0974107723557628	2.52810105723525
0.100896245497954	2.53172887175551
0.104381718640146	2.53526132025145
0.107867191782337	2.53873900445624
0.111352664924528	2.54216192436988
0.11483813806672	2.54553618996743
0.118323611208911	2.54887657135938
0.121809084351103	2.55218306854575
0.125294557493294	2.55545092767591
0.128780030635486	2.55869023337909
0.132265503777677	2.56190177595512
0.135750976919868	2.56508555540401
0.13923645006206	2.56824212635952
0.142721923204251	2.57136076764594
0.146207396346443	2.57441766317446
0.149692869488634	2.57741281294508
0.153178342630825	2.5803462169578
0.156663815773017	2.58322195263686
0.160149288915208	2.58604109353913
0.1636347620574	2.58880372179694
0.167120235199591	2.59150983741029
0.170605708341783	2.59416007286975
0.174091181483974	2.5967572062317
0.177576654626165	2.59930123749616
0.181062127768357	2.601792253153
0.184547600910548	2.6042302770801
0.18803307405274	2.60661605053822
0.191518547194931	2.60895109541922
0.195004020337122	2.61123541172312
0.198489493479314	2.61346906444723
0.201974966621505	2.61565211536706
0.205460439763697	2.61778498816602
0.208945912905888	2.61986874844764
0.21243138604808	2.62190339621192
0.215916859190271	2.62388896993061
0.219402332332462	2.62582556612228
0.222887805474654	2.62771328634665
0.226373278616845	2.62955296877914
0.229858751759037	2.63134461341972
0.233344224901228	2.63308823526415
0.23682969804342	2.63478396500669
0.240315171185611	2.63643180264736
0.243800644327802	2.63803219652794
0.247286117469994	2.63958523227845
0.250771590612185	2.6410909098989
0.254257063754377	2.64254937953938
0.257742536896568	2.64396064589046
0.26122801003876	2.64532481167772
0.264713483180951	2.6466419746751
0.268198956323142	2.64791213488261
0.271684429465334	2.64913543250297
0.275169902607525	2.65031188526662
0.278655375749717	2.6514414885135
0.282140848891908	2.65252421684843
0.285626322034099	2.65356007027143
0.289111795176291	2.65454918685483
0.292597268318482	2.65549158963445
0.296082741460674	2.65638727861028
0.299568214602865	2.65724100763293
0.303053687745057	2.65805405367123
0.306539160887248	2.65882655697484
0.310024634029439	2.65955853711316
0.313510107171631	2.66024999408618
0.316995580313822	2.66091887693651
0.320481053456014	2.66158900175296
0.323966526598205	2.66226052300335
0.327451999740396	2.66293344920446
0.330937472882588	2.66360778035627
0.334422946024779	2.66428350814697
0.337908419166971	2.66496056155278
0.341393892309162	2.66563909381703
0.344879365451354	2.66631910493971
0.348364838593545	2.66700059492083
0.351850311735736	2.66768356376039
0.355335784877928	2.6683679638008
0.358821258020119	2.66905389656351
0.362306731162311	2.66974136204851
0.365792204304502	2.67043036025582
0.369277677446694	2.67112089118543
0.372763150588885	2.67181296325881
0.376248623731076	2.67250660328261
0.379734096873268	2.67320181125683
0.383219570015459	2.67389858718148
0.386705043157651	2.67459693105656
0.390190516299842	2.67529691863879
0.393675989442033	2.67599849869943
0.397161462584225	2.6767016712385
0.400646935726416	2.67740643625598
0.404132408868608	2.6781127974713
0.407617882010799	2.67882089553816
0.411103355152991	2.67953059976229
0.414588828295182	2.68024191014368
0.418074301437373	2.68095482668234
0.421559774579565	2.68166940908698
0.425045247721756	2.68238575729735
0.428530720863948	2.68310372116337
0.432016194006139	2.68382329599445
0.43550166714833	2.6845444817906
0.438987140290522	2.68526739583973
0.442472613432713	2.6859920737177
0.445958086574905	2.68671837522178
0.449443559717096	2.68744628262153
0.452929032859288	2.68817317283888
0.456414506001479	2.68888857114962
0.45989997914367	2.68959247755376
0.463385452285862	2.69028475397895
0.466870925428053	2.69096537738939
0.470356398570245	2.69160913726023
0.473841871712436	2.69220367648127
0.477327344854627	2.69274899505252
0.480812817996819	2.69324495272431
0.48429829113901	2.69369148210819
0.487783764281202	2.69408836392672
0.491269237423393	2.69443559817991
0.494754710565585	2.69473318486775
0.498240183707776	2.6949809695224
0.501725656849967	2.69517875508511
0.505211129992159	2.69532646921818
0.50869660313435	2.6954241119216
0.512182076276542	2.69547167208683
0.515667549418733	2.69546892155216
0.519153022560925	2.69541568620427
0.522638495703116	2.69531196604318
0.526123968845307	2.69515776106887
0.529609441987499	2.69495303244905
0.53309491512969	2.69469743793537
0.536580388271882	2.69439095646808
0.540065861414073	2.69403358804717
0.543551334556264	2.69362533267266
0.547036807698456	2.69316598063492
0.550522280840647	2.69265533313062
0.554007753982839	2.69209339015976
0.55749322712503	2.69148015172233
0.560978700267222	2.69081556635196
0.564464173409413	2.69009934322241
0.567949646551604	2.68933143704385
0.571435119693796	2.68851184781628
0.574920592835987	2.6876405755397
0.578406065978179	2.68671740619943
0.58189153912037	2.68574216765686
0.585377012262561	2.68471485991199
0.588862485404753	2.68363548296481
0.592347958546944	2.68250389509916
0.595833431689136	2.68131996270839
0.599318904831327	2.68008358585273
0.602804377973518	2.6787947645322
0.60628985111571	2.67745341606891
0.609775324257901	2.67605942343351
0.613260797400093	2.6746126693381
0.616746270542284	2.67311311820681
0.620231743684476	2.67156073087898
0.623717216826667	2.66995534609606
0.627202689968859	2.66829958693613
0.63068816311105	2.66660392812339
0.634173636253241	2.66486836940794
0.637659109395433	2.66309271858785
0.641144582537624	2.66127697566311
0.644630055679816	2.65944635115857
0.648115528822007	2.65761320218441
0.651601001964198	2.65577737089993
0.65508647510639	2.65393882511142
0.658571948248581	2.65209761263794
0.662057421390773	2.65025395275692
0.665542894532964	2.64840772046429
0.669028367675155	2.64655885768504
0.672513840817347	2.64470736441917
0.675999313959538	2.64285342920866
0.67948478710173	2.64099702810733
0.682970260243921	2.63913808451565
0.686455733386113	2.63727659843361
0.689941206528304	2.63541264477959
0.693426679670495	2.63354631887101
0.696912152812687	2.63167752507485
0.700397625954878	2.62980626339111
0.70388309909707	2.62793253381979
0.707368572239261	2.62605649248897
0.710854045381453	2.62417805581965
0.714339518523644	2.62229722381182
0.717824991665835	2.62041399646549
0.721310464808027	2.61852846153384
0.724795937950218	2.61664061717049
0.72828141109241	2.61475046337546
0.731766884234601	2.61285800014874
0.735252357376793	2.61096744328025
0.738737830518984	2.60909106365022
0.742223303661175	2.60722886125865
0.745708776803367	2.60538083610555
0.749194249945558	2.60355274314558
0.75267972308775	2.60176428044674
0.756165196229941	2.60001546449821
0.759650669372132	2.5983062953
0.763136142514324	2.5966367753152
0.766621615656515	2.59500705508224
0.770107088798707	2.59341720849905
0.773592561940898	2.59186723556564
0.777078035083089	2.59035713875042
0.780563508225281	2.5888870092165
0.784048981367472	2.58745696399323
0.787534454509664	2.5860670030806
0.791019927651855	2.58471712909087
0.794505400794047	2.58340738907927
0.797990873936238	2.58213794430434
0.80147634707843	2.58090879476609
0.804961820220621	2.57971994341306
0.808447293362812	2.57857139781043
0.811932766505004	2.57746335016016
0.815418239647195	2.57639580046224
0.818903712789387	2.57536875242629
0.822389185931578	2.57438221322701
0.825874659073769	2.57343634070515
0.829360132215961	2.57253116705437
0.832845605358152	2.57166669650451
0.836331078500344	2.57084293514081
0.839816551642535	2.57006000796732
0.843302024784726	2.56931797305907
0.846787497926918	2.56861683533177
0.850272971069109	2.56795659981965
0.853758444211301	2.56733736280663
0.857243917353492	2.56675920089223
0.860729390495684	2.56622211961524
0.864214863637875	2.56572612279103
0.867700336780066	2.56527128921551
0.871185809922258	2.56485771452169
0.874671283064449	2.56448540564697
0.878156756206641	2.56415436551759
0.881642229348832	2.5638646548545
0.885127702491024	2.56361637829645
0.888613175633215	2.56340954351245
0.892098648775406	2.56324415209204
0.895584121917598	2.56312025257287
0.899069595059789	2.56303795702247
0.902555068201981	2.56299727411501
0.906040541344172	2.56299820415471
0.909526014486363	2.56303658281804
0.913011487628555	2.56310031680655
0.916496960770746	2.5631894136008
0.919982433912938	2.56330387320081
0.923467907055129	2.56343794065191
0.926953380197321	2.56357213045193
0.930438853339512	2.56370644850023
0.933924326481703	2.56384089479679
0.937409799623895	2.5639754668785
0.940895272766086	2.56411015988596
0.944380745908278	2.56424497865008
0.947866219050469	2.56437992317086
0.95135169219266	2.56451499097988
0.954837165334852	2.56465017884423
0.958322638477043	2.56478548978015
0.961808111619235	2.56492092378765
0.965293584761426	2.56505647825447
0.968779057903618	2.56519215238904
0.972264531045809	2.5653279476375
0.975750004188	2.56546386399987
0.979235477330192	2.56559989885304
0.982720950472383	2.56573605315716
0.986206423614575	2.56587232691222
0.989691896756766	2.56600872011821
0.993177369898958	2.56614403744359
0.996662843041149	2.56627481234134
1.00014831618334	2.56640104481145
1.00363378932553	2.56652273485394
1.00711926246772	2.5666378369355
1.01060473560991	2.56674417731766
1.01409020875211	2.56684175600042
1.0175756818943	2.56693057298376
1.02106115503649	2.56701061154977
1.02454662817868	2.56708186214753
1.02803210132087	2.56714432477704
1.03151757446306	2.5671979994383
1.03500304760525	2.56724286692117
1.03848852074745	2.56727892301687
1.04197399388964	2.56730616772538
1.04545946703183	2.56732459791842
1.04894494017402	2.56733419618344
1.05243041331621	2.56733495959423
1.0559158864584	2.56732688815078
1.05940135960059	2.56730997480365
1.06288683274279	2.56728420474099
1.06637230588498	2.56724957637328
1.06985777902717	2.56720608970051
1.07334325216936	2.56715373452166
1.07682872531155	2.56709249915983
1.08031419845374	2.56702238331082
1.08379967159593	2.56694338614372
1.08728514473813	2.56685549291569
1.09077061788032	2.56675869614614
1.09425609102251	2.56665299583508
1.0977415641647	2.56653838796424
1.10122703730689	2.56641486282033
1.10471251044908	2.56628241450401
1.10819798359127	2.56614104301529
1.11168345673347	2.56599073859062
1.11516892987566	2.56583149204744
1.11865440301785	2.56566329855482
1.12213987616004	2.56548615811278
1.12562534930223	2.56530005726305
1.12911082244442	2.56510499022316
1.13259629558661	2.56490095397686
1.13608176872881	2.56468794495087
1.139567241871	2.56446595401936
1.14305271501319	2.56423497407934
1.14653818815538	2.56399500368467
1.15002366129757	2.56374603490891
1.15350913443976	2.56348806233061
1.15699460758195	2.56322107767433
1.16048008072415	2.56294508094005
1.16396555386634	2.56266006132404
1.16745102700853	2.56236720980896
1.17093650015072	2.5620699857671
1.17442197329291	2.56176838566928
1.1779074464351	2.5614624007394
1.18139291957729	2.56115407228094
1.18487839271949	2.56084556794715
1.18836386586168	2.56053687916315
1.19184933900387	2.56022800104585
1.19533481214606	2.55991894539746
1.19882028528825	2.55960971673467
1.20230575843044	2.55930030269334
1.20579123157263	2.55899070322188
1.20927670471483	2.55868093199164
1.21276217785702	2.55837098538323
1.21624765099921	2.55806085633101
1.2197331241414	2.55775054796327
1.22321859728359	2.55744007075514
1.22670407042578	2.55712941673518
1.23018954356797	2.55681858303645
1.23367501671017	2.55650757670838
1.23716048985236	2.55619695095255
1.24064596299455	2.55589088862651
1.24413143613674	2.55558938973026
1.24761690927893	2.55529246446483
1.25110238242112	2.55500135224819
1.25458785556331	2.55471727871273
1.25807332870551	2.55444024468933
1.2615588018477	2.55417026393684
1.26504427498989	2.55390733807815
1.26852974813208	2.55365146730208
1.27201522127427	2.55340265562686
1.27550069441646	2.55316091097584
1.27898616755865	2.5529262344888
1.28247164070085	2.55269862616574
1.28595711384304	2.55247809577019
1.28944258698523	2.55226464980653
1.29292806012742	2.55205828881535
1.29641353326961	2.55185901279664
1.2998990064118	2.55166683541595
1.30338447955399	2.55148175874902
1.30686995269619	2.55130378279585
1.31035542583838	2.55113291112974
1.31384089898057	2.55096915378247
1.31732637212276	2.55081251152713
1.32081184526495	2.55066298436373
1.32429731840714	2.55052058021867
1.32778279154933	2.55038530566207
1.33126826469153	2.55025716074354
1.33475373783372	2.55013614546308
1.33823921097591	2.55002227120526
1.3417246841181	2.54991553947603
1.34521015726029	2.5498159502754
1.34869563040248	2.54972350713256
1.35218110354467	2.54963822001002
1.35566657668686	2.54956008913265
1.35915204982906	2.54948911450043
1.36263752297125	2.5494253051855
1.36612299611344	2.54936866731508
1.36960846925563	2.54931920088918
1.37309394239782	2.5492769059078
1.37657941554001	2.5492417957528
1.3800648886822	2.54921387083874
1.3835503618244	2.5491931311656
1.38703583496659	2.54917958100677
1.39052130810878	2.5491732285104
1.39400678125097	2.54917407367649
1.39749225439316	2.54918211650504
1.40097772753535	2.54919736606685
1.40446320067755	2.54921982580536
1.40794867381974	2.54924949572057
1.41143414696193	2.54928582996307
1.41491962010412	2.54932464714859
1.41840509324631	2.54936594727714
1.4218905663885	2.54940973034871
1.42537603953069	2.5494547607862
1.42886151267288	2.54949981351784
1.43234698581508	2.54954488854361
1.43583245895727	2.54958998597805
1.43931793209946	2.54963510552761
1.44280340524165	2.54968024700351
1.44628887838384	2.54972541040575
1.44977435152603	2.54977059602479
1.45325982466822	2.54981580331489
1.45674529781042	2.54986103227603
1.46023077095261	2.54990628298655
1.4637162440948	2.54995155549421
1.46720171723699	2.54999684925842
1.47068719037918	2.55004216427918
1.47417266352137	2.55008662156253
1.47765813666356	2.55012950485789
1.48114360980576	2.55017081416526
1.48462908294795	2.55021052720587
1.48811455609014	2.55024824024473
1.49160002923233	2.55028395250874
1.49508550237452	2.55031766399789
1.49857097551671	2.55034937399324
1.5020564486589	2.55037908045627
1.5055419218011	2.55040678333738
1.50902739494329	2.55043248253653
1.51251286808548	2.55045617618688
1.51599834122767	2.55047786342177
1.51948381436986	2.55049754424118
1.52296928751205	2.55051521776715
1.52645476065424	2.5505308821997
1.52994023379644	2.55054453731398
1.53342570693863	2.55055618293435
1.53691118008082	2.5505658171414
1.54039665322301	2.55057343869099
1.5438821263652	2.5505790475831
1.54736759950739	2.55058264266773
1.55085307264958	2.5505842222698
1.55433854579178	2.55058378602636
1.55782401893397	2.55058133373558
1.56130949207616	2.55057686414057
1.56479496521835	2.55057037615881
1.56828043836054	2.5505618697903
1.57176591150273	2.55055134404518
1.57525138464492	2.55053879740883
1.57873685778712	2.55052422930473
1.58222233092931	2.55050763937509
1.5857078040715	2.55048902630765
1.58919327721369	2.5504683886291
1.59267875035588	2.55044572633946
1.59616422349807	2.55042103836308
1.59964969664026	2.55039432357604
1.60313516978246	2.55036558141772
1.60662064292465	2.55033481131925
1.61010611606684	2.55030201205951
1.61359158920903	2.55026718230911
1.61707706235122	2.55023032206806
1.62056253549341	2.5501914299723
1.6240480086356	2.55015050508946
1.6275334817778	2.55010754682552
1.63101895491999	2.5500625545574
1.63450442806218	2.55001552745689
1.63798990120437	2.54996646419158
1.64147537434656	2.54991536473254
1.64496084748875	2.54986222747142
1.64844632063094	2.5498079311949
1.65193179377314	2.54975319060799
1.65541726691533	2.54969800490062
1.65890274005752	2.54964239578087
1.66238821319971	2.54958676607778
1.6658736863419	2.54953111556156
1.66935915948409	2.54947544302581
1.67284463262628	2.54941974918948
1.67633010576848	2.54936403461698
1.67981557891067	2.54930829836236
1.68330105205286	2.54925254018949
1.68678652519505	2.54919676138439
1.69027199833724	2.54914096155327
1.69375747147943	2.54908513985787
1.69724294462162	2.54902929717616
1.70072841776382	2.54897343412168
1.70421389090601	2.54891872976658
1.7076993640482	2.54886530767238
1.71118483719039	2.54881316926127
1.71467031033258	2.54876236893565
1.71815578347477	2.54871296224904
1.72164125661696	2.54866495035144
1.72512672975916	2.54861833393393
1.72861220290135	2.54857311334516
1.73209767604354	2.54852928878695
1.73558314918573	2.54848686125563
1.73906862232792	2.54844583096808
1.74255409547011	2.54840619802351
1.7460395686123	2.54836796341179
1.7495250417545	2.54833112765859
1.75301051489669	2.54829569103759
1.75649598803888	2.54826165390657
1.75998146118107	2.54822901736848
1.76346693432326	2.54819778174317
1.76695240746545	2.54816794706892
1.77043788060764	2.54813951442135
1.77392335374984	2.54811248425308
1.77740882689203	2.54808685672909
1.78089430003422	2.54806263241825
1.78437977317641	2.54803981246421
1.7878652463186	2.5480183971488
1.79135071946079	2.54799838647203
1.79483619260298	2.54797978179794
1.79832166574518	2.54796258361192
1.80180713888737	2.54794679203198
1.80529261202956	2.5479324076812
1.80877808517175	2.54791943143781
1.81226355831394	2.54790786353515
1.81574903145613	2.54789770400216
1.81923450459832	2.54788895444718
1.82271997774052	2.54788161514502
1.82620545088271	2.54787568610109
1.8296909240249	2.54787116812543
1.83317639716709	2.54786806196814
1.83666187030928	2.54786636774407
1.84014734345147	2.54786608568303
1.84363281659366	2.54786721708265
1.84711828973585	2.54786976222903
1.85060376287805	2.54787372112217
1.85408923602024	2.54787909470803
1.85757470916243	2.54788588360666
1.86106018230462	2.54789408785748
1.86454565544681	2.54790370785428
1.868031128589	2.54791474464594
1.8715166017312	2.5479271984286
1.87500207487339	2.54794106920225
1.87848754801558	2.54795517795863
1.88197302115777	2.54796940164211
1.88545849429996	2.54798374025268
1.88894396744215	2.54799813938796
1.89242944058434	2.54801254369095
1.89591491372653	2.54802695320755
1.89940038686873	2.54804136790402
1.90288586001092	2.54805578755655
1.90637133315311	2.54807021231058
1.9098568062953	2.54808464216613
1.91334227943749	2.54809907469141
1.91682775257968	2.54811349289509
1.92031322572187	2.54812789677717
1.92379869886407	2.54814228622725
1.92728417200626	2.54815640001148
1.93076964514845	2.54817016178075
1.93425511829064	2.54818357153505
1.93774059143283	2.54819662892497
1.94122606457502	2.54820933387385
1.94471153771721	2.54822168638169
1.94819701085941	2.54823368627673
1.9516824840016	2.54824533334974
1.95516795714379	2.54825662760072
1.95865343028598	2.54826756899262
1.96213890342817	2.5482781571937
1.96562437657036	2.54828839218888
1.96910984971255	2.54829827397817
1.97259532285475	2.54830780221025
1.97608079599694	2.54831697673232
1.97956626913913	2.54832579754438
1.98305174228132	2.54833426451033
1.98653721542351	2.54834237733616
1.9900226885657	2.54835013602188
1.99350816170789	2.54835754056748
1.99699363485009	2.54836459065141
2.00047910799228	2.54837128625593
2.00396458113447	2.54837762738104
2.00745005427666	2.54838361382092
2.01093552741885	2.54838924543112
2.01442100056104	2.54839452221164
2.01790647370323	2.54839944406205
2.02139194684543	2.54840401064619
2.02487741998762	2.54840822196406
2.02836289312981	2.54841207801567
2.031848366272	2.54841557845907
2.03533383941419	2.54841872324395
2.03881931255638	2.54842151237032
2.04230478569857	2.54842394559245
2.04579025884077	2.54842602268341
2.04927573198296	2.5484277436432
2.05276120512515	2.54842910839009
2.05624667826734	2.54843011653281
2.05973215140953	2.54843076807136
2.06321762455172	2.54843106300574
2.06670309769391	2.54843100109305
2.07018857083611	2.54843058228357
2.0736740439783	2.5484298065773
2.07715951712049	2.54842867381608
2.08064499026268	2.54842718383436
2.08413046340487	2.54842533663215
2.08761593654706	2.54842313440476
2.09110140968925	2.54842059400394
2.09458688283145	2.54841771542968
2.09807235597364	2.54841449867992
2.10155782911583	2.54841120465361
2.10504330225802	2.54840790969985
2.10852877540021	2.54840461381866
2.1120142485424	2.54840131700931
2.11549972168459	2.54839801929963
2.11898519482679	2.54839472068962
2.12247066796898	2.54839142115253
2.12595614111117	2.54838812069438
2.12944161425336	2.54838481931517
2.13292708739555	2.54838151173989
2.13641256053774	2.54837817186208
2.13989803367993	2.54837479969681
2.14338350682213	2.54837139524409
2.14686897996432	2.54836783728967
2.15035445310651	2.54836411006169
2.1538399262487	2.54836021356014
2.15732539939089	2.54835614766405
2.16081087253308	2.54835191234997
2.16429634567527	2.5483475076179
2.16778181881747	2.54834293341661
2.17126729195966	2.54833818968817
2.17475276510185	2.54833327644492
2.17823823824404	2.54832819368013
2.18172371138623	2.54832294130542
2.18520918452842	2.54831751935037
2.18869465767061	2.54831192781497
2.19218013081281	2.54830616657684
2.195665603955	2.5483002356499
2.19915107709719	2.54829413503416
2.20263655023938	2.54828786468446
2.20612202338157	2.54828142461665
2.20960749652376	2.54827481484163
2.21309296966595	2.54826803531718
2.21657844280815	2.54826108595245
2.22006391595034	2.54825396677827
2.22354938909253	2.54824667779463
2.22703486223472	2.54823921889847
2.23052033537691	2.54823159014935
2.2340058085191	2.54822379154729
2.23749128166129	2.54821582298631
2.24097675480349	2.54820768447316
2.24446222794568	2.54819937601166
2.24794770108787	2.54819089752779
2.25143317423006	2.54818224897141
2.25491864737225	2.54817343036262
2.25840412051444	2.54816444166997
2.26188959365663	2.54815528279834
2.26537506679883	2.54814595378809
2.26886053994102	2.54813645463923
2.27234601308321	2.54812678524645
2.2758314862254	2.54811694566688
2.27931695936759	2.54810693590052
2.28280243250978	2.54809675585119
2.28628790565197	2.5480864055105
2.28977337879417	2.548075884889
2.29325885193636	2.54806519394004
2.29674432507855	2.54805433264183
2.30022979822074	2.54804330103263
2.30371527136293	2.54803209909032
2.30720074450512	2.54802073201184
2.31068621764731	2.54800922595358
2.31417169078951	2.54799758091553
2.3176571639317	2.54798579674248
2.32114263707389	2.54797399467234
2.32462811021608	2.54796219051177
2.32811358335827	2.54795038411747
2.33159905650046	2.54793857556719
2.33508452964265	2.54792676494503
2.33857000278485	2.54791495218873
2.34205547592704	2.54790313728745
2.34554094906923	2.54789132034582
2.34902642221142	2.54787950315947
2.35251189535361	2.54786769068635
2.3559973684958	2.54785588304127
2.35948284163799	2.5478440807262
2.36296831478019	2.54783229783519
2.36645378792238	2.54782053449983
2.36993926106457	2.54780879075625
2.37342473420676	2.54779706652786
2.37691020734895	2.54778536184129
2.38039568049114	2.54777367673875
2.38388115363333	2.54776201112198
2.38736662677553	2.54775036496136
2.39085209991772	2.54773873838283
2.39433757305991	2.54772713131866
2.3978230462021	2.54771554364457
2.40130851934429	2.54770397548145
2.40479399248648	2.54769242682246
2.40827946562867	2.54768089761252
2.41176493877086	2.54766938795759
2.41525041191306	2.54765789789729
2.41873588505525	2.54764642730561
2.42222135819744	2.54763497624415
2.42570683133963	2.54762354479636
2.42919230448182	2.54761213285876
2.43267777762401	2.54760074041672
2.4361632507662	2.54758936758494
2.4396487239084	2.54757801426646
2.44313419705059	2.54756668035445
2.44661967019278	2.54755536595627
2.45010514333497	2.54754407104222
2.45359061647716	2.54753279551749
2.45707608961935	2.54752153947829
2.46056156276155	2.54751030295881
2.46404703590374	2.54749908587818
2.46753250904593	2.54748788828306
2.47101798218812	2.54747671022689
2.47450345533031	2.54746555159214
2.4779889284725	2.54745441237899
2.48147440161469	2.5474432926655
2.48495987475689	2.54743219239038
2.48844534789908	2.54742111151852
2.49193082104127	2.54741005020512
2.49541629418346	2.54739900838423
2.49890176732565	2.54738798596379
2.50238724046784	2.54737698308709
2.50587271361003	2.54736599976585
2.50935818675222	2.54735503586653
2.51284365989442	2.54734409145139
2.51632913303661	2.54733316657931
2.5198146061788	2.54732226113485
2.52330007932099	2.54731137332239
2.52678555246318	2.5473004981907
2.53027102560537	2.54728963566853
2.53375649874756	2.54727878523916
2.53724197188976	2.54726793280855
2.54072744503195	2.54725707826718
2.54421291817414	2.54724622155127
2.54769839131633	2.5472353627374
2.55118386445852	2.54722450174883
2.55466933760071	2.54721363846327
2.5581548107429	2.54720277297899
2.5616402838851	2.54719195077976
2.56512575702729	2.54718131018168
2.56861123016948	2.54717085125249
2.57209670331167	2.54716058719145
2.57558217645386	2.54715072901273
2.57906764959605	2.54714127672462
2.58255312273824	2.5471322303822
2.58603859588044	2.54712359010001
2.58952406902263	2.54711535589512
2.59300954216482	2.54710752789357
2.59649501530701	2.54710010625012
2.5999804884492	2.54709309103055
2.60346596159139	2.54708648233836
2.60695143473358	2.54708028029069
2.61043690787578	2.54707448495838
2.61392238101797	2.54706909643837
2.61740785416016	2.54706411487069
2.62089332730235	2.54705954032587
2.62437880044454	2.54705537283774
2.62786427358673	2.54705161252235
2.63134974672892	2.54704825951
2.63483521987112	2.54704531380513
2.63832069301331	2.54704277548863
2.6418061661555	2.54704064466985
2.64529163929769	2.54703892135299
2.64877711243988	2.5470376056556
2.65226258558207	2.54703669772679
2.65574805872426	2.54703619760092
2.65923353186646	2.54703610533926
2.66271900500865	2.54703642107044
2.66620447815084	2.54703714485322
2.66968995129303	2.5470382767571
2.67317542443522	2.54703981694595
2.67666089757741	2.54704176551004
2.6801463707196	2.54704412248866
2.6836318438618	2.54704688804402
2.68711731700399	2.547050062252
2.69060279014618	2.5470536451158
2.69408826328837	2.54705763676312
2.69757373643056	2.54706203729588
2.70105920957275	2.54706684671409
2.70454468271494	2.547072065089
2.70803015585714	2.54707769254298
2.71151562899933	2.54708372908268
2.71500110214152	2.54709017481766
2.71848657528371	2.54709702996078
2.7219720484259	2.54710429455471
2.72545752156809	2.5471119686947
2.72894299471028	2.54712005257379
2.73242846785248	2.547128546236
2.73591394099467	2.54713740426938
2.73939941413686	2.54714648841025
2.74288488727905	2.54715579872093
2.74637036042124	2.5471653221264
2.74985583356343	2.54717484764106
2.75334130670562	2.5471843753318
2.75682677984782	2.54719390519861
2.76031225299001	2.54720343714335
2.7637977261322	2.54721297124745
2.76728319927439	2.54722250751091
2.77076867241658	2.5472320457914
2.77425414555877	2.54724125034415
2.77773961870096	2.54725011689217
2.78122509184316	2.54725864536439
2.78471056498535	2.54726663256848
2.78819603812754	2.54727403798017
2.79168151126973	2.54728086156628
2.79516698441192	2.5472871030462
2.79865245755411	2.54729276232193
2.8021379306963	2.54729783937219
2.8056234038385	2.54730233393414
2.80910887698069	2.54730624589142
2.81259435012288	2.54730957524403
2.81607982326507	2.54731232180198
2.81956529640726	2.5473144854325
2.82305076954945	2.54731606613559
2.82653624269164	2.54731706374339
2.83002171583384	2.54731747809281
2.83350718897603	2.54731730918384
2.83699266211822	2.5473165568971
2.84047813526041	2.54731522093024
2.8439636084026	2.54731330128326
2.84744908154479	2.54731079788435
2.85093455468698	2.54730771050016
2.85442002782918	2.54730403912383
2.85790550097137	2.54729978372669
2.86139097411356	2.54729494412726
2.86487644725575	2.54728952030138
2.86836192039794	2.54728351223682
2.87184739354013	2.54727691970352
2.87533286668232	2.54726974263965
2.87881833982452	2.54726198104522
2.88230381296671	2.547253634732
2.8857892861089	2.54724470362378
2.88927475925109	2.54723518772056
2.89276023239328	2.54722508679701
2.89624570553547	2.54721440069637
2.89973117867766	2.54720312941863
2.90321665181986	2.54719127285309
2.90670212496205	2.54717883084526
2.91018759810424	2.54716580339514
2.91367307124643	2.54715219042249
2.91715854438862	2.547137991682
2.92064401753081	2.54712320717367
2.924129490673	2.54710783686893
2.92761496381519	2.54709188046959
2.93110043695739	2.54707533797566
2.93458591009958	2.54705820937075
2.93807138324177	2.54704049438986
2.94155685638396	2.54702219300815
2.94504232952615	2.54700330522564
2.94852780266834	2.54698416665413
2.95201327581053	2.54696478154728
2.95549874895273	2.54694514990508
2.95898422209492	2.54692547468181
2.96246969523711	2.54690579629686
2.9659551683793	2.54688611475024
2.96944064152149	2.54686643013828
2.97292611466368	2.5468467424403
2.97641158780587	2.54682705165629
2.97989706094807	2.54680724429695
2.98338253409026	2.54678712361933
2.98686800723245	2.54676668962343
2.99035348037464	2.54674591213459
2.99383895351683	2.54672469741978
2.99732442665902	2.54670304547898
3.00080989980122	2.54668095627975
3.00429537294341	2.54665842942881
3.0077808460856	2.54663546492617
3.01126631922779	2.54661206279628
3.01475179236998	2.54658822294331
3.01823726551217	2.54656394536725
3.02172273865436	2.54653923006812
3.02520821179656	2.54651407688694
3.02869368493875	2.546488485792
3.03217915808094	2.54646245678331
3.03566463122313	2.54643598950639
3.03915010436532	2.5464090838485
3.04263557750751	2.54638173980966
3.0461210506497	2.54635395726534
3.0496065237919	2.54632573614539
3.05309199693409	2.5462970764498
3.05657747007628	2.54626797804983
3.06006294321847	2.54623844083981
3.06354841636066	2.54620846481975
3.06703388950285	2.54617804999179
3.07051936264504	2.54614719637326
3.07400483578723	2.54611590396415
3.07749030892943	2.54608417268013
3.08097578207162	2.54605200237133
3.08446125521381	2.54601939303775
3.087946728356	2.54598634464301
3.09143220149819	2.54595285713462
3.09491767464038	2.54591893051259
3.09840314778257	2.54588456474047
3.10188862092477	2.54584975974342
3.10537409406696	2.54581451552142
3.10885956720915	2.54577883207448
3.11234504035134	2.54574270896845
3.11583051349353	2.54570614622811
3.11931598663572	2.54566914385347
3.12280145977791	2.54563170156503
3.12628693292011	2.54559381934578
3.1297724060623	2.54555549719572
3.13325787920449	2.54551673497528
3.13674335234668	2.54547753270921
3.14022882548887	2.5454378903975
3.14371429863106	2.54539780803499
3.14719977177325	2.54535728568731
3.15068524491545	2.54531632335448
3.15417071805764	2.54527503442973
3.15765619119983	2.54523361561399
3.16114166434202	2.54519206690726
3.16462713748421	2.54515041837421
3.1681126106264	2.54510876367928
3.17159808376859	2.54506710282247
3.17508355691079	2.54502543565607
3.17856903005298	2.54498376236201
3.18205450319517	2.54494208294029
3.18553997633736	2.544900315529
3.18902544947955	2.54485826751599
3.19251092262174	2.54481593890123
3.19599639576393	2.54477331946261
3.19948186890613	2.54473036939001
3.20296734204832	2.54468708872198
3.20645281519051	2.5446434774319
3.2099382883327	2.54459953576484
3.21342376147489	2.5445552638577
3.21690923461708	2.54451066170399
3.22039470775927	2.54446572920188
3.22388018090147	2.54442046648337
3.22736565404366	2.54437487354846
3.23085112718585	2.54432894999285
3.23433660032804	2.5442826959432
3.23782207347023	2.54423611139949
3.24130754661242	2.54418919582984
3.24479301975461	2.54414194921321
3.24827849289681	2.5440943715496
3.251763966039	2.54404646251038
3.25524943918119	2.5439982222046
3.25873491232338	2.54394965063225
3.26222038546557	2.54390074769662
3.26570585860776	2.54385151355164
3.26919133174995	2.54380194819731
3.27267680489215	2.5437520513557
3.27616227803434	2.54370182310365
3.27964775117653	2.54365126344116
3.28313322431872	2.54360037215867
3.28661869746091	2.54354914964243
3.2901041706031	2.54349759589248
3.29358964374529	2.54344571073432
3.29707511688749	2.54339349426508
3.30056059002968	2.54334094652514
3.30404606317187	2.54328806733459
3.30753153631406	2.54323485663474
3.31101700945625	2.54318131450575
3.31450248259844	2.54312744090199
3.31798795574063	2.54307323580529
3.32147342888283	2.54301869926869
3.32495890202502	2.54296383123038
3.32844437516721	2.54290863161704
3.3319298483094	2.54285310058706
3.33541532145159	2.54279723808512
3.33890079459378	2.54274104375022
3.34238626773597	2.54268451777956
3.34587174087817	2.54262766016719
3.34935721402036	2.54257047071394
3.35284268716255	2.54251294975992
3.35632816030474	2.54245509730513
3.35981363344693	2.54239699487045
3.36329910658912	2.54233883538477
3.36678457973131	2.54228061884812
3.37027005287351	2.5422223551675
3.3737555260157	2.54216408440495
3.37724099915789	2.54210580656048
3.38072647230008	2.54204752132453
3.38421194544227	2.54198922882203
3.38769741858446	2.54193092905296
3.39118289172665	2.54187323373585
3.39466836486885	2.54181638631104
3.39815383801104	2.54176038677854
3.40163931115323	2.54170524688753
3.40512478429542	2.54165097374076
3.40861025743761	2.54159756738676
3.4120957305798	2.54154502779162
3.41558120372199	2.54149335553611
3.41906667686419	2.54144255073809
3.42255215000638	2.54139261330553
3.42603762314857	2.54134354360077
3.42952309629076	2.5412953417751
3.43300856943295	2.54124800780264
3.43649404257514	2.54120154181078
3.43997951571733	2.54115594388109
3.44346498885953	2.54111121398035
3.44695046200172	2.54106735236608
3.45043593514391	2.54102435926759
3.4539214082861	2.54098223463887
3.45740688142829	2.5409409785834
3.46089235457048	2.54090059131554
3.46437782771267	2.54086107280644
3.46786330085486	2.54082242313804
3.47134877399706	2.54078464255986
3.47483424713925	2.5407477310453
3.47831972028144	2.54071168864841
3.48180519342363	2.54067651573465
3.48529066656582	2.54064221229382
3.48877613970801	2.54060877829113
3.4922616128502	2.54057621386366
3.4957470859924	2.54054451900915
3.49923255913459	2.54051369374771
3.50271803227678	2.54048373838129
3.50620350541897	2.5404546529099
3.50968897856116	2.54042643723754
3.51317445170335	2.54039909191453
3.51665992484554	2.54037261694086
3.52014539798774	2.54034701217979
3.52363087112993	2.54032227804101
3.52711634427212	2.54029841452451
3.53060181741431	2.54027542157799
3.5340872905565	2.54025329953645
3.53757276369869	2.54023204842256
3.54105823684089	2.54021166812378
3.54454370998308	2.54019215893032
3.54802918312527	2.54017352089231
3.55151465626746	2.54015575392835
3.55500012940965	2.54013885834946
3.55848560255184	2.54012283424573
3.56197107569403	2.54010768155258
3.56545654883623	2.54009278853158
3.56894202197842	2.54007791209686
3.57242749512061	2.54006305219888
3.5759129682628	2.54004819706258
3.57939844140499	2.54003334019889
3.58288391454718	2.54001842352948
3.58636938768937	2.54000340912499
3.58985486083157	2.53998829701059
3.59334033397376	2.53997266211532
3.59682580711595	2.5399561609479
3.60031128025814	2.5399387935989
3.60379675340033	2.53992055985385
3.60728222654252	2.53990145952652
3.61076769968471	2.5398814926504
3.6142531728269	2.53986065905963
3.6177386459691	2.53983895858764
3.62122411911129	2.53981639129129
3.62470959225348	2.53979295702231
3.62819506539567	2.53976865560922
3.63168053853786	2.53974348715812
3.63516601168005	2.53971745153792
3.63865148482224	2.53969054854259
3.64213695796444	2.53966277826467
3.64562243110663	2.53963414058993
3.64910790424882	2.53960463529297
3.65259337739101	2.53957426249965
3.6560788505332	2.53954302211228
3.65956432367539	2.5395109138723
3.66304979681758	2.53947793786011
3.66653526995978	2.53944409400781
3.67002074310197	2.5394093820801
3.67350621624416	2.53937380211864
3.67699168938635	2.53933735410167
3.68047716252854	2.53930003792908
3.68396263567073	2.53926185375217
3.68744810881292	2.53922280152262
3.69093358195512	2.5391828809236
3.69441905509731	2.5391420920978
3.6979045282395	2.53910043500417
3.70139000138169	2.53905790914299
3.70487547452388	2.53901451456657
3.70836094766607	2.53897025127272
3.71184642080826	2.53892511908717
3.71533189395046	2.53887911812247
3.71881736709265	2.53883224839908
3.72230284023484	2.53878450955415
3.72578831337703	2.53873590166908
3.72927378651922	2.53868642476902
3.73275925966141	2.53863607831696
3.7362447328036	2.53858486236238
3.7397302059458	2.53853277693166
3.74321567908799	2.53847982179515
3.74670115223018	2.53842599698634
3.75018662537237	2.53837130253108
3.75367209851456	2.53831573798864
3.75715757165675	2.53825936138694
3.76064304479894	2.53820221068928
3.76412851794114	2.53814428578984
3.76761399108333	2.53808601174256
3.77109946422552	2.53802773213073
3.77458493736771	2.53796944685352
3.7780704105099	2.53791115610412
3.78155588365209	2.53785286009466
3.78504135679428	2.53779430348991
3.78852682993648	2.5377354187143
3.79201230307867	2.53767620596765
3.79549777622086	2.53761590517228
3.79898324936305	2.5375542716752
3.80246872250524	2.53749130569388
3.80595419564743	2.53742700627627
3.80943966878962	2.53736137319
3.81292514193182	2.53729440666999
3.81641061507401	2.53722610626019
3.8198960882162	2.53715647187252
3.82338156135839	2.53708550375895
3.82686703450058	2.53701320200794
3.83035250764277	2.53693956676222
3.83383798078496	2.53686459829056
3.83732345392716	2.53678829592858
3.84080892706935	2.53671065935732
3.84429440021154	2.53663168881438
3.84777987335373	2.53655138374355
3.85126534649592	2.53646974380024
3.85475081963811	2.53638676908455
3.8582362927803	2.53630245906587
3.8617217659225	2.53621681340146
3.86520723906469	2.53612983240813
3.86869271220688	2.53604151543485
3.87217818534907	2.53595186199597
3.87566365849126	2.5358608725912
3.87914913163345	2.53576854701361
3.88263460477564	2.53567488508375
3.88612007791784	2.5355798869759
3.88960555106003	2.53548355242793
3.89309102420222	2.53538588117959
3.89657649734441	2.53528687359373
3.9000619704866	2.53518652960868
3.90354744362879	2.53508484915581
3.90703291677098	2.53498183277213
3.91051838991318	2.5348774804146
3.91400386305537	2.53477179201186
3.91748933619756	2.53466476779358
3.92097480933975	2.53455640749569
3.92446028248194	2.53444671073932
3.92794575562413	2.53433567796522
3.93143122876632	2.53422330890513
3.93491670190852	2.5341096030848
3.93840217505071	2.53399456061006
3.9418876481929	2.53387818114631
3.94537312133509	2.53376046411896
3.94885859447728	2.53364140962883
3.95234406761947	2.53352101726967
3.95582954076166	2.53339928627646
3.95931501390386	2.53327647198444
3.96280048704605	2.53315264200033
3.96628596018824	2.53302779606129
3.96977143333043	2.53290269424499
3.97325690647262	2.53277758109879
3.97674237961481	2.53265245608217
3.980227852757	2.53252732014721
3.9837133258992	2.53240223070748
3.98719879904139	2.53227732000132
3.99068427218358	2.53215258848478
3.99416974532577	2.53202812650539
3.99765521846796	2.53190416084615
4.00114069161015	2.53178069141866
4.00462616475234	2.53165771795098
4.00811163789453	2.53153523982185
4.01159711103673	2.53141325769566
4.01508258417892	2.53129177179858
4.01856805732111	2.53117078165315
4.0220535304633	2.53105028781558
4.02553900360549	2.53093029062694
4.02902447674768	2.53081079000575
4.03250994988987	2.53069178648262
4.03599542303207	2.53057328037913
4.03948089617426	2.53045527144787
4.04296636931645	2.53033776033987
4.04645184245864	2.53022074734834
4.04993731560083	2.53010423154756
4.05342278874302	2.52998821314446
4.05690826188521	2.52987269230693
4.06039373502741	2.52975766894812
4.0638792081696	2.52964314333016
4.06736468131179	2.52952911556113
4.07085015445398	2.52941558494657
4.07433562759617	2.52930255154816
4.07782110073836	2.5291900153237
4.08130657388055	2.52907797574385
4.08479204702275	2.52896643286678
4.08827752016494	2.52885538674634
4.09176299330713	2.5287448372929
4.09524846644932	2.52863478478658
4.09873393959151	2.5285252295736
4.1022194127337	2.52841617147397
4.10570488587589	2.52830761080633
4.10919035901809	2.52819954792209
4.11267583216028	2.52809198209127
4.11616130530247	2.52798491366551
4.11964677844466	2.52787834319026
4.12313225158685	2.52777227048027
4.12661772472904	2.5276666959631
4.13010319787123	2.52756162039013
4.13358867101343	2.52745704366859
4.13707414415562	2.52735296593319
4.14055961729781	2.52724938738256
4.14404509044	2.52714630754769
4.14753056358219	2.52704372668251
4.15101603672438	2.52694164525472
4.15450150986657	2.52684006269594
4.15798698300877	2.52673892195601
4.16147245615096	2.52663809072752
4.16495792929315	2.5265375684377
4.16844340243534	2.52643726494135
4.17192887557753	2.5263369534005
4.17541434871972	2.52623663333483
4.17889982186191	2.52613630497121
4.18238529500411	2.52603599601516
4.1858707681463	2.52593595426354
4.18935624128849	2.52583617987704
4.19284171443068	2.52573669862211
4.19632718757287	2.52563775177972
4.19981266071506	2.52553933937519
4.20329813385725	2.52544146143207
4.20678360699945	2.52534411738322
4.21026908014164	2.52524730729944
4.21375455328383	2.52515103137077
4.21724002642602	2.52505528902915
4.22072549956821	2.52496008051837
4.2242109727104	2.52486540678589
4.22769644585259	2.52477126804605
4.23118191899479	2.52467766432004
4.23466739213698	2.52458459571657
4.23815286527917	2.52449206245155
4.24163833842136	2.52440006468156
4.24512381156355	2.52430860304413
4.24860928470574	2.52421767697241
4.25209475784793	2.52412728657723
4.25558023099013	2.52403743235197
4.25906570413232	2.52394811394174
4.26255117727451	2.52385933136401
4.2660366504167	2.52377108471589
4.26952212355889	2.52368337406987
4.27300759670108	2.52359619945858
4.27649306984327	2.52350956101026
4.27997854298547	2.5234234582302
4.28346401612766	2.52333789124126
4.28694948926985	2.52325286073539
4.29043496241204	2.52316836635947
4.29392043555423	2.52308440814262
4.29740590869642	2.52300098617565
4.30089138183861	2.52291809961201
4.30437685498081	2.52283574846532
4.307862328123	2.52275393281181
4.31134780126519	2.52267265251124
4.31483327440738	2.52259190762779
4.31831874754957	2.52251169864815
4.32180422069176	2.52243202571391
4.32528969383395	2.52235288889785
4.32877516697615	2.52227428870478
4.33226064011834	2.52219622465063
4.33574611326053	2.52211869680446
4.33923158640272	2.52204170571029
4.34271705954491	2.52196525116211
4.3462025326871	2.52188933321486
4.34968800582929	2.52181395230844
4.35317347897148	2.52173910817036
4.35665895211368	2.52166477371636
4.36014442525587	2.52159070112832
4.36362989839806	2.52151689027177
4.36711537154025	2.52144331585771
4.37060084468244	2.52136973654866
4.37408631782463	2.52129615200941
4.37757179096683	2.52122256229787
4.38105726410902	2.52114887901154
4.38454273725121	2.52107460864805
4.3880282103934	2.52099975126475
4.39151368353559	2.52092425429623
4.39499915667778	2.52084784267986
4.39848462981997	2.5207705163939
4.40197010296217	2.52069227505429
4.40545557610436	2.52061311783753
4.40894104924655	2.52053304472175
4.41242652238874	2.52045205535678
4.41591199553093	2.52037014913576
4.41939746867312	2.52028732611563
4.42288294181531	2.52020358681894
4.4263684149575	2.52011893105968
4.4298538880997	2.52003335887381
4.43333936124189	2.51994687049133
4.43682483438408	2.51985946542472
4.44031030752627	2.5197711436665
4.44379578066846	2.5196819049562
4.44728125381065	2.51959174861266
4.45076672695284	2.51950067468764
4.45425220009504	2.51940868341705
4.45773767323723	2.51931577393348
4.46122314637942	2.51922194627493
4.46470861952161	2.51912720070654
4.4681940926638	2.51903153695669
4.47167956580599	2.51893495511983
4.47516503894818	2.51883745584946
4.47865051209038	2.51873903859635
4.48213598523257	2.51863970337704
4.48562145837476	2.51853945009079
4.48910693151695	2.51843827810688
4.49259240465914	2.51833618740763
4.49607787780133	2.51823317808472
4.49956335094352	2.51812925069852
4.50304882408572	2.51802440531261
4.50653429722791	2.51791864249938
4.5100197703701	2.51781196245499
4.51350524351229	2.51770436520815
4.51699071665448	2.51759585089014
4.52047618979667	2.51748641934685
4.52396166293886	2.51737607061869
4.52744713608106	2.51726480463539
4.53093260922325	2.51715262074086
4.53441808236544	2.51703951895639
4.53790355550763	2.51692549924019
4.54138902864982	2.5168105612803
4.54487450179201	2.51669470513322
4.5483599749342	2.51657793080321
4.5518454480764	2.51646023774894
4.55533092121859	2.51634171494006
4.55881639436078	2.51622285594009
4.56230186750297	2.51610366084116
4.56578734064516	2.51598418277678
4.56927281378735	2.51586469660611
4.57275828692954	2.51574520204631
4.57624376007174	2.5156256992671
4.57972923321393	2.51550586998111
4.58321470635612	2.51538530541198
4.58670017949831	2.51526400569396
4.5901856526405	2.51514187223862
4.59367112578269	2.51501878824701
4.59715659892488	2.51489475376345
4.60064207206708	2.51476976837074
4.60412754520927	2.51464383141691
4.60761301835146	2.51451694302687
4.61109849149365	2.51438910368685
4.61458396463584	2.51426031339555
4.61806943777803	2.51413057234099
4.62155491092022	2.51399988054485
4.62504038406242	2.51386823741162
4.62852585720461	2.51373564320006
4.6320113303468	2.51360209848072
4.63549680348899	2.51346760300976
4.63898227663118	2.51333215687516
4.64246774977337	2.51319575993657
4.64595322291556	2.51305841188706
4.64943869605776	2.5129201129197
4.65292416919995	2.51278086347554
4.65640964234214	2.51264066348177
4.65989511548433	2.51249951317939
4.66338058862652	2.51235741297532
4.66686606176871	2.51221436273395
4.6703515349109	2.512070362222
4.6738370080531	2.51192540983138
4.67732248119529	2.51177950499242
4.68080795433748	2.51163264761682
4.68429342747967	2.51148483677875
4.68777890062186	2.51133607212591
4.69126437376405	2.51118635373307
4.69474984690624	2.51103568162654
4.69823532004844	2.51088405575204
4.70172079319063	2.51073147645236
4.70520626633282	2.51057794425203
4.70869173947501	2.51042345910236
4.7121772126172	2.51026802117955
4.71566268575939	2.51011163011377
4.71914815890158	2.50995428568685
4.72263363204378	2.50979598822975
4.72611910518597	2.50963673757461
4.72960457832816	2.50947653352868
4.73309005147035	2.50931537603079
4.73657552461254	2.50915326454655
4.74006099775473	2.50899019897609
4.74354647089692	2.50882617952285
4.74703194403912	2.50866120555442
4.75051741718131	2.50849527690386
4.7540028903235	2.50832871268204
4.75748836346569	2.50816192229529
4.76097383660788	2.50799490583225
4.76445930975007	2.50782776248821
4.76794478289226	2.50766060808271
4.77143025603445	2.50749344251531
4.77491572917665	2.50732626638918
4.77840120231884	2.50716051652411
4.78188667546103	2.50699628749387
4.78537214860322	2.50683357929975
4.78885762174541	2.50667255019265
4.7923430948876	2.50651320507498
4.79582856802979	2.50635554460578
4.79931404117199	2.5061995692048
4.80279951431418	2.50604527887206
4.80628498745637	2.50589267389201
4.80977046059856	2.50574175416674
4.81325593374075	2.50559251969625
4.81674140688294	2.50544497088048
4.82022688002514	2.50529910786209
4.82371235316733	2.50515493064108
4.82719782630952	2.50501243928949
4.83068329945171	2.50487163356186
4.8341687725939	2.50473251345819
4.83765424573609	2.50459507917821
4.84113971887828	2.50445933070521
4.84462519202047	2.50432526803919
4.84811066516267	2.50419289215199
4.85159613830486	2.50406220324527
4.85508161144705	2.50393320131902
4.85856708458924	2.50380588699273
4.86205255773143	2.50368026019484
4.86553803087362	2.50355632092536
4.86902350401582	2.50343406920403
4.87250897715801	2.50331350474799
4.8759944503002	2.50319462755725
4.87947992344239	2.50307743778887
4.88296539658458	2.5029619355573
4.88645086972677	2.50284812086255
4.88993634286896	2.50273599455729
4.89342181601115	2.502625557228
4.89690728915335	2.50251680887466
4.90039276229554	2.50240974998701
4.90387823543773	2.50230438035561
4.90736370857992	2.50220069998045
4.91084918172211	2.50209870909504
4.9143346548643	2.50199840747297
4.9178201280065	2.50189979511424
4.92130560114869	2.50180287281988
4.92479107429088	2.50170764060436
4.92827654743307	2.50161409846769
4.93176202057526	2.50152224548836
4.93524749371745	2.50143208124491
4.93873296685964	2.50134360573733
4.94221844000184	2.50125681999117
4.94570391314403	2.50117172415182
4.94918938628622	2.50108831821928
4.95267485942841	2.50100516588058
4.9561603325706	2.50092217244143
4.95964580571279	2.50083933790182
4.96313127885498	2.50075650263162
4.96661675199717	2.50067366075446
4.97010222513937	2.50059081227074
4.97358769828156	2.50050792021669
4.97707317142375	2.50042496247087
4.98055864456594	2.50034193904569
4.98404411770813	2.50025885036327
4.98752959085032	2.50017569646361
4.99101506399252	2.50009247735877
4.99450053713471	2.50000919270626
4.9979860102769	2.4999258422974
5.00147148341909	2.49984242616833
5.00495695656128	2.49975894423844
5.00844242970347	2.49967539637497
5.01192790284566	2.49959178260196
5.01541337598785	2.4995081030193
5.01889884913005	2.49942435761332
5.02238432227224	2.4993405464599
5.02586979541443	2.49925666995038
5.02935526855662	2.49917272808932
5.03284074169881	2.49908872098694
5.036326214841	2.49900464892808
5.0398116879832	2.49892051189368
5.04329716112539	2.49883630999179
5.04678263426758	2.49875204289765
5.05026810740977	2.49866771055591
5.05375358055196	2.49858331294103
5.05723905369415	2.49849884974254
5.06072452683634	2.49841432095223
5.06420999997853	2.49832972639721
5.06769547312073	2.49824506555237
5.07118094626292	2.49816033841771
5.07466641940511	2.498075545236
5.0781518925473	2.49799068678661
5.08163736568949	2.49790576306954
5.08512283883168	2.49782077421001
5.08860831197387	2.4977357198079
5.09209378511607	2.49765059986318
5.09557925825826	2.49756541449406
5.09906473140045	2.49748016387549
5.10255020454264	2.49739484800747
5.10603567768483	2.49730946711402
5.10952115082702	2.49722402125059
5.11300662396921	2.49713851041718
5.11649209711141	2.49705293446106
5.1199775702536	2.49696729300473
5.12346304339579	2.49688158604819
5.12694851653798	2.49679581371736
5.13043398968017	2.4967099760859
5.13391946282236	2.4966240731538
5.13740493596455	2.49653810627945
5.14089040910675	2.49645207639361
5.14437588224894	2.49636598349629
5.14786135539113	2.49627986452133
5.15134682853332	2.49619374126358
5.15483230167551	2.49610761372303
5.1583177748177	2.49602136680294
5.16180324795989	2.49593485136109
5.16528872110209	2.49584806739747
5.16877419424428	2.49576038032817
5.17225966738647	2.49567111810474
5.17574514052866	2.49558028072719
5.17923061367085	2.49548786842351
5.18271608681304	2.49539388117852
5.18620155995523	2.49529831899223
5.18968703309743	2.49520118204376
5.19317250623962	2.49510247043613
5.19665797938181	2.49500218416934
5.200143452524	2.49490032244815
5.20362892566619	2.49479688482761
5.20711439880838	2.49469187130774
5.21059987195057	2.49458528168292
5.21408534509277	2.49447711581607
5.21757081823496	2.49436737370717
5.22105629137715	2.49425605551615
5.22454176451934	2.49414316112202
5.22802723766153	2.49402869052479
5.23151271080372	2.49391264371471
5.23499818394591	2.49379502063339
5.23848365708811	2.49367582128288
5.2419691302303	2.49355504524645
5.24545460337249	2.49343269241932
5.24894007651468	2.49330876277814
5.25242554965687	2.49318325565699
5.25591102279906	2.49305617102341
5.25939649594125	2.49292750896095
5.26288196908345	2.49279726971997
5.26636744222564	2.4926654532769
5.26985291536783	2.49253205963066
5.27333838851002	2.49239708915127
5.27682386165221	2.49226054183873
5.2803093347944	2.49212241774103
5.28379480793659	2.49198271683605
5.28728028107879	2.49184143912378
5.29076575422098	2.49169858473584
5.29425122736317	2.49155415419648
5.29773670050536	2.49140814750569
5.30122217364755	2.49126056441568
5.30470764678974	2.49111140366678
5.30819311993193	2.49096066525897
5.31167859307413	2.49080834885871
5.31516406621632	2.49065445328609
5.31864953935851	2.49049897854112
5.3221350125007	2.49034192489007
5.32562048564289	2.4901832928135
5.32910595878508	2.49002308231141
5.33259143192727	2.48986140829169
5.33607690506947	2.48969841964512
5.33956237821166	2.4895341163717
5.34304785135385	2.48936913371928
5.34653332449604	2.48920414418438
5.35001879763823	2.489039147767
5.35350427078042	2.48887422397757
5.35698974392261	2.48870946865908
5.36047521706481	2.48854488181156
5.363960690207	2.48838067264851
5.36744616334919	2.48821704169587
5.37093163649138	2.48805398895362
5.37441710963357	2.48789151502805
5.37790258277576	2.48772962023367
5.38138805591795	2.48756830457049
5.38487352906015	2.48740756764539
5.38835900220234	2.48724740917381
5.39184447534453	2.48708782915575
5.39532994848672	2.48692882789182
5.39881542162891	2.48677040546575
5.4023008947711	2.48661256187756
5.40578636791329	2.48645529727425
5.40927184105549	2.48629861168555
5.41275731419768	2.48614250511145
5.41624278733987	2.48598697765286
5.41972826048206	2.48583202929947
5.42321373362425	2.48567766005129
5.42669920676644	2.48552387007176
5.43018467990863	2.48537065937365
5.43367015305083	2.48521802795697
5.43715562619302	2.48506597616451
5.44064109933521	2.48491450400898
5.4441265724774	2.48476361148753
5.44761204561959	2.48461329762816
5.45109751876178	2.48446356242226
5.45458299190397	2.48431440587569
5.45806846504616	2.48416582800852
5.46155393818836	2.48401782882074
5.46503941133055	2.48387040822365
5.46852488447274	2.48372356550046
5.47201035761493	2.48357730065116
5.47549583075712	2.48343161389281
5.47898130389931	2.48328650628862
5.4824667770415	2.48314197783858
5.4859522501837	2.4829980287612
5.48943772332589	2.4828546598276
5.49292319646808	2.48271187103779
5.49640866961027	2.48256966233205
5.49989414275246	2.48242803355847
5.50337961589465	2.48228698471705
5.50686508903684	2.48214651607741
5.51035056217904	2.48200662813859
5.51383603532123	2.48186732090057
5.51732150846342	2.48172859395832
5.52080698160561	2.4815904467326
5.5242924547478	2.4814528792234
5.52777792788999	2.48131581166113
5.53126340103218	2.48117914789406
5.53474887417438	2.4810428879222
5.53823434731657	2.48090682191769
5.54171982045876	2.48077074886508
5.54520529360095	2.48063466876436
5.54869076674314	2.4804984652087
5.55217623988533	2.4803620651741
5.55566171302752	2.48022546866054
5.55914718616972	2.48008850772329
5.56263265931191	2.47995110346981
5.5661181324541	2.47981325590009
5.56960360559629	2.47967496471417
5.57308907873848	2.47953622983287
5.57657455188067	2.4793970512562
5.58006002502286	2.47925742798437
5.58354549816506	2.4791173597949
5.58703097130725	2.47897684668781
5.59051644444944	2.4788358891454
5.59400191759163	2.47869448728411
5.59748739073382	2.47855264110396
5.60097286387601	2.47841034960395
5.6044583370182	2.47826761273634
5.6079438101604	2.47812443049734
5.61142928330259	2.47798080269024
5.61491475644478	2.47783672932585
5.61840022958697	2.47769221040522
5.62188570272916	2.47754724652002
5.62537117587135	2.47740183767883
5.62885664901354	2.47725598392282
5.63234212215574	2.47710968569049
5.63582759529793	2.47696294298183
5.63931306844012	2.47681575590077
5.64279854158231	2.47666812511903
5.6462840147245	2.47652005063662
5.64976948786669	2.47637153192063
5.65325496100888	2.47622256773925
5.65674043415108	2.47607315809249
5.66022590729327	2.4759233028159
5.66371138043546	2.4757730018085
5.66719685357765	2.4756222550703
5.67068232671984	2.47547106289832
5.67416779986203	2.47531942569624
5.67765327300422	2.47516734346404
5.68113874614642	2.47501481528063
5.68462421928861	2.47486184007761
5.6881096924308	2.47470841785498
5.69159516557299	2.47455454896431
5.69508063871518	2.47440023382549
5.69856611185737	2.47424547243852
5.70205158499956	2.47409026535248
5.70553705814176	2.47393461309229
5.70902253128395	2.47377851565794
5.71250800442614	2.47362197330274
5.71599347756833	2.47346498632967
5.71947895071052	2.47330755473872
5.72296442385271	2.47314979403556
5.7264498969949	2.47299177706564
5.7299353701371	2.47283350382895
5.73342084327929	2.47267514272287
5.73690631642148	2.47251677303057
5.74039178956367	2.47235839475206
5.74387726270586	2.47220008229087
5.74736273584805	2.47204184194637
5.75084820899024	2.47188367371856
5.75433368213244	2.47172564004759
5.75781915527463	2.47156774141854
5.76130462841682	2.4714099777623
5.76479010155901	2.47125234814467
5.7682755747012	2.47109485256428
5.77176104784339	2.47093749111604
5.77524652098558	2.47078026549166
5.77873199412778	2.47062317575855
5.78221746726997	2.47046622174097
5.78570294041216	2.47030940312223
5.78918841355435	2.47015271990234
5.79267388669654	2.46999617217636
5.79615935983873	2.46983976016565
5.79964483298092	2.4696834838702
5.80313030612312	2.46952734326281
5.80661577926531	2.469371338185
5.8101012524075	2.46921546863678
5.81358672554969	2.46905973428674
5.81707219869188	2.46890413461721
5.82055767183407	2.4687486696282
5.82404314497626	2.46859333973154
5.82752861811846	2.46843814624093
5.83101409126065	2.46828308915639
5.83449956440284	2.4681281683886
5.83798503754503	2.46797338421813
5.84147051068722	2.46781873664499
5.84495598382941	2.46766422515003
5.8484414569716	2.46750984921607
5.85192693011379	2.46735560884308
5.85541240325599	2.46720150429934
5.85889787639818	2.46704753619361
5.86238334954037	2.46689370452591
5.86586882268256	2.46674000878474
5.86935429582475	2.46658644879901
5.87283976896694	2.46643302456873
5.87632524210913	2.46627973493487
5.87981071525133	2.46612657970654
5.88329618839352	2.46597355888374
5.88678166153571	2.4658206730216
5.8902671346779	2.46566792222639
5.89375260782009	2.46551530649814
5.89723808096228	2.46536282690445
5.90072355410448	2.46521048374977
5.90420902724667	2.46505827694885
5.90769450038886	2.46490620620807
5.91117997353105	2.4647542715775
5.91466544667324	2.46460247305692
5.91815091981543	2.46445073674318
5.92163639295762	2.46429905650865
5.92512186609981	2.46414743244817
5.92860733924201	2.46399580346626
5.9320928123842	2.46384416933718
5.93557828552639	2.46369272716325
5.93906375866858	2.46354182271138
5.94254923181077	2.46339145598158
5.94603470495296	2.46324173179301
5.94952017809516	2.46309278153668
5.95300565123735	2.46294460521259
5.95649112437954	2.46279720267832
5.95997659752173	2.4626505742866
5.96346207066392	2.46250472003744
5.96694754380611	2.4623596395372
5.9704330169483	2.46221533235679
5.97391849009049	2.46207179849618
5.97740396323269	2.46192903812532
5.98088943637488	2.46178705132211
5.98437490951707	2.46164583808656
5.98786038265926	2.46150539842827
5.99134585580145	2.46136573263202
5.99483132894364	2.46122684069783
5.99831680208584	2.46108872269346
6.00180227522803	2.46095137876173
6.00528774837022	2.46081480890264
6.00877322151241	2.46067901339439
6.0122586946546	2.46054399250069
6.01574416779679	2.4604097462166
6.01922964093898	2.46027627427582
6.02271511408118	2.46014357678983
6.02620058722337	2.46001165375876
6.02968606036556	2.45988050567573
6.03317153350775	2.45975013271274
6.03665700664994	2.45962053493507
6.04014247979213	2.45949171305877
6.04362795293432	2.45936366717491
6.04711342607651	2.45923639715733
6.05059889921871	2.45910990368063
6.0540843723609	2.45898418686747
6.05756984550309	2.45885924646649
6.06105531864528	2.45873508166716
6.06454079178747	2.45861169246048
6.06802626492966	2.45848907863748
6.07151173807186	2.45836723991193
6.07499721121405	2.45824617628384
6.07848268435624	2.45812588802747
6.08196815749843	2.45800637590552
6.08545363064062	2.45788763991797
6.08893910378281	2.45776968006702
6.092424576925	2.45765249635495
6.09591005006719	2.45753608878178
6.09939552320939	2.45742045683697
6.10288099635158	2.45730560008205
6.10636646949377	2.45719151851702
6.10985194263596	2.45707801463967
6.11333741577815	2.45696474345824
6.11682288892034	2.45685170497274
6.12030836206254	2.45673879416557
6.12379383520473	2.45662587906115
6.12727930834692	2.45651295965948
6.13076478148911	2.45639928167933
6.1342502546313	2.45628478778042
6.13773572777349	2.45616947552497
6.14122120091568	2.456053178775
6.14470667405787	2.45593589772612
6.14819214720007	2.4558176323072
6.15167762034226	2.45569838170779
6.15516309348445	2.45557814584942
6.15864856662664	2.45545692466565
6.16213403976883	2.45533471814753
6.16561951291102	2.45521152638134
6.16910498605321	2.45508734917287
6.17259045919541	2.45496218610737
6.1760759323376	2.45483603720349
6.17956140547979	2.45470890239679
6.18304687862198	2.45458078168526
6.18653235176417	2.4544516750776
6.19001782490636	2.45432158249915
6.19350329804855	2.45419050433898
6.19698877119075	2.45405844059707
6.20047424433294	2.45392539089249
6.20395971747513	2.45379135489239
6.20744519061732	2.45365633259679
6.21093066375951	2.45352032382874
6.2144161369017	2.45338332821232
6.21790161004389	2.45324534574754
6.22138708318609	2.45310637656049
6.22487255632828	2.45296642101652
6.22835802947047	2.45282547911562
6.23184350261266	2.45268355125173
6.23532897575485	2.45254063795041
6.23881444889704	2.45239673921166
6.24229992203923	2.45225185571902
6.24578539518143	2.45210598781816
6.24927086832362	2.45195913550905
6.25275634146581	2.45181129773585
6.256241814608	2.45166247429235
6.25972728775019	2.45151266507665
6.26321276089238	2.45136186858319
6.26669823403457	2.45121008481063
6.27018370717677	2.45105731370382
6.27366918031896	2.45090355537392
6.27715465346115	2.45074881002201
6.28064012660334	2.45059307769141
6.28412559974553	2.45043635898566
6.28761107288772	2.45027865405415
6.29109654602991	2.45011996301606
6.29458201917211	2.44996028621303
6.2980674923143	2.44979962366423
6.30155296545649	2.44963797491711
6.30503843859868	2.44947609395834
6.30852391174087	2.44931403842214
6.31200938488306	2.4491518109287
6.31549485802525	2.44898957808598
6.31898033116745	2.44882733989398
6.32246580430964	2.44866486467399
6.32595127745183	2.44850200134845
6.32943675059402	2.44833874991734
6.33292222373621	2.44817509827615
6.3364076968784	2.44801104137088
6.33989317002059	2.44784657920154
6.34337864316279	2.44768171165897
6.34686411630498	2.44751643917888
6.35034958944717	2.44735076176126
6.35383506258936	2.44718467948633
6.35732053573155	2.44701819247091
6.36080600887374	2.44685130071503
6.36429148201593	2.44668400431648
6.36777695515813	2.44651630337426
6.37126242830032	2.44634819787692
6.37474790144251	2.44617968803492
6.3782333745847	2.44601077417973
6.38171884772689	2.44584145618958
6.38520432086908	2.44567173351383
6.38868979401127	2.44550160622009
6.39217526715347	2.44533107411336
6.39566074029566	2.44516013660306
6.39914621343785	2.4449887936892
6.40263168658004	2.44481704469119
6.40611715972223	2.44464488815573
6.40960263286442	2.44447232404701
6.41308810600661	2.44429935281035
6.41657357914881	2.44412597454497
6.420059052291	2.44395218919064
6.42354452543319	2.44377799686516
6.42702999857538	2.44360339853929
6.43051547171757	2.44342839423523
6.43400094485976	2.44325298369002
6.43748641800195	2.44307716818882
6.44097189114415	2.44290094773164
6.44445736428634	2.44272432282026
6.44794283742853	2.44254729393272
6.45142831057072	2.442369861069
6.45491378371291	2.44219202420215
6.4583992568551	2.44201378320132
6.46188472999729	2.4418351380665
6.46537020313949	2.44165608778309
6.46885567628168	2.44147663202292
6.47234114942387	2.4412967707817
6.47582662256606	2.44111650332714
6.47931209570825	2.44093583027576
6.48279756885044	2.44075475152906
6.48628304199263	2.440573266014
6.48976851513482	2.44039137355808
6.49325398827702	2.44020907416463
6.49673946141921	2.44002659959703
6.5002249345614	2.43984410157307
6.50371040770359	2.43966159848408
6.50719588084578	2.4394791468589
6.51068135398797	2.439296752042
6.51416682713016	2.43911465150512
6.51765230027236	2.43893321820488
6.52113777341455	2.43875245222354
6.52462324655674	2.43857235348347
6.52810871969893	2.43839292188655
6.53159419284112	2.43821415743062
6.53507966598331	2.43803605964057
6.5385651391255	2.43785862815601
6.5420506122677	2.4376818629764
6.54553608540989	2.43750576344624
6.54902155855208	2.43733032941944
6.55250703169427	2.437155560896
6.55599250483646	2.43698145736129
6.55947797797865	2.43680801929404
6.56296345112084	2.43663524669422
6.56644892426304	2.43646313961485
6.56993439740523	2.43629169862621
6.57341987054742	2.43612092372831
6.57690534368961	2.43595081592515
6.5803908168318	2.43578137653619
6.58387628997399	2.43561260564475
6.58736176311618	2.4354445038767
6.59084723625838	2.4352770706582
6.59433270940057	2.43511030587884
6.59781818254276	2.43494420888023
6.60130365568495	2.43477877955846
6.60478912882714	2.4346140175182
6.60827460196933	2.43444992204252
6.61176007511152	2.43428649334986
6.61524554825372	2.43412373125931
6.61873102139591	2.43396163501233
6.6222164945381	2.43380020443542
6.62570196768029	2.43363943922239
6.62918744082248	2.43347933900754
6.63267291396467	2.43331990378713
6.63615838710686	2.43316113346908
6.63964386024906	2.43300302887869
6.64312933339125	2.43284559010601
6.64661480653344	2.43268881726766
6.65010027967563	2.43253271160417
6.65358575281782	2.43237727311557
6.65707122596001	2.43222250215661
6.6605566991022	2.43206839969492
6.6640421722444	2.4319149657305
6.66752764538659	2.43176219926207
6.67101311852878	2.43161010012609
6.67449859167097	2.43145866832258
6.67798406481316	2.43130788498185
6.68146953795535	2.43115770573163
6.68495501109754	2.43100813052422
6.68844048423974	2.43085892127921
6.69192595738193	2.43070970534333
6.69541143052412	2.4305605021659
6.69889690366631	2.43041140339942
6.7023823768085	2.43026240912627
6.70586784995069	2.43011362612728
6.70935332309289	2.42996533259884
6.71283879623508	2.42981752888314
6.71632426937727	2.42967021482888
6.71980974251946	2.42952339085591
6.72329521566165	2.42937705728066
6.72678068880384	2.42923121397642
6.73026616194603	2.42908586144359
6.73375163508822	2.42894099986576
6.73723710823042	2.42879662884782
6.74072258137261	2.42865274825168
6.7442080545148	2.42850935809765
6.74769352765699	2.42836645791981
6.75117900079918	2.42822404718423
6.75466447394137	2.42808212588217
6.75814994708356	2.42794069383043
6.76163542022576	2.42779974993178
6.76512089336795	2.42765929418622
6.76860636651014	2.42751932683939
6.77209183965233	2.42737984844726
6.77557731279452	2.42724085901083
6.77906278593671	2.4271023593509
6.7825482590789	2.42696435054928
6.7860337322211	2.42682683254894
6.78951920536329	2.42668980505123
6.79300467850548	2.42655326836805
6.79649015164767	2.42641722232764
6.79997562478986	2.42628166659359
6.80346109793205	2.42614660151524
6.80694657107424	2.42601202687815
6.81043204421644	2.42587794231127
6.81391751735863	2.42574434788473
6.81740299050082	2.42561124360352
6.82088846364301	2.42547862936217
6.8243739367852	2.42534650510496
6.82785940992739	2.42521487113068
6.83134488306958	2.42508372744883
6.83483035621178	2.42495307398245
6.83831582935397	2.42482291082816
6.84180130249616	2.4246932390395
6.84528677563835	2.42456405876645
6.84877224878054	2.42443536981494
6.85225772192273	2.42430717259534
6.85574319506492	2.42417946712206
6.85922866820712	2.42405225263668
6.86271414134931	2.42392552960165
6.8661996144915	2.42379929801695
6.86968508763369	2.42367353857554
6.87317056077588	2.4235481597095
6.87665603391807	2.42342316138638
6.88014150706026	2.42329843631964
6.88362698020245	2.42317370678802
6.88711245334465	2.42304892874027
6.89059792648684	2.42292388383811
6.89408339962903	2.42279857232863
6.89756887277122	2.42267286355828
6.90105434591341	2.42254641506818
6.9045398190556	2.42241922699435
6.9080252921978	2.42229129933695
6.91151076533999	2.42216263249134
6.91499623848218	2.42203322673765
6.91848171162437	2.42190308207627
6.92196718476656	2.42177219897352
6.92545265790875	2.42164057763994
6.92893813105094	2.42150821796851
6.93242360419313	2.4213751199882
6.93590907733533	2.42124128372505
6.93939455047752	2.42110670867168
6.94288002361971	2.42097139448569
6.9463654967619	2.42083534115171
6.94985096990409	2.42069854837518
6.95333644304628	2.42056101566591
6.95682191618848	2.42042274302388
6.96030738933067	2.42028373000778
6.96379286247286	2.42014397705902
6.96727833561505	2.42000348419851
[truncated: 13,000 more rows]
