# Supplementary material for: The reverse quantum limit and its implications for unconventional quantum oscillations in YbB12
Source: Nat Commun. 2024 Feb 21;15:1607. doi: 10.1038/s41467-024-45801-2 (PMC10881586; doi:10.1038/s41467-024-45801-2)
Supplement: Supplementary file 3 — Source Data [file 41467_2024_45801_MOESM3_ESM.zip › Source_Data/RvH_fixedT/RvH_1p33K.csv]

-0.000636559349501718	2.59148797869618
0.00336780161213004	2.59320541520603
0.0073721625737618	2.59491061762802
0.0113765235353936	2.59660059030926
0.0153808844970253	2.59827690874019
0.0193852454586571	2.59994093834583
0.0233896064202888	2.60159386836734
0.0273939673819206	2.60323223593468
0.0313983283435524	2.60478500412918
0.0354026893051841	2.60625972583668
0.0394070502668159	2.60766309075605
0.0434114112284476	2.60900104528633
0.0474157721900794	2.61027889297255
0.0514201331517112	2.61150104786957
0.0554244941133429	2.61267174936846
0.0594288550749747	2.61379485647408
0.0634332160366065	2.614873851703
0.0674375769982382	2.61591188590356
0.07144193795987	2.61691173607543
0.0754462989215017	2.61787595064087
0.0794506598831335	2.61880690530698
0.0834550208447652	2.61970676919763
0.087459381806397	2.62057752683039
0.0914637427680288	2.62142098213045
0.0954681037296605	2.62223875590939
0.0994724646912923	2.62303238905847
0.103476825652924	2.62386231353995
0.107481186614556	2.62659427212496
0.111485547576188	2.62907960798832
0.115489908537819	2.63139398708384
0.119494269499451	2.63358712764306
0.123498630461083	2.63566716831608
0.127502991422715	2.63764460395046
0.131507352384346	2.63953520110068
0.135511713345978	2.64133895989219
0.13951607430761	2.64305963335696
0.143520435269242	2.64470780861316
0.147524796230873	2.6462834856608
0.151529157192505	2.64778666449987
0.155533518154137	2.64922242022898
0.159537879115769	2.65059464759379
0.1635422400774	2.65190334704179
0.167546601039032	2.65314851857297
0.171550962000664	2.65433259284727
0.175555322962296	2.6554590170119
0.179559683923927	2.65652781704731
0.183564044885559	2.65753901195422
0.187568405847191	2.65849260173261
0.191572766808823	2.65939207426534
0.195577127770455	2.66023786236743
0.199581488732086	2.66102997752842
0.203585849693718	2.66176846569376
0.20759021065535	2.66245353534735
0.211594571616982	2.66308759810008
0.215598932578613	2.66367065395195
0.219603293540245	2.66420270290296
0.223607654501877	2.6646838031221
0.227612015463509	2.66511684648931
0.23161637642514	2.66554959111816
0.235620737386772	2.66598203700866
0.239625098348404	2.6664141841608
0.243629459310036	2.66684607527637
0.247633820271667	2.6672777444893
0.251638181233299	2.66770944352856
0.255642542194931	2.66814120723647
0.259646903156563	2.66857303561302
0.263651264118194	2.6690049536521
0.267655625079826	2.66943701978215
0.271659986041458	2.66986930344515
0.27566434700309	2.67030185307124
0.279668707964721	2.67073466866041
0.283673068926353	2.67116775844424
0.287677429887985	2.67160120355922
0.291681790849617	2.67203501861263
0.295686151811249	2.67246925334913
0.29969051277288	2.67290390776869
0.303694873734512	2.67333898187132
0.307699234696144	2.67377456143035
0.311703595657776	2.67421065233306
0.315707956619407	2.67464727631721
0.319712317581039	2.67508443802781
0.323716678542671	2.67552213746486
0.327721039504303	2.67596045338571
0.331725400465934	2.67639940182127
0.335729761427566	2.67683898264612
0.339734122389198	2.67727919567488
0.34373848335083	2.67772004090754
0.347742844312461	2.67816159223387
0.351747205274093	2.6786038707232
0.355751566235725	2.67904687637552
0.359755927197357	2.67949058376261
0.363760288158988	2.67993499243699
0.36776464912062	2.68038017643038
0.371769010082252	2.68082615704704
0.375773371043884	2.68127293428697
0.379777732005516	2.6817204821697
0.383782092967147	2.68216878169454
0.387786453928779	2.68261791270769
0.391790814890411	2.68306789211359
0.395795175852042	2.68351871991224
0.399799536813674	2.68397038461411
0.403803897775306	2.68442284027372
0.407808258736938	2.68487098553979
0.41181261969857	2.68531440125224
0.415816980660201	2.68575308741107
0.419821341621833	2.68618704401629
0.423825702583465	2.68661348516683
0.427830063545097	2.68699721338155
0.431834424506728	2.68733822866045
0.43583878546836	2.68763653100353
0.439843146429992	2.68789212041078
0.443847507391624	2.68810486678747
0.447851868353255	2.68827449600297
0.451856229314887	2.68840100805729
0.455860590276519	2.68848440295041
0.459864951238151	2.68852468068235
0.463869312199782	2.68852165197291
0.467873673161414	2.68847509915764
0.471878034123046	2.68838502223654
0.475882395084678	2.68825142120963
0.479886756046309	2.68807429607689
0.483891117007941	2.68785338456664
0.487895477969573	2.68758853928901
0.491899838931205	2.68727976024401
0.495904199892837	2.68692704743165
0.499908560854468	2.68653036294858
0.5039129218161	2.68608943327984
0.507917282777732	2.68560417265212
0.511921643739364	2.68507457517812
0.515926004700995	2.68450064085784
0.519930365662627	2.68388221864657
0.523934726624259	2.68321915230452
0.527939087585891	2.68251136307436
0.531943448547522	2.68175883492517
0.535947809509154	2.68096156785693
0.539952170470786	2.68011929090455
0.543956531432418	2.6792319744272
0.547960892394049	2.6782995445351
0.551965253355681	2.67732198015893
0.555969614317313	2.67629917906224
0.559973975278945	2.67523095114986
0.563978336240576	2.6741172964218
0.567982697202208	2.67295814084634
0.57198705816384	2.67175346311921
0.575991419125472	2.67050302559086
0.579995780087104	2.66920678125558
0.584000141048735	2.66786473011336
0.588004502010367	2.666476792318
0.592008862971999	2.66504285150303
0.596013223933631	2.66356272717919
0.600017584895262	2.66203641934648
0.604021945856894	2.66046392800489
0.608026306818526	2.65885035450572
0.612030667780158	2.65719587104307
0.616035028741789	2.65550045314929
0.620039389703421	2.65376410082438
0.624043750665053	2.65198954180043
0.628048111626685	2.65021183403365
0.632052472588316	2.64843084613022
0.636056833549948	2.64664657809014
0.64006119451158	2.6448590299134
0.644065555473212	2.64306825985055
0.648069916434843	2.64127428409617
0.652074277396475	2.63947710265024
0.656078638358107	2.63767671551277
0.660082999319739	2.63587312268377
0.66408736028137	2.63406629563342
0.668091721243002	2.63225633368141
0.672096082204634	2.63044323682771
0.676100443166266	2.62862700507234
0.680104804127898	2.62680752955525
0.684109165089529	2.62498492564225
0.688113526051161	2.62315925958669
0.692117887012793	2.62133053138858
0.696122247974425	2.61949870726375
0.700126608936056	2.61766362557232
0.704130969897688	2.61582555982927
0.70813533085932	2.6139845100346
0.712139691820952	2.61214047618831
0.716144052782583	2.61029326023702
0.720148413744215	2.60844298519634
0.724152774705847	2.60658980730605
0.728157135667479	2.60473372656615
0.73216149662911	2.60287460236034
0.736165857590742	2.60101235293364
0.740170218552374	2.59914724925115
0.744174579514006	2.59727932095373
0.748178940475637	2.59541252273371
0.752183301437269	2.59355247368995
0.756187662398901	2.59169927605888
0.760192023360533	2.58985311993568
0.764196384322165	2.58802000071245
0.768200745283796	2.58622148770263
0.772205106245428	2.58445758090624
0.77620946720706	2.58272851797281
0.780213828168692	2.58103434576369
0.784218189130323	2.57937506110743
0.788222550091955	2.57775066400406
0.792226911053587	2.57616125391558
0.796231272015219	2.57460701133127
0.80023563297685	2.57308793331349
0.804239993938482	2.57160401950359
0.808244354900114	2.57015526990157
0.812248715861746	2.56874193147339
0.816253076823377	2.56736402651687
0.820257437785009	2.56602155434797
0.824261798746641	2.56471451496669
0.828266159708273	2.56344303822987
0.832270520669904	2.56220725390228
0.836274881631536	2.5610071611054
0.840279242593168	2.55984275983924
0.8442836035548	2.5587140792462
0.848287964516432	2.55762134186591
0.852292325478063	2.55656454669926
0.856296686439695	2.55554369374626
0.860301047401327	2.5545587830069
0.864305408362959	2.55361000624287
0.86830976932459	2.55269742225247
0.872314130286222	2.5518210310357
0.876318491247854	2.55098083259257
0.880322852209486	2.55017693493284
0.884327213171117	2.54940947560717
0.888331574132749	2.54867845461557
0.892335935094381	2.54798387195802
0.896340296056013	2.54732576072092
0.900344657017644	2.5467043193735
0.904349017979276	2.54611954791576
0.908353378940908	2.5455714463477
0.91235773990254	2.54506001422634
0.916362100864171	2.5445854488639
0.920366461825803	2.54414777828948
0.924370822787435	2.54374700250308
0.928375183749067	2.54338312104408
0.932379544710698	2.54305627374423
0.93638390567233	2.54276654235852
0.940388266633962	2.54251392688696
0.944392627595594	2.54229842685132
0.948396988557225	2.54211608678416
0.952401349518857	2.54196128758664
0.956405710480489	2.54183402925876
0.960410071442121	2.54173431139784
0.964414432403753	2.54165613802974
0.968418793365384	2.541577939841
0.972423154327016	2.54149971683163
0.976427515288648	2.54142146868027
0.98043187625028	2.5413431951407
0.984436237211911	2.54126489938433
0.988440598173543	2.54118658141118
0.992444959135175	2.54110824091474
0.996449320096807	2.54102987759834
1.00045368105844	2.5409514943996
1.00445804202007	2.54087309167718
1.0084624029817	2.54079466921023
1.01246676394333	2.54071622683814
1.01647112490497	2.54063776673076
1.0204754858666	2.54055928957213
1.02447984682823	2.5404807952208
1.02848420778986	2.54040228360499
1.03248856875149	2.54032375635377
1.03649292971312	2.54024521434566
1.04049729067476	2.54016665771923
1.04450165163639	2.54008808651801
1.04850601259802	2.54000950200452
1.05251037355965	2.53993090517785
1.05651473452128	2.5398506141068
1.06051909548291	2.53976837865836
1.06452345644455	2.53968419988696
1.06852781740618	2.53959807891064
1.07253217836781	2.53950704667767
1.07653653932944	2.53941108181383
1.08054090029107	2.53931018516936
1.08454526125271	2.53920435538907
1.08854962221434	2.53909357566861
1.09255398317597	2.53897784600798
1.0965583441376	2.53885716710497
1.10056270509923	2.53873153494869
1.10456706606086	2.53860093617965
1.1085714270225	2.53846537079785
1.11257578798413	2.53832483924627
1.11658014894576	2.53817933401577
1.12058450990739	2.53802884433346
1.12458887086902	2.53787337019936
1.12859323183065	2.53771291207409
1.13259759279229	2.53754745862879
1.13660195375392	2.53737700188362
1.14060631471555	2.5372015418386
1.14461067567718	2.53702107897193
1.14861503663881	2.53683560028943
1.15261939760045	2.53664510199156
1.15662375856208	2.53644958407832
1.16062811952371	2.53624904695238
1.16463248048534	2.53604347280329
1.16863684144697	2.53583286115531
1.1726412024086	2.53561721200844
1.17664556337024	2.53539652263142
1.18064992433187	2.53517077919304
1.1846542852935	2.53493998169331
1.18865864625513	2.53470413013222
1.19266300721676	2.53446321778537
1.19666736817839	2.53421723388463
1.20067172914003	2.53396617843
1.20467609010166	2.53371005142147
1.20868045106329	2.53344884301962
1.21268481202492	2.53318254697148
1.21668917298655	2.53291116327703
1.22069353394819	2.53263469193629
1.22469789490982	2.53235311998369
1.22870225587145	2.53206644503459
1.23270661683308	2.531774667089
1.23671097779471	2.53147778473521
1.24071533875634	2.53117578212188
1.24471969971798	2.53086865920547
1.24872406067961	2.53055641598598
1.25272842164124	2.53023904690818
1.25673278260287	2.52991822274227
1.2607371435645	2.52959419362125
1.26474150452613	2.52926695954511
1.26874586548777	2.52893651102164
1.2727502264494	2.52860581054855
1.27675458741103	2.52827487950007
1.28075894837266	2.5279437178762
1.28476330933429	2.52761231516266
1.28876767029593	2.52728068604347
1.29277203125756	2.52694883051862
1.29677639221919	2.52661674620986
1.30078075318082	2.52628442312193
1.30478511414245	2.52595187461434
1.30878947510408	2.52561910068707
1.31279383606572	2.52528609564571
1.31679819702735	2.52495285995261
1.32080255798898	2.52461940438067
1.32480691895061	2.52428572892988
1.32881127991224	2.52395182446409
1.33281564087387	2.52361769947088
1.33682000183551	2.52328336193007
1.34082436279714	2.52294886828795
1.34482872375877	2.522617605992
1.3488330847204	2.52228958881147
1.35283744568203	2.52196482054593
1.35684180664367	2.52164431301208
1.3608461676053	2.521330167917
1.36485052856693	2.52102240365318
1.36885488952856	2.52072102069637
1.37285925049019	2.52042601887786
1.37686361145182	2.52013740115606
1.38086797241346	2.51985518175278
1.38487233337509	2.51957936066803
1.38887669433672	2.5193099376048
1.39288105529835	2.51904691958341
1.39688541625998	2.51879031766868
1.40088977722161	2.51854013177391
1.40489413818325	2.51829636169435
1.40889849914488	2.5180590174903
1.41290286010651	2.51782810557532
1.41690722106814	2.51760362577424
1.42091158202977	2.51738557798724
1.4249159429914	2.51717397532133
1.42892030395304	2.5169688202329
1.43292466491467	2.51677011247644
1.4369290258763	2.51657785345961
1.44093338683793	2.5163920588952
1.44493774779956	2.51621272868963
1.4489421087612	2.51603986265943
1.45294646972283	2.51587346635984
1.45695083068446	2.51571355095186
1.46095519164609	2.51556011624101
1.46495955260772	2.51541316214358
1.46896391356935	2.51527269815177
1.47296827453099	2.51513873080309
1.47697263549262	2.51501125987042
1.48097699645425	2.51489028535374
1.48498135741588	2.51477582024621
1.48898571837751	2.51466786656377
1.49299007933914	2.51456642417528
1.49699444030078	2.514471495459
1.50099880126241	2.51438309549501
1.50500316222404	2.51430122410302
1.50900752318567	2.5142258812449
1.5130118841473	2.51415707261505
1.51701624510894	2.51409480596606
1.52102060607057	2.51403908116807
1.5250249670322	2.51398989822109
1.52902932799383	2.51394726626128
1.53303368895546	2.51391118878082
1.53703804991709	2.51388166569365
1.54104241087873	2.51385864055349
1.54504677184036	2.51383872591075
1.54905113280199	2.51382192152889
1.55305549376362	2.51380822740791
1.55705985472525	2.51379663173111
1.56106421568688	2.5137850326955
1.56506857664852	2.51377343016647
1.56907293761015	2.51376182414405
1.57307729857178	2.51375021479693
1.57708165953341	2.51373860204996
1.58108602049504	2.51372698586846
1.58509038145668	2.51371536625242
1.58909474241831	2.51370374344541
1.59309910337994	2.51369211729767
1.59710346434157	2.5136804878092
1.6011078253032	2.51366885506668
1.60511218626483	2.51365721916685
1.60911654722647	2.513645580058
1.6131209081881	2.51363393774013
1.61712526914973	2.51362224435448
1.62112963011136	2.51361010298147
1.62513399107299	2.51359751362108
1.62913835203462	2.51358447627332
1.63314271299626	2.5135708645512
1.63714707395789	2.51355657282248
1.64115143491952	2.51354160108715
1.64515579588115	2.5135259494388
1.64916015684278	2.51350961651161
1.65316451780442	2.51349260228661
1.65716887876605	2.51347490676381
1.66117323972768	2.51345652951295
1.66517760068931	2.51343746981203
1.66918196165094	2.51341772766106
1.67318632261257	2.51339730307655
1.67719068357421	2.51337619484667
1.68119504453584	2.51335440279567
1.68519940549747	2.51333192692355
1.6892037664591	2.5133087668153
1.69320812742073	2.51328492164521
1.69721248838236	2.51326039141328
1.701216849344	2.51323517611952
1.70522121030563	2.51320927496981
1.70922557126726	2.51318268778585
1.71322993222889	2.51315541456766
1.71723429319052	2.51312745496335
1.72123865415216	2.51309880815136
1.72524301511379	2.51306947413167
1.72924737607542	2.5130394529043
1.73325173703705	2.51300874346338
1.73725609799868	2.5129773455458
1.74126045896031	2.51294525915155
1.74526481992195	2.51291248403984
1.74926918088358	2.51287901970799
1.75327354184521	2.51284486615599
1.75727790280684	2.51281002338385
1.76128226376847	2.5127744904447
1.7652866247301	2.51273826709325
1.76929098569174	2.51270135332949
1.77329534665337	2.51266374879228
1.777299707615	2.51262545240032
1.78130406857663	2.5125864641883
1.78530842953826	2.51254678415622
1.7893127904999	2.51250641145665
1.79331715146153	2.51246534590182
1.79732151242316	2.51242358749173
1.80132587338479	2.51238113593047
1.80533023434642	2.51233799029639
1.80933459530805	2.51229415064122
1.81333895626969	2.51224961696496
1.81734331723132	2.51220443627651
1.82134767819295	2.51215900521661
1.82535203915458	2.51211332378526
1.82935640011621	2.51206739172216
1.83336076107784	2.51202133484669
1.83736512203948	2.51197525879511
1.84136948300111	2.51192916356741
1.84537384396274	2.51188304823458
1.84937820492437	2.5118369140506
1.853382565886	2.51179076103443
1.85738692684764	2.51174458885305
1.86139128780927	2.51169839727375
1.8653956487709	2.51165218710222
1.86940000973253	2.51160595833846
1.87340437069416	2.51155970993111
1.87740873165579	2.51151344306462
1.88141309261743	2.51146715791475
1.88541745357906	2.51142123556126
1.88942181454069	2.51137643173271
1.89342617550232	2.51133274738593
1.89743053646395	2.51129018252093
1.90143489742558	2.51124900024254
1.90543925838722	2.51120924070985
1.90944361934885	2.51117090413929
1.91344798031048	2.51113399083901
1.91745234127211	2.5110985016408
1.92145670223374	2.51106443749607
1.92546106319538	2.51103179840483
1.92946542415701	2.51100058499016
1.93346978511864	2.51097079842182
1.93747414608027	2.51094243904902
1.9414785070419	2.5109155071904
1.94548286800353	2.51089000340465
1.94948722896517	2.51086592843099
1.9534915899268	2.51084328230683
1.95749595088843	2.5108220656717
1.96150031185006	2.51080227956838
1.96550467281169	2.51078392437676
1.96950903377332	2.51076700042479
1.97351339473496	2.51075150828076
1.97751775569659	2.51073744919535
1.98152211665822	2.51072482326184
1.98552647761985	2.5107136309229
1.98953083858148	2.51070387307937
1.99353519954311	2.5106955500794
1.99753956050475	2.51068866244173
2.00154392146638	2.51068321064556
2.00554828242801	2.51067919572055
2.00955264338964	2.5106766178776
2.01355700435127	2.51067547758944
2.0175613653129	2.51067577588109
2.02156572627454	2.51067751313123
2.02557008723617	2.5106806897802
2.0295744481978	2.51068530614683
2.03357880915943	2.51069136304427
2.03758317012106	2.51069886077884
2.0415875310827	2.51070779970983
2.04559189204433	2.51071818076627
2.04959625300596	2.51073000426986
2.05360061396759	2.51074327082022
2.05760497492922	2.51075798075038
2.06160933589085	2.51077413491782
2.06561369685249	2.51079173366433
2.06961805781412	2.51081077719211
2.07362241877575	2.51083126655253
2.07762677973738	2.51085320212809
2.08163114069901	2.51087658437759
2.08563550166064	2.51090103222127
2.08963986262228	2.51092579045
2.09364422358391	2.51095085950728
2.09764858454554	2.51097623949592
2.10165294550717	2.51100166731108
2.1056573064688	2.51102710401784
2.10966166743044	2.51105254997689
2.11366602839207	2.51107800488004
2.1176703893537	2.5111034682892
2.12167475031533	2.51112894080995
2.12567911127696	2.51115442244229
2.12968347223859	2.51117991256313
2.13368783320023	2.51120541146802
2.13769219416186	2.51123091936014
2.14169655512349	2.51125643592082
2.14570091608512	2.5112818106765
2.14970527704675	2.51130652589431
2.15370963800838	2.51133058153682
2.15771399897002	2.5113539769645
2.16171835993165	2.51137666497638
2.16572272089328	2.5113986363847
2.16972708185491	2.51141989086151
2.17373144281654	2.51144042809894
2.17773580377818	2.51146024797529
2.18174016473981	2.51147935039724
2.18574452570144	2.51149773490727
2.18974888666307	2.5115154013146
2.1937532476247	2.51153234961922
2.19775760858633	2.5115485793024
2.20176196954797	2.51156409001937
2.2057663305096	2.51157888169949
2.20977069147123	2.51159295413186
2.21377505243286	2.5116063067714
2.21777941339449	2.51161893946643
2.22178377435612	2.51163085221696
2.22578813531776	2.51164204458265
2.22979249627939	2.51165251635729
2.23379685724102	2.51166226753378
2.23780121820265	2.51167129780582
2.24180557916428	2.51167960672299
2.24580994012592	2.51168719422151
2.24981430108755	2.51169406027497
2.25381866204918	2.51170020423508
2.25782302301081	2.51170562593413
2.26182738397244	2.51171032537214
2.26583174493407	2.51171430220728
2.26983610589571	2.51171755606478
2.27384046685734	2.5117200869178
2.27784482781897	2.51172189463835
2.2818491887806	2.5117229786658
2.28585354974223	2.51172333890215
2.28985791070386	2.51172297534739
2.2938622716655	2.51172188752383
2.29786663262713	2.51172007514502
2.30187099358876	2.51171753821096
2.30587535455039	2.51171427647191
2.30987971551202	2.51171028942633
2.31388407647366	2.51170557704082
2.31788843743529	2.51170013930893
2.32189279839692	2.51169397552803
2.32589715935855	2.51168708558536
2.32990152032018	2.51167946948093
2.33390588128181	2.51167112686992
2.33791024224345	2.51166205741087
2.34191460320508	2.51165226110378
2.34591896416671	2.51164188810644
2.34992332512834	2.51163145603568
2.35392768608997	2.511620964859
2.3579320470516	2.51161041457643
2.36193640801324	2.51159985230303
2.36594076897487	2.51158928711932
2.3699451299365	2.51157871902529
2.37394949089813	2.51156814809609
2.37795385185976	2.51155757424979
2.3819582128214	2.51154699748639
2.38596257378303	2.51153641782077
2.38996693474466	2.5115258106587
2.39397129570629	2.51151516909778
2.39797565666792	2.511504493138
2.40198001762955	2.51149353345058
2.40598437859119	2.51148199284326
2.40998873955282	2.51146987131602
2.41399310051445	2.51145716885101
2.41799746147608	2.51144388501596
2.42200182243771	2.51143001981085
2.42600618339934	2.51141557323569
2.43001054436098	2.51140054513204
2.43401490532261	2.51138493543715
2.43801926628424	2.51136874415101
2.44202362724587	2.51135197102964
2.4460279882075	2.51133461579672
2.45003234916914	2.51131667845225
2.45403671013077	2.51129815891006
2.4580410710924	2.51127905672899
2.46204543205403	2.51125937190904
2.46604979301566	2.51123910445021
2.47005415397729	2.51121825396422
2.47405851493893	2.51119682039375
2.47806287590056	2.5111748037388
2.48206723686219	2.51115220370158
2.48607159782382	2.51112902006686
2.49007595878545	2.51110525283463
2.49408031974708	2.51108090187428
2.49808468070872	2.51105596688701
2.50208904167035	2.5110304478728
2.50609340263198	2.51100434483166
2.51009776359361	2.51097765722377
2.51410212455524	2.51095038504786
2.51810648551688	2.51092252830392
2.52211084647851	2.51089408666589
2.52611520744014	2.51086506002011
2.53011956840177	2.51083544836658
2.5341239293634	2.51080525148195
2.53812829032503	2.51077446906263
2.54213265128667	2.5107431011086
2.5461370122483	2.51071114759301
2.55014137320993	2.51067860820953
2.55414573417156	2.51064548299063
2.55815009513319	2.51061177193632
2.56215445609482	2.51057747473586
2.56615881705646	2.51054259137626
2.57016317801809	2.51050712185754
2.57416753897972	2.5104710657482
2.57817189994135	2.51043442275127
2.58217626090298	2.51039719286674
2.58618062186462	2.51035937596934
2.59018498282625	2.5103209963138
2.59418934378788	2.51028206080254
2.59819370474951	2.51024256943554
2.60219806571114	2.51020277129257
2.60620242667277	2.51016296359481
2.61020678763441	2.51012314634228
2.61421114859604	2.51008331927794
2.61821550955767	2.51004348277864
2.6222198705193	2.51000363684438
2.62622423148093	2.50996378123492
2.63022859244256	2.50992391580501
2.6342329534042	2.50988404062452
2.63823731436583	2.5098441644898
2.64224167532746	2.50980440233156
2.64624603628909	2.50976475448989
2.65025039725072	2.50972522096481
2.65425475821236	2.50968623510132
2.65825911917399	2.50964790632492
2.66226348013562	2.50961023463561
2.66626784109725	2.50957321999117
2.67027220205888	2.50953686291502
2.67427656302051	2.50950116349128
2.67828092398215	2.50946612170211
2.68228528494378	2.50943173789682
2.68628964590541	2.50939801238866
2.69029400686704	2.50936494517764
2.69429836782867	2.50933253634896
2.6983027287903	2.5093007863848
2.70230708975194	2.50926969528516
2.70631145071357	2.50923926299566
2.7103158116752	2.50920949017719
2.71432017263683	2.50918037686445
2.71832453359846	2.50915192300578
2.72232889456009	2.50912412896661
2.72633325552173	2.50909699497335
2.73033761648336	2.50907052100629
2.73434197744499	2.5090447072354
2.73834633840662	2.50901955410258
2.74235069936825	2.50899506160782
2.74635506032989	2.50897122970094
2.75035942129152	2.50894805880099
2.75436378225315	2.50892554890796
2.75836814321478	2.5089036999361
2.76237250417641	2.50888251224614
2.76637686513804	2.5088619859583
2.77038122609968	2.50884212104659
2.77438558706131	2.50882291793687
2.77838994802294	2.50880437712977
2.78239430898457	2.5087864986099
2.7863986699462	2.50876928244314
2.79040303090783	2.50875272915977
2.79440739186947	2.50873683875977
2.7984117528311	2.50872161116563
2.80241611379273	2.50870704678455
2.80642047475436	2.50869314565825
2.81042483571599	2.50867990769926
2.81442919667763	2.50866733321993
2.81843355763926	2.50865542242739
2.82243791860089	2.50864417529157
2.82644227956252	2.50863359201934
2.83044664052415	2.50862367306207
2.83445100148578	2.50861441839652
2.83845536244742	2.50860581915063
2.84245972340905	2.50859776072876
2.84646408437068	2.50859024313091
2.85046844533231	2.50858326629367
2.85447280629394	2.50857639700673
2.85847716725557	2.50856952645345
2.86248152821721	2.50856265459892
2.86648588917884	2.50855578147453
2.87049025014047	2.50854890711777
2.8744946111021	2.5085420314729
2.87849897206373	2.50853515450832
2.88250333302537	2.5085282762743
2.886507693987	2.50852139111766
2.89051205494863	2.50851448579105
2.89451641591026	2.50850756037409
2.89852077687189	2.50850061199786
2.90252513783352	2.50849360318465
2.90652949879516	2.50848653398883
2.91053385975679	2.50847940443018
2.91453822071842	2.50847221437881
2.91854258168005	2.50846496386263
2.92254694264168	2.50845765293938
2.92655130360331	2.50845028151858
2.93055566456495	2.50844284956508
2.93456002552658	2.50843535715124
2.93856438648821	2.50842780423574
2.94256874744984	2.50842019075716
2.94657310841147	2.50841251679252
2.95057746937311	2.50840478232794
2.95458183033474	2.50839698728646
2.95858619129637	2.50838913175383
2.962590552258	2.50838121576595
2.96659491321963	2.50837323914074
2.97059927418126	2.50836520189771
2.9746036351429	2.50835710406806
2.97860799610453	2.50834894557421
2.98261235706616	2.50834072640588
2.98661671802779	2.50833244662248
2.99062107898942	2.50832410615452
2.99462543995105	2.50831570494253
2.99862980091269	2.50830724306404
3.00263416187432	2.50829872048559
3.00663852283595	2.50829013713197
3.01064288379758	2.50828149309065
3.01464724475921	2.50827278838311
3.01865160572085	2.50826402291068
3.02265596668248	2.50825519670343
3.02666032764411	2.50824630979472
3.03066468860574	2.50823736205857
3.03466904956737	2.50822835350612
3.038673410529	2.50821928421311
3.04267777149064	2.50821015409997
3.04668213245227	2.50820096313389
3.0506864934139	2.50819171137828
3.05469085437553	2.50818239877648
3.05869521533716	2.50817302527282
3.06269957629879	2.5081635909022
3.06670393726043	2.50815409563071
3.07070829822206	2.50814453935587
3.07471265918369	2.50813492213341
3.07871702014532	2.5081252439973
3.08272138110695	2.50811550481554
3.08672574206859	2.50810571024129
3.09073010303022	2.50809587352191
3.09473446399185	2.5080859945626
3.09873882495348	2.50807607622301
3.10274318591511	2.50806615598086
3.10674754687674	2.50805623378647
3.11075190783838	2.50804630961994
3.11475626880001	2.50803638361118
3.11876062976164	2.50802645572959
3.12276499072327	2.50801652592515
3.1267693516849	2.50800659428833
3.13077371264653	2.50799656228419
3.13477807360817	2.50798622856804
3.1387824345698	2.50797559318117
3.14278679553143	2.50796460524586
3.14679115649306	2.50795294974536
3.15079551745469	2.50794062669693
3.15479987841633	2.50792763617752
3.15880423937796	2.50791397768736
3.16280860033959	2.50789965120129
3.16681296130122	2.5078846569014
3.17081732226285	2.50786899439128
3.17482168322448	2.50785266354847
3.17882604418612	2.50783566445052
3.18283040514775	2.50781799697098
3.18683476610938	2.50779966100132
3.19083912707101	2.507780656611
3.19484348803264	2.50776098360279
3.19884784899427	2.50774064159381
3.20285220995591	2.5077196306208
3.20685657091754	2.50769795066743
3.21086093187917	2.50767560141188
3.2148652928408	2.50765258286756
3.21886965380243	2.50762889510872
3.22287401476407	2.50760453759437
3.2268783757257	2.5075795103245
3.23088273668733	2.50755381342508
3.23488709764896	2.50752744651618
3.23889145861059	2.50750040953761
3.24289581957222	2.50747270256889
3.24690018053386	2.50744432538242
3.25090454149549	2.50741527786242
3.25490890245712	2.50738556006566
3.25891326341875	2.50735517169401
3.26291762438038	2.50732411241963
3.26692198534201	2.50729238228726
3.27092634630365	2.50725998126783
3.27493070726528	2.50722690911526
3.27893506822691	2.50719316584506
3.28293942918854	2.50715875152166
3.28694379015017	2.50712366583528
3.29094815111181	2.50708790878594
3.29495251207344	2.50705148046506
3.29895687303507	2.50701438058439
3.3029612339967	2.50697660914392
3.30696559495833	2.50693816619334
3.31096995591996	2.50689905136887
3.3149743168816	2.50685926459981
3.31897867784323	2.50681880594048
3.32298303880486	2.50677767502749
3.32698739976649	2.50673587166568
3.33099176072812	2.50669349444483
3.33499612168975	2.50665074443443
3.33900048265139	2.50660762137676
3.34300484361302	2.506564176211
3.34700920457465	2.50652072373693
3.35101356553628	2.50647726356117
3.35501792649791	2.50643379568373
3.35902228745955	2.50639032051438
3.36302664842118	2.50634683771094
3.36703100938281	2.50630334727343
3.37103537034444	2.50625984868215
3.37503973130607	2.50621631978844
3.3790440922677	2.50617276059232
3.38304845322934	2.5061291712459
3.38705281419097	2.50608553707008
3.3910571751526	2.50604185611926
3.39506153611423	2.50599812865018
3.39906589707586	2.50595435463531
3.40307025803749	2.50591053392194
3.40707461899913	2.50586666660163
3.41107897996076	2.50582275276423
3.41508334092239	2.5057787922389
3.41908770188402	2.50573478505002
3.42309206284565	2.50569073149914
3.42709642380728	2.50564663126125
3.43110078476892	2.50560248433635
3.43510514573055	2.50555829101673
3.43910950669218	2.50551405109913
3.44311386765381	2.50546976458354
3.44711822861544	2.50542543167437
3.45112258957708	2.50538105209941
3.45512695053871	2.50533662585865
3.45913131150034	2.50529215330593
3.46313567246197	2.50524763433358
3.4671400334236	2.50520306893243
3.47114439438523	2.50515845723406
3.47514875534687	2.5051137992148
3.4791531163085	2.50506909482099
3.48315747727013	2.50502434412021
3.48716183823176	2.50497954711513
3.49116619919339	2.5049347036677
3.49517056015502	2.50488981378128
3.49917492111666	2.50484487748746
3.50317928207829	2.50479989456595
3.50718364303992	2.50475486501675
3.51118800400155	2.50470978904222
3.51519236496318	2.50466466644799
3.51919672592482	2.50461949723407
3.52320108688645	2.50457428172726
3.52720544784808	2.50452901988471
3.53120980880971	2.50448371170644
3.53521416977134	2.50443835741028
3.53921853073297	2.5043929568645
3.54322289169461	2.50434751006911
3.54722725265624	2.50430201724107
3.55123161361787	2.50425647828957
3.5552359745795	2.5042108932105
3.55924033554113	2.50416526209386
3.56324469650276	2.50411958492325
3.5672490574644	2.50407386163435
3.57125341842603	2.50402809314971
3.57525777938766	2.50398230153449
3.57926214034929	2.50393648670973
3.58326650131092	2.50389064867541
3.58727086227256	2.50384480200283
3.59127522323419	2.50379894848736
3.59527958419582	2.503753088129
3.59928394515745	2.50370722101945
3.60328830611908	2.50366134693559
3.60729266708071	2.50361546587742
3.61129702804235	2.50356947887305
3.61530138900398	2.50352318454557
3.61930574996561	2.50347658289498
3.62331011092724	2.5034296497859
3.62731447188887	2.50338228923125
3.6313188328505	2.50333450123105
3.63532319381214	2.50328628586931
3.63932755477377	2.50323764321898
3.6433319157354	2.50318857328007
3.64733627669703	2.50313907610861
3.65134063765866	2.50308915132888
3.6553449986203	2.50303879890148
3.65934935958193	2.50298801882642
3.66335372054356	2.50293681151691
3.66735808150519	2.50288517697752
3.67136244246682	2.50283311520825
3.67536680342845	2.50278062625013
3.67937116439009	2.50272771006093
3.68337552535172	2.50267436664064
3.68737988631335	2.50262059579287
3.69138424727498	2.50256639729438
3.69538860823661	2.50251177114516
3.69939296919824	2.50245671723859
3.70339733015988	2.50240123536076
3.70740169112151	2.50234532551166
3.71140605208314	2.50228898759494
3.71541041304477	2.50223222134547
3.7194147740064	2.50217502676323
3.72341913496804	2.50211740390133
3.72742349592967	2.50205935288403
3.7314278568913	2.50200087371132
3.73543221785293	2.50194196643102
3.73943657881456	2.50188263135634
3.74344093977619	2.50182286848728
3.74744530073783	2.50176267782386
3.75144966169946	2.50170205934555
3.75545402266109	2.5016410130544
3.75945838362272	2.50157953895039
3.76346274458435	2.50151763702251
3.76746710554598	2.50145530728202
3.77147146650762	2.50139254972892
3.77547582746925	2.50132936403979
3.77948018843088	2.50126575013392
3.78348454939251	2.50120170801132
3.78748891035414	2.50113723727646
3.79149327131578	2.5010723377597
3.79549763227741	2.50100700946103
3.79950199323904	2.50094125235357
3.80350635420067	2.50087506652736
3.8075107151623	2.50080845198242
3.81151507612393	2.50074150783107
3.81551943708557	2.50067443550446
3.8195237980472	2.5006072350026
3.82352815900883	2.50053993051085
3.82753251997046	2.50047261796055
3.83153688093209	2.50040529735171
3.83554124189372	2.50033796855693
3.83954560285536	2.50027063127783
3.84354996381699	2.50020328551443
3.84755432477862	2.50013583822557
3.85155868574025	2.50006762126833
3.85556304670188	2.49999863468209
3.85956740766352	2.49992887584739
3.86357176862515	2.49985820881323
3.86757612958678	2.49978663358424
3.87158049054841	2.49971415016042
3.87558485151004	2.49964075814216
3.87958921247167	2.49956645756856
3.88359357343331	2.49949124843962
3.88759793439494	2.49941513078231
3.89160229535657	2.49933810485067
3.8956066563182	2.49926017064469
3.89961101727983	2.49918132804654
3.90361537824146	2.499101577296
3.9076197392031	2.4990209183931
3.91162410016473	2.49893935094229
3.91562846112636	2.49885687505629
3.91963282208799	2.49877349073509
3.92363718304962	2.49868919749701
3.92764154401126	2.49860399497973
3.93164590497289	2.49851788318326
3.93565026593452	2.49843086195477
3.93965462689615	2.49834293114951
3.94365898785778	2.49825409076749
3.94766334881941	2.49816434055017
3.95166770978105	2.49807368047273
3.95567207074268	2.49798211053725
3.95967643170431	2.49788963065417
3.96368079266594	2.49779624092448
3.96768515362757	2.49770194140124
3.9716895145892	2.49760673194577
3.97569387555084	2.49751061223411
3.97969823651247	2.49741358242593
3.9837025974741	2.49731564246937
3.98770695843573	2.49721679193229
3.99171131939736	2.49711703113455
3.99571568035899	2.49701636007614
3.99972004132063	2.49691477824805
4.00372440228226	2.49681228589708
4.00772876324389	2.49670888302322
4.01173312420552	2.49660456867835
4.01573748516715	2.49649934281921
4.01974184612879	2.49639320544578
4.02374620709042	2.49628615668526
4.02775056805205	2.49617819690066
4.03175492901368	2.49606932609198
4.03575928997531	2.49595954378528
4.03976365093694	2.49584885019326
4.04376801189858	2.49573724531593
4.04777237286021	2.49562482165329
4.05177673382184	2.49551224775752
4.05578109478347	2.49539952362863
4.0597854557451	2.49528665184483
4.06378981670674	2.49517376834111
4.06779417766837	2.49506087311746
4.07179853863	2.49494796565303
4.07580289959163	2.49483504589575
4.07980726055326	2.49472211390242
4.08381162151489	2.49460927373872
4.08781598247653	2.49449671910666
4.09182034343816	2.49438445011352
4.09582470439979	2.49427246824416
4.09982906536142	2.49416077805014
4.10383342632305	2.49404937972582
4.10783778728468	2.49393827317976
4.11184214824632	2.49382745868711
4.11584650920795	2.49371693666536
4.11985087016958	2.49360670709072
4.12385523113121	2.49349677027915
4.12785959209284	2.49338712670671
4.13186395305447	2.49327777635292
4.13586831401611	2.49316871864593
4.13987267497774	2.49305995380667
4.14387703593937	2.49295148183515
4.147881396901	2.49284330244073
4.15188575786263	2.49273541612323
4.15589011882427	2.49262782288266
4.1598944797859	2.49252052238162
4.16389884074753	2.49241351485082
4.16790320170916	2.49230680029027
4.17190756267079	2.49220037830788
4.17591192363242	2.49209424961994
4.17991628459406	2.49198841422645
4.18392064555569	2.4918828713783
4.18792500651732	2.49177762180693
4.19192936747895	2.49167266551233
4.19593372844058	2.49156800234913
4.19993808940221	2.49146363309211
4.20394245036385	2.49135955778027
4.20794681132548	2.49125577628574
4.21195117228711	2.49115228955258
4.21595553324874	2.4910490977407
4.21995989421037	2.49094620029335
4.223964255172	2.49084359671511
4.22796861613364	2.49074128702368
4.23197297709527	2.49063927089307
4.2359773380569	2.49053754850564
4.23998169901853	2.49043612013757
4.24398605998016	2.49033498554801
4.2479904209418	2.49023414484767
4.25199478190343	2.49013359839104
4.25599914286506	2.49003334619058
4.26000350382669	2.48993338831797
4.26400786478832	2.48983372481148
4.26801222574995	2.48973435552263
4.27201658671159	2.48963528045069
4.27602094767322	2.48953650027601
4.28002530863485	2.48943801490885
4.28402966959648	2.48933971979069
4.28803403055811	2.489241421696
4.29203839151975	2.48914312058162
4.29604275248138	2.48904481451252
4.30004711344301	2.4889464994278
4.30405147440464	2.48884817606868
4.30805583536627	2.48874987780608
4.3120601963279	2.48865160503804
4.31606455728954	2.48855335776455
4.32006891825117	2.48845540029359
4.3240732792128	2.48835774468288
4.32807764017443	2.48826039093242
4.33208200113606	2.48816333859445
4.33608636209769	2.48806658834753
4.34009072305933	2.48797014019168
4.34409508402096	2.48787399375419
4.34809944498259	2.48777814950866
4.35210380594422	2.48768260748476
4.35610816690585	2.4875873673373
4.36011252786748	2.48749242939004
4.36411688882912	2.48739779370604
4.36812124979075	2.48730346002076
4.37212561075238	2.48720942875646
4.37612997171401	2.48711570005022
4.38013433267564	2.48702227375806
4.38413869363727	2.48692915060309
4.38814305459891	2.48683633089791
4.39214741556054	2.4867438142443
4.39615177652217	2.48665160051042
4.4001561374838	2.48655968977607
4.40416049844543	2.48646808176207
4.40816485940707	2.48637677634999
4.4121692203687	2.48628577363536
4.41617358133033	2.48619507340502
4.42017794229196	2.48610467597913
4.42418230325359	2.4860145819154
4.42818666421523	2.48592479099442
4.43219102517686	2.48583530323596
4.43619538613849	2.4857461190747
4.44019974710012	2.48565723826533
4.44420410806175	2.48556866061618
4.44820846902338	2.48548038655765
4.45221282998502	2.48539241602106
4.45621719094665	2.48530474883937
4.46022155190828	2.48521738498214
4.46422591286991	2.48513032435441
4.46823027383154	2.48504356682537
4.47223463479317	2.48495711291663
4.47623899575481	2.48487096252254
4.48024335671644	2.48478511531186
4.48424771767807	2.48469957177746
4.4882520786397	2.48461433181849
4.49225643960133	2.48452939489964
4.49626080056296	2.48444476147106
4.5002651615246	2.48436043150353
4.50426952248623	2.48427640398527
4.50827388344786	2.48419264563682
4.51227824440949	2.48410915642973
4.51628260537112	2.48402593578891
4.52028696633275	2.4839427194302
4.52429132729439	2.48385949549507
4.52829568825602	2.48377626376017
4.53230004921765	2.48369302469325
4.53630441017928	2.48360977835002
4.54030877114091	2.48352631769786
4.54431313210255	2.48344263199196
4.54831749306418	2.48335872130792
4.55232185402581	2.48327397460528
4.55632621498744	2.48318832490788
4.56033057594907	2.48310177231894
4.56433493691071	2.48301431597997
4.56833929787234	2.48292595600746
4.57234365883397	2.48283669250989
4.5763480197956	2.48274652476845
4.58035238075723	2.48265545275443
4.58435674171886	2.48256347654565
4.5883611026805	2.48247059546356
4.59236546364213	2.48237680969304
4.59636982460376	2.48228211951131
4.60037418556539	2.48218652503578
4.60437854652702	2.48209002659211
4.60838290748865	2.48199262442661
4.61238726845029	2.48189431817776
4.61639162941192	2.48179510788219
4.62039599037355	2.48169499377649
4.62440035133518	2.48159397522659
4.62840471229681	2.48149205207644
4.63240907325844	2.48138922463226
4.63641343422008	2.48128549264604
4.64041779518171	2.48118085618753
4.64442215614334	2.48107531568925
4.64842651710497	2.48096887066594
4.6524308780666	2.48086152077871
4.65643523902823	2.48075326618215
4.66043959998987	2.48064410666327
4.6644439609515	2.48053404210625
4.66844832191313	2.48042307279035
4.67245268287476	2.48031119824796
4.67645704383639	2.48019841804083
4.68046140479803	2.48008473258996
4.68446576575966	2.47997014161597
4.68847012672129	2.479854644839
4.69247448768292	2.47973824283754
4.69647884864455	2.4796209355391
4.70048320960618	2.4795027228571
4.70448757056782	2.4793836050621
4.70849193152945	2.47926358196641
4.71249629249108	2.47914265324526
4.71650065345271	2.47902081947374
4.72050501441434	2.47889808044747
4.72450937537598	2.47877443571103
4.72851373633761	2.47864988548779
4.73251809729924	2.47852442959771
4.73652245826087	2.47839806756092
4.7405268192225	2.47827100641
4.74453118018413	2.47814325710539
4.74853554114577	2.47801481914344
4.7525399021074	2.47788630356461
4.75654426306903	2.47775777753206
4.76054862403066	2.47762924042475
4.76455298499229	2.47750069310115
4.76855734595392	2.47737215152275
4.77256170691556	2.47724369333459
4.77656606787719	2.4771153192555
4.78057042883882	2.47698705093944
4.78457478980045	2.47685902423369
4.78857915076208	2.47673123981682
4.79258351172371	2.47660369789117
4.79658787268535	2.47647639836168
4.80059223364698	2.47634934111092
4.80459659460861	2.47622252603197
4.80860095557024	2.47609595233152
4.81260531653187	2.47596962037109
4.81660967749351	2.47584353031043
4.82061403845514	2.47571768173763
4.82461839941677	2.47559207528678
4.8286227603784	2.47546671132651
4.83262712134003	2.47534158900828
4.83663148230166	2.47521670858012
4.8406358432633	2.47509207021758
4.84464020422493	2.47496767371007
4.84864456518656	2.47484351953811
4.85264892614819	2.47471960810927
4.85665328710982	2.47459593922055
4.86065764807145	2.47447251307387
4.86466200903309	2.47434932988
4.86866636999472	2.4742263887543
4.87267073095635	2.47410369008617
4.87667509191798	2.4739812344195
4.88067945287961	2.47385902099007
4.88468381384125	2.47373704998334
4.88868817480288	2.47361532178002
4.89269253576451	2.47349383554625
4.89669689672614	2.4733725912227
4.90070125768777	2.47325158892518
4.9047056186494	2.47313082829302
4.90870997961104	2.47301030944405
4.91271434057267	2.47289003273146
4.9167187015343	2.47276999745771
4.92072306249593	2.47265020366605
4.92472742345756	2.47253065181191
4.92873178441919	2.47241134172489
4.93273614538083	2.4722922735397
4.93674050634246	2.47217344773624
4.94074486730409	2.4720548643143
4.94474922826572	2.47193652343088
4.94875358922735	2.47181842558963
4.95275795018899	2.47170057063177
4.95676231115062	2.47158295865979
4.96076667211225	2.47146559029472
4.96477103307388	2.47134846484367
4.96877539403551	2.47123156621952
4.97277975499714	2.47111481677723
4.97678411595878	2.47099821591853
4.98078847692041	2.47088174189897
4.98479283788204	2.47076525887128
4.98879719884367	2.47064876618277
4.9928015598053	2.47053226352767
4.99680592076693	2.47041575100107
5.00081028172857	2.4702992142605
5.0048146426902	2.47018264575442
5.00881900365183	2.47006604627614
5.01282336461346	2.46994940231189
5.01682772557509	2.46983270606314
5.02083208653673	2.46971595794181
5.02483644749836	2.4695991574102
5.02884080845999	2.46948230413737
5.03284516942162	2.46936539897183
5.03684953038325	2.4692484416523
5.04085389134488	2.46913143200154
5.04485825230652	2.46901437023016
5.04886261326815	2.46889725602636
5.05286697422978	2.46878008915915
5.05687133519141	2.4686628698315
5.06087569615304	2.46854559854755
5.06488005711467	2.46842827569301
5.06888441807631	2.46831090215253
5.07288877903794	2.46819347758944
5.07689313999957	2.46807600165444
5.0808975009612	2.46795847511173
5.08490186192283	2.46784089747821
5.08890622288447	2.4677232682333
5.0929105838461	2.46760558821085
5.09691494480773	2.46748785743056
5.10091930576936	2.46737007578464
5.10492366673099	2.46725224363375
5.10892802769262	2.46713436093994
5.11293238865426	2.4670164275929
5.11693674961589	2.4668984442902
5.12094111057752	2.46678041071959
5.12494547153915	2.46666232636655
5.12894983250078	2.46654419140148
5.13295419346241	2.4664260055119
5.13695855442405	2.46630776828594
5.14096291538568	2.46618947972379
5.14496727634731	2.46607113952707
5.14897163730894	2.46595274733417
5.15297599827057	2.46583430330389
5.15698035923221	2.46571580734684
5.16098472019384	2.46559725927837
5.16498908115547	2.4654786597914
5.1689934421171	2.46536000939602
5.17299780307873	2.46524130840786
5.17700216404036	2.4651225574252
5.181006525002	2.46500375639197
5.18501088596363	2.46488490485966
5.18901524692526	2.46476600348094
5.19301960788689	2.46464705221626
5.19702396884852	2.46452805054071
5.20102832981015	2.46440901279676
5.20503269077179	2.46428994616191
5.20903705173342	2.46417084996785
5.21304141269505	2.46405173772836
5.21704577365668	2.46393261704616
5.22105013461831	2.46381348758171
5.22505449557995	2.46369434987271
5.22905885654158	2.46357515396466
5.23306321750321	2.46345581665796
5.23706757846484	2.46333633821389
5.24107193942647	2.46321669095314
5.2450763003881	2.46309682704775
5.24908066134974	2.46297674681427
5.25308502231137	2.4628564500227
5.257089383273	2.46273593585226
5.26109374423463	2.46261520380992
5.26509810519626	2.4624942535656
5.26910246615789	2.46237308522139
5.27310682711953	2.46225169919216
5.27711118808116	2.46213009579968
5.28111554904279	2.46200827499183
5.28511991000442	2.46188623734563
5.28912427096605	2.46176398302846
5.29312863192769	2.46164151135139
5.29713299288932	2.46151882242654
5.30113735385095	2.4613959161338
5.30514171481258	2.46127279201724
5.30914607577421	2.46114945018471
5.31315043673584	2.46102589071976
5.31715479769748	2.46090211356765
5.32115915865911	2.46077811920176
5.32516351962074	2.46065390811063
5.32916788058237	2.46052948024
5.333172241544	2.46040483594814
5.33717660250563	2.46027997542903
5.34118096346727	2.46015489821828
5.3451853244289	2.46002960461436
5.34918968539053	2.45990409461076
5.35319404635216	2.45977836740959
5.35719840731379	2.4596524231559
5.36120276827543	2.45952626181948
5.36520712923706	2.45939988292967
5.36921149019869	2.45927328625007
5.37321585116032	2.4591464713643
5.37722021212195	2.45901943805023
5.38122457308358	2.45889218662709
5.38522893404522	2.45876471733061
5.38923329500685	2.45863702968929
5.39323765596848	2.45850912405943
5.39724201693011	2.45838100116562
5.40124637789174	2.45825266145069
5.40525073885337	2.45812410534909
5.40925509981501	2.45799533346733
5.41325946077664	2.45786634566771
5.41726382173827	2.4577371421628
5.4212681826999	2.45760772322987
5.42527254366153	2.45747808872991
5.42927690462317	2.45734828895519
5.4332812655848	2.45721840696852
5.43728562654643	2.45708844246396
5.44128998750806	2.45695842329807
5.44529434846969	2.45682839719903
5.44929870943132	2.45669836394399
5.45330307039296	2.45656832399395
5.45730743135459	2.45643808570331
5.46131179231622	2.45630722045999
5.46531615327785	2.45617572820835
5.46932051423948	2.45604355123124
5.47332487520111	2.45591056236176
5.47732923616275	2.45577676162747
5.48133359712438	2.45564214888466
5.48533795808601	2.45550672370688
5.48934231904764	2.45537048644731
5.49334668000927	2.45523343789942
5.4973510409709	2.45509557828722
5.50135540193254	2.45495690783863
5.50535976289417	2.45481742681056
5.5093641238558	2.45467713478258
5.51336848481743	2.45453603178146
5.51737284577906	2.45439411755689
5.52137720674069	2.45425139147542
5.52538156770233	2.45410785356304
5.52938592866396	2.45396350361655
5.53339028962559	2.45381834111228
5.53739465058722	2.45367236626812
5.54139901154885	2.45352557944618
5.54540337251049	2.45337798044332
5.54940773347212	2.45322956962762
5.55341209443375	2.45308034758538
5.55741645539538	2.45293031390652
5.56142081635701	2.45277946880588
5.56542517731864	2.45262781264835
5.56942953828028	2.45247534523444
5.57343389924191	2.45232206666487
5.57743826020354	2.45216797688631
5.58144262116517	2.45201307539352
5.5854469821268	2.45185736239929
5.58945134308844	2.45170083809365
5.59345570405007	2.45154350197601
5.5974600650117	2.4513853538467
5.60146442597333	2.45122639315042
5.60546878693496	2.45106661969373
5.60947314789659	2.45090603353848
5.61347750885823	2.45074463458837
5.61748186981986	2.4505824224547
5.62148623078149	2.4504193971997
5.62549059174312	2.45025555878382
5.62949495270475	2.45009090692098
5.63349931366638	2.449925441748
5.63750367462802	2.44975916307543
5.64150803558965	2.44959207013925
5.64551239655128	2.44942416303921
5.64951675751291	2.44925544180998
5.65352111847454	2.44908590617333
5.65752547943617	2.44891574859564
5.66152984039781	2.44874539749649
5.66553420135944	2.44857485260346
5.66953856232107	2.44840417153162
5.6735429232827	2.44823348158836
5.67754728424433	2.44806278296378
5.68155164520597	2.4478920758537
5.6855560061676	2.44772127742056
5.68956036712923	2.44755027982725
5.69356472809086	2.44737908296927
5.69756908905249	2.44720767700523
5.70157345001412	2.44703605003518
5.70557781097576	2.44686420225814
5.70958217193739	2.44669213347465
5.71358653289902	2.44651984295467
5.71759089386065	2.44634733100323
5.72159525482228	2.44617459833505
5.72559961578392	2.44600164504084
5.72960397674555	2.44582847137807
5.73360833770718	2.44565507754451
5.73761269866881	2.44548146319515
5.74161705963044	2.44530762843226
5.74562142059207	2.44513357303833
5.74962578155371	2.44495929659183
5.75363014251534	2.44478479930437
5.75763450347697	2.44461008141395
5.7616388644386	2.44443514275785
5.76564322540023	2.44425998344183
5.76964758636186	2.44408460330978
5.7736519473235	2.44390900204469
5.77765630828513	2.44373317992202
5.78166066924676	2.44355713726498
5.78566503020839	2.44338087392099
5.78966939117002	2.4432043901715
5.79367375213165	2.44302768623536
5.79767811309329	2.44285076189083
5.80168247405492	2.44267361725037
5.80568683501655	2.44249625260761
5.80969119597818	2.44231866803642
5.81369555693981	2.44214086377078
5.81769991790145	2.4419628394008
5.82170427886308	2.44178459437473
5.82570863982471	2.44160612887114
5.82971300078634	2.44142744276504
5.83371736174797	2.44124853579178
5.8377217227096	2.44106940844677
5.84172608367124	2.44089006192138
5.84573044463287	2.44071049647105
5.8497348055945	2.44053071228397
5.85373916655613	2.44035070855204
5.85774352751776	2.44017048467178
5.8617478884794	2.43999004083568
5.86575224944103	2.43980937686849
5.86975661040266	2.43962849254086
5.87376097136429	2.43944738771228
5.87776533232592	2.43926606173343
5.88176969328755	2.43908451438836
5.88577405424919	2.43890282894109
5.88977841521082	2.43872111311281
5.89378277617245	2.43853936685379
5.89778713713408	2.43835759978137
5.90179149809571	2.4381758357059
5.90579585905734	2.43799407927659
5.90980022001898	2.43781233111331
5.91380458098061	2.43763093252995
5.91780894194224	2.43745000364053
5.92181330290387	2.43726954436378
5.9258176638655	2.43708955449403
5.92982202482713	2.43691003399518
5.93382638578877	2.4367309831931
5.9378307467504	2.43655240185439
5.94183510771203	2.43637428981834
5.94583946867366	2.43619664750562
5.94984382963529	2.43601947581238
5.95384819059693	2.43584277485361
5.95785255155856	2.43566654480141
5.96185691252019	2.43549078508633
5.96586127348182	2.43531549555503
5.96986563444345	2.43514067656311
5.97386999540508	2.43496632804925
5.97787435636672	2.43479244994642
5.98187871732835	2.43461904243666
5.98588307828998	2.43444610515557
5.98988743925161	2.43427363802764
5.99389180021324	2.43410164133463
5.99789616117487	2.43393011503201
6.00190052213651	2.43375905908898
6.00590488309814	2.43358847340534
6.00990924405977	2.43341835749816
6.0139136050214	2.43324871133198
6.01791796598303	2.43307953570541
6.02192232694467	2.4329108314489
6.0259266879063	2.43274259857884
6.02993104886793	2.43257483750629
6.03393540982956	2.43240754806644
6.03793977079119	2.43224073024539
6.04194413175282	2.43207438361577
6.04594849271446	2.43190850777426
6.04995285367609	2.43174310271985
6.05395721463772	2.43157816953095
6.05796157559935	2.43141370837452
6.06196593656098	2.43124971925057
6.06597029752261	2.43108620253693
6.06997465848425	2.43092315690229
6.07397901944588	2.43076058234664
6.07798338040751	2.43059847931869
6.08198774136914	2.43043684789336
6.08599210233077	2.43027568807064
6.08999646329241	2.43011499986661
6.09400082425404	2.42995478239255
6.09800518521567	2.42979503564847
6.1020095461773	2.42963574768699
6.10601390713893	2.42947691359708
6.11001826810056	2.42931853337874
6.1140226290622	2.42916026642552
6.11802699002383	2.42900199249706
6.12203135098546	2.42884371159335
6.12603571194709	2.4286853978525
6.13004007290872	2.42852693292106
6.13404443387035	2.42836831679903
6.13804879483199	2.42820940119836
6.14205315579362	2.42804962107785
6.14605751675525	2.4278889764375
6.15006187771688	2.42772746658207
6.15406623867851	2.42756509068526
6.15807059964015	2.42740184874709
6.16207496060178	2.42723774100045
6.16607932156341	2.42707276621895
6.17008368252504	2.42690692440259
6.17408804348667	2.42674021559612
6.1780924044483	2.42657263907335
6.18209676540994	2.42640419483428
6.18610112637157	2.42623488339859
6.1901054873332	2.4260647048472
6.19410984829483	2.42589365918013
6.19811420925646	2.4257217469382
6.20211857021809	2.42554896864374
6.20612293117973	2.42537532429673
6.21012729214136	2.4252008143109
6.21413165310299	2.42502543872905
6.21813601406462	2.42484919755118
6.22214037502625	2.42467209010654
6.22614473598789	2.42449411583668
6.23014909694952	2.4243152747416
6.23415345791115	2.4241355667431
6.23815781887278	2.42395499123719
6.24216217983441	2.42377354822386
6.24616654079604	2.42359123730667
6.25017090175768	2.42340805790441
6.25417526271931	2.42322401002498
6.25817962368094	2.42303909371847
6.26218398464257	2.42285330862264
6.2661883456042	2.42266665480732
6.27019270656583	2.42247913404615
6.27419706752747	2.42229074651355
6.2782014284891	2.42210149222004
6.28220578945073	2.42191137098226
6.28621015041236	2.42172038256819
6.29021451137399	2.42152852707766
6.29421887233563	2.42133580533815
6.29822323329726	2.42114221728072
6.30222759425889	2.42094776294236
6.30623195522052	2.42075244246832
6.31023631618215	2.42055625579601
6.31424067714378	2.42035920294804
6.31824503810542	2.42016128340965
6.32224939906705	2.41996249688539
6.32625376002868	2.41976286935211
6.33025812099031	2.41956251852435
6.33426248195194	2.41936144413859
6.33826684291357	2.41915979506128
6.34227120387521	2.41895813635789
6.34627556483684	2.418756467984
6.35027992579847	2.41855479016024
6.3542842867601	2.41835322226816
6.35828864772173	2.41815179583663
6.36229300868337	2.4179505113649
6.366297369645	2.41774965978485
6.37030173060663	2.41754930220357
6.37430609156826	2.41734943895465
6.37831045252989	2.41715007054429
6.38231481349152	2.41695119692651
6.38631917445316	2.41675281809867
6.39032353541479	2.41655493345825
6.39432789637642	2.41635754293776
6.39833225733805	2.41616064626261
6.40233661829968	2.41596424247421
6.40634097926131	2.41576833154034
6.41034534022295	2.41557291345633
6.41434970118458	2.4153779869205
6.41835406214621	2.41518355189685
6.42235842310784	2.41498960877163
6.42636278406947	2.4147961575915
6.4303671450311	2.41460319835645
6.43437150599274	2.41441073154048
6.43837586695437	2.4142187571291
6.442380227916	2.41402727512233
6.44638458887763	2.41383628603443
6.45038894983926	2.41364579014395
6.4543933108009	2.4134557874509
6.45839767176253	2.41326627827682
6.46240203272416	2.41307726254926
6.46640639368579	2.41288874026821
6.47041075464742	2.41270071130557
6.47441511560905	2.41251317590084
6.47841947657069	2.41232613405402
6.48242383753232	2.41213958608981
6.48642819849395	2.41195353224141
6.49043255945558	2.41176797250881
6.49443692041721	2.41158290679516
6.49844128137885	2.41139833454535
6.50244564234048	2.4112142557594
6.50645000330211	2.4110306703117
6.51045436426374	2.41084757767303
6.51445872522537	2.41066497784339
6.518463086187	2.41048287135297
6.52246744714864	2.41030125827366
6.52647180811027	2.41012013860547
6.5304761690719	2.4099395128368
6.53448053003353	2.40975938091764
6.53848489099516	2.40957974284798
6.54248925195679	2.40940059883324
6.54649361291843	2.40922194901496
6.55049797388006	2.40904379339314
6.55450233484169	2.40886601276488
6.55850669580332	2.40868857496784
6.56251105676495	2.40851148000202
6.56651541772658	2.4083344380644
6.57051977868822	2.40815738779651
6.57452413964985	2.40798032919835
6.57852850061148	2.40780339524775
6.58253286157311	2.40762669779346
6.58653722253474	2.40745023683545
6.59054158349638	2.40727420215768
6.59454594445801	2.40709872731267
6.59855030541964	2.4069238123004
6.60255466638127	2.40674945751866
6.6065590273429	2.4065756629589
6.61056338830453	2.4064024286211
6.61456774926617	2.40622975619648
6.6185721102278	2.4060576459138
6.62257647118943	2.40588609777883
6.62658083215106	2.4057151113055
6.63058519311269	2.40554468610449
6.63458955407433	2.40537482220945
6.63859391503596	2.40520551984652
6.64259827599759	2.40503677888762
6.64660263695922	2.40486859936281
6.65060699792085	2.40470098114681
6.65461135888248	2.40453392413579
6.65861571984412	2.40436742839467
6.66262008080575	2.40420149414356
6.66662444176738	2.40403612134476
6.67062880272901	2.40387130991342
6.67463316369064	2.40370705895841
6.67863752465227	2.40354336842446
6.68264188561391	2.40338023831128
6.68664624657554	2.40321766851216
6.69065060753717	2.40305565902068
6.6946549684988	2.40289421004464
6.69865932946043	2.4027333222371
6.70266369042206	2.40257299559839
6.7066680513837	2.40241323036179
6.71067241234533	2.40225402687679
6.71467677330696	2.4020953851434
6.71868113426859	2.40193730519433
6.72268549523022	2.4017797863771
6.72668985619185	2.40162282869168
6.73069421715349	2.40146643232826
6.73469857811512	2.40131059762446
6.73870293907675	2.40115532458027
6.74270730003838	2.40100061293278
6.74671166100001	2.40084646168396
6.75071602196165	2.40069287083382
6.75472038292328	2.4005398407623
6.75872474388491	2.4003873715797
6.76272910484654	2.40023546328601
6.76673346580817	2.40008411633362
6.77073782676981	2.39993333150399
6.77474218773144	2.39978310879711
6.77874654869307	2.39963331594232
6.7827509096547	2.39948384201291
6.78675527061633	2.39933468700889
6.79075963157796	2.39918566170318
6.7947639925396	2.3990366325428
6.79876835350123	2.39888759952776
6.80277271446286	2.39873856588822
6.80677707542449	2.3985895360426
6.81078143638612	2.3984405099909
6.81478579734775	2.39829148998889
6.81879015830939	2.39814247884852
6.82279451927102	2.39799347656979
6.82679888023265	2.39784448377111
6.83080324119428	2.39769550050688
6.83480760215591	2.39754652677707
6.83881196311754	2.39739756323094
6.84281632407918	2.39724861017833
6.84682068504081	2.39709966761925
6.85082504600244	2.39695073607421
6.85482940696407	2.39680181570231
6.8588337679257	2.39665290650354
6.86283812888733	2.39650400860208
6.86684248984897	2.39635512199211
6.8708468508106	2.39620624667364
6.87485121177223	2.39605738282254
6.87885557273386	2.39590853038071
6.88285993369549	2.39575968934814
6.88686429465713	2.39561086016151
6.89086865561876	2.39546204292145
6.89487301658039	2.39531323762796
6.89887737754202	2.39516444390877
6.90288173850365	2.39501566169328
6.90688609946528	2.39486689099036
6.91089046042692	2.39471813019151
6.91489482138855	2.39456937904927
6.91889918235018	2.3944206376418
6.92290354331181	2.39427190684666
6.92690790427344	2.39412318666395
6.93091226523507	2.3939744770901
6.93491662619671	2.39382577838476
6.93892098715834	2.39367709055074
6.94292534811997	2.39352841380082
6.9469297090816	2.39337974944442
6.95093407004323	2.39323109748153
6.95493843100486	2.39308245802458
6.9589427919665	2.39293383122297
6.96294715292813	2.3927852170767
6.96695151388976	2.39263661536388
6.97095587485139	2.39248802543962
6.97496023581302	2.39233944730391
6.97896459677466	2.39219088050898
6.98296895773629	2.39204232407173
6.98697331869792	2.39189377799215
6.99097767965955	2.39174524209374
6.99498204062118	2.39159671582466
6.99898640158281	2.39144819918488
7.00299076254445	2.39129968852981
7.00699512350608	2.39115117842457
7.01099948446771	2.39100266886917
7.01500384542934	2.39085415679544
7.01900820639097	2.3907056384922
7.02301256735261	2.39055711395943
7.02701692831424	2.39040836217284
7.03102128927587	2.39025908745774
7.0350256502375	2.39010928981414
7.03903001119913	2.38995885919797
7.04303437216076	2.3898076787085
7.0470387331224	2.38965574834574
7.05104309408403	2.38950306830395
7.05504745504566	2.38934963876971
7.05905181600729	2.38919545974302
7.06305617696892	2.38904053142049
7.06706053793055	2.38888485391695
7.07106489889219	2.3887284272324
7.07506925985382	2.38857125155384
7.07907362081545	2.38841332693432
7.08307798177708	2.38825465337386
7.08708234273871	2.38809522979135
7.09108670370034	2.38793505578813
7.09509106466198	2.38777413136423
7.09909542562361	2.38761245564481
7.10309978658524	2.38745002833354
7.10710414754687	2.3872868494304
7.1111085085085	2.3871229203473
7.11511286947014	2.38695824124006
7.11911723043177	2.38679281210869
7.1231215913934	2.3866266323271
7.12712595235503	2.38645970181512
7.13113031331666	2.38629202057275
7.13513467427829	2.38612358848219
7.13913903523993	2.38595440555009
7.14314339620156	2.38578447176544
7.14714775716319	2.38561378812124
7.15115211812482	2.3854423546175
7.15515647908645	2.38527017129473
7.15916084004809	2.38509723853008
7.16316520100972	2.38492355632356
7.16716956197135	2.38474912450198
7.17117392293298	2.38457394179018
7.17517828389461	2.38439800818816
7.17918264485624	2.3842213235308
7.18318700581788	2.38404388705841
7.18719136677951	2.38386569877097
7.19119572774114	2.38368675884213
7.19520008870277	2.3835070677571
7.1992044496644	2.3833266255159
7.20320881062603	2.38314543260239
7.20721317158767	2.38296349007407
7.2112175325493	2.38278079793095
7.21522189351093	2.38259735658883
7.21922625447256	2.38241316675468
7.22323061543419	2.38222822842848
7.22723497639583	2.38204276284843
7.23123933735746	2.38185706582161
7.23524369831909	2.38167113734801
7.23924805928072	2.3814850865445
7.24325242024235	2.38129902940362
7.24725678120398	2.38111296592539
7.25126114216562	2.38092667524737
7.25526550312725	2.38073997449076
7.25926986408888	2.38055286365556
7.26327422505051	2.38036529154271
7.26727858601214	2.38017722532218
7.27128294697377	2.37998866499397
7.27528730793541	2.37979961015025
7.27929166889704	2.37961006059617
7.28329602985867	2.37942001633172
7.2873003908203	2.37922947812123
7.29130475178193	2.37903844627433
7.29530911274357	2.37884692079103
7.2993134737052	2.37865490322469
7.30331783466683	2.37846239402696
7.30732219562846	2.37826939319784
7.31132655659009	2.37807589999319
7.31533091755172	2.37788191431266
7.31933527851336	2.37768743615625
7.32333963947499	2.37749246579653
7.32734400043662	2.37729700328464
7.33134836139825	2.37710104862058
7.33535272235988	2.37690460185592
7.33935708332151	2.37670766298383
7.34336144428315	2.37651023200804
7.34736580524478	2.37631230773687
7.35137016620641	2.37611389017031
7.35537452716804	2.37591497907995
7.35937888812967	2.37571557271484
7.36338324909131	2.37551567107499
7.36738761005294	2.3753152743571
7.37139197101457	2.37511438396529
7.3753963319762	2.37491299989954
7.37940069293783	2.37471112225963
7.38340505389946	2.37450875162691
7.3874094148611	2.37430588800138
7.39141377582273	2.37410253149465
7.39541813678436	2.37389868239318
7.39942249774599	2.37369434069697
7.40342685870762	2.37348950596289
7.40743121966925	2.37328417745602
7.41143558063089	2.37307835517637
7.41543994159252	2.37287203922046
7.41944430255415	2.37266522970993
7.42344866351578	2.37245792664477
7.42745302447741	2.37225012977881
7.43145738543905	2.37204183893186
7.43546174640068	2.37183305410393
7.43946610736231	2.37162377541582
7.44347046832394	2.37141400317678
7.44747482928557	2.37120373738681
7.4514791902472	2.37099319837809
7.45548355120884	2.37078256865113
7.45948791217047	2.37057184820595
7.4634922731321	2.3703610878661
7.46749663409373	2.37015032027987
7.47150099505536	2.36993954544728
7.47550535601699	2.369729848786
7.47950971697863	2.36952154209874
7.48351407794026	2.36931462538551
7.48751843890189	2.36910914680322
7.49152279986352	2.36890511525581
7.49552716082515	2.36870253074329
7.49953152178679	2.36850139233139
7.50353588274842	2.36830169987722
7.50754024371005	2.36810345338078
7.51154460467168	2.36790665415395
7.51554896563331	2.36771130239125
7.51955332659494	2.36751739804758
7.52355768755658	2.3673249406024
7.52756204851821	2.36713393008464
7.53156640947984	2.36694436649424
7.53557077044147	2.36675624961327
7.5395751314031	2.36656957943908
7.54357949236473	2.36638435610879
7.54758385332637	2.36620058005335
7.551588214288	2.36601825127276
7.55559257524963	2.36583736979354
7.55959693621126	2.36565793677988
7.56360129717289	2.36547995223179
7.56760565813453	2.36530341606031
7.57161001909616	2.36512832807415
7.57561438005779	2.36495468827333
7.57961874101942	2.36478249664699
7.58362310198105	2.36461175332236
7.58762746294268	2.36444245829946
7.59163182390432	2.36427461108099
7.59563618486595	2.3641082110244
7.59964054582758	2.36394325812968
7.60364490678921	2.36377975305159
7.60764926775084	2.36361769670705
7.61165362871247	2.36345708909605
7.61565798967411	2.36329793044284
7.61966235063574	2.36314022083228
7.62366671159737	2.36298396026437
7.627671072559	2.36282914877963
7.63167543352063	2.36267578659233
7.63567979448227	2.36252387370246
7.6396841554439	2.36237341008286
7.64368851640553	2.36222439595249
7.64769287736716	2.36207683131135
7.65169723832879	2.36193071575608
7.65570159929042	2.36178604928114
7.65970596025206	2.36164283188655
7.66371032121369	2.36150106325381
7.66771468217532	2.36136074342258
7.67171904313695	2.36122187239286
7.67572340409858	2.36108336514203
7.67972776506021	2.36094491011799
7.68373212602185	2.36080650511194
7.68773648698348	2.36066804711279
7.69174084794511	2.36052952721141
7.69574520890674	2.36039088250917
7.69974956986837	2.36025161426326
7.70375393083	2.36011172253152
7.70775829179164	2.35997120710567
7.71176265275327	2.35983006694108
7.7157670137149	2.35968830203522
7.71977137467653	2.35954591247577
7.72377573563816	2.35940289925664
7.72778009659979	2.35925926237784
7.73178445756143	2.35911500167962
7.73578881852306	2.35897011684377
7.73979317948469	2.35882460787026
7.74379754044632	2.35867847454625
7.74780190140795	2.35853171613789
7.75180626236959	2.35838433264516
7.75581062333122	2.35823632427202
7.75981498429285	2.35808769160422
7.76381934525448	2.35793843464176
7.76782370621611	2.35778855338323
7.77182806717775	2.35763804793675
7.77583242813938	2.35748691830232
7.77983678910101	2.35733516417797
7.78384115006264	2.35718278548692
7.78784551102427	2.35702978222917
7.7918498719859	2.35687615460728
7.79585423294754	2.35672190301902
7.79985859390917	2.35656702746439
7.8038629548708	2.3564115272284
7.80786731583243	2.35625540199063
7.81187167679406	2.35609865175108
7.81587603775569	2.35594127605286
7.81988039871733	2.35578327466707
7.82388475967896	2.35562464759371
7.82788912064059	2.35546539519206
7.83189348160222	2.35530551763086
7.83589784256385	2.3551450149102
7.83990220352548	2.35498388762561
7.84390656448712	2.35482213597528
7.84791092544875	2.35465975994506
7.85191528641038	2.35449676004041
7.85591964737201	2.35433313640332
7.85992400833364	2.35416888889959
7.86392836929527	2.35400401744816
7.86793273025691	2.35383852211979
7.87193709121854	2.35367240271776
7.87594145218017	2.35350565876119
7.8799458131418	2.3533382902546
7.88395017410343	2.35317029930363
7.88795453506507	2.3530017405313
7.8919588960267	2.3528326139376
7.89596325698833	2.35266298229331
7.89996761794996	2.35249334474907
7.90397197891159	2.35232370130488
7.90797633987322	2.35215395711555
7.91198070083486	2.35198400986073
7.91598506179649	2.35181385954043
7.91998942275812	2.35164312148187
7.92399378371975	2.3514714899793
7.92799814468138	2.35129896503272
7.93200250564302	2.3511255461559
7.93600686660465	2.35095123329796
7.94001122756628	2.35077602645892
7.94401558852791	2.35059992599937
7.94801994948954	2.35042293213004
7.95202431045117	2.35024504485093
7.95602867141281	2.35006626367986
7.96003303237444	2.34988658849063
7.96403739333607	2.34970601928324
7.9680417542977	2.34952455579357
7.97204611525933	2.3493421980403
7.97605047622096	2.34915894602342
7.9800548371826	2.3489747993755
7.98405919814423	2.34878975829478
7.98806355910586	2.34860382278867
7.99206792006749	2.34841699328645
7.99607228102912	2.34822926988103
8.00007664199076	2.34804065269144
8.00408100295239	2.34785114313134
[truncated: 13,000 more rows]
