# Supplementary material for: The reverse quantum limit and its implications for unconventional quantum oscillations in YbB12
Source: Nat Commun. 2024 Feb 21;15:1607. doi: 10.1038/s41467-024-45801-2 (PMC10881586; doi:10.1038/s41467-024-45801-2)
Supplement: Supplementary file 3 — Source Data [file 41467_2024_45801_MOESM3_ESM.zip › Source_Data/RvH_fixedT/RvH_1p50K.csv]

-0.000316213936840398	2.57791830796491
0.00316521236116196	2.57837783112395
0.00664663865916432	2.57883771379871
0.0101280649571667	2.57929794216165
0.013609491255169	2.57975854112891
0.0170909175531714	2.58021964682775
0.0205723438511737	2.58068124049035
0.0240537701491761	2.58114330426436
0.0275351964471785	2.5816058211578
0.0310166227451808	2.58206877498785
0.0344980490431832	2.58253038974542
0.0379794753411855	2.5829906250588
0.0414609016391879	2.58344952849501
0.0449423279371903	2.58390714545896
0.0484237542351926	2.58436351931489
0.051905180533195	2.58480904393047
0.0553866068311973	2.58524088741424
0.0588680331291997	2.58565949589009
0.0623494594272021	2.58606529629373
0.0658308857252044	2.58645869739344
0.0693123120232068	2.58684007601827
0.0727937383212091	2.58720979789128
0.0762751646192115	2.58756822353057
0.0797565909172138	2.58791569873921
0.0832380172152162	2.58825255534844
0.0867194435132186	2.58857909986493
0.0902008698112209	2.58889562606298
0.0936822961092233	2.58920242859903
0.0971637224072256	2.58949979068652
0.100645148705228	2.5897879846461
0.10412657500323	2.59006726193574
0.107608001301233	2.59033786132643
0.111089427599235	2.59060002612374
0.114570853897237	2.59085399062193
0.11805228019524	2.59109998051731
0.121533706493242	2.59133820343697
0.125015132791245	2.59156885635606
0.128496559089247	2.59179214204246
0.131977985387249	2.59200825608639
0.135459411685252	2.59221738721531
0.138940837983254	2.59241970686412
0.142422264281256	2.59261537956132
0.145903690579259	2.59280457574157
0.149385116877261	2.5929874600621
0.152866543175263	2.5931641916454
0.156347969473266	2.59333491202041
0.159829395771268	2.59349976124499
0.16331082206927	2.59365888369169
0.166792248367273	2.59381241903803
0.170273674665275	2.59396050245579
0.173755100963278	2.59410325053245
0.17723652726128	2.59424078489607
0.180717953559282	2.59437322870524
0.184199379857285	2.59450070126981
0.187680806155287	2.59462331820014
0.191162232453289	2.59474117398039
0.194643658751292	2.59485437611168
0.198125085049294	2.59496303035878
0.201606511347296	2.59506723930554
0.205087937645299	2.59516709957761
0.208569363943301	2.59526269297108
0.212050790241303	2.59535411360828
0.215532216539306	2.59544145286342
0.219013642837308	2.59552479946221
0.222495069135311	2.5956042320109
0.225976495433313	2.5956798252389
0.229457921731315	2.59575166083388
0.232939348029318	2.59581981818245
0.23642077432732	2.59588437445062
0.239902200625322	2.5959453930972
0.243383626923325	2.59600294415485
0.246865053221327	2.59605709887538
0.250346479519329	2.59610792657181
0.253827905817332	2.59615549242494
0.257309332115334	2.59619985022525
0.260790758413336	2.5962410641338
0.264272184711339	2.59631302202126
0.267753611009341	2.59674759458775
0.271235037307344	2.5971687244986
0.274716463605346	2.59756993556465
0.278197889903348	2.59795633717956
0.281679316201351	2.59832792934331
0.285160742499353	2.59868665577295
0.288642168797355	2.59903318391123
0.292123595095358	2.59936751375817
0.29560502139336	2.59969060479857
0.299086447691362	2.6000029000232
0.302567873989365	2.60030439315743
0.306049300287367	2.60059513844055
0.309530726585369	2.60087593261806
0.313012152883372	2.60114677568997
0.316493579181374	2.60140766707905
0.319975005479377	2.60165859600437
0.323456431777379	2.60190011308123
0.326937858075381	2.60213222080289
0.330419284373384	2.60235491916936
0.333900710671386	2.6025682013938
0.337382136969388	2.60277225676121
0.340863563267391	2.60296724545439
0.344344989565393	2.60315316747335
0.347826415863395	2.6033298204184
0.351307842161398	2.60349645322417
0.3547892684594	2.60365324697753
0.358270694757403	2.60380024411248
0.361752121055405	2.60393744462903
0.365233547353407	2.60406258130111
0.36871497365141	2.60417523124651
0.372196399949412	2.60427551159509
0.375677826247414	2.6043634418893
0.379159252545417	2.60443900349538
0.382640678843419	2.60450217802509
0.386122105141421	2.60455296547844
0.389603531439424	2.60459142267668
0.393084957737426	2.60461756222155
0.396566384035428	2.60463135597215
0.400047810333431	2.60463280392846
0.403529236631433	2.60462190609051
0.407010662929435	2.60459867874344
0.410492089227438	2.60456310583416
0.41397351552544	2.60451518439831
0.417454941823443	2.60445491443591
0.420936368121445	2.60438229594695
0.424417794419447	2.60429730558172
0.42789922071745	2.60419992899946
0.431380647015452	2.60409016620017
0.434862073313454	2.60396801718385
0.438343499611457	2.60383346833732
0.441824925909459	2.60368650174643
0.445306352207461	2.60352709001634
0.448787778505464	2.60335522952146
0.452269204803466	2.60317091355168
0.455750631101469	2.60297411967067
0.459232057399471	2.60276484787845
0.462713483697473	2.60254307182771
0.466194909995476	2.60230876592685
0.469676336293478	2.60206190274582
0.47315776259148	2.6018024822846
0.476639188889483	2.6015305045432
0.480120615187485	2.60124595883179
0.483602041485487	2.60094876343978
0.48708346778349	2.60063891540909
0.490564894081492	2.60031641473973
0.494046320379494	2.5999812614317
0.497527746677497	2.59963343505776
0.501009172975499	2.59927286339447
0.504490599273501	2.59889953112786
0.507972025571504	2.59851343825792
0.511453451869506	2.59811456800458
0.514934878167509	2.59770291148083
0.518416304465511	2.59727842317414
0.521897730763513	2.59684105538431
0.525379157061516	2.59639079352732
0.528860583359518	2.59592762629813
0.53234200965752	2.59545155369674
0.535823435955523	2.59496255568689
0.539304862253525	2.59446054053
0.542786288551527	2.59394549618812
0.54626771484953	2.59341742266125
0.549749141147532	2.59287631994939
0.553230567445534	2.59232217745298
0.556711993743537	2.59175597948958
0.560193420041539	2.59117777598711
0.563674846339542	2.59058756694557
0.567156272637544	2.58998534397463
0.570637698935546	2.58937109504329
0.574119125233549	2.58875060869312
0.577600551531551	2.58812581992308
0.581081977829553	2.58749671974848
0.584563404127556	2.58686329446344
0.588044830425558	2.58622554406795
0.59152625672356	2.58558347788969
0.595007683021563	2.58493709404902
0.598489109319565	2.58428638010422
0.601970535617568	2.58363133605528
0.60545196191557	2.58297196190222
0.608933388213572	2.58230825750995
0.612414814511575	2.58164021999598
0.615896240809577	2.5809678493603
0.619377667107579	2.58029114560292
0.622859093405582	2.57961120142634
0.626340519703584	2.57892933119083
0.629821946001586	2.57824554449831
0.633303372299589	2.57755984134877
0.636784798597591	2.57687410407468
0.640266224895593	2.57619016655305
0.643747651193596	2.57550803601605
0.647229077491598	2.5748277220416
0.6507105037896	2.57414922350111
0.654191930087603	2.57347253955547
0.657673356385605	2.57279767020469
0.661154782683608	2.57212462367365
0.66463620898161	2.57145340777116
0.668117635279612	2.57078402187563
0.671599061577615	2.57011646598707
0.675080487875617	2.56945074010547
0.678561914173619	2.56878685282589
0.682043340471622	2.56812481098629
0.685524766769624	2.56746461458666
0.689006193067626	2.566806263627
0.692487619365629	2.56614975661533
0.695969045663631	2.56549510519634
0.699450471961633	2.56484231390927
0.702931898259636	2.56419138275412
0.706413324557638	2.56354231024037
0.709894750855641	2.56289509634699
0.713376177153643	2.56224975630039
0.716857603451645	2.56160629125096
0.720339029749648	2.56096469984081
0.72382045604765	2.56032498206995
0.727301882345652	2.55968714052545
0.730783308643655	2.55905118813753
0.734264734941657	2.55841712375115
0.737746161239659	2.5577849473663
0.741227587537662	2.55715465898298
0.744709013835664	2.55652626493856
0.748190440133667	2.55589977287452
0.751671866431669	2.55527518279086
0.755153292729671	2.55465249468758
0.758634719027674	2.55403170766136
0.762116145325676	2.55341283221922
0.765597571623678	2.55279587141539
0.769078997921681	2.55218082524985
0.772560424219683	2.55156769253554
0.776041850517685	2.55095647518184
0.779523276815688	2.55034718499375
0.78300470311369	2.54973982197126
0.786486129411692	2.54913438485635
0.789967555709695	2.54853087362937
0.793448982007697	2.54792929596266
0.7969304083057	2.54732965728095
0.800411834603702	2.54673195646044
0.803893260901704	2.54613619350114
0.807374687199707	2.54554236878294
0.810856113497709	2.54495049468714
0.814337539795711	2.54436057043562
0.817818966093714	2.54377259602839
0.821300392391716	2.54318657146543
0.824781818689718	2.54260250226076
0.828263244987721	2.54202039373757
0.831744671285723	2.54144024589585
0.835226097583726	2.54086205873561
0.838707523881728	2.5402858317843
0.84218895017973	2.53971157567557
0.845670376477733	2.53913929040942
0.849151802775735	2.53856897582504
0.852633229073737	2.53800063079892
0.85611465537174	2.53743426211791
0.859596081669742	2.53686987403732
0.863077507967744	2.53630746610333
0.866558934265747	2.53574703758718
0.870040360563749	2.53518879088856
0.873521786861751	2.53463347707284
0.877003213159754	2.53408090838818
0.880484639457756	2.53353098457907
0.883966065755759	2.53298370564551
0.887447492053761	2.53244133881358
0.890928918351763	2.53190406457104
0.894410344649766	2.53137186440037
0.897891770947768	2.53084473830155
0.90137319724577	2.53032270438207
0.904854623543773	2.52980577911182
0.908336049841775	2.52929396249081
0.911817476139777	2.52878725451904
0.91529890243778	2.52828566055228
0.918780328735782	2.52778920737731
0.922261755033784	2.52729789499414
0.925743181331787	2.52681172340277
0.929224607629789	2.52633069076155
0.932706033927792	2.52585482758256
0.936187460225794	2.52538413683013
0.939668886523796	2.52491861817147
0.943150312821799	2.52445826930616
0.946631739119801	2.52400311282133
0.950113165417803	2.52355316042874
0.953594591715806	2.52310841099083
0.957076018013808	2.5226688631028
0.96055744431181	2.52223453037783
0.964038870609813	2.52180543073008
0.967520296907815	2.52138156237813
0.971001723205817	2.52096292481121
0.97448314950382	2.52054952473948
0.977964575801822	2.52014138434118
0.981446002099825	2.51973850162563
0.984927428397827	2.51934087659284
0.988408854695829	2.51894851074952
0.991890280993832	2.518561430487
0.995371707291834	2.51817963458612
0.998853133589836	2.51780312304688
1.00233455988784	2.51743189586927
1.00581598618584	2.51706597693015
1.00929741248384	2.51670536875373
1.01277883878185	2.51635007134002
1.01626026507985	2.51600008428391
1.01974169137785	2.51565542608762
1.02322311767585	2.51531610303601
1.02670454397386	2.51498211512907
1.03018597027186	2.51465346141587
1.03366739656986	2.51433015787471
1.03714882286786	2.51401221339258
1.04063024916586	2.51369962796946
1.04411167546387	2.51339239945297
1.04759310176187	2.51309054223319
1.05107452805987	2.51279406761516
1.05455595435787	2.51250297492394
1.05803738065588	2.51221726258452
1.06151880695388	2.51193694232218
1.06500023325188	2.51166202617489
1.06848165954988	2.51139251284444
1.07196308584789	2.51112840174805
1.07544451214589	2.5108697034853
1.07892593844389	2.5106164312178
1.08240736474189	2.51036858297525
1.0858887910399	2.51012615875763
1.0893702173379	2.50988916695529
1.0928516436359	2.5096576185897
1.0963330699339	2.5094315126126
1.0998144962319	2.50921084902397
1.10329592252991	2.50899563680849
1.10677734882791	2.50878588790904
1.11025877512591	2.50858160213253
1.11374020142391	2.50838277947895
1.11722162772192	2.50818971537181
1.12070305401992	2.5080030364875
1.12418448031792	2.50782274282601
1.12766590661592	2.50764883438734
1.13114733291393	2.50748166752072
1.13462875921193	2.5073213745383
1.13811018550993	2.50716795544009
1.14159161180793	2.50702141027018
1.14507303810594	2.50688064653721
1.14855446440394	2.50674435722288
1.15203589070194	2.50661254232719
1.15551731699994	2.50648520198971
1.15899874329794	2.50636045396751
1.16248016959595	2.50623646438358
1.16596159589395	2.5061132332517
1.16944302219195	2.50599076082829
1.17292444848995	2.50586904824195
1.17640587478796	2.50574809633176
1.17988730108596	2.50562790522972
1.18336872738396	2.50550847506831
1.18685015368196	2.50538980703292
1.19033157997997	2.50527190174514
1.19381300627797	2.50515475947089
1.19729443257597	2.5050383802232
1.20077585887397	2.50492276523861
1.20425728517198	2.50480791503074
1.20773871146998	2.50469382975171
1.21122013776798	2.50458050940152
1.21470156406598	2.50446795547214
1.21818299036398	2.50435616842443
1.22166441666199	2.5042451482887
1.22514584295999	2.50413489506497
1.22862726925799	2.50402541033103
1.23210869555599	2.5039166942681
1.235590121854	2.50380874687617
1.239071548152	2.50370156834354
1.24255297445	2.50359516022283
1.246034400748	2.50348952255378
1.24951582704601	2.50338465533638
1.25299725334401	2.50328055908206
1.25647867964201	2.50317723513094
1.25996010594001	2.50307468348301
1.26344153223802	2.50297290413829
1.26692295853602	2.50287189795469
1.27040438483402	2.50277166586945
1.27388581113202	2.50267220788254
1.27736723743002	2.50257352406231
1.28084866372803	2.50247561547343
1.28433009002603	2.50237848271003
1.28781151632403	2.50228212577209
1.29129294262203	2.50218654488214
1.29477436892004	2.50209174128392
1.29825579521804	2.50199771529678
1.30173722151604	2.50190446699712
1.30521864781404	2.50181199656083
1.30870007411205	2.50172030524592
1.31218150041005	2.50162939307205
1.31566292670805	2.50153926019951
1.31914435300605	2.50144990693138
1.32262577930406	2.50136133439146
1.32610720560206	2.5012735426518
1.32958863190006	2.50118653185872
1.33307005819806	2.50110030255246
1.33655148449606	2.50101485551114
1.34003291079407	2.50093019093906
1.34351433709207	2.50084630887209
1.34699576339007	2.50076321007088
1.35047718968807	2.50068071001003
1.35395861598608	2.50059850225921
1.35744004228408	2.50051658681842
1.36092146858208	2.50043496473743
1.36440289488008	2.50035351732621
1.36788432117809	2.50027223236157
1.37136574747609	2.50019111000433
1.37484717377409	2.50011015111398
1.37832860007209	2.50002935535755
1.3818100263701	2.49994872273502
1.3852914526681	2.4998682537002
1.3887728789661	2.49978794830858
1.3922543052641	2.49970780654793
1.39573573156211	2.49962782841824
1.39921715786011	2.49954820135485
1.40269858415811	2.49946902532947
1.40618001045611	2.49939030034209
1.40966143675411	2.49931202633806
1.41314286305212	2.49923444505524
1.41662428935012	2.49915757501116
1.42010571564812	2.49908141620582
1.42358714194612	2.49900596874248
1.42706856824413	2.49893123429281
1.43054999454213	2.49885721285682
1.43403142084013	2.49878390431853
1.43751284713813	2.49871130959824
1.44099427343614	2.49863943005006
1.44447569973414	2.49856826567401
1.44795712603214	2.49849781609483
1.45143855233014	2.49842808303298
1.45491997862815	2.49835906690847
1.45840140492615	2.49829076750286
1.46188283122415	2.49822318469302
1.46536425752215	2.49815632077938
1.46884568382015	2.49809017576194
1.47232711011816	2.49802474911344
1.47580853641616	2.49796004191084
1.47928996271416	2.49789605555895
1.48277138901216	2.49783278975724
1.48625281531017	2.49777024417256
1.48973424160817	2.4977084205863
1.49321566790617	2.49764731947477
1.49669709420417	2.49758694025926
1.50017852050218	2.49752728319782
1.50365994680018	2.49746835028112
1.50714137309818	2.49741014120034
1.51062279939618	2.49735265578377
1.51410422569419	2.49729589507015
1.51758565199219	2.49723986014059
1.52106707829019	2.49718455053982
1.52454850458819	2.49712996626785
1.52802993088619	2.49707610921105
1.5315113571842	2.49702297934831
1.5349927834822	2.49697057658447
1.5384742097802	2.49691890132463
1.5419556360782	2.4968679552785
1.54543706237621	2.49681773815514
1.54891848867421	2.49676824995456
1.55239991497221	2.49671949161506
1.55588134127021	2.49667146348894
1.55936276756822	2.4966241655762
1.56284419386622	2.49657759787685
1.56632562016422	2.49653176215017
1.56980704646222	2.49648665836194
1.57328847276023	2.49644228651217
1.57676989905823	2.49639874557655
1.58025132535623	2.49635634401125
1.58373275165423	2.49631508181627
1.58721417795223	2.49627495899163
1.59069560425024	2.49623600604446
1.59417703054824	2.49619822841963
1.59765845684624	2.49616162611716
1.60113988314424	2.49612619930902
1.60462130944225	2.49609194994878
1.60810273574025	2.49605887803646
1.61158416203825	2.49602698356742
1.61506558833625	2.49599626750858
1.61854701463426	2.49596673090823
1.62202844093226	2.49593837376637
1.62550986723026	2.49591119605007
1.62899129352826	2.49588519950984
1.63247271982627	2.49586038433876
1.63595414612427	2.49583675052138
1.63943557242227	2.49581401087239
1.64291699872027	2.49579155115713
1.64639842501827	2.4957693713756
1.64987985131628	2.49574747148646
1.65336127761428	2.49572550330932
1.65684270391228	2.4957033458483
1.66032413021028	2.49568099908079
1.66380555650829	2.49565846294918
1.66728698280629	2.49563573724232
1.67076840910429	2.49561282194901
1.67424983540229	2.49558971703847
1.6777312617003	2.49556642237114
1.6812126879983	2.49554293785748
1.6846941142963	2.4955192634574
1.6881755405943	2.4954953991532
1.69165696689231	2.49547134468848
1.69513839319031	2.49544710003963
1.69861981948831	2.49542266518808
1.70210124578631	2.49539804000183
1.70558267208432	2.49537322434029
1.70906409838232	2.49534821817319
1.71254552468032	2.49532302150054
1.71602695097832	2.49529763405641
1.71950837727632	2.49527205578601
1.72298980357433	2.49524628668294
1.72647122987233	2.49522032663979
1.72995265617033	2.49519417548515
1.73343408246833	2.49516783320167
1.73691550876634	2.49514129978937
1.74039693506434	2.49511457501808
1.74387836136234	2.49508765882777
1.74735978766034	2.49506055121843
1.75084121395835	2.49503325210278
1.75432264025635	2.49500576127917
1.75780406655435	2.4949780787406
1.76128549285235	2.49495020448707
1.76476691915035	2.49492213830445
1.76824834544836	2.49489388013553
1.77172977174636	2.4948654299803
1.77521119804436	2.4948367877472
1.77869262434236	2.49480795322315
1.78217405064037	2.49477892640815
1.78565547693837	2.49474970730221
1.78913690323637	2.49472030302019
1.79261832953437	2.49469071455519
1.79609975583238	2.49466094190723
1.79958118213038	2.49463106566147
1.80306260842838	2.49460115029769
1.80654403472638	2.4945711958159
1.81002546102439	2.49454120225242
1.81350688732239	2.49451116950168
1.81698831362039	2.49448109750702
1.82046973991839	2.49445098626843
1.8239511662164	2.49442083581621
1.8274325925144	2.49439064598331
1.8309140188124	2.49436041676974
1.8343954451104	2.49433014823634
1.8378768714084	2.4942998402612
1.84135829770641	2.49426949280775
1.84483972400441	2.49423910590636
1.84832115030241	2.49420867955399
1.85180257660041	2.49417821360431
1.85528400289842	2.49414770805748
1.85876542919642	2.4941171630239
1.86224685549442	2.4940865782993
1.86572828179242	2.49405595384777
1.86920970809043	2.49402528977003
1.87269113438843	2.4939947710653
1.87617256068643	2.49396470416392
1.87965398698443	2.49393508910844
1.88313541328244	2.49390592596191
1.88661683958044	2.49387733356165
1.89009826587844	2.49384932413934
1.89357969217644	2.49382189776456
1.89706111847444	2.49379505470128
1.90054254477245	2.49376879528251
1.90402397107045	2.49374311959017
1.90750539736845	2.4937180276426
1.91098682366645	2.4936935201131
1.91446824996446	2.49366959707281
1.91794967626246	2.49364625857441
1.92143110256046	2.49362350493442
1.92491252885846	2.4936013364516
1.92839395515647	2.49357975317277
1.93187538145447	2.49355875515257
1.93535680775247	2.4935383430476
1.93883823405047	2.4935185169437
1.94231966034848	2.49349927684461
1.94580108664648	2.49348062317338
1.94928251294448	2.49346255624876
1.95276393924248	2.49344507610516
1.95624536554048	2.49342818285855
1.95972679183849	2.4934118770476
1.96320821813649	2.49339615874662
1.96668964443449	2.49338102795559
1.97017107073249	2.49336648506301
1.9736524970305	2.49335253028383
1.9771339233285	2.49333916361806
1.9806153496265	2.49332638528412
1.9840967759245	2.49331419582448
1.98757820222251	2.49330259525418
1.99105962852051	2.49329158357321
1.99454105481851	2.49328116137143
1.99802248111651	2.49327132875421
2.00150390741452	2.49326208572154
2.00498533371252	2.49325341667009
2.00846676001052	2.4932452877012
2.01194818630852	2.49323769881487
2.01542961260652	2.49323063804772
2.01891103890453	2.4932238987915
2.02239246520253	2.4932174810462
2.02587389150053	2.49321138481182
2.02935531779853	2.49320561030165
2.03283674409654	2.49320015766269
2.03631817039454	2.49319502689494
2.03979959669254	2.49319021807994
2.04328102299054	2.49318573162427
2.04676244928855	2.49318156752791
2.05024387558655	2.49317772575689
2.05372530188455	2.49317420667955
2.05720672818255	2.49317101039106
2.06068815448056	2.49316813688858
2.06416958077856	2.49316558629238
2.06765100707656	2.4931633588934
2.07113243337456	2.49316145469164
2.07461385967256	2.49315987361752
2.07809528597057	2.49315861609713
2.08157671226857	2.49315768213048
2.08505813856657	2.49315707163306
2.08853956486457	2.49315678492312
2.09202099116258	2.49315682222882
2.09550241746058	2.49315718351116
2.09898384375858	2.49315777037161
2.10246527005658	2.493158275929
2.10594669635459	2.49315870017875
2.10942812265259	2.49315904301919
2.11290954895059	2.49315927524137
2.11639097524859	2.4931593919832
2.1198724015466	2.49315939314692
2.1233538278446	2.49315927872379
2.1268352541426	2.49315904873056
2.1303166804406	2.49315870310693
2.13379810673861	2.49315824181132
2.13727953303661	2.49315766488628
2.14076095933461	2.49315697228887
2.14424238563261	2.49315616393224
2.14772381193061	2.4931552398493
2.15120523822862	2.49315420003977
2.15468666452662	2.49315304438641
2.15816809082462	2.49315177290468
2.16164951712262	2.49315038562275
2.16513094342063	2.49314888246106
2.16861236971863	2.49314726340759
2.17209379601663	2.49314552850369
2.17557522231463	2.49314367770103
2.17905664861264	2.49314171097233
2.18253807491064	2.49313962834019
2.18601950120864	2.49313742975753
2.18950092750664	2.49313511513898
2.19298235380464	2.49313268449575
2.19646378010265	2.49313013783644
2.19994520640065	2.49312747506794
2.20342663269865	2.49312469619022
2.20690805899665	2.4931218012434
2.21038948529466	2.49311879010413
2.21387091159266	2.49311566276868
2.21735233789066	2.49311241926066
2.22083376418866	2.49310906425065
2.22431519048667	2.49310559925908
2.22779661678467	2.49310202429408
2.23127804308267	2.49309834659661
2.23475946938067	2.49309457234628
2.23824089567868	2.49309070154309
2.24172232197668	2.49308673420027
2.24520374827468	2.49308267026508
2.24868517457268	2.49307850973753
2.25216660087069	2.4930742526245
2.25564802716869	2.49306989884743
2.25912945346669	2.49306544840631
2.26261087976469	2.4930609013081
2.26609230606269	2.49305625749661
2.2695737323607	2.49305151696294
2.2730551586587	2.49304667970708
2.2765365849567	2.49304174569446
2.2800180112547	2.49303671489947
2.28349943755271	2.49303158732211
2.28698086385071	2.49302636294139
2.29046229014871	2.4930210417338
2.29394371644671	2.49301562369935
2.29742514274472	2.4930101088271
2.30090656904272	2.49300449710218
2.30438799534072	2.49299878852459
2.30786942163872	2.49299298308472
2.31135084793673	2.49298707339122
2.31483227423473	2.49298105840589
2.31831370053273	2.49297493812872
2.32179512683073	2.49296863182065
2.32527655312873	2.49296207483066
2.32875797942674	2.49295526715875
2.33223940572474	2.49294820869679
2.33572083202274	2.49294089929718
2.33920225832074	2.4929333389599
2.34268368461875	2.49292552765393
2.34616511091675	2.49291746524251
2.34964653721475	2.49290915171676
2.35312796351275	2.49290058704865
2.35660938981076	2.4928917711166
2.36009081610876	2.4928827038822
2.36357224240676	2.49287338532723
2.36705366870476	2.49286381529508
2.37053509500277	2.49285399371676
2.37401652130077	2.49284392059226
2.37749794759877	2.49283359581144
2.38097937389677	2.49282301925683
2.38446080019477	2.49281219092842
2.38794222649278	2.49280111078496
2.39142365279078	2.49278977871242
2.39490507908878	2.49277819466764
2.39838650538678	2.49276635861935
2.40186793168479	2.49275427050178
2.40534935798279	2.49274193025187
2.40883078428079	2.49272933783175
2.41231221057879	2.49271649317446
2.4157936368768	2.49270339621041
2.4192750631748	2.49269004692342
2.4227564894728	2.49267644525406
2.4262379157708	2.4926625911204
2.42971934206881	2.49264848461638
2.43320076836681	2.49263412865291
2.43668219466481	2.49261952317106
2.44016362096281	2.49260466811815
2.44364504726081	2.49258956675332
2.44712647355882	2.49257421957889
2.45060789985682	2.49255862654804
2.45408932615482	2.49254278762418
2.45757075245282	2.49252670279091
2.46105217875083	2.49251037196238
2.46453360504883	2.4924937950866
2.46801503134683	2.49247697211884
2.47149645764483	2.49245990298701
2.47497788394284	2.49244258763576
2.47845931024084	2.49242502602618
2.48194073653884	2.49240721810902
2.48542216283684	2.49238916379669
2.48890358913485	2.49237086302931
2.49238501543285	2.49235231579366
2.49586644173085	2.49233352199456
2.49934786802885	2.49231448154675
2.50282929432686	2.49229519445024
2.50631072062486	2.4922756606185
2.50979214692286	2.4922558799568
2.51327357322086	2.49223585245136
2.51675499951886	2.49221557803956
2.52023642581687	2.49219505664899
2.52371785211487	2.49217428826727
2.52719927841287	2.49215328879824
2.53068070471087	2.49213209242059
2.53416213100888	2.49211069908717
2.53764355730688	2.49208912079584
2.54112498360488	2.49206756469368
2.54460640990288	2.49204603071329
2.54808783620089	2.49202451885468
2.55156926249889	2.49200302920034
2.55505068879689	2.49198156172762
2.55853211509489	2.49196011643651
2.56201354139289	2.49193869337938
2.5654949676909	2.49191729254199
2.5689763939889	2.49189591392436
2.5724578202869	2.49187455756046
2.5759392465849	2.49185322349419
2.57942067288291	2.49183191172127
2.58290209918091	2.49181062224458
2.58638352547891	2.49178935511846
2.58986495177691	2.49176811032991
2.59334637807492	2.49174688787893
2.59682780437292	2.4917256877864
2.60030923067092	2.49170451003606
2.60379065696892	2.49168335462793
2.60727208326693	2.49166222160927
2.61075350956493	2.49164111101123
2.61423493586293	2.49162002283379
2.61771636216093	2.49159895709692
2.62119778845894	2.49157791385674
2.62467921475694	2.49155689311323
2.62816064105494	2.49153589485382
2.63164206735294	2.49151491909597
2.63512349365094	2.49149396583967
2.63860491994895	2.49147303460723
2.64208634624695	2.49145210848787
2.64556777254495	2.49143118750555
2.64904919884295	2.49141027166027
2.65253062514096	2.49138934990111
2.65601205143896	2.49136842086158
2.65949347773696	2.49134748454167
2.66297490403496	2.49132654092358
2.66645633033297	2.49130559007374
2.66993775663097	2.49128463199215
2.67341918292897	2.49126366664704
2.67690060922697	2.49124269412729
2.68038203552498	2.49122171443288
2.68386346182298	2.49120072751327
2.68734488812098	2.49117973339223
2.69082631441898	2.49115873208176
2.69430774071698	2.4911377235654
2.69778916701499	2.49111670786029
2.70127059331299	2.4910956849937
2.70475201961099	2.49107465493991
2.70823344590899	2.49105361766205
2.711714872207	2.49103257324547
2.715196298505	2.49101152168047
2.718677724803	2.49099046287536
2.722159151101	2.49096939692325
2.72564057739901	2.49094832382416
2.72912200369701	2.49092724354805
2.73260342999501	2.49090615622059
2.73608485629301	2.49088506184553
2.73956628259102	2.49086396038318
2.74304770888902	2.49084284717305
2.74652913518702	2.49082172069467
2.75001056148502	2.49080058087937
2.75349198778302	2.49077942048659
2.75697341408103	2.49075823333671
2.76045484037903	2.49073701935876
2.76393626667703	2.49071577852826
2.76741769297503	2.49069451090436
2.77089911927304	2.49067321646141
2.77438054557104	2.49065189518051
2.77786197186904	2.49063054715758
2.78134339816704	2.49060917238497
2.78482482446505	2.49058777084714
2.78830625076305	2.49056634262999
2.79178767706105	2.49054488772526
2.79526910335905	2.49052340606809
2.79875052965706	2.49050189773451
2.80223195595506	2.49048036274817
2.80571338225306	2.49045880101893
2.80919480855106	2.49043721258717
2.81267623484906	2.49041559749387
2.81615766114707	2.49039395563419
2.81963908744507	2.49037228702316
2.82312051374307	2.49035059170366
2.82660194004107	2.49032886957581
2.83008336633908	2.49030712063279
2.83356479263708	2.49028534496709
2.83704621893508	2.49026354254859
2.84052764523308	2.49024171336705
2.84400907153109	2.49021985750801
2.84749049782909	2.49019795680592
2.85097192412709	2.49017600079338
2.85445335042509	2.49015398954217
2.8579347767231	2.49013191707126
2.8614162030211	2.49010977792526
2.8648976293191	2.49008757213521
2.8683790556171	2.49006529970092
2.87186048191511	2.49004296057969
2.87534190821311	2.49002055479955
2.87882333451111	2.48999808238589
2.88230476080911	2.48997554325885
2.88578618710711	2.48995293743666
2.88926761340512	2.48993026502236
2.89274903970312	2.48990752592371
2.89623046600112	2.48988472014068
2.89971189229912	2.48986184777524
2.90319331859713	2.48983890875863
2.90667474489513	2.48981590309086
2.91015617119313	2.48979283081318
2.91363759749113	2.48976969183463
2.91711902378914	2.48974648615445
2.92060045008714	2.48972321380393
2.92408187638514	2.48969987474085
2.92756330268314	2.48967646895723
2.93104472898114	2.48965299649092
2.93452615527915	2.48962945735074
2.93800758157715	2.48960585152357
2.94148900787515	2.48958217902558
2.94497043417315	2.48955843985815
2.94845186047116	2.48953463399531
2.95193328676916	2.48951076132478
2.95541471306716	2.48948681884171
2.95889613936516	2.48946280648161
2.96237756566317	2.48943872424448
2.96585899196117	2.48941456881336
2.96934041825917	2.4893903396125
2.97282184455717	2.48936603664188
2.97630327085518	2.4893416599255
2.97978469715318	2.48931720946111
2.98326612345118	2.48929268524872
2.98674754974918	2.48926808732037
2.99022897604718	2.48924341568462
2.99371040234519	2.48921867034149
2.99719182864319	2.48919385129362
3.00067325494119	2.48916895851384
3.00415468123919	2.48914399200215
3.0076361075372	2.48911895175331
3.0111175338352	2.48909383769728
3.0145989601332	2.48906864983406
3.0180803864312	2.48904338816202
3.02156181272921	2.48901805268468
3.02504323902721	2.48899264340205
3.02852466532521	2.48896716031413
3.03200609162321	2.48894160344057
3.03548751792122	2.48891597279186
3.03896894421922	2.488890268368
3.04245037051722	2.48886449013295
3.04593179681522	2.48883863808877
3.04941322311323	2.48881271223548
3.05289464941123	2.48878661866967
3.05637607570923	2.48876033013281
3.05985750200723	2.48873384662491
3.06333892830523	2.48870715298047
3.06682035460324	2.48868024245154
3.07030178090124	2.48865311503813
3.07378320719924	2.48862577068704
3.07726463349724	2.48859820940277
3.08074605979525	2.48857043118532
3.08422748609325	2.48854243597201
3.08770891239125	2.48851422376533
3.09119033868925	2.48848579456527
3.09467176498726	2.48845714829914
3.09815319128526	2.48842828491858
3.10163461758326	2.48839920442785
3.10511604388126	2.48836990680697
3.10859747017927	2.48834039206173
3.11207889647727	2.48831066020515
3.11556032277527	2.48828071120089
3.11904174907327	2.48825054501923
3.12252317537127	2.48822016169978
3.12600460166928	2.48818956118972
3.12948602796728	2.48815874332396
3.13296745426528	2.48812770814623
3.13644888056328	2.48809645563971
3.13993030686129	2.48806498571218
3.14341173315929	2.48803329840528
3.14689315945729	2.48800139371488
3.15037458575529	2.48796927158908
3.1538560120533	2.48793693211207
3.1573374383513	2.48790437528386
3.1608188646493	2.48787160134889
3.1643002909473	2.48783862731153
3.16778171724531	2.48780545317176
3.17126314354331	2.48777207879607
3.17474456984131	2.48773851528251
3.17822599613931	2.48770476404383
3.18170742243731	2.48767082500301
3.18518884873532	2.48763669820609
3.18867027503332	2.48760238367349
3.19215170133132	2.48756788137692
3.19563312762932	2.48753319135249
3.19911455392733	2.48749831362857
3.20259598022533	2.48746324812822
3.20607740652333	2.48742799486907
3.20955883282133	2.48739255390693
3.21304025911934	2.48735692512594
3.21652168541734	2.48732110847503
3.22000311171534	2.48728510398589
3.22348453801334	2.48724891157548
3.22696596431135	2.48721253120556
3.23044739060935	2.4871759629736
3.23392881690735	2.48713920679705
3.23741024320535	2.48710226260273
3.24089166950335	2.48706513050452
3.24437309580136	2.48702781047033
3.24785452209936	2.48699030245846
3.25133594839736	2.48695260649895
3.25481737469536	2.48691472521363
3.25829880099337	2.48687666304212
3.26178022729137	2.48683842002409
3.26526165358937	2.48679999618797
3.26874307988737	2.48676139157831
3.27222450618538	2.48672260626383
3.27570593248338	2.48668364026986
3.27918735878138	2.48664449358275
3.28266878507938	2.48660516627347
3.28615021137739	2.48656565834799
3.28963163767539	2.48652596960103
3.29311306397339	2.48648610005822
3.29659449027139	2.48644604974851
3.3000759165694	2.4864058186557
3.3035573428674	2.48636540678744
3.3070387691654	2.4863248141531
3.3105201954634	2.48628404066863
3.3140016217614	2.4862430863512
3.31748304805941	2.48620195126396
3.32096447435741	2.48616063524598
3.32444590065541	2.48611913830621
3.32792732695341	2.48607746053479
3.33140875325142	2.48603560184524
3.33489017954942	2.48599356223338
3.33837160584742	2.48595134180406
3.34185303214542	2.48590894036507
3.34533445844343	2.48586635789429
3.34881588474143	2.48582359449161
3.35229731103943	2.48578065011196
3.35577873733743	2.48573752474401
3.35926016363543	2.48569421841786
3.36274158993344	2.48565073107202
3.36622301623144	2.48560706268755
3.36970444252944	2.48556323143989
3.37318586882744	2.48551924772941
3.37666729512545	2.48547511153241
3.38014872142345	2.48543082886058
3.38363014772145	2.4853864051069
3.38711157401945	2.48534184024296
3.39059300031746	2.48529713429905
3.39407442661546	2.48525228712147
3.39755585291346	2.48520729859794
3.40103727921146	2.48516216876384
3.40451870550947	2.48511689762384
3.40800013180747	2.48507148512531
3.41148155810547	2.48502593129141
3.41496298440347	2.48498023622412
3.41844441070148	2.48493439993165
3.42192583699948	2.48488842242208
3.42540726329748	2.48484230370832
3.42888868959548	2.48479604372603
3.43237011589348	2.48474964247521
3.43585154219149	2.48470310001926
3.43933296848949	2.48465641630857
3.44281439478749	2.48460959134316
3.44629582108549	2.4845626179474
3.4497772473835	2.48451548540155
3.4532586736815	2.48446819370561
3.4567400999795	2.48442069178199
3.4602215262775	2.48437288857395
3.46370295257551	2.48432478408149
3.46718437887351	2.48427637829543
3.47066580517151	2.4842276710963
3.47414723146951	2.4841786624841
3.47762865776752	2.48412935250159
3.48111008406552	2.48407974107788
3.48459151036352	2.48402982821296
3.48807293666152	2.48397961393354
3.49155436295952	2.48392909819594
3.49503578925753	2.48387828100016
3.49851721555553	2.48382716233303
3.50199864185353	2.48377574210575
3.50548006815153	2.48372402031831
3.50896149444954	2.48367199692516
3.51244292074754	2.48361967162363
3.51592434704554	2.48356704441369
3.51940577334354	2.48351411531047
3.52288719964155	2.48346088435616
3.52636862593955	2.48340735155077
3.52985005223755	2.48335351690428
3.53333147853555	2.48329938044862
3.53681290483356	2.48324494218379
3.54029433113156	2.48319020210687
3.54377575742956	2.48313516017201
3.54725718372756	2.4830798163792
3.55073861002556	2.48302417072746
3.55422003632357	2.48296822317093
3.55770146262157	2.48291197371293
3.56118288891957	2.48285542235345
3.56466431521757	2.48279856886918
3.56814574151558	2.48274141326296
3.57162716781358	2.48268395553479
3.57510859411158	2.4826262896664
3.57859002040958	2.482568442965
3.58207144670759	2.48251041543059
3.58555287300559	2.48245222224469
3.58903429930359	2.48239387022025
3.59251572560159	2.48233535935728
3.5959971518996	2.48227668951092
3.5994785781976	2.48221786069413
3.6029600044956	2.48215887290691
3.6064414307936	2.48209972605736
3.6099228570916	2.48204042017673
3.61340428338961	2.481980955265
3.61688570968761	2.48192133121994
3.62036713598561	2.4818615480927
3.62384856228361	2.48180160588327
3.62732998858162	2.48174150435822
3.63081141487962	2.48168124348313
3.63429284117762	2.48162082325801
3.63777426747562	2.48156024369866
3.64125569377363	2.48149950488962
3.64473712007163	2.48143860683089
3.64821854636963	2.48137755689171
3.65169997266763	2.48131635796207
3.65518139896564	2.48125501004197
3.65866282526364	2.48119353549078
3.66214425156164	2.48113194375826
3.66562567785964	2.48107023484441
3.66910710415765	2.48100840868978
3.67258853045565	2.48094646533327
3.67606995675365	2.48088440477489
3.67955138305165	2.48082222685638
3.68303280934965	2.48075993172656
3.68651423564766	2.48069751938958
3.68999566194566	2.48063498972391
3.69347708824366	2.48057234279091
3.69695851454166	2.48050957860371
3.70043994083967	2.48044669703027
3.70392136713767	2.48038369806108
3.70740279343567	2.48032058171082
3.71088421973367	2.48025734793879
3.71436564603168	2.48019399674403
3.71784707232968	2.48013052813501
3.72132849862768	2.48006694203094
3.72480992492568	2.48000323844543
3.72829135122369	2.47993941741139
3.73177277752169	2.47987547881062
3.73525420381969	2.47981142265829
3.73873563011769	2.47974724902192
3.74221705641569	2.47968295785204
3.7456984827137	2.47961854918622
3.7491799090117	2.47955402308843
3.7526613353097	2.47948937946106
3.7561427616077	2.47942461829009
3.75962418790571	2.47935973965838
3.76310561420371	2.47929474355604
3.76658704050171	2.47922963000467
3.77006846679971	2.47916439904596
3.77354989309772	2.4790990507288
3.77703131939572	2.47903358248838
3.78051274569372	2.47896798988506
3.78399417199172	2.47890227289875
3.78747559828973	2.47883643148499
3.79095702458773	2.47877046559925
3.79443845088573	2.47870437510328
3.79791987718373	2.4786381598211
3.80140130348173	2.47857181976638
3.80488272977974	2.47850535486792
3.80836415607774	2.4784387650738
3.81184558237574	2.47837205058932
3.81532700867374	2.47830521139615
3.81880843497175	2.47823824746968
3.82228986126975	2.4781711588261
3.82577128756775	2.47810394541859
3.82925271386575	2.4780366071803
3.83273414016376	2.47796914419527
3.83621556646176	2.47790155641816
3.83969699275976	2.47783384377595
3.84317841905776	2.4777660064296
3.84665984535577	2.47769805918548
3.85014127165377	2.47763002774604
3.85362269795177	2.47756191219774
3.85710412424977	2.47749373639235
3.86058555054777	2.47742554391016
3.86406697684578	2.47735733494622
3.86754840314378	2.47728910948352
3.87102982944178	2.47722086744698
3.87451125573978	2.4771526088981
3.87799268203779	2.4770843338166
3.88147410833579	2.47701604213903
3.88495553463379	2.47694773393712
3.88843696093179	2.47687940921152
3.8919183872298	2.47681106792398
3.8953998135278	2.47674271014151
3.8988812398258	2.47667433583978
3.9023626661238	2.47660594491402
3.90584409242181	2.47653753742662
3.90932551871981	2.47646911338858
3.91280694501781	2.47640067276057
3.91628837131581	2.47633221573899
3.91976979761382	2.47626374240758
3.92325122391182	2.47619525269973
3.92673265020982	2.47612674669062
3.93021407650782	2.47605822439357
3.93369550280582	2.47598968571403
3.93717692910383	2.47592113064229
3.94065835540183	2.47585255912587
3.94413978169983	2.47578397105568
3.94762120799783	2.47571536649458
3.95110263429584	2.47564674551273
3.95458406059384	2.47557810812472
3.95806548689184	2.47550945437144
3.96154691318984	2.47544078429276
3.96502833948785	2.47537209786194
3.96850976578585	2.47530340232003
3.97199119208385	2.47523470838975
3.97547261838185	2.47516601605809
3.97895404467985	2.47509737645232
3.98243547097786	2.47502888056858
3.98591689727586	2.47496052821123
3.98939832357386	2.47489231944755
3.99287974987186	2.47482425441791
3.99636117616987	2.47475633310883
3.99984260246787	2.4746885555715
4.00332402876587	2.47462092192066
4.00680545506387	2.47455343210088
4.01028688136188	2.47448608614328
4.01376830765988	2.47441888411887
4.01724973395788	2.47435182594383
4.02073116025588	2.47428491164393
4.02421258655388	2.47421814130064
4.02769401285189	2.47415151484423
4.03117543914989	2.47408503233642
4.03465686544789	2.47401869410584
4.0381382917459	2.47395250012515
4.0416197180439	2.47388645039752
4.0451011443419	2.47382049777787
4.0485825706399	2.4737545175183
4.0520639969379	2.4736885096274
4.05554542323591	2.47362242801631
4.05902684953391	2.47355615191953
4.06250827583191	2.47348968134299
4.06598970212991	2.47342301637658
4.06947112842792	2.473356156923
4.07295255472592	2.47328910298324
4.07643398102392	2.47322185464616
4.07991540732192	2.4731544118686
4.08339683361993	2.47308677465054
4.08687825991793	2.47301894320818
4.09035968621593	2.47295091737214
4.09384111251393	2.47288269714244
4.09732253881193	2.47281428236711
4.10080396510994	2.47274567273529
4.10428539140794	2.47267686824698
4.10776681770594	2.47260786894143
4.11124824400394	2.47253867485745
4.11472967030195	2.47246928599504
4.11821109659995	2.47239970255851
4.12169252289795	2.47232992456219
4.12517394919595	2.47225995200609
4.12865537549396	2.47218978494859
4.13213680179196	2.47211942319593
4.13561822808996	2.47204886674814
4.13909965438796	2.47197811572484
4.14258108068597	2.4719071700476
4.14606250698397	2.47183602971641
4.14954393328197	2.47176469500186
4.15302535957997	2.47169316600854
4.15650678587798	2.47162144273642
4.15998821217598	2.4715495251353
4.16346963847398	2.47147741307187
4.16695106477198	2.47140510654615
4.17043249106998	2.47133259824682
4.17391391736799	2.47125988549585
4.17739534366599	2.47118696829325
4.18087676996399	2.47111382422159
4.18435819626199	2.47104044380648
4.18783962256	2.47096682704794
4.191321048858	2.47089297401495
4.194802475156	2.47081888474705
4.198283901454	2.47074455924423
4.20176532775201	2.47066999757115
4.20524675405001	2.47059519965726
4.20872818034801	2.47052016550257
4.21220960664601	2.4704448951904
4.21569103294402	2.47036938873273
4.21917245924202	2.47029364612954
4.22265388554002	2.47021766744336
4.22613531183802	2.47014145265664
4.22961673813602	2.47006500176939
4.23309816443403	2.46998831471923
4.23657959073203	2.46991139138915
4.24006101703003	2.46983423177914
4.24354244332803	2.46975688536967
4.24702386962604	2.46967941834762
4.25050529592404	2.46960183071297
4.25398672222204	2.4695241515316
4.25746814852004	2.46944641727149
4.26094957481805	2.46936862793264
4.26443100111605	2.46929078361651
4.26791242741405	2.46921288442982
4.27139385371205	2.46913493037259
4.27487528001005	2.46905692152969
4.27835670630806	2.46897885798359
4.28183813260606	2.46890073973427
4.28531955890406	2.46882256668214
4.28880098520206	2.46874433872339
4.29228241150007	2.46866605585802
4.29576383779807	2.46858771798053
4.29924526409607	2.46850932498018
4.30272669039407	2.46843087685697
4.30620811669208	2.46835237351372
4.30968954299008	2.46827381486798
4.31317096928808	2.46819520091975
4.31665239558608	2.46811653177706
4.32013382188409	2.46803780759484
4.32361524818209	2.46795902837309
4.32709667448009	2.4678801941835
4.33057810077809	2.4678013051254
4.3340595270761	2.46772236119877
4.3375409533741	2.46764336240622
4.3410223796721	2.46756430876327
4.3445038059701	2.46748520026994
4.3479852322681	2.46740603687255
4.35146665856611	2.46732681857663
4.35494808486411	2.46724754538217
4.35842951116211	2.46716821717818
4.36191093746011	2.46708883394277
4.36539236375812	2.46700939567592
4.36887379005612	2.4669298875355
4.37235521635412	2.46685028379891
4.37583664265212	2.46677058446614
4.37931806895013	2.46669076565291
4.38279949524813	2.4666107837601
4.38628092154613	2.46653063878772
4.38976234784413	2.4664503306406
4.39324377414214	2.46636985933148
4.39672520044014	2.46628922486035
4.40020662673814	2.46620842727918
4.40368805303614	2.46612746665988
4.40716947933415	2.46604634300244
4.41065090563215	2.46596505626418
4.41413233193015	2.4658836064607
4.41761375822815	2.46580199359203
4.42109518452615	2.46572021766432
4.42457661082416	2.46563827876859
4.42805803712216	2.46555617690482
4.43153946342016	2.46547391198149
4.43502088971816	2.46539148400652
4.43850231601617	2.46530889297991
4.44198374231417	2.46522609874673
4.44546516861217	2.46514309138263
4.44894659491017	2.46505987088761
4.45242802120818	2.46497642502853
4.45590944750618	2.46489275131905
4.45939087380418	2.46480884975918
4.46287230010218	2.46472472036746
4.46635372640018	2.46464036324851
4.46983515269819	2.46455577840233
4.47331657899619	2.46447096574086
4.47679800529419	2.46438592523803
4.48027943159219	2.46430065689384
4.4837608578902	2.46421516069133
4.4872422841882	2.46412943665431
4.4907237104862	2.4640434847828
4.4942051367842	2.46395730463962
4.49768656308221	2.46387089620449
4.50116798938021	2.46378425947742
4.50464941567821	2.46369739441066
4.50813084197621	2.46361030119463
4.51161226827422	2.46352297982932
4.51509369457222	2.46343543028967
4.51857512087022	2.46334765258878
4.52205654716822	2.463259646725
4.52553797346622	2.46317141262665
4.52901939976423	2.46308295034915
4.53250082606223	2.46299425989257
4.53598225236023	2.46290534128943
4.53946367865823	2.46281619462355
4.54294510495624	2.46272681986784
4.54642653125424	2.4626372167264
4.54990795755224	2.46254738526898
4.55338938385024	2.4624573254887
4.55687081014825	2.46236703733982
4.56035223644625	2.46227652084966
4.56383366274425	2.46218577603649
4.56731508904225	2.46209485018008
4.57079651534026	2.46200386802833
4.57427794163826	2.46191282957606
4.57775936793626	2.46182178098528
4.58124079423426	2.4617308430215
4.58472222053226	2.46164001563283
4.58820364683027	2.46154929865522
4.59168507312827	2.46145869218597
4.59516649942627	2.46136819621777
4.59864792572427	2.46127781074414
4.60212935202228	2.46118753580825
4.60561077832028	2.46109737142782
4.60909220461828	2.46100731772138
4.61257363091628	2.46091737486576
4.61605505721429	2.46082754278404
4.61953648351229	2.46073782142629
4.62301790981029	2.46064821110182
4.62649933610829	2.46055871174635
4.6299807624063	2.46046932321818
4.6334621887043	2.46038004548088
4.6369436150023	2.46029072914051
4.6404250413003	2.46020112236237
4.64390646759831	2.46011122516203
4.64738789389631	2.46002102003748
4.65086932019431	2.45993048163982
4.65435074649231	2.45983961019197
4.65783217279031	2.45974840552039
4.66131359908832	2.45965686746212
4.66479502538632	2.45956499613551
4.66827645168432	2.45947279156709
4.67175787798232	2.45938025376852
4.67523930428033	2.4592873827045
4.67872073057833	2.45919417828853
4.68220215687633	2.45910064051019
4.68568358317433	2.45900676950931
4.68916500947234	2.45891256522387
4.69264643577034	2.45881802759861
4.69612786206834	2.45872315662387
4.69960928836634	2.4586279521674
4.70309071466435	2.4585324142122
4.70657214096235	2.45843654289415
4.71005356726035	2.4583403381427
4.71353499355835	2.45824379991064
4.71701641985635	2.4581469281886
4.72049784615436	2.45804972278982
4.72397927245236	2.45795218371429
4.72746069875036	2.45785431111703
4.73094212504836	2.45775610479996
4.73442355134637	2.45765756471849
4.73790497764437	2.45755869093285
4.74138640394237	2.45745948340093
4.74486783024037	2.45735994217783
4.74834925653838	2.45726006736765
4.75183068283638	2.45715985888231
4.75531210913438	2.45705931680082
4.75879353543238	2.4569584412694
4.76227496173039	2.45685723201005
4.76575638802839	2.4567556395642
4.76923781432639	2.45665359780832
4.77271924062439	2.45655110693657
4.77620066692239	2.45644813803123
4.7796820932204	2.45634465472497
4.7831635195184	2.45624065666178
4.7866449458164	2.45613614375323
4.7901263721144	2.45603111593805
4.79360779841241	2.45592557284237
4.79708922471041	2.45581951445876
4.80057065100841	2.45571294080135
4.80405207730641	2.45560585159066
4.80753350360442	2.45549824693385
4.81101492990242	2.45539012694321
4.81449635620042	2.45528149156407
4.81797778249842	2.45517234085305
4.82145920879643	2.45506267541036
4.82494063509443	2.4549525015795
4.82842206139243	2.45484181947776
4.83190348769043	2.45473065194585
4.83538491398843	2.45461916144576
4.83886634028644	2.45450734800769
4.84234776658444	2.45439521159647
4.84582919288244	2.45428275190721
4.84931061918044	2.45416996893942
4.85279204547845	2.45405686264444
4.85627347177645	2.45394343284144
4.85975489807445	2.45382967954614
4.86323632437245	2.45371560279368
4.86671775067046	2.45360120265288
4.87019917696846	2.45348647922422
4.87368060326646	2.45337143250649
4.87716202956446	2.45325606234017
4.88064345586247	2.45314036888162
4.88412488216047	2.45302435210009
4.88760630845847	2.45290801175602
4.89108773475647	2.45279134788518
4.89456916105448	2.45267436054414
4.89805058735248	2.45255704978884
4.90153201365048	2.452439415656
4.90501343994848	2.45232145816503
4.90849486624648	2.4522031773167
4.91197629254449	2.45208457324531
4.91545771884249	2.45196564592402
4.91893914514049	2.45184639525929
4.92242057143849	2.45172682123077
4.9259019977365	2.45160692378117
4.9293834240345	2.45148670286815
4.9328648503325	2.45136615855267
4.9363462766305	2.45124529075065
4.93982770292851	2.4511240993858
4.94330912922651	2.45100258450003
4.94679055552451	2.45088074602037
4.95027198182251	2.4507585838963
4.95375340812052	2.45063609823675
4.95723483441852	2.45051328882299
4.96071626071652	2.45039015553767
4.96419768701452	2.45026673856427
4.96767911331252	2.45014304782669
4.97116053961053	2.45001908330025
4.97464196590853	2.44989485725742
4.97812339220653	2.44977037224383
4.98160481850453	2.44964562824963
4.98508624480254	2.44952062530055
4.98856767110054	2.44939536324853
4.99204909739854	2.44926984206281
4.99553052369654	2.44914406182565
4.99901194999455	2.44901802246776
5.00249337629255	2.4488917239785
5.00597480259055	2.44876516638528
5.00945622888855	2.44863834947629
5.01293765518656	2.44851127323662
5.01641908148456	2.44838393810844
5.01990050778256	2.44825636318043
5.02338193408056	2.44812854869112
5.02686336037856	2.44800049870501
5.03034478667657	2.44787230605586
5.03382621297457	2.44774397074366
5.03730763927257	2.44761549278741
5.04078906557057	2.44748687207976
5.04427049186858	2.44735810862239
5.04775191816658	2.4472292024901
5.05123334446458	2.44710015358114
5.05471477076258	2.44697096189545
5.05819619706059	2.44684162738373
5.06167762335859	2.44671214985496
5.06515904965659	2.44658252933622
5.06864047595459	2.44645276619013
5.0721219022526	2.44632286053557
5.0756033285506	2.4461928123794
5.0790847548486	2.44606262170388
5.0825661811466	2.44593228834432
5.0860476074446	2.44580181228245
5.08952903374261	2.44567119337843
5.09301046004061	2.44554043158156
5.09649188633861	2.44540952689703
5.09997331263661	2.44527847931631
5.10345473893462	2.4451472887933
5.10693616523262	2.44501595537992
5.11041759153062	2.44488447914519
5.11389901782862	2.4447528599427
5.11738044412663	2.44462109777977
5.12086187042463	2.44448919267986
5.12434329672263	2.44435714464299
5.12782472302063	2.44422495365145
5.13130614931864	2.44409261951664
5.13478757561664	2.44396014214026
5.13826900191464	2.44382752159924
5.14175042821264	2.44369475809618
5.14523185451065	2.44356185164523
5.14871328080865	2.44342880231068
5.15219470710665	2.44329561013481
5.15567613340465	2.44316227508236
5.15915755970265	2.44302894654729
5.16263898600066	2.44289587637131
5.16612041229866	2.4427630645545
5.16960183859666	2.44263052859884
5.17308326489466	2.44249829401968
5.17656469119267	2.44236636083147
5.18004611749067	2.44223472920777
5.18352754378867	2.44210339915675
5.18700897008667	2.44197237064929
5.19049039638467	2.44184164365886
5.19397182268268	2.44171121815672
5.19745324898068	2.44158109414287
5.20093467527868	2.44145127170383
5.20441610157668	2.44132175056269
5.20789752787469	2.44119253071791
5.21137895417269	2.44106361428019
5.21486038047069	2.44093503590964
5.21834180676869	2.44080679560626
5.2218232330667	2.44067890366234
5.2253046593647	2.44055143660224
5.2287860856627	2.44042439442595
5.2322675119607	2.44029777722203
5.23574893825871	2.4401715851155
5.23923036455671	2.44004581810636
5.24271179085471	2.43992047639748
5.24619321715271	2.439795560134
5.24967464345072	2.43967106931593
5.25315606974872	2.43954700406229
5.25663749604672	2.43942336426922
5.26011892234472	2.43930014993672
5.26360034864273	2.43917736102329
5.26708177494073	2.4390549973937
5.27056320123873	2.43893305904797
5.27404462753673	2.43881154599004
5.27752605383473	2.43869045812818
5.28100748013274	2.4385697954624
5.28448890643074	2.4384495582063
5.28797033272874	2.43832974635
5.29145175902674	2.43821035989349
5.29493318532475	2.43809139869776
5.29841461162275	2.43797286277847
5.30189603792075	2.43785475213565
5.30537746421875	2.4377370671463
5.30885889051676	2.43761980786029
5.31234031681476	2.43750297427763
5.31582174311276	2.43738656679527
5.31930316941076	2.43727058544457
5.32278459570876	2.43715503022553
5.32626602200677	2.43703990141827
5.32974744830477	2.43692519902538
5.33322887460277	2.43681092304885
5.33671030090077	2.4366970731968
5.34019172719878	2.43658364938223
5.34367315349678	2.43647065106024
5.34715457979478	2.43635807194504
5.35063600609278	2.4362459120457
5.35411743239079	2.43613414862848
5.35759885868879	2.4360226190148
5.36108028498679	2.4359113231881
5.36456171128479	2.43580026120911
5.3680431375828	2.43568943318334
5.3715245638808	2.43557883910973
5.3750059901788	2.43546847903658
5.3784874164768	2.43535835314511
5.38196884277481	2.43524846143533
5.38545026907281	2.43513880389652
5.38893169537081	2.4350293805481
5.39241312166881	2.43492019139007
5.39589454796682	2.43481123647184
5.39937597426482	2.43470251587287
5.40285740056282	2.43459402959315
5.40633882686082	2.43448574517304
5.40982025315882	2.43437757069973
5.41330167945683	2.43426950617321
5.41678310575483	2.43416149750132
5.42026453205283	2.43405343419117
5.42374595835083	2.43394531624278
5.42722738464884	2.43383714369975
5.43070881094684	2.43372891662826
5.43419023724484	2.43362063502831
5.43767166354284	2.43351229908751
5.44115308984084	2.43340390901194
5.44463451613885	2.43329546480162
5.44811594243685	2.43318696643386
5.45159736873485	2.43307841388881
5.45507879503285	2.43296980716648
5.45856022133086	2.43286114632222
5.46204164762886	2.43275243139853
5.46552307392686	2.43264366239542
5.46900450022486	2.43253483930924
5.47248592652287	2.43242596214651
5.47596735282087	2.43231703090725
5.47944877911887	2.43220804588812
5.48293020541687	2.43209900722265
5.48641163171488	2.43198991491084
5.48989305801288	2.43188076875092
5.49337448431088	2.43177156870502
5.49685591060888	2.43166231477312
5.50033733690689	2.43155300691497
5.50381876320489	2.43144364513027
5.50730018950289	2.43133422941902
5.51078161580089	2.43122475994665
5.51426304209889	2.43111523674456
5.5177444683969	2.43100565981194
5.5212258946949	2.43089602919476
5.5247073209929	2.4307863449037
5.5281887472909	2.43067660691682
5.53167017358891	2.43056681523765
5.53515159988691	2.43045696988108
5.53863302618491	2.43034707080018
5.54211445248291	2.43023709870344
5.54559587878092	2.43012705335231
5.54907730507892	2.43001693077154
5.55255873137692	2.42990663802975
5.55604015767492	2.42979617512694
5.55952158397293	2.42968554215539
5.56300301027093	2.42957473940215
5.56648443656893	2.42946376686722
5.56996586286693	2.42935262444082
5.57344728916493	2.42924131202041
5.57692871546294	2.42912982960599
5.58041014176094	2.42901817711578
5.58389156805894	2.42890635458693
5.58737299435694	2.42879436201945
5.59085442065495	2.42868219935331
5.59433584695295	2.42856986645267
5.59781727325095	2.42845736331753
5.60129869954895	2.42834460934918
5.60478012584696	2.42823155235487
5.60826155214496	2.42811819233461
5.61174297844296	2.42800445924469
5.61522440474096	2.42789032031496
5.61870583103897	2.42777577554541
5.62218725733697	2.4276608249713
5.62566868363497	2.42754546863932
5.62915010993297	2.42742970654948
5.63263153623098	2.42731353873301
5.63611296252898	2.42719696531558
5.63959438882698	2.42707998629719
5.64307581512498	2.42696260128448
5.64655724142298	2.42684481023623
5.65003866772099	2.42672661315243
5.65352009401899	2.42660801023685
5.65700152031699	2.42648900158899
5.66048294661499	2.42636958719832
5.663964372913	2.42624976686483
5.667445799211	2.42612954057438
5.670927225509	2.42600890831891
5.674408651807	2.42588787013019
5.67789007810501	2.4257664260435
5.68137150440301	2.42564457603309
5.68485293070101	2.42552232000196
5.68833435699901	2.42539965795
5.69181578329701	2.42527658973451
5.69529720959502	2.42515311493446
5.69877863589302	2.4250292335354
5.70226006219102	2.42490494551506
5.70574148848902	2.42478025104478
5.70922291478703	2.42465515015367
5.71270434108503	2.42452964292593
5.71618576738303	2.42440372946725
5.71966719368103	2.42427740977765
5.72314861997904	2.4241506837935
5.72663004627704	2.4240235518144
5.73011147257504	2.42389601384188
5.73359289887304	2.42376806790354
5.73707432517105	2.42363967944047
5.74055575146905	2.42351084845269
5.74403717776705	2.42338156461276
5.74751860406505	2.42325175140833
5.75100003036306	2.4231214088394
5.75448145666106	2.42299053665327
5.75796288295906	2.4228591346907
5.76144430925706	2.42272720295169
5.76492573555506	2.42259474136954
5.76840716185307	2.42246174988264
5.77188858815107	2.42232822849099
5.77537001444907	2.42219417721866
5.77885144074707	2.42205959624712
5.78233286704508	2.42192448557637
5.78581429334308	2.42178884510587
5.78929571964108	2.42165267498406
5.79277714593908	2.42151600190082
5.79625857223709	2.42137916167479
5.79973999853509	2.42124215442183
5.80322142483309	2.42110500441635
5.80670285113109	2.42096784555427
5.8101842774291	2.42083067790437
5.8136657037271	2.42069350147545
5.8171471300251	2.42055631624117
5.8206285563231	2.42041912215592
5.8241099826211	2.42028191918873
5.82759140891911	2.42014470725129
5.83107283521711	2.42000748633021
5.83455426151511	2.41987025639994
5.83803568781311	2.41973301739845
5.84151711411112	2.41959576931458
5.84499854040912	2.41945851208495
5.84847996670712	2.41932124563964
5.85196139300512	2.41918396997842
5.85544281930313	2.41904668508424
5.85892424560113	2.41890939129024
5.86240567189913	2.41877208868341
5.86588709819713	2.41863477726624
5.86936852449514	2.41849745698238
5.87284995079314	2.41836012782277
5.87633137709114	2.41822278976554
5.87981280338914	2.41808544301897
5.88329422968715	2.41794808759959
5.88677565598515	2.41781072337285
5.89025708228315	2.41767335050593
5.89373850858115	2.41753596899988
5.89721993487915	2.4173985787059
5.90070136117716	2.41726117960524
5.90418278747516	2.4171237716979
5.90766421377316	2.41698635497439
5.91114564007116	2.41684892934658
5.91462706636917	2.41671149481866
5.91810849266717	2.416574051478
5.92158991896517	2.41643659940468
5.92507134526317	2.41629913857015
5.92855277156118	2.41616170138905
5.93203419785918	2.41602438001378
5.93551562415718	2.41588717445287
5.93899705045518	2.41575013879126
5.94247847675318	2.41561338346587
5.94595990305119	2.41547690843539
5.94944132934919	2.41534071356424
5.95292275564719	2.41520479878547
5.95640418194519	2.41506916401921
5.9598856082432	2.4149338090454
5.9633670345412	2.4147987337515
5.9668484608392	2.41466393805666
5.9703298871372	2.41452942194569
5.97381131343521	2.4143951854808
5.97729273973321	2.41426122866404
5.98077416603121	2.41412755154836
5.98425559232921	2.41399415416754
5.98773701862722	2.41386087176413
5.99121844492522	2.41372761821324
5.99469987122322	2.41359439355887
5.99818129752122	2.41346115894581
6.00166272381923	2.41332790088353
6.00514415011723	2.41319461935585
6.00862557641523	2.4130613143625
6.01210700271323	2.41292798617226
6.01558842901123	2.41279463484769
6.01906985530924	2.41266126052872
6.02255128160724	2.41252786330357
6.02603270790524	2.41239444318154
6.02951413420324	2.41226099990939
6.03299556050125	2.41212753347421
6.03647698679925	2.41199404383381
6.03995841309725	2.41186053057177
6.04343983939525	2.41172699372285
6.04692126569326	2.41159343326863
6.05040269199126	2.41145984914662
6.05388411828926	2.41132624156805
6.05736554458726	2.41119261053286
6.06084697088527	2.41105895608782
6.06432839718327	2.4109252784691
6.06780982348127	2.41079157765848
6.07129124977927	2.41065785365543
6.07477267607727	2.4105241065628
6.07825410237528	2.41039033628953
6.08173552867328	2.41025654264152
6.08521695497128	2.41012272543943
6.08869838126928	2.4099888846557
6.09217980756729	2.40985502039379
6.09566123386529	2.40972113285799
6.09914266016329	2.40958722201629
6.10262408646129	2.40945328797932
6.1061055127593	2.40931933090094
6.1095869390573	2.40918535067146
6.1130683653553	2.40905134726675
6.1165497916533	2.40891732070379
6.1200312179513	2.40878327110583
6.12351264424931	2.4086492791748
6.12699407054731	2.40851539726812
6.13047549684531	2.40838162543183
6.13395692314331	2.40824803374396
6.13743834944132	2.40811465502535
6.14091977573932	2.40798148922577
6.14440120203732	2.40784853634266
6.14788262833532	2.40771579634775
6.15136405463333	2.40758326891149
6.15484548093133	2.40745095413536
6.15832690722933	2.40731885194521
6.16180833352733	2.40718696187349
6.16528975982534	2.40705528431354
6.16877118612334	2.40692381935979
6.17225261242134	2.40679256716226
6.17573403871934	2.40666152765807
6.17921546501734	2.40653058937267
6.18269689131535	2.40639954900585
6.18617831761335	2.4062684067317
6.18965974391135	2.40613715686272
6.19314117020935	2.40600579235716
6.19662259650736	2.40587431326726
6.20010402280536	2.40574271933314
6.20358544910336	2.40561101035743
6.20706687540136	2.40547918643691
6.21054830169937	2.40534724735289
6.21402972799737	2.4052151931201
6.21751115429537	2.40508302409348
6.22099258059337	2.40495074037278
6.22447400689138	2.40481834201821
6.22795543318938	2.40468582906852
6.23143685948738	2.40455320135435
6.23491828578538	2.40442045875372
6.23839971208339	2.40428760116083
6.24188113838139	2.40415462851233
6.24536256467939	2.40402154086566
6.24884399097739	2.4038883382793
6.2523254172754	2.40375502075318
6.2558068435734	2.40362158821101
6.2592882698714	2.40348804058809
6.2627696961694	2.40335437775976
6.2662511224674	2.40322059989342
6.26973254876541	2.4030867069486
6.27321397506341	2.4029526984223
6.27669540136141	2.40281857454923
6.28017682765941	2.40268433530503
6.28365825395742	2.4025499804424
6.28713968025542	2.40241551001198
6.29062110655342	2.40228092407691
6.29410253285142	2.40214622272204
6.29758395914943	2.40201140600235
6.30106538544743	2.40187647385649
6.30454681174543	2.40174142621273
6.30802823804343	2.40160626325523
6.31150966434143	2.40147098510514
6.31499109063944	2.40133556516029
6.31847251693744	2.40119966768615
6.32195394323544	2.40106329272971
6.32543536953344	2.40092641603936
6.32891679583145	2.40078890378358
6.33239822212945	2.40065075590925
6.33587964842745	2.40051197239162
6.33936107472545	2.40037255320191
6.34284250102346	2.40023249804023
6.34632392732146	2.40009180689083
6.34980535361946	2.399950479821
6.35328677991746	2.39980851642987
6.35676820621547	2.39966591672713
6.36024963251347	2.39952268207603
6.36373105881147	2.39937883337158
6.36721248510947	2.39923437067716
6.37069391140747	2.39908932896862
6.37417533770548	2.39894389458636
6.37765676400348	2.39879806754744
6.38113819030148	2.39865184785126
6.38461961659948	2.39850523545686
6.38810104289749	2.39835823036178
6.39158246919549	2.39821083258439
6.39506389549349	2.39806304216106
6.39854532179149	2.39791485911363
6.4020267480895	2.39776628327452
6.4055081743875	2.39761731442832
6.4089896006855	2.39746795270962
6.4124710269835	2.39731819808898
6.41595245328151	2.39716805051556
6.41943387957951	2.39701751013815
6.42291530587751	2.39686657690272
6.42639673217551	2.39671525076973
6.42987815847351	2.39656353173567
6.43335958477152	2.39641141942452
6.43684101106952	2.39625891370375
6.44032243736752	2.39610601450532
6.44380386366552	2.3959527216863
6.44728528996353	2.39579903524919
6.45076671626153	2.39564495536634
6.45424814255953	2.39549048251536
6.45772956885753	2.39533561671453
6.46121099515554	2.39518035792178
6.46469242145354	2.39502470587115
6.46817384775154	2.39486866060395
6.47165527404954	2.3947122222033
6.47513670034755	2.39455539062112
6.47861812664555	2.39439816593729
6.48209955294355	2.39424054831499
6.48558097924155	2.39408253788099
6.48906240553955	2.39392413471615
6.49254383183756	2.39376533884905
6.49602525813556	2.39360615017028
6.49950668443356	2.39344656867778
6.50298811073156	2.39328659429474
6.50646953702957	2.39312622692816
6.50995096332757	2.39296563133547
6.51343238962557	2.39280489351663
6.51691381592357	2.39264401329419
6.52039524222158	2.39248302952337
6.52387666851958	2.39232195568431
6.52735809481758	2.39216079179649
6.53083952111558	2.39199953786014
6.53432094741359	2.39183819374901
6.53780237371159	2.39167675942143
6.54128380000959	2.39151523473748
6.54476522630759	2.39135361963644
6.5482466526056	2.39119191411098
6.5517280789036	2.39103011841433
6.5552095052016	2.39086821527533
6.5586909314996	2.39070620395759
6.5621723577976	2.39054408115668
6.56565378409561	2.39038178810659
6.56913521039361	2.39021932482574
6.57261663669161	2.39005669137925
6.57609806298961	2.38989388766807
6.57957948928762	2.38973091369224
6.58306091558562	2.38956776938812
6.58654234188362	2.38940445458009
6.59002376818162	2.38924096928638
6.59350519447963	2.3890773134958
6.59698662077763	2.38891348713386
6.60046804707563	2.38874949029163
6.60394947337363	2.388585322997
6.60743089967163	2.38842098515612
6.61091232596964	2.38825647679656
6.61439375226764	2.38809179801433
6.61787517856564	2.38792694886161
6.62135660486364	2.3877619293704
6.62483803116165	2.38759673947916
6.62831945745965	2.38743137915081
6.63180088375765	2.38726584849507
6.63528231005565	2.38710014770165
6.63876373635366	2.3869342768094
6.64224516265166	2.38676823569506
6.64572658894966	2.38660202427827
6.64920801524766	2.38643564255306
6.65268944154567	2.38626909047336
6.65617086784367	2.38610236755187
6.65965229414167	2.38593547378837
6.66313372043967	2.3857684092205
6.66661514673768	2.38560117374245
6.67009657303568	2.38543376738186
6.67357799933368	2.38526619045609
6.67705942563168	2.38509844291976
6.68054085192968	2.38493052486775
6.68402227822769	2.38476243673
6.68750370452569	2.38459417842593
6.69098513082369	2.38442574990238
6.69446655712169	2.38425715113979
6.6979479834197	2.38408838231454
6.7014294097177	2.38391955489996
6.7049108360157	2.38375087204765
6.7083922623137	2.38358233361713
6.71187368861171	2.38341394529593
6.71535511490971	2.38324571413561
6.71883654120771	2.38307764013719
6.72231796750571	2.38290972356058
6.72579939380372	2.38274196445032
6.72928082010172	2.38257436274529
6.73276224639972	2.38240691866421
6.73624367269772	2.38223963270006
6.73972509899572	2.38207250491605
6.74320652529373	2.38190553521245
6.74668795159173	2.3817387464013
6.75016937788973	2.38157213946577
6.75365080418773	2.3814057174978
6.75713223048574	2.38123952143151
6.76061365678374	2.3810735512669
6.76409508308174	2.38090780709134
6.76757650937974	2.38074228902363
6.77105793567775	2.3805769970638
6.77453936197575	2.38041193116996
6.77802078827375	2.38024709123648
6.78150221457175	2.38008247727704
6.78498364086976	2.37991808940287
6.78846506716776	2.37975392759329
6.79194649346576	2.37958999196865
6.79542791976376	2.37942628301496
6.79890934606177	2.37926280071537
6.80239077235977	2.37909954517025
6.80587219865777	2.3789365164665
6.80935362495577	2.3787737145024
6.81283505125377	2.37861113922482
6.81631647755178	2.37844879040043
6.81979790384978	2.37828666797212
6.82327933014778	2.37812477200638
6.82676075644578	2.37796310264161
6.83024218274379	2.37780165989116
6.83372360904179	2.37764044363508
6.83720503533979	2.37747945353835
6.84068646163779	2.37731868958617
6.84416788793579	2.37715815174855
6.8476493142338	2.37699784029411
6.8511307405318	2.37683775522286
6.8546121668298	2.37667789657295
6.8580935931278	2.37651826428509
6.86157501942581	2.37635885835928
6.86505644572381	2.3761996791018
6.86853787202181	2.37604072657618
6.87201929831981	2.3758820007824
6.87550072461782	2.37572350219685
6.87898215091582	2.37556523095462
6.88246357721382	2.37540718573138
6.88594500351182	2.37524934553017
6.88942642980983	2.37509171024833
6.89290785610783	2.37493424497929
6.89638928240583	2.37477676318774
6.89987070870383	2.37461926474879
6.90335213500184	2.37446174967645
6.90683356129984	2.37430421786313
6.91031498759784	2.37414666925151
6.91379641389584	2.37398910382181
6.91727784019385	2.37383152165231
6.92075926649185	2.37367392276577
6.92424069278985	2.37351630733809
6.92772211908785	2.37335867539066
6.93120354538585	2.37320102691257
6.93468497168386	2.37304336218091
6.93816639798186	2.37288568463098
6.94164782427986	2.37272799426278
6.94512925057786	2.37257029184325
6.94861067687587	2.37241258071519
6.95209210317387	2.37225486087861
6.95557352947187	2.37209713272672
6.95905495576987	2.37193939643064
[truncated: 13,000 more rows]
