# Supplementary material for: The reverse quantum limit and its implications for unconventional quantum oscillations in YbB12
Source: Nat Commun. 2024 Feb 21;15:1607. doi: 10.1038/s41467-024-45801-2 (PMC10881586; doi:10.1038/s41467-024-45801-2)
Supplement: Supplementary file 3 — Source Data [file 41467_2024_45801_MOESM3_ESM.zip › Source_Data/RvH_fixedT/RvH_1p75K.csv]

-0.00032810792784012	2.45194675010952
0.0031485536254433	2.45310475589053
0.00662521517872673	2.45423889610414
0.0101018767320102	2.45535008865679
0.0135785382852936	2.45643921684664
0.017055199838577	2.45750716364386
0.0205318613918604	2.45855471354446
0.0240085229451438	2.45958261277637
0.0274851844984273	2.46059157160473
0.0309618460517107	2.46158226647252
0.0344385076049941	2.46255540608379
0.0379151691582775	2.46351160771856
0.041391830711561	2.46445145544499
0.0448684922648444	2.46537550678266
0.0483451538181278	2.46628429419414
0.0518218153714112	2.46717837816425
0.0552984769246947	2.46805826260051
0.0587751384779781	2.46892441053119
0.0622518000312615	2.46977726506939
0.0657284615845449	2.47061725047231
0.0692051231378284	2.47144481315334
0.0726817846911118	2.47226037058077
0.0761584462443952	2.47306429405109
0.0796351077976786	2.47385693970586
0.0831117693509621	2.47463864929706
0.0865884309042455	2.47540978293348
0.0900650924575289	2.4761706900623
0.0935417540108123	2.47692167146315
0.0970184155640958	2.47766301623491
0.100495077117379	2.47839500235727
0.103971738670663	2.47911792539061
0.107448400223946	2.47983208012173
0.110925061777229	2.48053771239089
0.114401723330513	2.48123505893314
0.117878384883796	2.48192434779601
0.12135504643708	2.4826058259693
0.124831707990363	2.48327974158273
0.128308369543647	2.48394629720487
0.13178503109693	2.48460568823372
0.135261692650213	2.4852581032112
0.138738354203497	2.48590375355632
0.14221501575678	2.48654284677633
0.145691677310064	2.48717555100265
0.149168338863347	2.48780202866732
0.152645000416631	2.48842243674249
0.156121661969914	2.48903696173643
0.159598323523197	2.48964577510568
0.163074985076481	2.49024901730004
0.166551646629764	2.49084682420183
0.170028308183048	2.49143932731005
0.173504969736331	2.4920266964067
0.176981631289614	2.49260906970223
0.180458292842898	2.49318656520769
0.183934954396181	2.49375929724629
0.187411615949465	2.49432737659633
0.190888277502748	2.49489096261703
0.194364939056032	2.49545016235543
0.197841600609315	2.49600507549976
0.201318262162598	2.49655579874012
0.204794923715882	2.49710243513417
0.208271585269165	2.49764511919542
0.211748246822449	2.49818393810766
0.215224908375732	2.49871897650919
0.218701569929016	2.49925031658504
0.222178231482299	2.4997780623164
0.225654893035582	2.50030231811284
0.229131554588866	2.50082315822831
0.232608216142149	2.50134065482507
0.236084877695433	2.50185487804687
0.239561539248716	2.50236593535105
0.243038200802	2.50287390170756
0.246514862355283	2.50337884062902
0.249991523908566	2.50388081389982
0.25346818546185	2.50437989038969
0.256944847015133	2.50487616689002
0.260421508568417	2.50536969940061
0.2638981701217	2.50565346382527
0.267374831674984	2.50731806325831
0.270851493228267	2.50891952948288
0.27432815478155	2.51047459337652
0.277804816334834	2.51199880765895
0.281281477888117	2.51349217233016
0.284758139441401	2.51496002885741
0.288234800994684	2.51640467508825
0.291711462547968	2.51782611102268
0.295188124101251	2.51922697933376
0.298664785654534	2.52060871659914
0.302141447207818	2.52196935835744
0.305618108761101	2.52330747368719
0.309094770314385	2.52462547876899
0.312571431867668	2.52592337360282
0.316048093420951	2.52720015667123
0.319524754974235	2.52844684359736
0.323001416527518	2.52966499367578
0.326478078080802	2.53085467486373
0.329954739634085	2.53201588716121
0.333431401187369	2.53314858606836
0.336908062740652	2.53425329267097
0.340384724293935	2.53533052785217
0.343861385847219	2.53638029161195
0.347338047400502	2.53740256666582
0.350814708953786	2.53839730758288
0.354291370507069	2.53936505125186
0.357768032060353	2.54030595451965
0.361244693613636	2.54122001738624
0.364721355166919	2.54210718445419
0.368198016720203	2.54296745041
0.371674678273486	2.54380118545008
0.37515133982677	2.54460846992541
0.378628001380053	2.54538926940865
0.382104662933337	2.54614355898888
0.38558132448662	2.5468713386661
0.389057986039903	2.54757280898775
0.392534647593187	2.54824803544146
0.39601130914647	2.54889697647716
0.399487970699754	2.54951963209486
0.402964632253037	2.55011600229455
0.40644129380632	2.55068616168313
0.409917955359604	2.55123013449395
0.413394616912887	2.55174792072702
0.416871278466171	2.55223952038233
0.420347940019454	2.55270493345989
0.423824601572738	2.55314413148381
0.427301263126021	2.55355714974055
0.430777924679304	2.55394398823011
0.434254586232588	2.55430464695247
0.437731247785871	2.55463909861588
0.441207909339155	2.55494731969276
0.444684570892438	2.55522929721345
0.448161232445722	2.55548502887619
0.451637893999005	2.55571449779436
0.455114555552288	2.55591767141589
0.458591217105572	2.55609454974078
0.462067878658855	2.55624509728544
0.465544540212139	2.55636926860032
0.469021201765422	2.55646702321269
0.472497863318706	2.55653836112255
0.475974524871989	2.5565832823299
0.479451186425272	2.55660177107154
0.482927847978556	2.55659368164935
0.486404509531839	2.55655901406333
0.489881171085123	2.55649776831349
0.493357832638406	2.55640994439981
0.49683449419169	2.55629550013859
0.500311155744973	2.55615568343871
0.503787817298256	2.5559908450175
0.50726447885154	2.55580098487495
0.510741140404823	2.555586068134
0.514217801958107	2.55534608585171
0.51769446351139	2.55508641347099
0.521171125064673	2.55481335311686
0.524647786617957	2.55452687636505
0.52812444817124	2.55422697188267
0.531601109724524	2.55391363966971
0.535077771277807	2.5535868734757
0.538554432831091	2.55324661855849
0.542031094384374	2.55289286159794
0.545507755937657	2.55252560259404
0.548984417490941	2.5521448415468
0.552461079044224	2.55175055380874
0.555937740597508	2.55134268734579
0.559414402150791	2.55092123935586
0.562891063704074	2.55048620983896
0.566367725257358	2.55003757708867
0.569844386810641	2.54957532585452
0.573321048363925	2.54909942512415
0.576797709917208	2.54860986326247
0.580274371470492	2.54810921526018
0.583751033023775	2.54759933041304
0.587227694577059	2.54708020872105
0.590704356130342	2.54655182483843
0.594181017683625	2.54601824060311
0.597657679236909	2.54548223924795
0.601134340790192	2.54494382077297
0.604611002343476	2.54440298517816
0.608087663896759	2.54385971368365
0.611564325450043	2.54331398406656
0.615040987003326	2.54276579632688
0.618517648556609	2.54221515046462
0.621994310109893	2.54166204928298
0.625470971663176	2.54110647445392
0.62894763321646	2.5405483989232
0.632424294769743	2.53998782269082
0.635900956323027	2.5394247486701
0.63937761787631	2.53885917794412
0.642854279429593	2.53829109054063
0.646330940982877	2.53772045905741
0.64980760253616	2.53714728676522
0.653284264089444	2.53657157445842
0.656760925642727	2.53599332213703
0.66023758719601	2.53541250723417
0.663714248749294	2.53482910813223
0.667190910302577	2.53424312524785
0.670667571855861	2.53365455858102
0.674144233409144	2.53306340813404
0.677620894962428	2.53246964993964
0.681097556515711	2.53187326335115
0.684574218068994	2.53127424836859
0.688050879622278	2.5306726054233
0.691527541175561	2.53006833768207
0.695004202728845	2.52946140973577
0.698480864282128	2.52885180816787
0.701957525835411	2.52823953400223
0.705434187388695	2.52762459027776
0.708910848941978	2.52700697699445
0.712387510495262	2.52638664909473
0.715864172048545	2.52576360431589
0.719340833601829	2.52513784470617
0.722817495155112	2.52450937026557
0.726294156708395	2.52387817272731
0.729770818261679	2.52324421476659
0.733247479814962	2.5226074979719
0.736724141368246	2.52196802234327
0.740200802921529	2.52132578788067
0.743677464474813	2.52068077497591
0.747154126028096	2.52003295910325
0.750630787581379	2.5193823402627
0.754107449134663	2.51872891845425
0.757584110687946	2.51807269658481
0.76106077224123	2.51741363723979
0.764537433794513	2.51675173126659
0.768014095347797	2.51608697902066
0.77149075690108	2.51541938342984
0.774967418454363	2.51474893585567
0.778444080007647	2.51407559808767
0.78192074156093	2.51339937113842
0.785397403114214	2.5127202572142
0.788874064667497	2.51203825631501
0.792350726220781	2.51135334034927
0.795827387774064	2.51066549269563
0.799304049327347	2.50997471485032
0.802780710880631	2.50928100681334
0.806257372433914	2.50858436555311
0.809734033987198	2.50788475048243
0.813210695540481	2.50718216237442
0.816687357093765	2.50647660122908
0.820164018647048	2.50576806704639
0.823640680200331	2.50505852751027
0.827117341753615	2.50434949663103
0.830594003306898	2.50364097440869
0.834070664860182	2.50293260971946
0.837547326413465	2.50222433071675
0.841023987966748	2.50152512177746
0.844500649520032	2.50083498290157
0.847977311073315	2.50015326221838
0.851453972626599	2.49947932240964
0.854930634179882	2.49881320797519
0.858407295733166	2.49815494074916
0.861883957286449	2.4975045173126
0.865360618839732	2.49686193666879
0.868837280393016	2.49622721610224
0.872313941946299	2.49560040083813
0.875790603499583	2.49498148723723
0.879267265052866	2.49437047529953
0.88274392660615	2.49376736502504
0.886220588159433	2.49317221049008
0.889697249712716	2.49258501446678
0.893173911266	2.49200577695513
0.896650572819283	2.49143449795515
0.900127234372567	2.49087120960306
0.90360389592585	2.4903159355204
0.907080557479134	2.48976867570718
0.910557219032417	2.48922943016339
0.9140338805857	2.48869821175142
0.917510542138984	2.48817506184482
0.920987203692267	2.48765998044358
0.924463865245551	2.48715296660543
0.927940526798834	2.48665401788507
0.931417188352118	2.48616318858102
0.934893849905401	2.48568047869328
0.938370511458684	2.48520588596898
0.941847173011968	2.48473940880465
0.945323834565251	2.48428108698632
0.948800496118535	2.48383093324699
0.952277157671818	2.48338894445545
0.955753819225101	2.48295512032672
0.959230480778385	2.48252948815255
0.962707142331668	2.48211207057853
0.966183803884952	2.48170286505665
0.969660465438235	2.48130187158691
0.973137126991519	2.48090910705595
0.976613788544802	2.48052460216236
0.980090450098085	2.48014835570059
0.983567111651369	2.47978036767065
0.987043773204652	2.47942064638256
0.990520434757936	2.47906922905743
0.993997096311219	2.47872611556698
0.997473757864503	2.47839130591123
1.00095041941779	2.47806480017476
1.00442708097107	2.47774664179532
1.00790374252435	2.47743683077292
1.01138040407764	2.47713536710755
1.01485706563092	2.47684224858581
1.0183337271842	2.47655751643207
1.02181038873749	2.47628117543335
1.02528705029077	2.47601322534571
1.02876371184405	2.47575366322734
1.03224037339734	2.4755025239553
1.03571703495062	2.47525981647254
1.0391936965039	2.47502553944362
1.04267035805719	2.47479969132009
1.04614701961047	2.47458230052622
1.04962368116375	2.4743733783949
1.05310034271704	2.47417292251536
1.05657700427032	2.47398093248357
1.0600536658236	2.47379743341151
1.06353032737689	2.47362243789449
1.06700698893017	2.47345594383274
1.07048365048345	2.47329795122625
1.07396031203674	2.47314848472251
1.07743697359002	2.47300841861046
1.0809136351433	2.47287818831246
1.08439029669659	2.47275779382851
1.08786695824987	2.4726473090506
1.09134361980315	2.47254737074943
1.09482028135644	2.47245797892499
1.09829694290972	2.47237913357729
1.10177360446301	2.47230825987465
1.10525026601629	2.47224350868089
1.10872692756957	2.47218487999602
1.11220358912286	2.47213237382003
1.11568025067614	2.47208190991778
1.11915691222942	2.47203070508242
1.12263357378271	2.47197875931393
1.12611023533599	2.47192607274982
1.12958689688927	2.47187264306269
1.13306355844256	2.47181846870008
1.13654021999584	2.47176354966199
1.14001688154912	2.47170788625531
1.14349354310241	2.47165147575297
1.14697020465569	2.47159431676374
1.15044686620897	2.47153640935933
1.15392352776226	2.47147775375618
1.15740018931554	2.47141834704099
1.16087685086882	2.47135818813067
1.16435351242211	2.47129727728949
1.16783017397539	2.47123561462983
1.17130683552867	2.47117319688093
1.17478349708196	2.47111002330372
1.17826015863524	2.47104609418588
1.18173682018852	2.4709814095274
1.18521348174181	2.47091596576624
1.18869014329509	2.47084976269042
1.19216680484837	2.4707828004217
1.19564346640166	2.47071507895776
1.19912012795494	2.47064659448328
1.20259678950822	2.47057734729346
1.20607345106151	2.4705073373883
1.20955011261479	2.47043656433646
1.21302677416807	2.47036502516022
1.21650343572136	2.47029271999899
1.21998009727464	2.47021964885279
1.22345675882793	2.47014581071704
1.22693342038121	2.47007120286312
1.23041008193449	2.46999582529104
1.23388674348778	2.46991967800078
1.23736340504106	2.46984275981001
1.24084006659434	2.4697650688161
1.24431672814763	2.46968660501903
1.24779338970091	2.4696073684308
1.25127005125419	2.46952735732576
1.25474671280748	2.4694465701154
1.25822337436076	2.46936500679971
1.26170003591404	2.46928266753427
1.26517669746733	2.4691995496698
1.26865335902061	2.46911565216998
1.27213002057389	2.46903097505
1.27560668212718	2.4689455186282
1.27908334368046	2.46885927999767
1.28256000523374	2.46877225888146
1.28603666678703	2.46868445547567
1.28951332834031	2.46859586958165
1.29298998989359	2.46850649827154
1.29646665144688	2.46841634156559
1.29994331300016	2.46832539972484
1.30341997455344	2.4682336717367
1.30689663610673	2.46814115539489
1.31037329766001	2.46804754682798
1.31384995921329	2.46795263746087
1.31732662076658	2.46785642559505
1.32080328231986	2.46775889336984
1.32427994387314	2.46765992057883
1.32775660542643	2.46755950722202
1.33123326697971	2.46745765086013
1.33470992853299	2.46735435029397
1.33818659008628	2.46724960529544
1.34166325163956	2.46714341586455
1.34513991319284	2.46703577866711
1.34861657474613	2.46692669321363
1.35209323629941	2.46681615950409
1.3555698978527	2.46670452866228
1.35904655940598	2.4665928736641
1.36252322095926	2.46648119436579
1.36599988251255	2.46636949076735
1.36947654406583	2.46625841456348
1.37295320561911	2.46614860260998
1.3764298671724	2.46604005490684
1.37990652872568	2.46593277145406
1.38338319027896	2.46582675521087
1.38685985183225	2.46572200707767
1.39033651338553	2.46561852705447
1.39381317493881	2.46551631510146
1.3972898364921	2.46541537446132
1.40076649804538	2.46531570513405
1.40424315959866	2.46521730711964
1.40771982115195	2.46512018123193
1.41119648270523	2.46502432998171
1.41467314425851	2.46492975336896
1.4181498058118	2.46483645108731
1.42162646736508	2.46474442513133
1.42510312891836	2.46465367679039
1.42857979047165	2.46456420601063
1.43205645202493	2.46447601215569
1.43553311357821	2.46438909834307
1.4390097751315	2.46430346474928
1.44248643668478	2.46421911099183
1.44596309823806	2.46413603781005
1.44943975979135	2.46405424787228
1.45291642134463	2.46397374107666
1.45639308289791	2.46389451708862
1.4598697444512	2.46381657816104
1.46334640600448	2.46373992589738
1.46682306755776	2.46366455985275
1.47029972911105	2.46359047992745
1.47377639066433	2.46351768925265
1.47725305221762	2.46344618790974
1.4807297137709	2.46337597559929
1.48420637532418	2.46330705320329
1.48768303687747	2.46323942326974
1.49115969843075	2.46317308529619
1.49463635998403	2.46310803928095
1.49811302153732	2.46304428707748
1.5015896830906	2.46298182955337
1.50506634464388	2.46292066647622
1.50854300619717	2.46286079784604
1.51201966775045	2.46280222681248
1.51549632930373	2.46274495307726
1.51897299085702	2.46268897664038
1.5224496524103	2.46263429848248
1.52592631396358	2.46258092015439
1.52940297551687	2.46252884153561
1.53287963707015	2.46247806262612
1.53635629862343	2.46242872186797
1.53983296017672	2.46238101894531
1.54330962173	2.46233495385814
1.54678628328328	2.46229052742468
1.55026294483657	2.46224777012766
1.55373960638985	2.46220668196709
1.55721626794313	2.46216726294298
1.56069292949642	2.46212951432201
1.5641695910497	2.46209343761355
1.56764625260298	2.4620590328176
1.57112291415627	2.4620262999026
1.57459957570955	2.46199524118882
1.57807623726283	2.46196585708026
1.58155289881612	2.46193814757692
1.5850295603694	2.4619121133161
1.58850622192268	2.46188775638606
1.59198288347597	2.46186507678679
1.59545954502925	2.46184407445545
1.59893620658253	2.46182389075762
1.60241286813582	2.46180409027094
1.6058895296891	2.46178467297956
1.60936619124239	2.46176558660484
1.61284285279567	2.46174620962656
1.61631951434895	2.46172654204472
1.61979617590224	2.46170658378864
1.62327283745552	2.46168633467967
1.6267494990088	2.46166579455822
1.63022616056209	2.46164496338206
1.63370282211537	2.46162384109356
1.63717948366865	2.46160242736465
1.64065614522194	2.46158072216298
1.64413280677522	2.46155872539952
1.6476094683285	2.46153643693677
1.65108612988179	2.46151385653075
1.65456279143507	2.46149098408959
1.65803945298835	2.46146781957646
1.66151611454164	2.46144436268447
1.66499277609492	2.46142061329205
1.6684694376482	2.46139657132027
1.67194609920149	2.4613722366974
1.67542276075477	2.46134760920537
1.67889942230805	2.46132268876872
1.68237608386134	2.46129747538743
1.68585274541462	2.46127196879723
1.6893294069679	2.46124616881386
1.69280606852119	2.4612200754035
1.69628273007447	2.46119368851084
1.69975939162775	2.46116700780537
1.70323605318104	2.46114003320481
1.70671271473432	2.46111276470917
1.7101893762876	2.46108520211298
1.71366603784089	2.46105734520335
1.71714269939417	2.46102919398028
1.72061936094745	2.46100074841156
1.72409602250074	2.4609720081427
1.72757268405402	2.4609429731457
1.73104934560731	2.46091364342055
1.73452600716059	2.46088401874232
1.73800266871387	2.4608540989056
1.74147933026716	2.46082388391039
1.74495599182044	2.46079337351117
1.74843265337372	2.4607625596848
1.75190931492701	2.46073144243126
1.75538597648029	2.46070002175058
1.75886263803357	2.46066820090303
1.76233929958686	2.46063593992671
1.76581596114014	2.46060323882164
1.76929262269342	2.46057009746646
1.77276928424671	2.46053651541595
1.77624594579999	2.46050249267011
1.77972260735327	2.46046802921452
1.78319926890656	2.4604331247221
1.78667593045984	2.46039777906093
1.79015259201312	2.46036199223103
1.79362925356641	2.46032576405629
1.79710591511969	2.46028909416954
1.80058257667297	2.46025198257077
1.80405923822626	2.46021442919066
1.80753589977954	2.4601764337516
1.81101256133282	2.46013799609681
1.81448922288611	2.46009911617726
1.81796588443939	2.46005979370435
1.82144254599267	2.46002002841703
1.82491920754596	2.45997982031529
1.82839586909924	2.4599391691984
1.83187253065252	2.45989837890345
1.83534919220581	2.4598576580055
1.83882585375909	2.45981700639351
1.84230251531237	2.4597764403434
1.84577917686566	2.45973608006158
1.84925583841894	2.45969592549256
1.85273249997222	2.45965597648001
1.85620916152551	2.45961623345004
1.85968582307879	2.45957669663074
1.86316248463208	2.45953736580449
1.86663914618536	2.45949824107633
1.87011580773864	2.45945932292807
1.87359246929193	2.45942061128012
1.87706913084521	2.45938210609543
1.88054579239849	2.45934380776216
1.88402245395178	2.45930571635411
1.88749911550506	2.4592678317646
1.89097577705834	2.45923015416967
1.89445243861163	2.45919268400784
1.89792910016491	2.45915542108992
1.90140576171819	2.4591183654159
1.90488242327148	2.4590815174455
1.90835908482476	2.45904487706736
1.91183574637804	2.45900844423937
1.91531240793133	2.45897221920704
1.91878906948461	2.45893620224826
1.92226573103789	2.45890039326759
1.92574239259118	2.45886479226501
1.92921905414446	2.45882939969454
1.93269571569774	2.45879421544983
1.93617237725103	2.45875923953086
1.93964903880431	2.45872447224261
1.94312570035759	2.45868991371679
1.94660236191088	2.45865556395339
1.95007902346416	2.45862142300629
1.95355568501744	2.45858749133488
1.95703234657073	2.4585537688768
1.96050900812401	2.45852025563208
1.96398566967729	2.45848695518025
1.96746233123058	2.45845387127486
1.97093899278386	2.4584210039159
1.97441565433714	2.45838835957194
1.97789231589043	2.45835596238421
1.98136897744371	2.4583238123527
1.984845638997	2.45829190947742
1.98832230055028	2.45826025406538
1.99179896210356	2.45822884620907
1.99527562365685	2.45819768590851
1.99875228521013	2.45816677320929
2.00222894676341	2.45813610834048
2.0057056083167	2.45810569130208
2.00918226986998	2.458075521994
2.01265893142326	2.45804560078973
2.01613559297655	2.45801592769094
2.01961225452983	2.4579865026686
2.02308891608311	2.45795732593315
2.0265655776364	2.457928397717
2.03004223918968	2.45789971802014
2.03351890074296	2.45787128678806
2.03699556229625	2.45784310443672
2.04047222384953	2.45781517096612
2.04394888540281	2.45778748626797
2.0474255469561	2.45776005076822
2.05090220850938	2.45773286458739
2.05437887006266	2.45770592763201
2.05785553161595	2.45767910355743
2.06133219316923	2.45765219363883
2.06480885472251	2.45762519784605
2.0682855162758	2.45759811548795
2.07176217782908	2.4575709190236
2.07523883938236	2.45754360845302
2.07871550093565	2.45751618363396
2.08219216248893	2.45748864463029
2.08566882404221	2.45746099148108
2.0891454855955	2.4574332240403
2.09262214714878	2.45740534228559
2.09609880870206	2.45737734630749
2.09957547025535	2.45734923604828
2.10305213180863	2.4573210114496
2.10652879336191	2.45729267259899
2.1100054549152	2.45726421946591
2.11348211646848	2.45723565193418
2.11695877802177	2.45720697006665
2.12043543957505	2.45717817391806
2.12391210112833	2.45714926335601
2.12738876268162	2.45712023839638
2.1308654242349	2.4570910991322
2.13434208578818	2.45706184546068
2.13781874734147	2.45703247735763
2.14129540889475	2.45700299489374
2.14477207044803	2.45697339800196
2.14824873200132	2.45694368662066
2.1517253935546	2.4569138607921
2.15520205510788	2.45688392049711
2.15867871666117	2.45685386560026
2.16215537821445	2.4568236961079
2.16563203976773	2.45679341208786
2.16910870132102	2.45676301341236
2.1725853628743	2.45673250008139
2.17606202442758	2.45670187218682
2.17953868598087	2.45667111343564
2.18301534753415	2.45664022250033
2.18649200908743	2.45660919942633
2.18996867064072	2.45657801755449
2.193445332194	2.45654666593982
2.19692199374728	2.45651514458397
2.20039865530057	2.45648345345037
2.20387531685385	2.45645159242566
2.20735197840713	2.45641956150984
2.21082863996042	2.45638736072154
2.2143053015137	2.45635498996243
2.21778196306698	2.45632244923251
2.22125862462027	2.45628973855877
2.22473528617355	2.45625685784026
2.22821194772683	2.45622380707699
2.23168860928012	2.45619058626981
2.2351652708334	2.45615719539443
2.23864193238669	2.4561236344343
2.24211859393997	2.45608990338942
2.24559525549325	2.45605600218523
2.24907191704654	2.45602193078412
2.25254857859982	2.4559876891861
2.2560252401531	2.45595327734579
2.25950190170639	2.45591869523756
2.26297856325967	2.4558839428614
2.26645522481295	2.45584902039669
2.26993188636624	2.45581393543012
2.27340854791952	2.4557786879617
2.2768852094728	2.45574327797563
2.28036187102609	2.45570780183742
2.28383853257937	2.45567229936335
2.28731519413265	2.45563677055342
2.29079185568594	2.45560121536432
2.29426851723922	2.45556563394559
2.2977451787925	2.45553002629723
2.30122184034579	2.45549439231427
2.30469850189907	2.45545873211388
2.30817516345235	2.45542304569604
2.31165182500564	2.45538733296077
2.31512848655892	2.45535159396777
2.3186051481122	2.45531582876587
2.32208180966549	2.45528003731805
2.32555847121877	2.45524421961089
2.32903513277205	2.4552083757259
2.33251179432534	2.4551725056467
2.33598845587862	2.45513660930534
2.3394651174319	2.45510068697018
2.34294177898519	2.45506473864123
2.34641844053847	2.45502876419324
2.34989510209175	2.45499276381868
2.35337176364504	2.45495673755192
2.35684842519832	2.45492068519917
2.36032508675161	2.45488460680855
2.36380174830489	2.4548485024686
2.36727840985817	2.4548123720707
2.37075507141145	2.45477621559001
2.37423173296474	2.45474003318285
2.37770839451802	2.4547038247905
2.38118505607131	2.45466759032376
2.38466171762459	2.45463133000026
2.38813837917787	2.45459505650255
2.39161504073116	2.45455881456486
2.39509170228444	2.4545226042668
2.39856836383772	2.45448642888737
2.40204502539101	2.45445035517814
2.40552168694429	2.45441438320904
2.40899834849757	2.45437851308673
2.41247501005086	2.45434274474817
2.41595167160414	2.45430707820825
2.41942833315742	2.45427151365616
2.42290499471071	2.45423605103084
2.42638165626399	2.45420069030669
2.42985831781727	2.4541654316914
2.43333497937056	2.45413027517262
2.43681164092384	2.45409522070336
2.44028830247712	2.45406026840228
2.44376496403041	2.45402541835163
2.44724162558369	2.45399067052898
2.45071828713697	2.45395602498759
2.45419494869026	2.45392148184807
2.45767161024354	2.45388704104727
2.46114827179682	2.4538527025866
2.46462493335011	2.45381846662656
2.46810159490339	2.45378433306976
2.47157825645667	2.45375030191618
2.47505491800996	2.4537163733428
2.47853157956324	2.45368254736749
2.48200824111652	2.45364882398426
2.48548490266981	2.45361519999606
2.48896156422309	2.45358167175216
2.49243822577637	2.45354823921397
2.49591488732966	2.45351489601477
2.49939154888294	2.45348161828597
2.50286821043623	2.45344840597988
2.50634487198951	2.45341525909648
2.50982153354279	2.45338217776499
2.51329819509608	2.45334916198015
2.51677485664936	2.45331621174195
2.52025151820264	2.45328332717838
2.52372817975593	2.45325050827286
2.52720484130921	2.45321775502539
2.53068150286249	2.45318506752913
2.53415816441578	2.4531524458544
2.53763482596906	2.45311989000119
2.54111148752234	2.45308739999855
2.54458814907563	2.45305497592552
2.54806481062891	2.45302261777984
2.55154147218219	2.4529903255615
2.55501813373548	2.45295809935618
2.55849479528876	2.45292593915749
2.56197145684204	2.45289384496545
2.56544811839533	2.4528618168107
2.56892477994861	2.45282985470184
2.57240144150189	2.45279795863886
2.57587810305518	2.45276612866595
2.57935476460846	2.45273436485281
2.58283142616174	2.45270266719945
2.58630808771503	2.45267103570589
2.58978474926831	2.45263947043835
2.59326141082159	2.45260797139683
2.59673807237488	2.4525765474931
2.60021473392816	2.45254522823905
2.60369139548144	2.45251401363959
2.60716805703473	2.45248290625691
2.61064471858801	2.45245193108242
2.61412138014129	2.45242108817
2.61759804169458	2.45239037751966
2.62107470324786	2.45235979912705
2.62455136480115	2.45232935304763
2.62802802635443	2.45229903928141
2.63150468790771	2.45226885782039
2.634981349461	2.45223880876979
2.63845801101428	2.45220889212961
2.64193467256756	2.45217910789394
2.64541133412085	2.45214945619022
2.64888799567413	2.45211993701844
2.65236465722741	2.45209055036755
2.6558413187807	2.45206129633148
2.65931798033398	2.45203217493441
2.66279464188726	2.45200318616442
2.66627130344055	2.45197433009195
2.66974796499383	2.45194560677862
2.67322462654711	2.45191701621013
2.6767012881004	2.45188855842877
2.68017794965368	2.45186023356998
2.68365461120696	2.45183204162238
2.68713127276025	2.45180398254901
2.69060793431353	2.45177605647769
2.69408459586681	2.45174826340622
2.6975612574201	2.45172060327952
2.70103791897338	2.4516930924274
2.70451458052666	2.45166573217741
2.70799124207995	2.45163852252626
2.71146790363323	2.45161149021169
2.71494456518651	2.45158464617871
2.7184212267398	2.45155799040168
2.72189788829308	2.45153152298583
2.72537454984636	2.45150524404454
2.72885121139965	2.45147915355607
2.73232787295293	2.4514532515629
2.73580453450621	2.45142753819721
2.7392811960595	2.45140201343434
2.74275785761278	2.45137667726984
2.74623451916606	2.45135152988692
2.74971118071935	2.45132657126448
2.75318784227263	2.45130180137443
2.75666450382591	2.45127722033218
2.7601411653792	2.45125282813891
2.76361782693248	2.45122862476075
2.76709448848577	2.45120461033152
2.77057115003905	2.45118078490714
2.77404781159233	2.451157148448
2.77752447314562	2.4511337010353
2.7810011346989	2.45111044275727
2.78447779625218	2.45108737357628
2.78795445780547	2.45106449353918
2.79143111935875	2.45104180277212
2.79490778091203	2.45101930125949
2.79838444246532	2.45099698901662
2.8018611040186	2.45097486624164
2.80533776557188	2.45095276069975
2.80881442712517	2.45093064449646
2.81229108867845	2.45090851778443
2.81576775023173	2.45088632053909
2.81924441178502	2.45086403285318
2.8227210733383	2.45084165484611
2.82619773489158	2.45081918645272
2.82967439644487	2.45079662760658
2.83315105799815	2.45077397840767
2.83662771955143	2.45075123887739
2.84010438110472	2.45072840894664
2.843581042658	2.45070548865244
2.84705770421128	2.45068247799734
2.85053436576457	2.45065937687525
2.85401102731785	2.45063618530255
2.85748768887113	2.45061290335966
2.86096435042442	2.45058953097129
2.8644410119777	2.45056606813743
2.86791767353098	2.45054251496666
2.87139433508427	2.45051887140952
2.87487099663755	2.450495137466
2.87834765819084	2.45047131330038
2.88182431974412	2.45044739876247
2.8853009812974	2.45042339385229
2.88877764285069	2.45039929867519
2.89225430440397	2.4503751131651
2.89573096595725	2.450350837322
2.89920762751054	2.45032647120461
2.90268428906382	2.4503020147641
2.9061609506171	2.45027746798891
2.90963761217039	2.45025281820306
2.91311427372367	2.45022802047142
2.91659093527695	2.45020307475138
2.92006759683024	2.45017797780096
2.92354425838352	2.45015266280018
2.9270209199368	2.45012712972368
2.93049758149009	2.45010137857146
2.93397424304337	2.4500754093114
2.93745090459665	2.45004922189781
2.94092756614994	2.45002281633068
2.94440422770322	2.44999619263051
2.9478808892565	2.44996935078854
2.95135755080979	2.44994229080475
2.95483421236307	2.44991501264937
2.95831087391635	2.44988751626596
2.96178753546964	2.44985980165452
2.96526419702292	2.44983186874751
2.9687408585762	2.44980371742235
2.97221752012949	2.44977534767904
2.97569418168277	2.44974675948336
2.97917084323605	2.44971795276065
2.98264750478934	2.4496889275109
2.98612416634262	2.44965968372484
2.9896008278959	2.44963022143818
2.99307748944919	2.44960054065092
2.99655415100247	2.44957064134715
3.00003081255575	2.44954052341778
3.00350747410904	2.44951018686878
3.00698413566232	2.44947963059363
3.01046079721561	2.44944872394252
3.01393745876889	2.44941746695402
3.01741412032217	2.44938585962814
3.02089078187546	2.44935387988757
3.02436744342874	2.44932152595897
3.02784410498202	2.44928879784235
3.03132076653531	2.44925569541473
3.03479742808859	2.44922221866359
3.03827408964187	2.44918836758895
3.04175075119516	2.44915414210201
3.04522741274844	2.44911954225181
3.04870407430172	2.44908456803837
3.05218073585501	2.44904921936248
3.05565739740829	2.44901349623209
3.05913405896157	2.4489773986472
3.06261072051486	2.44894092649815
3.06608738206814	2.44890407975908
3.06956404362142	2.44886685843226
3.07304070517471	2.44882926236655
3.07651736672799	2.44879129149136
3.07999402828127	2.44875294582368
3.08347068983456	2.44871422523484
3.08694735138784	2.44867512963805
3.09042401294112	2.44863565907333
3.09390067449441	2.44859581347358
3.09737733604769	2.44855559277036
3.10085399760097	2.44851499701001
3.10433065915426	2.44847402614708
3.10780732070754	2.44843268009961
3.11128398226082	2.44839095891822
3.11476064381411	2.44834886256328
3.11823730536739	2.44830638197787
3.12171396692067	2.44826348779231
3.12519062847396	2.44822017996878
3.12866729002724	2.44817645571631
3.13214395158053	2.44813229018955
3.13562061313381	2.44808768337345
3.13909727468709	2.4480426350705
3.14257393624038	2.44799714534276
3.14605059779366	2.44795121419287
3.14952725934694	2.44790484138121
3.15300392090023	2.44785802695782
3.15648058245351	2.44781077093367
3.15995724400679	2.4477630732374
3.16343390556008	2.44771493387477
3.16691056711336	2.44766635285077
3.17038722866664	2.4476173300523
3.17386389021993	2.44756786547274
3.17734055177321	2.44751795912096
3.18081721332649	2.44746761082718
3.18429387487978	2.44741682056026
3.18777053643306	2.44736558833647
3.19124719798634	2.44731391389971
3.19472385953963	2.44726179717052
3.19820052109291	2.44720923818342
3.20167718264619	2.44715623688694
3.20515384419948	2.44710279326696
3.20863050575276	2.44704890738159
3.21210716730604	2.44699466032232
3.21558382885933	2.44694010500374
3.21906049041261	2.44688524148094
3.22253715196589	2.44683007122408
3.22601381351918	2.44677459547417
3.22949047507246	2.44671881423448
3.23296713662574	2.44666272745683
3.23644379817903	2.44660633508881
3.23992045973231	2.44654963715607
3.24339712128559	2.44649263356356
3.24687378283888	2.44643532417065
3.25035044439216	2.44637770899906
3.25382710594544	2.44631978804494
3.25730376749873	2.4462615612824
3.26078042905201	2.44620302873608
3.2642570906053	2.4461441904203
3.26773375215858	2.4460850463212
3.27121041371186	2.44602559645989
3.27468707526515	2.44596584077055
3.27816373681843	2.44590577896244
3.28164039837171	2.44584541105093
3.285117059925	2.44578473704685
3.28859372147828	2.44572375685118
3.29207038303156	2.44566247047361
3.29554704458485	2.44560087794287
3.29902370613813	2.44553897918886
3.30250036769141	2.44547677421499
3.3059770292447	2.44541426305237
3.30945369079798	2.44535144562658
3.31293035235126	2.44528832193762
3.31640701390455	2.44522489199496
3.31988367545783	2.4451611555819
3.32336033701111	2.44509711269846
3.3268369985644	2.44503293557941
3.33031366011768	2.44496865211927
3.33379032167096	2.44490426231805
3.33726698322425	2.44483982622125
3.34074364477753	2.44477536364248
3.34422030633081	2.44471087457411
3.3476969678841	2.44464635913567
3.35117362943738	2.44458181721575
3.35465029099066	2.44451724878885
3.35812695254395	2.44445265393476
3.36160361409723	2.44438803263854
3.36508027565051	2.44432338488242
3.3685569372038	2.44425871074659
3.37203359875708	2.4441940103532
3.37551026031036	2.44412928370684
3.37898692186365	2.44406453084405
3.38246358341693	2.44399975169184
3.38594024497021	2.4439349461951
3.3894169065235	2.44387011437051
3.39289356807678	2.4438052560668
3.39637022963006	2.44374037118675
3.39984689118335	2.44367545975989
3.40332355273663	2.44361052829191
3.40680021428992	2.44354558034896
3.4102768758432	2.44348061593427
3.41375353739648	2.44341568273324
3.41723019894977	2.44335081310583
3.42070686050305	2.44328600705202
3.42418352205633	2.44322126465963
3.42766018360962	2.44315658589937
3.4311368451629	2.44309197077124
3.43461350671618	2.44302741938162
3.43809016826947	2.44296293168181
3.44156682982275	2.44289850767181
3.44504349137603	2.442834147414
3.44852015292932	2.44276985092682
3.4519968144826	2.44270561821029
3.45547347603588	2.44264144930705
3.45895013758917	2.44257734420146
3.46242679914245	2.44251330289354
3.46590346069573	2.44244932538828
3.46938012224902	2.44238541166394
3.4728567838023	2.44232156172054
3.47633344535558	2.4422577756323
3.47981010690887	2.44219405348409
3.48328676846215	2.44213039527591
3.48676343001543	2.44206680106488
3.49024009156872	2.44200327094386
3.493716753122	2.44193980491287
3.49719341467528	2.44187640300163
3.50067007622857	2.44181306529291
3.50414673778185	2.4417497917867
3.50762339933513	2.44168658248606
3.51110006088842	2.44162343741887
3.5145767224417	2.44156035658514
3.51805338399498	2.44149733997581
3.52153004554827	2.44143438764612
3.52500670710155	2.44137149959605
3.52848336865484	2.44130867692465
3.53196003020812	2.44124605034482
3.5354366917614	2.44118361985658
3.53891335331469	2.44112138544975
3.54239001486797	2.44105936919777
3.54586667642125	2.44099757292166
3.54934333797454	2.44093599661062
3.55281999952782	2.44087464029937
3.5562966610811	2.44081350401288
3.55977332263439	2.44075258774163
3.56324998418767	2.4406918914744
3.56672664574095	2.44063141524907
3.57020330729424	2.440571159064
3.57367996884752	2.44051112298229
3.5771566304008	2.44045130705468
3.58063329195409	2.44039171128062
3.58410995350737	2.44033233569413
3.58758661506065	2.44027318036954
3.59106327661394	2.44021424530685
3.59453993816722	2.44015553056709
3.5980165997205	2.44009703628959
3.60149326127379	2.44003876247437
3.60496992282707	2.43998065766053
3.60844658438035	2.43992271924696
3.61192324593364	2.43986494723367
3.61539990748692	2.43980718583552
3.6188765690402	2.43974942193605
3.62235323059349	2.43969165553526
3.62582989214677	2.43963388662997
3.62930655370005	2.43957611532665
3.63278321525334	2.43951834162531
3.63625987680662	2.4394605655428
3.6397365383599	2.43940278722087
3.64321319991319	2.43934500665953
3.64668986146647	2.43928722375741
3.65016652301976	2.43922943871767
3.65364318457304	2.43917165154032
3.65711984612632	2.43911386201385
3.66059650767961	2.43905607028611
3.66407316923289	2.4389982763571
3.66754983078617	2.43894048007289
3.67102649233946	2.43888268163393
3.67450315389274	2.43882488104022
3.67797981544602	2.43876707818495
3.68145647699931	2.43870927310859
3.68493313855259	2.43865146581629
3.68840980010587	2.43859365626712
3.69188646165916	2.43853584456087
3.69536312321244	2.43847803071521
3.69883978476572	2.43842021464962
3.70231644631901	2.4383623965047
3.70579310787229	2.43830457632349
3.70926976942557	2.43824675406729
3.71274643097886	2.43818892997668
3.71622309253214	2.43813110414539
3.71969975408542	2.43807327645856
3.72317641563871	2.43801544691704
3.72665307719199	2.43795761554638
3.73012973874527	2.43789978215925
3.73360640029856	2.43784186557419
3.73708306185184	2.43778381287881
3.74055972340512	2.43772562394533
3.74403638495841	2.43766729723725
3.74751304651169	2.43760883151359
3.75098970806497	2.43755022672141
3.75446636961826	2.43749148287972
3.75794303117154	2.43743260004093
3.76141969272482	2.43737357827594
3.76489635427811	2.43731441772875
3.76837301583139	2.43725511854003
3.77184967738468	2.43719568054047
3.77532633893796	2.43713610363682
3.77880300049124	2.43707638785497
3.78227966204453	2.43701653312896
3.78575632359781	2.43695653942014
3.78923298515109	2.43689640674236
3.79270964670438	2.43683613503138
3.79618630825766	2.436775724335
3.79966296981094	2.43671517494399
3.80313963136423	2.43665446340151
3.80661629291751	2.43659357196832
3.81009295447079	2.43653250074345
3.81356961602408	2.43647121153521
3.81704627757736	2.43640967387342
3.82052293913064	2.43634788782817
3.82399960068393	2.43628585334434
3.82747626223721	2.43622357038222
3.83095292379049	2.4361610390162
3.83442958534378	2.43609825908437
3.83790624689706	2.43603523045047
3.84138290845034	2.43597195333164
3.84485957000363	2.43590842762176
3.84833623155691	2.4358446532235
3.85181289311019	2.43578063013687
3.85528955466348	2.43571635830974
3.85876621621676	2.43565183769251
3.86224287777004	2.43558706837883
3.86571953932333	2.43552205023989
3.86919620087661	2.43545678314108
3.87267286242989	2.43539126726022
3.87614952398318	2.4353255025891
3.87962618553646	2.43525948909339
3.88310284708974	2.43519322685718
3.88657950864303	2.4351267158486
3.89005617019631	2.43505995601569
3.89353283174959	2.4349929473424
3.89700949330288	2.43492568962803
3.90048615485616	2.43485818266144
3.90396281640944	2.43479042659096
3.90743947796273	2.43472242143902
3.91091613951601	2.4346541671698
3.9143928010693	2.4345856639923
3.91786946262258	2.43451691203589
3.92134612417586	2.43444791133655
3.92482278572915	2.43437865560167
3.92829944728243	2.43430914117008
3.93177610883571	2.43423936793338
3.935252770389	2.43416928835264
3.93872943194228	2.43409887006784
3.94220609349556	2.43402811307893
3.94568275504885	2.43395701743615
3.94915941660213	2.43388558307117
3.95263607815541	2.43381380985548
3.9561127397087	2.43374169788361
3.95958940126198	2.43366924721572
3.96306606281526	2.43359645781472
3.96654272436855	2.4335233296867
3.97001938592183	2.43344986282318
3.97349604747511	2.43337605720567
3.9769727090284	2.43330191288672
3.98044937058168	2.43322742982917
3.98392603213496	2.43315260790249
3.98740269368825	2.43307744714228
3.99087935524153	2.43300194742038
3.99435601679481	2.43292610851197
3.9978326783481	2.43284993042706
4.00130933990138	2.43277341674768
4.00478600145466	2.43269657180997
4.00826266300795	2.43261939563755
4.01173932456123	2.43254189169026
4.01521598611451	2.43246406410274
4.0186926476678	2.43238591289584
4.02216930922108	2.43230743805081
4.02564597077436	2.43222863947856
4.02912263232765	2.43214951718966
4.03259929388093	2.43207007118915
4.03607595543421	2.43199030144266
4.0395526169875	2.43191020797514
4.04302927854078	2.43182979082562
4.04650594009406	2.43174904992386
4.04998260164735	2.43166798527733
4.05345926320063	2.43158659690933
4.05693592475392	2.43150488480381
4.0604125863072	2.43142284897094
4.06388924786048	2.43134048944734
4.06736590941377	2.43125780619932
4.07084257096705	2.43117479923768
4.07431923252033	2.43109146852071
4.07779589407362	2.43100781389066
4.0812725556269	2.43092383535705
4.08474921718018	2.43083953294101
4.08822587873347	2.43075490652109
4.09170254028675	2.43066995609895
4.09517920184003	2.43058468162321
4.09865586339332	2.43049908299122
4.1021325249466	2.43041316020353
4.10560918649988	2.4303269132562
4.10908584805317	2.43024034206516
4.11256250960645	2.4301534466304
4.11603917115973	2.43006622701071
4.11951583271302	2.42997868317608
4.1229924942663	2.42989081512651
4.12646915581958	2.42980267440302
4.12994581737287	2.42971426372306
4.13342247892615	2.42962558308662
4.13689914047943	2.42953678838199
4.14037580203272	2.42944789287779
4.143852463586	2.42935889657401
4.14732912513928	2.42926979943448
4.15080578669257	2.42918060138643
4.15428244824585	2.42909130242986
4.15775910979913	2.42900190243014
4.16123577135242	2.42891240125036
4.1647124329057	2.42882279889054
4.16818909445898	2.42873309545548
4.17166575601227	2.42864329094139
4.17514241756555	2.42855338534829
4.17861907911884	2.42846337888633
4.18209574067212	2.42837327159179
4.1855724022254	2.42828306346467
4.18904906377869	2.42819275456718
4.19252572533197	2.42810234486675
4.19600238688525	2.42801183436336
4.19947904843854	2.42792119568672
4.20295570999182	2.42783040843364
4.2064323715451	2.42773947260412
4.20990903309839	2.42764837237026
4.21338569465167	2.42755709655349
4.21686235620495	2.42746564515381
4.22033901775824	2.42737401829685
4.22381567931152	2.42728221604185
4.2272923408648	2.42719023838883
4.23076900241809	2.42709808526166
4.23424566397137	2.42700575660344
4.23772232552465	2.42691325241418
4.24119898707794	2.42682057257299
4.24467564863122	2.42672771699038
4.2481523101845	2.42663468566636
4.25162897173779	2.42654147869125
4.25510563329107	2.42644809610116
4.25858229484435	2.4263545378961
4.26205895639764	2.42626080430306
4.26553561795092	2.42616689543967
4.2690122795042	2.4260728113059
4.27248894105749	2.4259785517521
4.27596560261077	2.4258841167101
4.27944226416405	2.4257895061799
4.28291892571734	2.42569472016852
4.28639558727062	2.42559975866849
4.2898722488239	2.42550462167981
4.29334891037719	2.42540930921228
4.29682557193047	2.42531382130808
4.30030223348376	2.4252181579672
4.30377889503704	2.42512231917356
4.30725555659032	2.42502630494082
4.31073221814361	2.42493011526897
4.31420887969689	2.42483375008232
4.31768554125017	2.42473720937867
4.32116220280346	2.42464049315803
4.32463886435674	2.42454362473357
4.32811552591002	2.42444662182277
4.33159218746331	2.42434948442562
4.33506884901659	2.42425225067488
4.33854551056987	2.42415495103515
4.34202217212316	2.42405758550642
4.34549883367644	2.42396015402308
4.34897549522972	2.4238626566015
4.35245215678301	2.42376509324166
4.35592881833629	2.42366746398149
4.35940547988957	2.42356976893654
4.36288214144286	2.42347200810683
4.36635880299614	2.42337418124832
4.36983546454942	2.42327628839316
4.37331212610271	2.42317832954134
4.37678878765599	2.42308030481001
4.38026544920927	2.42298221425883
4.38374211076256	2.4228840578878
4.38721877231584	2.4227858359345
4.39069543386912	2.42268754854623
4.39417209542241	2.42258919572298
4.39764875697569	2.42249083265677
4.40112541852897	2.42239246479727
4.40460208008226	2.42229409214449
4.40807874163554	2.42219573148376
4.41155540318882	2.42209738405368
4.41503206474211	2.42199904985426
4.41850872629539	2.42190072895284
4.42198538784868	2.42180242155484
4.42546204940196	2.42170412766025
4.42893871095524	2.42160584723553
4.43241537250853	2.42150758031525
4.43589203406181	2.42140932689856
4.43936869561509	2.42131108681968
4.44284535716838	2.42121286004265
4.44632201872166	2.42111464656426
4.44979868027494	2.42101644638167
4.45327534182823	2.42091825960325
4.45675200338151	2.42082008621355
4.46022866493479	2.4207219259589
4.46370532648808	2.42062377883937
4.46718198804136	2.42052564484922
4.47065864959464	2.42042752403551
4.47413531114793	2.42032941652678
4.47761197270121	2.42023132231924
4.48108863425449	2.42013324141404
4.48456529580778	2.42003517384824
4.48804195736106	2.41993711960776
4.49151861891434	2.41983907862103
4.49499528046763	2.41974105090653
4.49847194202091	2.41964303646421
4.50194860357419	2.41954503540141
4.50542526512748	2.41944704784866
4.50890192668076	2.41934907374013
4.51237858823404	2.41925111298911
4.51585524978733	2.41915316582043
4.51933191134061	2.41905523224151
4.52280857289389	2.41895730871446
4.52628523444718	2.41885939090313
4.52976189600046	2.41876147880755
4.53323855755374	2.41866356902008
4.53671521910703	2.41856565740606
4.54019188066031	2.41846774391766
4.54366854221359	2.41836982850805
4.54714520376688	2.4182719112663
4.55062186532016	2.41817399214992
4.55409852687345	2.41807607109495
4.55757518842673	2.41797814813576
4.56105184998001	2.41788022327226
4.5645285115333	2.41778229656358
4.56800517308658	2.41768436807998
4.57148183463986	2.41758643769458
4.57495849619315	2.41748850521056
4.57843515774643	2.41739057064399
4.58191181929971	2.41729263400837
4.585388480853	2.41719469535246
4.58886514240628	2.41709675470996
4.59234180395956	2.41699881037481
4.59581846551285	2.41690086032195
4.59929512706613	2.41680290470913
4.60277178861941	2.41670494321686
4.6062484501727	2.41660697559865
4.60972511172598	2.41650900197595
4.61320177327926	2.41641102230032
4.61667843483255	2.41631303661908
4.62015509638583	2.41621504503486
4.62363175793911	2.41611704747771
4.6271084194924	2.41601904396793
4.63058508104568	2.41592103458962
4.63406174259896	2.41582301932709
4.63753840415225	2.41572499820015
4.64101506570553	2.41562697124085
4.64449172725881	2.41552893847433
4.6479683888121	2.41543089996509
4.65144505036538	2.41533285576123
4.65492171191866	2.41523480591139
4.65839837347195	2.41513675040618
4.66187503502523	2.41503868921114
4.66535169657851	2.41494062219211
4.6688283581318	2.41484254937107
4.67230501968508	2.41474447082644
4.67578168123837	2.41464638658744
4.67925834279165	2.41454829682304
4.68273500434493	2.41445020167353
4.68621166589821	2.41435210101629
4.6896883274515	2.41425399484525
4.69316498900478	2.41415588318978
4.69664165055806	2.41405776584033
4.70011831211135	2.41395964275698
4.70359497366463	2.41386151395312
4.70707163521792	2.41376337946234
4.7105482967712	2.41366523938368
4.71402495832448	2.41356709378895
4.71750161987777	2.41346894259609
4.72097828143105	2.41337081326919
4.72445494298433	2.41327272624234
4.72793160453762	2.41317468142965
4.7314082660909	2.41307669469047
4.73488492764418	2.41297877721666
4.73836158919747	2.4128809288225
4.74183825075075	2.41278314945083
4.74531491230403	2.41268543907157
4.74879157385732	2.41258779782489
4.7522682354106	2.41249022582871
4.75574489696388	2.41239272315098
4.75922155851717	2.41229528953053
4.76269822007045	2.41219792520311
4.76617488162373	2.41210063028979
4.76965154317702	2.4120034044745
4.7731282047303	2.41190624785422
4.77660486628358	2.41180915975065
4.78008152783687	2.41171213344378
4.78355818939015	2.4116151688344
4.78703485094344	2.41151823782643
4.79051151249672	2.41142116824207
4.79398817405	2.41132396028394
4.79746483560328	2.41122661404978
4.80094149715657	2.41112912954003
4.80441815870985	2.41103150667676
4.80789482026313	2.41093374540503
4.81137148181642	2.41083584565471
4.8148481433697	2.41073780758528
4.81832480492299	2.41063963115374
4.82180146647627	2.41054131605989
4.82527812802955	2.41044286238575
4.82875478958284	2.41034427009183
4.83223145113612	2.41024553902079
4.8357081126894	2.41014666931257
4.83918477424269	2.41004766103156
4.84266143579597	2.40994851420721
4.84613809734925	2.40984922898319
4.84961475890254	2.40974980529579
4.85309142045582	2.40965024298097
4.8565680820091	2.40955054209768
4.86004474356239	2.40945070266237
4.86352140511567	2.40935072467502
4.86699806666895	2.40925060825638
4.87047472822224	2.40915035330308
4.87395138977552	2.40904995967557
4.8774280513288	2.40894942749784
4.88090471288209	2.4088487568211
4.88438137443537	2.40874794766655
4.88785803598865	2.40864700038435
4.89133469754194	2.40854591496065
4.89481135909522	2.40844469133836
4.8982880206485	2.40834332945245
4.90176468220179	2.40824182926444
4.90524134375507	2.40814019075743
4.90871800530835	2.40803841383024
4.91219466686164	2.40793649847051
4.91567132841492	2.40783444467836
4.9191479899682	2.40773219729553
4.92262465152149	2.4076297508742
4.92610131307477	2.40752710540179
4.92957797462805	2.40742424414254
4.93305463618134	2.40732116573526
4.93653129773462	2.40721787012692
4.9400079592879	2.4071143574463
4.94348462084119	2.40701062743888
4.94696128239447	2.40690668004549
4.95043794394775	2.40680251533234
4.95391460550104	2.40669813302451
4.95739126705432	2.40659353307918
4.96086792860761	2.40648871562998
4.96434459016089	2.40638368084368
4.96782125171417	2.40627842873933
4.97129791326746	2.40617295941479
4.97477457482074	2.40606723930628
4.97825123637402	2.40596126712238
4.98172789792731	2.40585504096331
4.98520455948059	2.40574839112194
4.98868122103387	2.40564131760401
4.99215788258716	2.40553382046822
4.99563454414044	2.40542589966329
4.99911120569372	2.40531755519301
5.00258786724701	2.40520878704291
5.00606452880029	2.40509959486082
5.00954119035357	2.4049899786608
5.01301785190686	2.40487993853929
5.01649451346014	2.40476947454493
5.01997117501342	2.40465858667777
5.02344783656671	2.40454727490188
5.02692449811999	2.40443553908461
5.03040115967327	2.40432337929176
5.03387782122656	2.40421079579472
5.03735448277984	2.4040977885947
5.04083114433312	2.40398435768428
5.04430780588641	2.40387050307456
5.04778446743969	2.4037562248448
5.05126112899297	2.40364152299498
5.05473779054626	2.40352639733743
5.05821445209954	2.40341084754917
5.06169111365282	2.40329487367804
5.06516777520611	2.40317847562956
5.06864443675939	2.40306165310648
5.07212109831268	2.40294440615128
5.07559775986596	2.40282673491119
5.07907442141924	2.40270863944677
5.08255108297253	2.40259011975813
5.08602774452581	2.40247117581654
5.08950440607909	2.4023518075961
5.09298106763238	2.40223201522367
5.09645772918566	2.4021117986456
5.09993439073894	2.40199115767131
5.10341105229223	2.40187009228729
5.10688771384551	2.40174860240202
5.11036437539879	2.40162668797431
5.11384103695208	2.40150435071023
5.11731769850536	2.40138159273522
5.12079436005864	2.40125841403219
5.12427102161193	2.40113481492065
5.12774768316521	2.40101079562944
5.13122434471849	2.40088635611563
5.13470100627178	2.40076149642765
5.13817766782506	2.40063621665977
5.14165432937834	2.40051051682361
5.14513099093163	2.40038439698913
5.14860765248491	2.400257856923
5.15208431403819	2.40013089657699
5.15556097559148	2.40000351596677
5.15903763714476	2.39987571515739
5.16251429869804	2.39974749415381
5.16599096025133	2.3996188529309
5.16946762180461	2.39948984185633
5.17294428335789	2.39936046239236
5.17642094491118	2.39923071799608
5.17989760646446	2.39910072656296
5.18337426801774	2.39897048809299
5.18685092957103	2.39884000270007
5.19032759112431	2.3987092702328
5.19380425267759	2.39857829069116
5.19728091423088	2.398447064012
5.20075757578416	2.39831558998279
5.20423423733745	2.39818386860351
5.20771089889073	2.39805189998788
5.21118756044401	2.3979196841415
5.2146642219973	2.39778722106437
5.21814088355058	2.39765451095462
5.22161754510386	2.39752155383661
5.22509420665715	2.39738834971033
5.22857086821043	2.39725489849742
5.23204752976371	2.39712120009652
5.235524191317	2.39698725450763
5.23900085287028	2.39685306185091
5.24247751442356	2.39671862220114
5.24595417597685	2.39658393555833
5.24943083753013	2.39644900192605
5.25290749908341	2.39631382120952
5.2563841606367	2.39617839340875
5.25986082218998	2.39604271861558
5.26333748374326	2.39590679674871
5.26681414529655	2.39577062780814
5.27029080684983	2.39563421168296
5.27376746840311	2.3954975483928
5.2772441299564	2.39536063794215
5.28072079150968	2.3952234804162
5.28419745306296	2.39508607570835
5.28767411461625	2.39494842383762
5.29115077616953	2.39481052515554
5.29462743772281	2.39467237967849
5.2981040992761	2.39453398813861
5.30158076082938	2.39439535708082
5.30505742238266	2.39425648644541
5.30853408393595	2.39411740427715
5.31201074548923	2.39397828244737
5.31548740704251	2.39383912088321
5.3189640685958	2.39369991958457
5.32244073014908	2.39356067867961
5.32591739170237	2.39342139818732
5.32939405325565	2.39328207812791
5.33287071480893	2.39314271875516
5.33634737636222	2.39300332008197
5.3398240379155	2.39286388221703
5.34330069946878	2.39272440527443
5.34677736102207	2.39258488925358
5.35025402257535	2.39244533421088
5.35373068412863	2.39230574008223
5.35720734568192	2.39216610686762
5.3606840072352	2.39202645411545
5.36416066878848	2.39188692044014
5.36763733034177	2.39174750584168
5.37111399189505	2.39160824952669
5.37459065344833	2.39146932074745
5.37806731500162	2.39133071950397
5.3815439765549	2.39119244579649
5.38502063810818	2.39105449962568
5.38849729966147	2.39091688099156
5.39197396121475	2.39077959005436
5.39545062276803	2.39064262701168
5.39892728432132	2.39050599186353
5.4024039458746	2.39036968454336
5.40588060742788	2.3902337049616
5.40935726898117	2.39009805311826
5.41283393053445	2.38996272903028
5.41631059208773	2.38982773267782
5.41978725364102	2.38969306406089
5.4232639151943	2.38955872319399
5.42674057674758	2.3894247100808
5.43021723830087	2.38929102472132
5.43369389985415	2.38915766708349
5.43717056140744	2.38902463714401
5.44064722296072	2.38889193490288
5.444123884514	2.3887595602488
5.44760054606729	2.38862751311507
5.45107720762057	2.3884957935017
5.45455386917385	2.38836440154386
5.45803053072714	2.38823333727858
5.46150719228042	2.38810260070588
5.4649838538337	2.38797219204305
5.46846051538699	2.38784211133714
5.47193717694027	2.38771235858815
5.47541383849355	2.38758293393042
5.47889050004684	2.38745383738221
5.48236716160012	2.3873250689435
5.4858438231534	2.38719662855114
5.48932048470669	2.38706851619865
5.49279714625997	2.38694073188603
5.49627380781325	2.38681330904019
5.49975046936654	2.38668624896604
5.50322713091982	2.38655955381709
5.5067037924731	2.38643339330127
5.51018045402639	2.38630776741858
5.51365711557967	2.38618267615166
5.51713377713295	2.3860581194053
5.52061043868624	2.38593409717949
5.52408710023952	2.38581060952976
5.5275637617928	2.38568765685417
5.53104042334609	2.3855652391527
5.53451708489937	2.38544335641622
5.53799374645265	2.38532200859698
5.54147040800594	2.38520119569498
5.54494706955922	2.38508091770916
5.5484237311125	2.38496117469819
5.55190039266579	2.38484196666205
5.55537705421907	2.38472324131513
5.55885371577235	2.38460492177653
5.56233037732564	2.38448700804625
5.56580703887892	2.38436945258493
5.5692837004322	2.38425220291942
5.57276036198549	2.38413525904973
5.57623702353877	2.38401862111188
5.57971368509206	2.38390228938606
5.58319034664534	2.38378626387226
5.58666700819862	2.38367054485267
5.5901436697519	2.38355513266604
5.59362033130519	2.38344002731238
5.59709699285847	2.38332522861636
5.60057365441175	2.38321073646286
5.60405031596504	2.38309655085186
5.60752697751832	2.38298267164742
5.61100363907161	2.3828690988236
5.61448030062489	2.38275583238039
5.61795696217817	2.38264287287557
5.62143362373146	2.38253022055838
5.62491028528474	2.38241787542881
5.62838694683802	2.38230583740055
5.63186360839131	2.38219410649818
5.63534026994459	2.38208268272171
5.63881693149787	2.38197156601681
5.64229359305116	2.3818607563984
5.64577025460444	2.38175025385767
5.64924691615772	2.38164005835409
5.65272357771101	2.3815301699306
5.65620023926429	2.38142058856537
5.65967690081757	2.38131131405685
5.66315356237086	2.38120234639341
5.66663022392414	2.38109368558046
5.67010688547742	2.38098533193243
5.67358354703071	2.38087728549757
5.67706020858399	2.3807695463056
5.68053687013727	2.38066211438234
5.68401353169056	2.38055498972283
5.68749019324384	2.38044817225206
5.69096685479713	2.38034161144508
5.69444351635041	2.38023530583962
5.69792017790369	2.38012925197575
5.70139683945697	2.38002333199419
5.70487350101026	2.37991754589496
5.70835016256354	2.37981189369191
5.71182682411682	2.37970637559288
5.71530348567011	2.37960099159787
5.71878014722339	2.37949574159377
5.72225680877668	2.37939062567124
5.72573347032996	2.3792856438303
5.72921013188324	2.37918079609744
5.73268679343653	2.37907608251712
5.73616345498981	2.37897150308934
5.73964011654309	2.37886705763925
5.74311677809638	2.37876274612765
5.74659343964966	2.37865856855453
5.75007010120294	2.37855432528037
5.75354676275623	2.37844996665825
5.75702342430951	2.37834549268816
5.76050008586279	2.37824080762292
5.76397674741608	2.37813589812729
5.76745340896936	2.37803076420128
5.77093007052264	2.37792540644753
5.77440673207593	2.37781982499424
5.77788339362921	2.37771401983172
5.78136005518249	2.37760799076361
5.78483671673578	2.37750173788327
5.78831337828906	2.37739526117089
5.79179003984234	2.37728856043606
5.79526670139563	2.37718163565602
5.79874336294891	2.3770744867743
5.80222002450219	2.37696711372164
5.80569668605548	2.37685951660464
5.80917334760876	2.37675169534309
5.81265000916204	2.37664364967961
5.81612667071533	2.37653537959785
5.81960333226861	2.37642688505619
5.82307999382189	2.3763181661506
5.82655665537518	2.37620922294079
5.83003331692846	2.37610005534999
5.83350997848174	2.37599066358054
5.83698664003503	2.3758810477053
5.84046330158831	2.37577120781607
5.84393996314159	2.37566114387443
5.84741662469488	2.37555085586142
5.85089328624816	2.37544034377776
5.85436994780145	2.3753296074403
5.85784660935473	2.37521864683616
5.86132327090801	2.37510746180532
5.8647999324613	2.37499605245275
5.86827659401458	2.37488441877905
5.87175325556786	2.37477256070854
5.87522991712115	2.37466047843173
5.87870657867443	2.37454817194863
5.88218324022771	2.37443562144567
5.885659901781	2.37432268822586
5.88913656333428	2.3742093722892
5.89261322488756	2.37409563431835
5.89608988644085	2.37398130520221
5.89956654799413	2.37386638494077
5.90304320954741	2.37375087365382
5.9065198711007	2.37363477134221
5.90999653265398	2.37351807799764
5.91347319420726	2.37340079348136
5.91694985576055	2.37328291773533
5.92042651731383	2.37316445077795
5.92390317886711	2.37304539275481
5.9273798404204	2.37292574373426
5.93085650197368	2.37280550366015
5.93433316352696	2.37268467240943
5.93780982508025	2.37256325005903
5.94128648663353	2.37244126387007
5.94476314818681	2.37231877313083
5.9482398097401	2.37219577785455
5.95171647129338	2.3720722852015
5.95519313284666	2.37194830602858
5.95866979439995	2.37182384035896
5.96214645595323	2.37169888816886
5.96562311750651	2.37157344957644
5.9690997790598	2.371447524661
5.97257644061308	2.37132111330161
5.97605310216637	2.37119421544453
5.97952976371965	2.37106683110572
5.98300642527293	2.37093896025289
5.98648308682622	2.37081060291153
5.9899597483795	2.37068175909374
5.99343640993278	2.37055242876332
5.99691307148607	2.3704226120489
6.00038973303935	2.3702923089759
6.00386639459263	2.37016151936921
6.00734305614592	2.37003024308611
6.0108197176992	2.36989848011725
6.01429637925248	2.36976623036813
6.01777304080577	2.3696334939654
6.02124970235905	2.36950027091106
6.02472636391233	2.36936656099322
6.02820302546562	2.36923236420846
6.0316796870189	2.3690976805531
6.03515634857218	2.3689625100018
6.03863301012547	2.36882685270104
6.04210967167875	2.36869070864292
6.04558633323203	2.36855407777484
6.04906299478532	2.36841696005093
6.0525396563386	2.3682793554184
6.05601631789188	2.36814126371522
6.05949297944517	2.36800268494049
6.06296964099845	2.36786361905927
6.06644630255173	2.36772406603881
6.06992296410502	2.36758402595311
6.0733996256583	2.36744349871189
6.07687628721158	2.36730253647589
6.08035294876487	2.36716121612478
6.08382961031815	2.36701953768919
6.08730627187144	2.36687754870146
6.09078293342472	2.36673530155548
6.094259594978	2.36659279648431
6.09773625653129	2.36645003369749
6.10121291808457	2.36630701323782
6.10468957963785	2.36616373499705
6.10816624119114	2.3660201988578
6.11164290274442	2.36587640477858
6.1151195642977	2.36573235250927
6.11859622585099	2.36558804209588
6.12207288740427	2.36544347359297
6.12554954895755	2.36529864672134
6.12902621051084	2.36515356159957
6.13250287206412	2.36500821827951
6.1359795336174	2.36486268243009
6.13945619517069	2.36471695744341
6.14293285672397	2.36457104336701
6.14640951827725	2.36442494298896
6.14988617983054	2.36427865646752
6.15336284138382	2.3641321838453
6.1568395029371	2.36398552530177
6.16031616449039	2.36383868092953
6.16379282604367	2.36369165073102
6.16726948759695	2.36354443471615
6.17074614915024	2.36339703305202
6.17422281070352	2.36324944569218
6.1776994722568	2.36310167255249
6.18117613381009	2.36295371378732
6.18465279536337	2.3628055694373
6.18812945691665	2.3626572395593
6.19160611846994	2.36250872413148
6.19508278002322	2.36236002305542
6.1985594415765	2.36221113619646
6.20203610312979	2.36206206347525
6.20551276468307	2.36191280471594
6.20898942623635	2.36176335986297
6.21246608778964	2.36161372905766
6.21594274934292	2.3614639121641
6.2194194108962	2.36131390906798
6.22289607244949	2.36116371970648
6.22637273400277	2.36101334415747
6.22984939555606	2.36086278245236
6.23332605710934	2.36071203459762
6.23680271866262	2.36056110050744
6.24027938021591	2.36040998031347
6.24375604176919	2.360258674126
6.24723270332247	2.36010718204194
6.25070936487576	2.35995550404994
6.25418602642904	2.35980364013261
6.25766268798232	2.35965159004294
6.26113934953561	2.35949935396716
6.26461601108889	2.35934693192623
6.26809267264217	2.35919432356094
6.27156933419546	2.35904172855557
6.27504599574874	2.35888919666243
6.27852265730202	2.3587367279218
6.28199931885531	2.35858441804274
6.28547598040859	2.3584322802515
6.28895264196187	2.3582803144426
6.29242930351516	2.35812852009573
6.29590596506844	2.35797689716654
6.29938262662172	2.35782544563451
6.30285928817501	2.35767416578987
6.30633594972829	2.35752305763308
6.30981261128157	2.35737212118437
6.31328927283486	2.35722135660493
6.31676593438814	2.35707075442949
6.32024259594142	2.35692030815495
6.32371925749471	2.35677001802654
6.32719591904799	2.35661977595368
6.33067258060127	2.35646953219775
6.33414924215456	2.35631928698064
6.33762590370784	2.35616904016008
6.34110256526113	2.35601879173724
6.34457922681441	2.35586854179123
6.34805588836769	2.35571829048121
6.35153254992098	2.3555680379071
6.35500921147426	2.35541778417305
6.35848587302754	2.35526752927946
6.36196253458083	2.35511727313455
6.36543919613411	2.35496701562954
6.36891585768739	2.35481675647861
6.37239251924068	2.35466649568103
6.37586918079396	2.35451623319824
6.37934584234724	2.35436596882404
6.38282250390053	2.35421570271844
6.38629916545381	2.35406543500844
6.38977582700709	2.35391516583051
6.39325248856038	2.35376489527443
6.39672915011366	2.35361462335019
6.40020581166694	2.35346435001823
6.40368247322023	2.35331407552759
6.40715913477351	2.35316379971615
6.41063579632679	2.3530135223115
6.41411245788008	2.35286324353288
6.41758911943336	2.35271296333704
6.42106578098664	2.35256268166717
6.42454244253993	2.35241239840326
6.42801910409321	2.35226211350495
6.43149576564649	2.35211182695818
6.43497242719978	2.35196153887472
6.43844908875306	2.35181124903137
6.44192575030634	2.35166095732781
6.44540241185963	2.35151066366063
6.44887907341291	2.35136036777628
6.45235573496619	2.35121006967868
6.45583239651948	2.35105976955294
6.45930905807276	2.35090946728522
6.46278571962604	2.35075913560551
6.46626238117933	2.35060871523459
6.46973904273261	2.35045820599386
6.47321570428589	2.35030760072302
6.47669236583918	2.35015688861996
6.48016902739246	2.35000606984457
6.48364568894575	2.34985514442061
6.48712235049903	2.34970411238751
6.49059901205231	2.34955297379294
6.49407567360559	2.3494017287578
6.49755233515888	2.3492503773556
6.50102899671216	2.3490989195451
6.50450565826545	2.34894735535858
6.50798231981873	2.34879570371452
6.51145898137201	2.3486439904914
6.5149356429253	2.34849221572543
6.51841230447858	2.34834046061794
6.52188896603186	2.34818879964563
6.52536562758515	2.34803723298361
6.52884228913843	2.34788576055142
6.53231895069171	2.34773438227621
6.535795612245	2.34758309825247
6.53927227379828	2.3474319084597
6.54274893535156	2.34728081288607
6.54622559690485	2.34712981174341
6.54970225845813	2.34697890504077
6.55317892001141	2.34682809278321
6.5566555815647	2.34667737501684
6.56013224311798	2.34652675170276
6.56360890467126	2.34637622284563
6.56708556622455	2.34622578848242
6.57056222777783	2.34607544842528
6.57403888933111	2.34592520272699
6.5775155508844	2.34577505154392
6.58099221243768	2.34562499483883
6.58446887399097	2.34547503264665
6.58794553554425	2.34532516505039
6.59142219709753	2.34517539209485
6.59489885865082	2.34502571387029
6.5983755202041	2.34487613055307
6.60185218175738	2.34472664224952
6.60532884331066	2.34457724892899
6.60880550486395	2.34442795045798
6.61228216641723	2.34427874669825
6.61575882797052	2.34412963741674
6.6192354895238	2.34398062227331
6.62271215107708	2.34383170110687
6.62618881263037	2.34368287402566
6.62966547418365	2.34353414124331
6.63314213573693	2.34338550285426
6.63661879729022	2.34323695910863
6.6400954588435	2.34308851001376
6.64357212039678	2.34294015554539
6.64704878195007	2.34279189598272
6.65052544350335	2.34264373125254
6.65400210505663	2.34249566133176
6.65747876660992	2.34234762055143
6.6609554281632	2.34219960485572
6.66443208971648	2.34205161411513
6.66790875126977	2.34190364554191
6.67138541282305	2.34175569914288
6.67486207437633	2.34160777489204
6.67833873592962	2.34145987265594
6.6818153974829	2.34131199269739
6.68529205903618	2.3411641350161
6.68876872058947	2.34101629954993
6.69224538214275	2.3408684861178
6.69572204369603	2.34072069476619
6.69919870524932	2.34057295398113
6.7026753668026	2.34042531507346
6.70615202835588	2.34027777800255
6.70962868990917	2.34013040881815
6.71310535146245	2.33998328510152
6.71658201301573	2.33983640695108
6.72005867456902	2.339689774454
6.7235353361223	2.33954338759662
6.72701199767559	2.33939724655479
6.73048865922887	2.3392513515397
6.73396532078215	2.33910570259098
6.73744198233544	2.33896029984454
6.74091864388872	2.3388151432572
6.744395305442	2.33867023279658
6.74787196699529	2.3385255683848
6.75134862854857	2.33838114983608
6.75482529010185	2.33823697712862
6.75830195165514	2.33809305034822
6.76177861320842	2.33794936947942
6.7652552747617	2.33780593452179
6.76873193631499	2.33766274537557
6.77220859786827	2.3375198020064
6.77568525942155	2.33737710442209
6.77916192097484	2.33723465284079
6.78263858252812	2.33709244714682
6.7861152440814	2.33695048739042
6.78959190563469	2.33680877393285
6.79306856718797	2.33666730677871
6.79654522874125	2.33652608591688
6.80002189029454	2.336385111357
6.80349855184782	2.33624438316966
6.8069752134011	2.33610390140211
6.81045187495439	2.33596366608471
6.81392853650767	2.33582367714833
6.81740519806095	2.33568393461337
6.82088185961424	2.33554443839528
6.82435852116752	2.3354051884261
6.8278351827208	2.3352661847054
6.83131184427409	2.33512742726547
6.83478850582737	2.33498891611803
6.83826516738065	2.33485066072836
6.84174182893394	2.33471266785376
6.84521849048722	2.33457493753075
6.8486951520405	2.33443757784989
6.85217181359379	2.33430063842097
6.85564847514707	2.33416411923329
6.85912513670035	2.33402802042275
6.86260179825364	2.33389234192903
6.86607845980692	2.33375708375211
6.86955512136021	2.33362224572127
6.87303178291349	2.33348782775588
6.87650844446677	2.33335382985594
6.87998510602006	2.33322025205436
6.88346176757334	2.33308709443833
6.88693842912662	2.33295435702641
6.89041509067991	2.33282194863901
6.89389175223319	2.33268972301115
6.89736841378647	2.3325576801809
6.90084507533976	2.33242569730034
6.90432173689304	2.33229364889321
6.90779839844632	2.33216153491369
6.91127505999961	2.33202935526488
6.91475172155289	2.33189710997257
6.91822838310617	2.33176479905769
6.92170504465946	2.33163242251383
6.92518170621274	2.3314999803227
6.92865836776602	2.33136747269956
6.93213502931931	2.33123489964903
6.93561169087259	2.33110226111476
6.93908835242587	2.33096955716286
6.94256501397916	2.33083678754565
6.94604167553244	2.33070395224277
6.94951833708572	2.33057105129304
[truncated: 13,000 more rows]
