# Supplementary material for: The reverse quantum limit and its implications for unconventional quantum oscillations in YbB12
Source: Nat Commun. 2024 Feb 21;15:1607. doi: 10.1038/s41467-024-45801-2 (PMC10881586; doi:10.1038/s41467-024-45801-2)
Supplement: Supplementary file 3 — Source Data [file 41467_2024_45801_MOESM3_ESM.zip › Source_Data/RvH_fixedT/RvH_2p06K.csv]

-0.000114070350567776	2.49398938015289
0.00336849000566874	2.49412449480457
0.00685105036190526	2.49425943397327
0.0103336107181418	2.49439420440834
0.0138161710743783	2.49452881251738
0.0172987314306148	2.49466331874537
0.0207812917868513	2.49479772784751
0.0242638521430878	2.49493204337719
0.0277464124993244	2.49506626871654
0.0312289728555609	2.49520040708664
0.0347115332117974	2.49533450173085
0.0381940935680339	2.49546856807365
0.0416766539242704	2.49560260709095
0.0451592142805069	2.49573661971431
0.0486417746367434	2.49587060683342
0.05212433499298	2.49600459909125
0.0556068953492165	2.49613862110223
0.059089455705453	2.49627267189616
0.0625720160616895	2.49640675054454
0.066054576417926	2.4965408561584
0.0695371367741626	2.4966750089945
0.0730196971303991	2.49680923968546
0.0765022574866356	2.49694354582341
0.0799848178428721	2.49707792509873
0.0834673781991086	2.49721237529516
0.0869499385553451	2.49734652603369
0.0904324989115816	2.4974795141642
0.0939150592678182	2.49761137388104
0.0973976196240547	2.49774213805061
0.100880179980291	2.49787183827526
0.104362740336528	2.49799844309069
0.107845300692764	2.4981158074393
0.111327861049001	2.49822419039959
0.114810421405237	2.49832384145458
0.118292981761474	2.49841500093193
0.12177554211771	2.49849788383616
0.125258102473947	2.49857266457946
0.128740662830183	2.49863956018399
0.13222322318642	2.49869877998972
0.135705783542656	2.49875052599136
0.139188343898893	2.49879497379322
0.142670904255129	2.49883226839457
0.146153464611366	2.4988625932108
0.149636024967602	2.49888612543986
0.153118585323839	2.49890303632342
0.156601145680075	2.49891346699652
0.160083706036312	2.49891754338379
0.163566266392549	2.49891542173818
0.167048826748785	2.4989072532312
0.170531387105022	2.49889318415789
0.174013947461258	2.4988733236134
0.177496507817495	2.49884778461943
0.180979068173731	2.49881670131258
0.184461628529968	2.49878020363769
0.187944188886204	2.4987384175103
0.191426749242441	2.49869142195797
0.194909309598677	2.49863932330614
0.198391869954914	2.49858223753434
0.20187443031115	2.498520277134
0.205356990667387	2.49845355034055
0.208839551023623	2.49838211119547
0.21232211137986	2.49830606364768
0.215804671736096	2.49822550861113
0.219287232092333	2.4981405440747
0.222769792448569	2.49805124982819
0.226252352804806	2.49795768509554
0.229734913161042	2.49785994073813
0.233217473517279	2.49775810505791
0.236700033873515	2.49765226388682
0.240182594229752	2.49754246915929
0.243665154585988	2.49742878595946
0.247147714942225	2.49731129418746
0.250630275298461	2.49719007156924
0.254112835654698	2.49706519218329
0.257595396010934	2.49693668637849
0.261077956367171	2.4968046266832
0.264560516723407	2.49693710975676
0.268043077079644	2.49692615391571
0.27152563743588	2.49689431039837
0.275008197792117	2.49684524060854
0.278490758148354	2.49678270976881
0.28197331850459	2.49670671787919
0.285455878860827	2.49661834491096
0.288938439217063	2.49651823513899
0.2924209995733	2.49640638518822
0.295903559929536	2.49628500429713
0.299386120285773	2.49615608176853
0.302868680642009	2.49601960018793
0.306351240998246	2.49587553554668
0.309833801354482	2.49572409060629
0.313316361710719	2.49556529126949
0.316798922066955	2.4953991375363
0.320281482423192	2.49522559100314
0.323764042779428	2.49504476254778
0.327246603135665	2.49485668183798
0.330729163491901	2.49466134887374
0.334211723848138	2.49445874285768
0.337694284204374	2.49424887513931
0.341176844560611	2.49403180677337
0.344659404916847	2.49380753775987
0.348141965273084	2.49357606300591
0.35162452562932	2.49333734947608
0.355107085985557	2.4930914301204
0.358589646341793	2.49283832863366
0.36207220669803	2.49257804501586
0.365554767054266	2.49231055181736
0.369037327410503	2.4920358408802
0.372519887766739	2.49175393382897
0.376002448122976	2.491464843766
0.379485008479213	2.4911685547032
0.382967568835449	2.49086504612906
0.386450129191686	2.4905543180436
0.389932689547922	2.49023637967691
0.393415249904159	2.48991129564254
0.396897810260395	2.48957942137049
0.400380370616632	2.48924075686077
0.403862930972868	2.48889530211338
0.407345491329105	2.48854305886974
0.410828051685341	2.48818509534435
0.414310612041578	2.4878215826244
0.417793172397814	2.4874525207099
0.421275732754051	2.48707790960085
0.424758293110287	2.486697736418
0.428240853466524	2.48631198973317
0.43172341382276	2.48592066948226
0.435205974178997	2.48552377566525
0.438688534535233	2.48512130063434
0.44217109489147	2.48471323266015
0.445653655247706	2.48429956503061
0.449136215603943	2.48388029399003
0.452618775960179	2.48345541576107
0.456101336316416	2.48302491514475
0.459583896672652	2.48258879214106
0.463066457028889	2.48214704232147
0.466549017385125	2.48169965399373
0.470031577741362	2.48124660910262
0.473514138097598	2.48078790764815
0.476996698453835	2.48032354963033
0.480479258810072	2.47985353504914
0.483961819166308	2.47937782921708
0.487444379522545	2.47889642842357
0.490926939878781	2.47840933266862
0.494409500235018	2.47791654195222
0.497892060591254	2.47741804330994
0.501374620947491	2.47691381846841
0.504857181303727	2.4764038573557
0.508339741659964	2.47588815997183
0.5118223020162	2.47536671545272
0.515304862372437	2.47483951791865
0.518787422728673	2.47430656027018
0.52226998308491	2.4737678228032
0.525752543441146	2.47322329659724
0.529235103797383	2.4726729747965
0.532717664153619	2.47211685740095
0.536200224509856	2.47155494441061
0.539682784866092	2.4709871989305
0.543165345222329	2.4704136125813
0.546647905578565	2.46983418536301
0.550130465934802	2.46924891727562
0.553613026291038	2.4686578017195
0.557095586647275	2.46806080810732
0.560578147003511	2.46745792847023
0.564060707359748	2.46684916280823
0.567543267715984	2.46623450463383
0.571025828072221	2.46561394540344
0.574508388428457	2.46498746724133
0.577990948784694	2.46435505511199
0.58147350914093	2.46371670307831
0.584956069497167	2.46307240308095
0.588438629853404	2.46242215511992
0.59192119020964	2.46176594582663
0.595403750565876	2.46110374896307
0.598886310922113	2.46043555711773
0.60236887127835	2.45976137029061
0.605851431634586	2.45908118848172
0.609333991990823	2.45839525134468
0.612816552347059	2.45770413921468
0.616299112703296	2.45700785209171
0.619781673059532	2.45630638997579
0.623264233415769	2.45559974703206
0.626746793772005	2.4548893608088
0.630229354128242	2.45417963572156
0.633711914484478	2.45347057177034
0.637194474840715	2.45276216212559
0.640677035196951	2.45205440144144
0.644159595553188	2.45134730187948
0.647642155909424	2.45064089990613
0.651124716265661	2.44993518753313
0.654607276621897	2.44923016014554
0.658089836978134	2.44852581774338
0.66157239733437	2.44782217517275
0.665054957690607	2.4471201927446
0.668537518046843	2.44642022641055
0.67202007840308	2.44572227617058
0.675502638759316	2.4450263420247
0.678985199115553	2.44433408178599
0.682467759471789	2.44364587099637
0.685950319828026	2.44296170965585
0.689432880184263	2.44228159776442
0.692915440540499	2.44160553233034
0.696398000896735	2.44093354026481
0.699880561252972	2.44026564245903
0.703363121609209	2.43960183869277
0.706845681965445	2.43894212606313
0.710328242321681	2.43828650457013
0.713810802677918	2.43763501149226
0.717293363034155	2.4369876575574
0.720775923390391	2.43634444053943
0.724258483746628	2.43570536043834
0.727741044102864	2.43507041805641
0.731223604459101	2.4344396590378
0.734706164815337	2.43381308158287
0.738188725171574	2.43319068569163
0.74167128552781	2.43257247136407
0.745153845884047	2.43195845119467
0.748636406240283	2.43134865505615
0.75211896659652	2.43074308294852
0.755601526952756	2.43014173487177
0.759084087308993	2.42954460871223
0.762566647665229	2.42895173387275
0.766049208021466	2.42836312650979
0.769531768377702	2.42777878662334
0.773014328733939	2.42719871151574
0.776496889090175	2.42662290242859
0.779979449446412	2.42605140235068
0.783462009802648	2.42548421103651
0.786944570158885	2.42492132646114
0.790427130515121	2.42436274862458
0.793909690871358	2.42380849739915
0.797392251227594	2.4232585954919
0.800874811583831	2.42271304110541
0.804357371940068	2.42217183423968
0.807839932296304	2.4216349748947
0.811322492652541	2.4211025005378
0.814805053008777	2.42057441335
0.818287613365014	2.42005071333129
0.82177017372125	2.41953140048166
0.825252734077487	2.41901649029085
0.828735294433723	2.41850600622071
0.83221785478996	2.41799994827125
0.835700415146196	2.41749831638275
0.839182975502433	2.41700110800627
0.842665535858669	2.41650836154539
0.846148096214906	2.41602007872373
0.849630656571142	2.41553625881351
0.853113216927379	2.4150568999191
0.856595777283615	2.41458202283786
0.860078337639852	2.41411164612589
0.863560897996088	2.41364576848879
0.867043458352325	2.41318438883443
0.870526018708561	2.41272751225568
0.874008579064798	2.41227517178798
0.877491139421034	2.4118273656789
0.880973699777271	2.41138409353538
0.884456260133507	2.41094535535742
0.887938820489744	2.4105111783503
0.89142138084598	2.41008156846555
0.894903941202217	2.40965652570315
0.898386501558453	2.40923605006311
0.90186906191469	2.40882015668374
0.905351622270926	2.40840886475978
0.908834182627163	2.40800217429126
0.912316742983399	2.40760008527816
0.915799303339636	2.40720261480169
0.919281863695873	2.40680943959918
0.922764424052109	2.40642055967062
0.926246984408346	2.40603597534049
0.929729544764582	2.40565578101664
0.933212105120819	2.40527891295727
0.936694665477055	2.40490520007517
0.940177225833292	2.40453464179981
0.943659786189528	2.40416723693211
0.947142346545765	2.40380299835131
0.950624906902001	2.40344193412549
0.954107467258238	2.40308404314363
0.957590027614474	2.40272932480758
0.961072587970711	2.40237778676516
0.964555148326947	2.40202944074573
0.968037708683184	2.40168428526055
0.97152026903942	2.40134232028848
0.975002829395657	2.40100354960687
0.978485389751893	2.40066798785854
0.98196795010813	2.40033563391105
0.985450510464366	2.40000648776441
0.988933070820603	2.39968054992561
0.992415631176839	2.39935783734211
0.995898191533076	2.39903834949472
0.999380751889312	2.39872208638344
1.00286331224555	2.39840904794388
1.00634587260179	2.39809924871415
1.00982843295802	2.39779269091051
1.01331099331426	2.39748937453295
1.0167935536705	2.39718929892745
1.02027611402673	2.39689247610692
1.02375867438297	2.39659891032192
1.0272412347392	2.39630860157247
1.03072379509544	2.39602154865259
1.03420635545168	2.39573776209039
1.03768891580791	2.3954572477656
1.04117147616415	2.39518000545877
1.04465403652039	2.39490603405333
1.04813659687662	2.3946353424697
1.05161915723286	2.39436793756374
1.0551017175891	2.3941038185161
1.05858427794533	2.39384298466399
1.06206683830157	2.39358544391159
1.06554939865781	2.39333120410804
1.06903195901404	2.39308026401066
1.07251451937028	2.39283262355189
1.07599707972652	2.39258828933137
1.07947964008275	2.39234726867329
1.08296220043899	2.39210956065409
1.08644476079523	2.39187516527376
1.08992732115146	2.3916440890198
1.0934098815077	2.39141633921682
1.09689244186393	2.39119191547754
1.10037500222017	2.39097081780194
1.10385756257641	2.39075305185109
1.10734012293264	2.39053862438301
1.11082268328888	2.39032753539769
1.11430524364512	2.39011978489515
1.11778780400135	2.38991537776756
1.12127036435759	2.3897143208921
1.12475292471383	2.38951661426878
1.12823548507006	2.38932225785782
1.1317180454263	2.38913125613885
1.13520060578254	2.38894361595361
1.13868316613877	2.38875933730209
1.14216572649501	2.38857841954484
1.14564828685125	2.38840086777981
1.14913084720748	2.38822668776263
1.15261340756372	2.3880558794933
1.15609596791996	2.38788862002672
1.15957852827619	2.38772493427422
1.16306108863243	2.38756482758167
1.16654364898867	2.38740833585978
1.1700262093449	2.38725552424931
1.17350876970114	2.38710640073854
1.17699133005737	2.38696096994238
1.18047389041361	2.38681923111054
1.18395645076985	2.38668118406609
1.18743901112608	2.3865459023293
1.19092157148232	2.38641302971038
1.19440413183856	2.38628256556332
1.19788669219479	2.38615450988813
1.20136925255103	2.38602722439062
1.20485181290727	2.38590036090121
1.2083343732635	2.3857739191854
1.21181693361974	2.38564789924321
1.21529949397598	2.38552230392018
1.21878205433221	2.38539713284739
1.22226461468845	2.38527238602484
1.22574717504469	2.38514806367277
1.22922973540092	2.38502416809872
1.23271229575716	2.38490069902929
1.2361948561134	2.38477765646448
1.23967741646963	2.38465504087637
1.24315997682587	2.38453285384445
1.24664253718211	2.3844110953687
1.25012509753834	2.38428976544913
1.25360765789458	2.38416886460434
1.25709021825081	2.38404839435828
1.26057277860705	2.38392835471095
1.26405533896329	2.383808745548
1.26753789931952	2.38368956788221
1.27102045967576	2.38357082315942
1.274503020032	2.38345251137963
1.27798558038823	2.38333463200218
1.28146814074447	2.38321718684933
1.28495070110071	2.38310017677099
1.28843326145694	2.38298360163827
1.29191582181318	2.38286746074517
1.29539838216942	2.38275175678936
1.29888094252565	2.3826364900554
1.30236350288189	2.38252166005031
1.30584606323813	2.38240726677084
1.30932862359436	2.38229331224192
1.3128111839506	2.38217979632552
1.31629374430684	2.38206671839197
1.31977630466307	2.38195407929101
1.32325886501931	2.38184188082006
1.32674142537554	2.38173012235564
1.33022398573178	2.38161880363072
1.33370654608802	2.38150792607318
1.33718910644425	2.38139749072398
1.34067166680049	2.38128749706
1.34415422715673	2.38117794508126
1.34763678751296	2.38106883671251
1.3511193478692	2.38096017196924
1.35460190822544	2.38085195068102
1.35808446858167	2.38074417290756
1.36156702893791	2.38063684099196
1.36504958929415	2.38052995443641
1.36853214965038	2.38042351324092
1.37201471000662	2.38031751813327
1.37549727036286	2.38021197042165
1.37897983071909	2.38010686998795
1.38246239107533	2.38000221683215
1.38594495143157	2.37989802980455
1.3894275117878	2.37979433897257
1.39291007214404	2.37969114433619
1.39639263250028	2.37958844589543
1.39987519285651	2.37948625659618
1.40335775321275	2.37938457769687
1.40684031356898	2.3792834091975
1.41032287392522	2.37918275102229
1.41380543428146	2.37908260503553
1.41728799463769	2.3789829712372
1.42077055499393	2.37888384959929
1.42425311535017	2.37878524035691
1.4277356757064	2.37868714482679
1.43121823606264	2.37858956300893
1.43470079641888	2.37849249455095
1.43818335677511	2.37839586652477
1.44166591713135	2.37829964676305
1.44514847748759	2.37820383518965
1.44863103784382	2.3781084311297
1.45211359820006	2.37801334017534
1.4555961585563	2.37791856232658
1.45907871891253	2.37782409719634
1.46256127926877	2.37772994522723
1.46604383962501	2.37763610761833
1.46952639998124	2.37754258414921
1.47300896033748	2.37744937436961
1.47649152069372	2.37735647939056
1.47997408104995	2.3772638998102
1.48345664140619	2.37717163509607
1.48693920176242	2.37707968519608
1.49042176211866	2.37698805159896
1.4939043224749	2.37689673399019
1.49738688283113	2.37680573203082
1.50086944318737	2.37671504627703
1.50435200354361	2.37662467781069
1.50783456389984	2.37653462611674
1.51131712425608	2.37644489119519
1.51479968461232	2.37635547415381
1.51828224496855	2.37626637513845
1.52176480532479	2.3761775939779
1.52524736568103	2.37608913073654
1.52872992603726	2.37600098684389
1.5322124863935	2.37591316203773
1.53569504674974	2.37582565631805
1.53917760710597	2.37573847033886
1.54266016746221	2.37565160456595
1.54614272781845	2.37556505893872
1.54962528817468	2.37547883345718
1.55310784853092	2.37539292906631
1.55659040888715	2.37530734583742
1.56007296924339	2.3752220837705
1.56355552959963	2.37513714302577
1.56703808995586	2.37505252422975
1.5705206503121	2.37496822738243
1.57400321066834	2.37488425248383
1.57748577102457	2.37480059987339
1.58096833138081	2.37471727003041
1.58445089173705	2.3746342629549
1.58793345209328	2.37455157849567
1.59141601244952	2.37446921760698
1.59489857280576	2.37438718035641
1.59838113316199	2.37430546674397
1.60186369351823	2.37422407686364
1.60534625387447	2.37414301162559
1.6088288142307	2.3740622710298
1.61231137458694	2.37398202897351
1.61579393494318	2.37390240508104
1.61927649529941	2.3738233997397
1.62275905565565	2.37374501848144
1.62624161601189	2.37366728049081
1.62972417636812	2.37359018706911
1.63320673672436	2.37351373821635
1.63668929708059	2.37343793380075
1.64017185743683	2.37336277459765
1.64365441779307	2.37328826114135
1.6471369781493	2.37321439334377
1.65061953850554	2.37314117115666
1.65410209886178	2.37306859594765
1.65758465921801	2.37299666768835
1.66106721957425	2.37292538620756
1.66454977993049	2.37285475214475
1.66803234028672	2.37278476623681
1.67151490064296	2.37271542829559
1.6749974609992	2.37264673827066
1.67848002135543	2.37257851910711
1.68196258171167	2.37251075265859
1.68544514206791	2.37244343884285
1.68892770242414	2.37237654174918
1.69241026278038	2.37230999622881
1.69589282313662	2.37224380220463
1.69937538349285	2.37217795967664
1.70285794384909	2.37211246939512
1.70634050420533	2.37204733140937
1.70982306456156	2.37198254567691
1.7133056249178	2.37191811243593
1.71678818527403	2.37185403224658
1.72027074563027	2.37179030498529
1.72375330598651	2.37172693065208
1.72723586634274	2.37166390988809
1.73071842669898	2.37160124278367
1.73420098705522	2.37153892933883
1.73768354741145	2.37147696969976
1.74116610776769	2.37141536431316
1.74464866812393	2.3713541131407
1.74813122848016	2.37129321618238
1.7516137888364	2.37123267396293
1.75509634919264	2.37117248665465
1.75857890954887	2.37111265425757
1.76206146990511	2.37105317689
1.76554403026135	2.37099405506258
1.76902659061758	2.37093528877532
1.77250915097382	2.3708768780282
1.77599171133006	2.37081882323556
1.77947427168629	2.37076112463763
1.78295683204253	2.3707037822344
1.78643939239877	2.37064679606048
1.789921952755	2.37059016665926
1.79340451311124	2.37053389403074
1.79688707346747	2.37047797815125
1.80036963382371	2.37042241939625
1.80385219417995	2.37036721805715
1.80733475453618	2.37031237413395
1.81081731489242	2.37025788760811
1.81429987524866	2.37020375915163
1.81778243560489	2.37014998876451
1.82126499596113	2.37009657233678
1.82474755631737	2.37004350631128
1.8282301166736	2.36999079093677
1.83171267702984	2.36993839869343
1.83519523738608	2.36988621797517
1.83867779774231	2.36983424941165
1.84216035809855	2.36978249300286
1.84564291845479	2.3697309484663
1.84912547881102	2.36967961639193
1.85260803916726	2.36962849704679
1.8560905995235	2.36957759026965
1.85957315987973	2.36952689610325
1.86305572023597	2.36947641507068
1.8665382805922	2.36942614710482
1.87002084094844	2.36937609204617
1.87350340130468	2.36932625042605
1.87698596166091	2.36927662241445
1.88046852201715	2.36922720767897
1.88395108237339	2.36917800642546
1.88743364272962	2.36912901915173
1.89091620308586	2.36908024562088
1.8943987634421	2.36903168573606
1.89788132379833	2.3689833400847
1.90136388415457	2.3689352086823
1.90484644451081	2.36888729138823
1.90832900486704	2.36883957064661
1.91181156522328	2.36879201743852
1.91529412557952	2.36874463148803
1.91877668593575	2.36869741279512
1.92225924629199	2.3686503501663
1.92574180664823	2.36860344250157
1.92922436700446	2.36855668976097
1.9327069273607	2.36851009226463
1.93618948771694	2.36846365022286
1.93967204807317	2.36841736353837
1.94315460842941	2.36837123223918
1.94663716878564	2.36832525684859
1.95011972914188	2.36827943715204
1.95360228949812	2.36823377314952
1.95708484985435	2.36818826518765
1.96056741021059	2.36814291326861
1.96404997056683	2.3680977173924
1.96753253092306	2.36805267763517
1.9710150912793	2.36800779415059
1.97449765163554	2.36796306687449
1.97798021199177	2.36791849580686
1.98146277234801	2.36787408120036
1.98494533270425	2.36782982304055
1.98842789306048	2.36778572132743
1.99191045341672	2.36774177622039
1.99539301377296	2.36769798795344
1.99887557412919	2.36765435652658
2.00235813448543	2.36761088193979
2.00584069484167	2.36756756447435
2.0093232551979	2.3675244041712
2.01280581555414	2.36748140103035
2.01628837591037	2.36743855523649
2.01977093626661	2.36739586706315
2.02325349662285	2.36735333651031
2.02673605697908	2.36731096351283
2.03021861733532	2.36726874843844
2.03370117769156	2.36722669128716
2.03718373804779	2.36718479465377
2.04066629840403	2.36714307033783
2.04414885876027	2.36710151851057
2.0476314191165	2.36706013917199
2.05111397947274	2.36701899040391
2.05459653982898	2.36697807662993
2.05807910018521	2.36693739785005
2.06156166054145	2.36689695395198
2.06504422089769	2.36685674536953
2.06852678125392	2.3668167721633
2.07200934161016	2.36677703424604
2.0754919019664	2.36673753176617
2.07897446232263	2.36669826498837
2.08245702267887	2.36665923387186
2.08593958303511	2.36662043830464
2.08942214339134	2.36658187877678
2.09290470374758	2.36654355528825
2.09638726410381	2.36650546764836
2.09986982446005	2.36646761632712
2.10335238481629	2.36643000150802
2.10683494517252	2.36639262307333
2.11031750552876	2.36635548112665
2.113800065885	2.36631857595637
2.11728262624123	2.36628190746685
2.12076518659747	2.36624547555265
2.12424774695371	2.36620928061769
2.12773030730994	2.36617332262667
2.13121286766618	2.36613760142682
2.13469542802242	2.3661019431209
2.13817798837865	2.36606622930177
2.14166054873489	2.36603045980513
2.14514310909113	2.365994629099
2.14862566944736	2.36595871827491
2.1521082298036	2.36592272718416
2.15559079015984	2.36588665578532
2.15907335051607	2.36585050421017
2.16255591087231	2.36581427239393
2.16603847122854	2.36577796026791
2.16952103158478	2.3657415679202
2.17300359194102	2.36570509539148
2.17648615229725	2.36566854258632
2.17996871265349	2.36563190953312
2.18345127300973	2.36559519638608
2.18693383336596	2.36555840300727
2.1904163937222	2.36552152939668
2.19389895407844	2.36548457574245
2.19738151443467	2.36544754192506
2.20086407479091	2.36541042792334
2.20434663514715	2.36537323380189
2.20782919550338	2.36533595953044
2.21131175585962	2.36529860505401
2.21479431621586	2.36526117038063
2.21827687657209	2.36522365549441
2.22175943692833	2.3651860602846
2.22524199728457	2.36514838475121
2.2287245576408	2.36511062897209
2.23220711799704	2.36507279283533
2.23568967835328	2.36503487634094
2.23917223870951	2.36499687956986
2.24265479906575	2.36495880250639
2.24613735942199	2.36492064515053
2.24961991977822	2.36488240751378
2.25310248013446	2.36484406035188
2.25658504049069	2.36480559747649
2.26006760084693	2.36476701888763
2.26355016120317	2.36472827756523
2.2670327215594	2.3646893445871
2.27051528191564	2.36465021995322
2.27399784227188	2.36461090358758
2.27748040262811	2.3645713953844
2.28096296298435	2.36453169534366
2.28444552334059	2.36449180342127
2.28792808369682	2.36445171954413
2.29141064405306	2.36441144371223
2.2948932044093	2.36437097592199
2.29837576476553	2.36433031604207
2.30185832512177	2.36428946410795
2.30534088547801	2.36424842011962
2.30882344583424	2.36420718406966
2.31230600619048	2.36416575603944
2.31578856654672	2.36412413602895
2.31927112690295	2.36408232389623
2.32275368725919	2.36404031970581
2.32623624761542	2.3639981234577
2.32971880797166	2.36395573502219
2.3332013683279	2.3639131543738
2.33668392868413	2.36387038154651
2.34016648904037	2.36382741648516
2.34364904939661	2.36378426312299
2.34713160975284	2.36374092551017
2.35061417010908	2.36369740363521
2.35409673046532	2.36365372479738
2.35757929082155	2.3636100007408
2.36106185117779	2.36356623146547
2.36454441153403	2.36352241670916
2.36802697189026	2.36347855671274
2.3715095322465	2.36343465150972
2.37499209260274	2.36339070090543
2.37847465295897	2.36334670496914
2.38195721331521	2.36330266381121
2.38543977367145	2.36325857736013
2.38892233402768	2.363214445611
2.39240489438392	2.36317026872328
2.39588745474015	2.36312604665137
2.39937001509639	2.36308177929791
2.40285257545263	2.36303746699532
2.40633513580886	2.36299310970853
2.4098176961651	2.36294870722133
2.41330025652134	2.36290425977063
2.41678281687757	2.36285976745326
2.42026537723381	2.36281523009598
2.42374793759005	2.36277064779478
2.42723049794628	2.36272602069028
2.43071305830252	2.36268134858384
2.43419561865876	2.36263663146577
2.43767817901499	2.36259186961202
2.44116073937123	2.36254706290044
2.44464329972747	2.36250221125482
2.4481258600837	2.36245731490982
2.45160842043994	2.3624123737608
2.45509098079618	2.36236738762747
2.45857354115241	2.36232235664169
2.46205610150865	2.36227726325066
2.46553866186489	2.36223206144086
2.46902122222112	2.36218675130366
2.47250378257736	2.36214132445651
2.47598634293359	2.36209571191345
2.47946890328983	2.36204991368025
2.48295146364607	2.36200392998114
2.4864340240023	2.361957760482
2.48991658435854	2.36191140516364
2.49339914471478	2.36186486422279
2.49688170507101	2.36181813754537
2.50036426542725	2.36177122508192
2.50384682578349	2.36172412696687
2.50732938613972	2.36167684316969
2.51081194649596	2.361629373585
2.5142945068522	2.36158171827386
2.51777706720843	2.36153387731219
2.52125962756467	2.3614858505363
2.52474218792091	2.36143763794621
2.52822474827714	2.36138923968521
2.53170730863338	2.36134065551718
2.53518986898962	2.36129188544213
2.53867242934585	2.36124292954316
2.54215498970209	2.36119378749611
2.54563755005833	2.36114445930096
2.54912011041456	2.36109494507345
2.5526026707708	2.36104524480847
2.55608523112704	2.36099535850536
2.55956779148327	2.36094528356931
2.56305035183951	2.36089500835942
2.56653291219574	2.36084453283598
2.57001547255198	2.36079385699901
2.57349803290822	2.36074292267713
2.57698059326445	2.36069172562317
2.58046315362069	2.36064026583713
2.58394571397693	2.36058854333383
2.58742827433316	2.36053655808406
2.5909108346894	2.36048431008781
2.59439339504564	2.36043179935101
2.59787595540187	2.36037902586344
2.60135851575811	2.3603259896251
2.60484107611435	2.36027269058
2.60832363647058	2.36021912861293
2.61180619682682	2.36016530372389
2.61528875718306	2.3601112158766
2.61877131753929	2.36005686496509
2.62225387789553	2.36000225099924
2.62573643825177	2.35994737397903
2.629218998608	2.35989223374932
2.63270155896424	2.35983683034856
2.63618411932047	2.35978116377673
2.63966667967671	2.35972523395954
2.64314924003295	2.35966904096712
2.64663180038918	2.35961258479945
2.65011436074542	2.35955586529292
2.65359692110166	2.35949888250466
2.65707948145789	2.35944163643468
2.66056204181413	2.35938412687144
2.66404460217037	2.35932635380684
2.6675271625266	2.35926831724088
2.67100972288284	2.35921002389958
2.67449228323908	2.35915148325715
2.67797484359531	2.35909269535505
2.68145740395155	2.35903366348286
2.68493996430779	2.35897439592859
2.68842252466402	2.3589148927609
2.69190508502026	2.35885515394969
2.6953876453765	2.35879517937752
2.69887020573273	2.35873496913981
2.70235276608897	2.3586745232278
2.70583532644521	2.35861384130136
2.70931788680144	2.35855292349845
2.71280044715768	2.35849176981906
2.71628300751391	2.35843038000028
2.71976556787015	2.35836875418151
2.72324812822639	2.35830689238389
2.72673068858262	2.35824479443782
2.73021324893886	2.35818246040506
2.7336958092951	2.35811989034055
2.73717836965133	2.35805708403905
2.74066093000757	2.35799404148051
2.74414349036381	2.35793076277569
2.74762605072004	2.35786724786038
2.75110861107628	2.35780349672564
2.75459117143252	2.35773950952584
2.75807373178875	2.35767528616285
2.76155629214499	2.35761082649457
2.76503885250123	2.35754613066027
2.76852141285746	2.35748119858428
2.7720039732137	2.35741603007208
2.77548653356994	2.35735065451208
2.77896909392617	2.35728507806476
2.78245165428241	2.35721930058569
2.78593421463864	2.35715336920464
2.78941677499488	2.35708731287452
2.79289933535112	2.35702113143075
2.79638189570735	2.35695482501997
2.79986445606359	2.35688839384904
2.80334701641983	2.35682183766675
2.80682957677606	2.35675515651032
2.8103121371323	2.3566883505889
2.81379469748854	2.35662141970186
2.81727725784477	2.35655436380682
2.82075981820101	2.3564871831485
2.82424237855725	2.35641987765763
2.82772493891348	2.35635244730457
2.83120749926972	2.3562848921765
2.83469005962596	2.35621721214774
2.83817261998219	2.35614940711679
2.84165518033843	2.35608147724926
2.84513774069467	2.35601342251597
2.8486203010509	2.35594524277491
2.85210286140714	2.35587693815581
2.85558542176338	2.35580850875853
2.85906798211961	2.35573995445807
2.86255054247585	2.3556712753096
2.86603310283208	2.35560247141223
2.86951566318832	2.35553354254653
2.87299822354456	2.35546448872397
2.87648078390079	2.35539530614251
2.87996334425703	2.35532597296422
2.88344590461327	2.35525648918909
2.8869284649695	2.35518685454345
2.89041102532574	2.35511705932246
2.89389358568198	2.35504710352611
2.89737614603821	2.35497698734909
2.90085870639445	2.35490671075726
2.90434126675069	2.35483627374392
2.90782382710692	2.35476567638054
2.91130638746316	2.35469491855878
2.9147889478194	2.35462400024616
2.91827150817563	2.35455292148827
2.92175406853187	2.35448168210408
2.92523662888811	2.35441028199896
2.92871918924434	2.35433872120798
2.93220174960058	2.35426699980871
2.93568430995682	2.35419511772592
2.93916687031305	2.35412307495959
2.94264943066929	2.35405087157995
2.94613199102552	2.3539785075097
2.94961455138176	2.35390598274882
2.953097111738	2.35383329737431
2.95657967209423	2.35376045129375
2.96006223245047	2.35368744450715
2.96354479280671	2.35361427706911
2.96702735316294	2.35354094893595
2.97050991351918	2.35346746010769
2.97399247387542	2.35339381068602
2.97747503423165	2.35332000073354
2.98095759458789	2.35324603025024
2.98444015494413	2.35317191685347
2.98792271530036	2.35309770640205
2.9914052756566	2.35302339889598
2.99488783601284	2.35294900290772
2.99837039636907	2.35287458715282
3.00185295672531	2.35280015163128
3.00533551708155	2.3527256963431
3.00881807743778	2.35265122132853
3.01230063779402	2.35257672660501
3.01578319815026	2.35250221217253
3.01926575850649	2.35242767803867
3.02274831886273	2.35235312423527
3.02623087921896	2.35227855076232
3.0297134395752	2.35220395768256
3.03319599993144	2.35212934507716
3.03667856028767	2.3520547129461
3.04016112064391	2.35198006137069
3.04364368100015	2.3519053904932
3.04712624135638	2.35183070031362
3.05060880171262	2.35175599076538
3.05409136206886	2.3516812620012
3.05757392242509	2.3516065140211
3.06105648278133	2.35153174674055
3.06453904313757	2.35145696043183
3.0680216034938	2.35138215509493
3.07150416385004	2.35130733069079
3.07498672420628	2.35123248732997
3.07846928456251	2.35115762501315
3.08195184491875	2.35108281024965
3.08543440527499	2.35100814251731
3.08891696563122	2.35093362185583
3.09239952598746	2.35085925781285
3.09588208634369	2.35078507080617
3.09936464669993	2.35071106092161
3.10284720705617	2.35063722814275
3.1063297674124	2.35056357251572
3.10981232776864	2.35049009412171
3.11329488812488	2.35041679294406
3.11677744848111	2.35034366897951
3.12026000883735	2.35027072235084
3.12374256919359	2.35019795304324
3.12722512954982	2.35012536099935
3.13070768990606	2.35005294650562
3.1341902502623	2.34998070956079
3.13767281061853	2.34990865010082
3.14115537097477	2.34983676842238
3.14463793133101	2.34976506452546
3.14812049168724	2.34969353836245
3.15160305204348	2.34962219020309
3.15508561239972	2.34955102005652
3.15856817275595	2.34948002779116
3.16205073311219	2.34940921355631
3.16553329346843	2.3493385773873
3.16901585382466	2.34926811919011
3.1724984141809	2.34919783915245
3.17598097453713	2.34912773736994
3.17946353489337	2.34905781375699
3.18294609524961	2.34898806849383
3.18642865560584	2.34891850175284
3.18991121596208	2.34884911342358
3.19339377631832	2.34877989672079
3.19687633667455	2.34871084231891
3.20035889703079	2.34864195013876
3.20384145738703	2.34857321683392
3.20732401774326	2.34850463420234
3.2108065780995	2.3484362021652
3.21428913845574	2.34836792067839
3.21777169881197	2.34829978990672
3.22125425916821	2.3482318098272
3.22473681952445	2.34816398042043
3.22821937988068	2.34809630204351
3.23170194023692	2.34802877466379
3.23518450059316	2.34796139822893
3.23866706094939	2.34789417300185
3.24214962130563	2.34782709897504
3.24563218166187	2.34776017606742
3.2491147420181	2.3476934044486
3.25259730237434	2.34762678412564
3.25607986273057	2.3475603149718
3.25956242308681	2.34749399719233
3.26304498344305	2.34742783088033
3.26652754379928	2.34736181595326
3.27001010415552	2.3472959524753
3.27349266451176	2.34723024049607
3.27697522486799	2.34716467995643
3.28045778522423	2.34709927095451
3.28394034558047	2.34703400729077
3.2874229059367	2.34696880908347
3.29090546629294	2.34690367640827
3.29438802664918	2.34683860943
3.29787058700541	2.34677360624791
3.30135314736165	2.34670866688983
3.30483570771789	2.3466437915002
3.30831826807412	2.34657897999575
3.31180082843036	2.34651423238043
3.3152833887866	2.34644954881882
3.31876594914283	2.34638492923256
3.32224850949907	2.34632037361304
3.32573106985531	2.34625588221147
3.32921363021154	2.34619145482705
3.33269619056778	2.34612709141924
3.33617875092401	2.34606279218864
3.33966131128025	2.34599855711212
3.34314387163649	2.34593438617132
3.34662643199272	2.34587027943555
3.35010899234896	2.34580623682216
3.3535915527052	2.34574225829097
3.35707411306143	2.34567834398706
3.36055667341767	2.34561449383306
3.36403923377391	2.34555070774624
3.36752179413014	2.34548698585648
3.37100435448638	2.34542332830544
3.37448691484262	2.34535973509292
3.37796947519885	2.34529620629199
3.38145203555509	2.34523274195148
3.38493459591133	2.34516934201679
3.38841715626756	2.34510600656553
3.3918997166238	2.3450427356775
3.39538227698004	2.34497952923027
3.39886483733627	2.34491639124644
3.40234739769251	2.34485334357426
3.40582995804874	2.34479038622474
3.40931251840498	2.34472751973377
3.41279507876122	2.34466475382879
3.41627763911745	2.34460208848525
3.41976019947369	2.34453952370316
3.42324275982993	2.34447705948945
3.42672532018616	2.34441469566401
3.4302078805424	2.34435243222684
3.43369044089864	2.34429026927536
3.43717300125487	2.34422820668377
3.44065556161111	2.34416624445208
3.44413812196735	2.34410438284582
3.44762068232358	2.34404262192863
3.45110324267982	2.3439809617005
3.45458580303606	2.34391940228881
3.45806836339229	2.34385794373621
3.46155092374853	2.3437965860427
3.46503348410477	2.3437353292691
3.468516044461	2.34367417334431
3.47199860481724	2.34361311826832
3.47548116517348	2.3435521618352
3.47896372552971	2.34349129302028
3.48244628588595	2.34343051182356
3.48592884624218	2.34336980420496
3.48941140659842	2.34330907739446
3.49289396695466	2.34324833139205
3.49637652731089	2.34318756622601
3.49985908766713	2.3431267818687
3.50334164802337	2.34306597832012
3.5068242083796	2.34300515559875
3.51030676873584	2.34294431360004
3.51378932909208	2.34288345232399
3.51727188944831	2.34282257179292
3.52075444980455	2.34276167211891
3.52423701016079	2.34270075330194
3.52771957051702	2.34263981534203
3.53120213087326	2.34257885848693
3.5346846912295	2.34251788273735
3.53816725158573	2.3424568880933
3.54164981194197	2.34239587460117
3.54513237229821	2.34233484227088
3.54861493265444	2.34227379110242
3.55209749301068	2.34221272106046
3.55558005336691	2.3421516321541
3.55906261372315	2.34209052438333
3.56254517407939	2.34202939764243
3.56602773443562	2.34196825192842
3.56951029479186	2.3419070872413
3.5729928551481	2.34184590354937
3.57647541550433	2.34178470090718
3.57995797586057	2.34172347931472
3.58344053621681	2.34166223886322
3.58692309657304	2.34160097965523
3.59040565692928	2.34153970169077
3.59388821728552	2.34147840492841
3.59737077764175	2.34141708938648
3.60085333799799	2.34135575506497
3.60433589835423	2.34129433539835
3.60781845871046	2.341232731104
3.6113010190667	2.34117094218193
3.61478357942294	2.34110895892922
3.61826613977917	2.3410467610599
3.62174870013541	2.34098434857399
3.62523126049165	2.34092172139705
3.62871382084788	2.34085887953831
3.63219638120412	2.34079582299776
3.63567894156035	2.34073255157438
3.63916150191659	2.340669065238
3.64264406227283	2.3406053639886
3.64612662262906	2.34054144779305
3.6496091829853	2.34047731677706
3.65309174334154	2.34041297094066
3.65657430369777	2.34034841027379
3.66005686405401	2.34028363486933
3.66353942441025	2.34021864472726
3.66702198476648	2.34015343975457
3.67050454512272	2.34008801993054
3.67398710547896	2.34002238525831
3.67746966583519	2.33995652924377
3.68095222619143	2.33989044673989
3.68443478654767	2.3398241377673
3.6879173469039	2.33975758334873
3.69139990726014	2.33969076662628
3.69488246761638	2.33962368762459
3.69836502797261	2.33955634632886
3.70184758832885	2.33948874281013
3.70533014868509	2.33942087710153
3.70881270904132	2.33935274911395
3.71229526939756	2.33928435886212
3.7157778297538	2.3392157064053
3.71926039011003	2.33914679161527
3.72274295046627	2.33907761442076
3.7262255108225	2.33900817487859
3.72970807117874	2.33893847293455
3.73319063153498	2.33886850859839
3.73667319189121	2.33879828194431
3.74015575224745	2.33872779288142
3.74363831260369	2.33865704130703
3.74712087295992	2.33858602724931
3.75060343331616	2.33851475072132
3.7540859936724	2.33844321177524
3.75756855402863	2.33837141046342
3.76105111438487	2.33829934672703
3.76453367474111	2.33822702050899
3.76801623509734	2.33815443189038
3.77149879545358	2.33808158078094
3.77498135580982	2.3380084670665
3.77846391616605	2.33793509087383
3.78194647652229	2.33786145220341
3.78542903687853	2.33778755107606
3.78891159723476	2.33771338757433
3.792394157591	2.33763896160607
3.79587671794723	2.33756427299331
3.79935927830347	2.33748932179522
3.80284183865971	2.33741410791382
3.80632439901594	2.33733863748226
3.80980695937218	2.33726299038228
3.81328951972842	2.33718716659543
3.81677208008465	2.33711116610851
3.82025464044089	2.33703499082228
3.82373720079713	2.33695864071926
3.82721976115336	2.33688211575608
3.8307023215096	2.33680541601603
3.83418488186584	2.33672854144318
3.83766744222207	2.33665149187972
3.84115000257831	2.33657426740401
3.84463256293455	2.33649686804147
3.84811512329078	2.33641929383936
3.85159768364702	2.33634154501798
3.85508024400326	2.33626362161058
3.85856280435949	2.33618552359516
3.86204536471573	2.33610725104085
3.86552792507196	2.33602880389947
3.8690104854282	2.33595018195739
3.87249304578444	2.33587138532689
3.87597560614067	2.33579240339236
3.87945816649691	2.33571319981223
3.88294072685315	2.33563377476538
3.88642328720938	2.33555411134658
3.88990584756562	2.33547414834518
3.89338840792186	2.33539388576148
3.89687096827809	2.33531332356043
3.90035352863433	2.3352324616089
3.90383608899057	2.33515129998307
3.9073186493468	2.33506983875741
3.91080120970304	2.33498807801039
3.91428377005928	2.33490601788161
3.91776633041551	2.33482365847573
3.92124889077175	2.3347409997192
3.92473145112799	2.33465804160169
3.92821401148422	2.33457478410212
3.93169657184046	2.3344912271769
3.9351791321967	2.33440737084508
3.93866169255293	2.33432321509385
3.94214425290917	2.33423875975465
3.9456268132654	2.33415400494658
3.94910937362164	2.33406895079347
3.95259193397788	2.33398359699952
3.95607449433411	2.33389794364773
3.95955705469035	2.33381199086086
3.96303961504659	2.33372573846755
3.96652217540282	2.33363918648109
3.97000473575906	2.33355233492334
3.9734872961153	2.33346518374936
3.97696985647153	2.33337773297042
3.98045241682777	2.33328998259755
3.98393497718401	2.33320193252225
3.98741753754024	2.33311358278674
3.99090009789648	2.33302493353724
3.99438265825272	2.33293598472867
3.99786521860895	2.33284673868862
4.00134777896519	2.33275720655404
4.00483033932143	2.33266738815187
4.00831289967766	2.33257729758974
4.0117954600339	2.33248702769957
4.01527802039014	2.33239657817943
4.01876058074637	2.33230594904399
4.02224314110261	2.33221514040495
4.02572570145884	2.33212415208842
4.02920826181508	2.33203298410868
4.03269082217132	2.33194163672238
4.03617338252755	2.33185010991618
4.03965594288379	2.33175840369245
4.04313850324003	2.33166651820694
4.04662106359626	2.33157445344671
4.0501036239525	2.33148220941176
4.05358618430874	2.33138978612636
4.05706874466497	2.33129718348306
4.06055130502121	2.33120440148186
4.06403386537745	2.33111144025085
4.06751642573368	2.33101829981645
4.07099898608992	2.33092498017868
4.07448154644616	2.33083148358616
4.07796410680239	2.33073782011375
4.08144666715863	2.33064398976145
4.08492922751487	2.3305499946904
4.0884117878711	2.33045584431742
4.09189434822734	2.33036153864252
4.09537690858358	2.33026707780548
4.09885946893981	2.33017246154193
4.10234202929605	2.33007768985185
4.10582458965228	2.32998276278266
4.10930715000852	2.32988768028843
4.11278971036476	2.32979244236915
4.11627227072099	2.32969704909129
4.11975483107723	2.32960150041856
4.12323739143347	2.32950579635097
4.1267199517897	2.32940993687923
4.13020251214594	2.32931392175462
4.13368507250218	2.32921775097716
4.13716763285841	2.32912142464907
4.14065019321465	2.32902494262587
4.14413275357089	2.32892830490756
4.14761531392712	2.32883151154548
4.15109787428336	2.32873456243537
4.1545804346396	2.32863745757723
4.15806299499583	2.32854019718875
4.16154555535207	2.32844278138479
4.16502811570831	2.32834521016534
4.16851067606454	2.32824748360428
4.17199323642078	2.32814960181611
4.17547579677702	2.32805156480082
4.17895835713325	2.32795337252523
4.18244091748949	2.32785502485616
4.18592347784572	2.3277565217936
4.18940603820196	2.32765786334689
4.1928885985582	2.32755904933335
4.19637115891443	2.32746007975298
4.19985371927067	2.32736096107065
4.20333627962691	2.32726169848237
4.20681883998314	2.32716229198813
4.21030140033938	2.32706276052461
4.21378396069562	2.32696312093566
4.21726652105185	2.32686337322126
4.22074908140809	2.32676351738568
4.22423164176433	2.32666355341696
4.22771420212056	2.3265634813151
4.2311967624768	2.32646330113608
4.23467932283304	2.3263630128974
4.23816188318927	2.32626261659907
4.24164444354551	2.32616211223042
4.24512700390174	2.32606149963359
4.24860956425798	2.32596077880859
4.25209212461422	2.32585994979735
4.25557468497045	2.32575901264353
4.25905724532669	2.32565796734712
4.26253980568293	2.32555681407539
4.26602236603916	2.32545555310191
4.2695049263954	2.32535418442669
4.27298748675164	2.32525269209286
4.27647004710787	2.32515104706085
4.27995260746411	2.32504924933067
4.28343516782035	2.32494728943474
4.28691772817658	2.3248451512552
4.29040028853282	2.32474283479204
4.29388284888906	2.32464034012288
4.29736540924529	2.32453766738563
4.30084796960153	2.32443481658028
4.30433052995777	2.32433178781041
4.307813090314	2.32422858122749
4.31129565067024	2.32412519683151
4.31477821102648	2.32402163459727
4.31826077138271	2.32391789455159
4.32174333173895	2.32381397669448
4.32522589209518	2.32370988101908
4.32870845245142	2.32360560760586
4.33219101280766	2.3235011564548
4.33567357316389	2.32339652755076
4.33915613352013	2.32329172089713
4.34263869387637	2.32318673649393
4.3461212542326	2.32308157426454
4.34960381458884	2.32297623415007
4.35308637494508	2.32287071615054
4.35656893530131	2.3227650202273
4.36005149565755	2.32265914643972
4.36353405601379	2.32255309478778
4.36701661637002	2.32244686523811
4.37049917672626	2.32234045772817
4.3739817370825	2.32223387225795
4.37746429743873	2.32212710884002
4.38094685779497	2.32202016750083
4.38442941815121	2.32191304824035
4.38791197850744	2.32180575113065
4.39139453886368	2.32169827638963
4.39487709921992	2.32159062401728
4.39835965957615	2.32148280462697
4.40184221993239	2.32137485453004
4.40532478028863	2.3212667737265
4.40880734064486	2.32115857896045
4.4122899010011	2.32105033128354
4.41577246135734	2.32094203069574
4.41925502171357	2.32083367700447
4.42273758206981	2.32072527020802
4.42622014242604	2.3206168103064
4.42970270278228	2.32050829731259
4.43318526313852	2.32039973116563
4.43666782349475	2.32029111186552
4.44015038385099	2.32018243938082
4.44363294420723	2.3200737137616
4.44711550456346	2.31996493500785
4.4505980649197	2.31985610319443
4.45408062527594	2.31974721839246
4.45756318563217	2.31963828060193
4.46104574598841	2.31952928971746
4.46452830634465	2.31942024585377
4.46801086670088	2.31931114901087
4.47149342705712	2.31920197663319
4.47497598741336	2.31909272152659
4.47845854776959	2.31898338369105
4.48194110812583	2.31887395633371
4.48542366848206	2.31876443767356
4.4889062288383	2.31865482771059
4.49238878919454	2.31854512631432
4.49587134955077	2.3184353334956
4.49935390990701	2.31832544925444
4.50283647026325	2.31821547339544
4.50631903061948	2.31810540598292
4.50980159097572	2.31799524701687
4.51328415133196	2.31788499631893
4.51676671168819	2.31777465390339
4.52024927204443	2.31766421977022
4.52373183240067	2.31755369387529
4.5272143927569	2.3174430763818
4.53069695311314	2.31733236728977
4.53417951346938	2.31722156649749
4.53766207382561	2.31711067429227
4.54114463418185	2.31699969067413
4.54462719453809	2.31688861563513
4.54810975489432	2.31677744934682
4.55159231525056	2.31666619180918
4.5550748756068	2.31655484302476
4.55855743596303	2.31644340300686
4.56203999631927	2.31633187175476
4.56552255667551	2.31622024914113
4.56900511703174	2.31610853517891
4.57248767738798	2.31599672984938
4.57597023774421	2.31588483266988
4.57945279810045	2.3157728437489
4.58293535845669	2.31566076307748
4.58641791881292	2.31554859052885
4.58990047916916	2.31543632608429
4.5933830395254	2.31532396974378
4.59686559988163	2.31521151940393
4.60034816023787	2.31509896500502
4.60383072059411	2.3149863065354
4.60731328095034	2.31487354192312
4.61079584130658	2.3147606617757
4.61427840166282	2.31464766602779
4.61776096201905	2.31453455441811
4.62124352237529	2.31442132725102
4.62472608273153	2.31430798449128
4.62820864308776	2.31419452601234
4.631691203444	2.31408095187487
4.63517376380024	2.31396726212001
4.63865632415647	2.31385345689507
4.64213888451271	2.31373953625983
4.64562144486894	2.31362550009629
4.64910400522518	2.31351134815135
4.65258656558142	2.31339708069315
4.65606912593765	2.31328269766784
4.65955168629389	2.3131681990065
4.66303424665013	2.31305358491627
4.66651680700636	2.31293885369552
4.6699993673626	2.31282400212385
4.67348192771884	2.31270903034762
4.67696448807507	2.31259393828615
4.68044704843131	2.31247872580771
4.68392960878755	2.31236339291221
4.68741216914378	2.3122479395999
4.69089472950002	2.31213236584525
4.69437728985626	2.31201667156214
4.69785985021249	2.31190085659147
4.70134241056873	2.31178492078461
4.70482497092497	2.31166886428221
4.7083075312812	2.31155268704086
4.71179009163744	2.31143638909883
4.71527265199367	2.31131997070716
4.71875521234991	2.31120343181937
4.72223777270615	2.31108677242285
4.72572033306238	2.31096999260025
4.72920289341862	2.3108530921525
4.73268545377486	2.31073607096638
4.73616801413109	2.31061892915001
4.73965057448733	2.31050166664973
4.74313313484357	2.31038428344084
4.7466156951998	2.3102667795498
4.75009825555604	2.3101491549765
4.75358081591228	2.31003140975403
4.75706337626851	2.30991354396058
4.76054593662475	2.30979555753599
4.76402849698099	2.30967745059109
4.76751105733722	2.30955922343418
4.77099361769346	2.30944087581025
4.7744761780497	2.30932240763328
4.77795873840593	2.3092038189287
4.78144129876217	2.30908510966229
4.78492385911841	2.30896627974703
4.78840641947464	2.30884732903501
4.79188897983088	2.30872825763268
4.79537154018711	2.30860908150979
4.79885410054335	2.30848982968636
4.80233666089959	2.30837050197613
4.80581922125582	2.3082511078712
4.80930178161206	2.30813166358463
4.8127843419683	2.30801216880273
4.81626690232453	2.3078926234978
4.81974946268077	2.30777302768981
4.82323202303701	2.30765338141914
4.82671458339324	2.30753368458485
4.83019714374948	2.30741393703458
4.83367970410572	2.30729413859658
4.83716226446195	2.30717428938319
4.84064482481819	2.30705438955204
4.84412738517443	2.30693443892844
4.84760994553066	2.3068144376172
4.8510925058869	2.30669438564175
4.85457506624314	2.3065742812446
4.85805762659937	2.30645412445936
4.86154018695561	2.30633390999084
4.86502274731185	2.30621359107152
4.86850530766808	2.3060931677955
4.87198786802432	2.30597264025103
4.87547042838055	2.30585200835718
4.87895298873679	2.30573127221219
4.88243554909303	2.30561043190541
4.88591810944926	2.30548948739869
4.8894006698055	2.30536843870861
4.89288323016174	2.30524728580558
4.89636579051797	2.30512602854568
4.89984835087421	2.30500466692367
4.90333091123045	2.30488320092163
4.90681347158668	2.30476163050556
4.91029603194292	2.30463995566996
4.91377859229916	2.30451817637941
4.91726115265539	2.30439629257063
4.92074371301163	2.30427430428604
4.92422627336787	2.3041522113958
4.9277088337241	2.30403001363463
4.93119139408034	2.30390771124635
4.93467395443658	2.30378530428938
4.93815651479281	2.30366279262715
4.94163907514905	2.30354017648752
4.94512163550529	2.30341745604988
4.94860419586152	2.30329463136392
4.95208675621776	2.30317170239676
4.955569316574	2.30304866900779
4.95905187693023	2.30292553108392
4.96253443728647	2.30280228867439
4.9660169976427	2.30267894161345
4.96949955799894	2.30255548975861
4.97298211835518	2.30243193304512
4.97646467871141	2.30230827159208
4.97994723906765	2.30218450548906
4.98342979942389	2.3020606348788
4.98691235978012	2.30193665975211
4.99039492013636	2.30181258007799
4.9938774804926	2.30168841847504
4.99736004084883	2.30156418239907
5.00084260120507	2.30143987183682
5.00432516156131	2.30131549361667
5.00780772191754	2.30119104961811
5.01129028227378	2.30106653981937
5.01477284263002	2.30094196436008
5.01825540298625	2.3008173229633
5.02173796334249	2.30069261556094
5.02522052369872	2.30056784236998
5.02870308405496	2.30044300335138
5.0321856444112	2.30031809849291
5.03566820476743	2.30019312798177
5.03915076512367	2.30006809184872
5.04263332547991	2.29994299009376
5.04611588583614	2.29981782279448
5.04959844619238	2.29969258701382
5.05308100654862	2.29956728267872
5.05656356690485	2.29944190953203
5.06004612726109	2.29931645305451
5.06352868761733	2.29919091324616
5.06701124797356	2.29906529013676
5.0704938083298	2.29893958359487
5.07397636868604	2.29881379362052
5.07745892904227	2.29868792016189
5.08094148939851	2.29856196288317
5.08442404975475	2.29843592178508
5.08790661011098	2.29830979698826
5.09138917046722	2.29818358845281
5.09487173082346	2.29805729619745
5.09835429117969	2.29793092075022
5.10183685153593	2.29780446218448
5.10531941189216	2.29767792050921
5.1088019722484	2.2975512957466
5.11228453260464	2.29742458765841
5.11576709296087	2.29729779624465
5.11924965331711	2.29717092147114
5.12273221367335	2.2970439632747
5.12621477402958	2.29691692166697
5.12969733438582	2.2967897967037
5.13317989474206	2.29666258835613
5.13666245509829	2.29653529668964
5.14014501545453	2.2964079219418
5.14362757581077	2.29628046400865
5.147110136167	2.29615292292543
5.15059269652324	2.29602529878171
5.15407525687948	2.29589759153086
5.15755781723571	2.29576980113173
5.16104037759195	2.29564192736687
5.16452293794819	2.29551397017472
5.16800549830442	2.2953859296733
5.17148805866066	2.29525780624274
5.1749706190169	2.29512959991841
5.17845317937313	2.29500131075415
5.18193573972937	2.29487293873771
5.1854183000856	2.29474448380939
5.18890086044184	2.29461594767084
5.19238342079808	2.2944873333996
5.19586598115431	2.29435864093484
5.19934854151055	2.29422987035725
5.20283110186679	2.2941010217982
5.20631366222302	2.29397209525761
5.20979622257926	2.29384309073521
5.2132787829355	2.29371400831493
5.21676134329173	2.29358484800973
5.22024390364797	2.29345560997872
5.22372646400421	2.29332629410063
5.22720902436044	2.29319690034995
5.23069158471668	2.29306742877011
5.23417414507292	2.29293787926235
5.23765670542915	2.29280825182435
5.24113926578539	2.29267854685671
5.24462182614162	2.29254877209993
5.24810438649786	2.292418927554
5.2515869468541	2.29228901541951
5.25506950721033	2.29215905302403
5.25855206756657	2.29202904036757
5.26203462792281	2.29189897748081
5.26551718827904	2.29176886428292
5.26899974863528	2.2916387007739
5.27248230899152	2.29150848698642
5.27596486934775	2.29137822303185
5.27944742970399	2.29124790891017
5.28292999006023	2.29111754466888
5.28641255041646	2.29098713030447
5.2898951107727	2.29085666581695
5.29337767112894	2.29072615133087
5.29686023148517	2.29059558670001
5.30034279184141	2.29046497192438
5.30382535219765	2.29033430700024
5.30730791255388	2.29020359188363
5.31079047291012	2.29007282657455
5.31427303326636	2.28994201092308
5.31775559362259	2.28981114485475
5.32123815397883	2.28968022836954
5.32472071433506	2.28954926147798
5.3282032746913	2.2894182440618
5.33168583504754	2.28928717612099
5.33516839540377	2.28915605802707
5.33865095576001	2.28902488985903
5.34213351611625	2.28889367161686
5.34561607647248	2.28876240329336
5.34909863682872	2.28863108490233
5.35258119718496	2.28849971644376
5.35606375754119	2.28836829802274
5.35954631789743	2.2882368296192
5.36302887825367	2.28810531123575
5.3665114386099	2.28797374271277
5.36999399896614	2.28784212396147
5.37347655932238	2.28771045509135
5.37695911967861	2.28757873765905
5.38044168003485	2.28744697163061
5.38392424039109	2.28731516234068
5.38740680074732	2.28718335668959
5.39088936110356	2.28705155468867
5.3943719214598	2.28691975635191
5.39785448181603	2.28678796171642
5.40133704217227	2.28665617078163
5.40481960252851	2.28652438353686
5.40830216288474	2.28639259966383
5.41178472324098	2.28626081916256
5.41526728359721	2.28612904206116
5.41874984395345	2.28599726838006
5.42223240430969	2.28586549811925
5.42571496466592	2.28573373126607
5.42919752502216	2.28560196774086
5.4326800853784	2.28547020754361
5.43616264573463	2.28533843282876
5.43964520609087	2.28520659142321
5.44312776644711	2.28507468332696
5.44661032680334	2.28494267891099
5.45009288715958	2.28481051583999
5.45357544751582	2.28467819411398
5.45705800787205	2.28454571378976
5.46054056822829	2.28441307493534
5.46402312858453	2.2842802775507
5.46750568894076	2.28414732141098
5.470988249297	2.28401420625258
5.47447080965324	2.28388093207549
5.47795337000947	2.28374749903206
5.48143593036571	2.28361390726164
5.48491849072195	2.28348015676425
5.48840105107818	2.28334624766223
5.49188361143442	2.28321218005246
5.49536617179065	2.28307795393495
5.49884873214689	2.28294356920028
5.50233129250313	2.28280902577775
5.50581385285936	2.28267432366736
5.5092964132156	2.28253946260224
5.51277897357184	2.28240444249279
5.51626153392807	2.28226926333901
5.51974409428431	2.28213392490293
5.52322665464055	2.28199842713076
5.52670921499678	2.2818627700225
5.53019177535302	2.2817269536012
5.53367433570926	2.28159097788139
5.53715689606549	2.28145484286306
5.54063945642173	2.28131854885712
5.54412201677797	2.28118209593162
5.5476045771342	2.28104548408571
5.55108713749044	2.28090871334707
5.55456969784668	2.28077178372794
5.55805225820291	2.28063469521359
5.56153481855915	2.28049744764943
5.56501737891539	2.28036004103548
5.56849993927162	2.28022247538062
5.57198249962786	2.28008475367898
5.5754650599841	2.27994687600358
5.57894762034033	2.27980884269332
5.58243018069657	2.27967066802149
5.5859127410528	2.2795323519881
5.58939530140904	2.27939389465595
5.59287786176528	2.27925529627639
5.59636042212151	2.27911655684943
5.59984298247775	2.27897767649055
5.60332554283399	2.27883865564158
5.60680810319022	2.27869949430253
5.61029066354646	2.27856019228114
5.6137732239027	2.27842074936766
5.61725578425893	2.27828116556211
5.62073834461517	2.27814144066438
5.62422090497141	2.27800157443784
5.62770346532764	2.2778615668825
5.63118602568388	2.2777213556572
5.63466858604011	2.27758089821653
5.63815114639635	2.27744019456048
5.64163370675259	2.27729919034812
5.64511626710882	2.27715785854949
5.64859882746506	2.27701619916458
5.6520813878213	2.27687421182112
5.65556394817753	2.27673189641136
5.65904650853377	2.27658925293529
5.66252906889001	2.27644628137756
5.66601162924624	2.27630298181855
5.66949418960248	2.27615935425826
5.67297674995872	2.27601539863286
5.67645931031495	2.27587111497531
5.67994187067119	2.27572650328562
5.68342443102743	2.27558156326439
5.68690699138366	2.27543629496115
5.6903895517399	2.27529069838866
5.69387211209614	2.27514477374479
5.69735467245237	2.27499852099419
5.70083723280861	2.27485194008811
5.70431979316485	2.27470503081464
5.70780235352108	2.27455779323351
5.71128491387732	2.27441022734567
5.71476747423355	2.27426233333733
5.71825003458979	2.27411411126933
5.72173259494603	2.27396556127359
5.72521515530226	2.27381668369204
5.7286977156585	2.27366747852475
5.73218027601474	2.27351794572664
5.73566283637097	2.27336808513147
5.73914539672721	2.2732178967263
5.74262795708345	2.27306738042687
5.74611051743968	2.27291653643667
5.74959307779592	2.27276536478123
5.75307563815216	2.27261386519088
5.75655819850839	2.27246203754968
5.76004075886463	2.27230988185995
5.76352331922087	2.27215739769162
5.7670058795771	2.27200457729271
5.77048843993334	2.27185142066322
5.77397100028958	2.27169792580525
5.77745356064581	2.27154407554679
5.78093612100205	2.27138986988786
5.78441868135829	2.27123530880577
5.78790124171452	2.27108039240105
5.79138380207076	2.2709251206737
5.79486636242699	2.27076949343021
5.79834892278323	2.27061351052496
5.80183148313947	2.27045717195796
5.8053140434957	2.27030047780718
5.80879660385194	2.27014342811111
5.81227916420818	2.26998602286976
5.81576172456441	2.26982826169265
5.81924428492065	2.26967014481532
5.82272684527689	2.26951168369554
5.82620940563312	2.26935304701566
5.82969196598936	2.26919423483029
5.8331745263456	2.26903525860028
5.83665708670183	2.26887618602429
5.84013964705807	2.26871701715085
5.84362220741431	2.26855775193286
5.84710476777054	2.26839839038401
5.85058732812678	2.26823893265684
5.85406988848302	2.26807937860608
5.85755244883925	2.26791972784457
5.86103500919549	2.26775998033365
5.86451756955173	2.26760013601186
5.86800012990796	2.26744019474924
5.8714826902642	2.26728015652891
5.87496525062044	2.26712002127659
5.87844781097667	2.2669597889756
5.88193037133291	2.26679945965105
5.88541293168914	2.26663903336221
5.88889549204538	2.26647851049097
5.89237805240162	2.26631789112614
5.89586061275785	2.26615717516755
5.89934317311409	2.26599636275914
5.90282573347033	2.26583545393487
5.90630829382656	2.26567444869551
5.9097908541828	2.26551334690856
5.91327341453904	2.26535214856267
5.91675597489527	2.26519085378665
5.92023853525151	2.26502946265558
5.92372109560775	2.26486797517003
5.92720365596398	2.2647063911635
5.93068621632022	2.2645447109688
5.93416877667646	2.26438293458594
5.93765133703269	2.26422106187842
5.94113389738893	2.26405909296517
5.94461645774517	2.26389702786383
5.9480990181014	2.26373486690144
5.95158157845764	2.26357261019164
5.95506413881388	2.26341025770541
5.95854669917011	2.26324782713891
5.96202925952635	2.2630853707285
5.96551181988258	2.26292288836846
5.96899438023882	2.26276040947808
5.97247694059506	2.26259799665797
5.97595950095129	2.26243564987565
5.97944206130753	2.26227336910186
5.98292462166377	2.26211115440519
5.98640718202	2.26194900576527
5.98988974237624	2.26178692333094
5.99337230273248	2.26162490731612
5.99685486308871	2.26146295764529
6.00033742344495	2.26130107420708
6.00381998380119	2.26113925697518
6.00730254415742	2.2609775060101
6.01078510451366	2.2608158214253
6.0142676648699	2.26065420326636
6.01775022522613	2.26049256084093
6.02123278558237	2.26033084549429
6.0247153459386	2.26016905720758
6.02819790629484	2.26000717462657
6.03168046665108	2.25984519047601
6.03516302700731	2.25968310487648
6.03864558736355	2.25952091772893
6.04212814771979	2.2593586292843
6.04561070807602	2.25919623960963
6.04909326843226	2.25903374831163
6.0525758287885	2.25887115540162
6.05605838914473	2.25870846088684
6.05954094950097	2.25854566483301
6.06302350985721	2.25838276724032
6.06650607021344	2.25821976808758
6.06998863056968	2.25805666715217
6.07347119092592	2.25789346448958
6.07695375128215	2.25773016004596
6.08043631163839	2.25756675358207
6.08391887199463	2.25740324525255
6.08740143235086	2.2572396350584
6.0908839927071	2.2570759229935
6.09436655306334	2.25691210901066
6.09784911341957	2.25674819322165
6.10133167377581	2.25658417590879
6.10481423413205	2.25642005733259
6.10829679448828	2.25625583760547
6.11177935484452	2.25609151681824
6.11526191520075	2.25592709485333
6.11874447555699	2.25576257158132
6.12222703591323	2.25559794682373
6.12570959626946	2.25543322047453
6.1291921566257	2.25526839230488
6.13267471698194	2.255103462375
6.13615727733817	2.25493843093453
6.13963983769441	2.25477329772117
6.14312239805065	2.25460806280314
6.14660495840688	2.2544427263437
6.15008751876312	2.25427728809669
6.15357007911936	2.25411181044172
6.15705263947559	2.25394633616246
6.16053519983183	2.25378086520678
6.16401776018807	2.2536154519435
6.1675003205443	2.25345012346578
6.17098288090054	2.25328487977785
6.17446544125678	2.25311972127193
6.17794800161301	2.25295464808483
6.18143056196925	2.2527896602207
6.18491312232548	2.25262475778499
6.18839568268172	2.25245994079181
6.19187824303796	2.25229520919262
6.19536080339419	2.25213056310199
6.19884336375043	2.25196600248694
6.20232592410667	2.25180152721107
6.2058084844629	2.25163713765796
6.20929104481914	2.25147266003291
6.21277360517538	2.25130776691256
6.21625616553161	2.2511424580375
6.21973872588785	2.25097672411478
6.22322128624409	2.25081055329032
6.22670384660032	2.25064394591021
6.23018640695656	2.25047690168631
6.2336689673128	2.25030942036284
6.23715152766903	2.25014150193596
6.24063408802527	2.24997314618038
6.24411664838151	2.24980435282846
6.24759920873774	2.24963512153858
6.25108176909398	2.24946545251068
6.25456432945021	2.24929534586842
6.25804688980645	2.24912480169372
6.26152945016269	2.24895381999135
6.26501201051892	2.24878240084668
6.26849457087516	2.24861054437058
6.2719771312314	2.24843825032005
6.27545969158763	2.24826551893917
6.27894225194387	2.24809235048803
6.28242481230011	2.24791874506261
6.28590737265634	2.24774470273896
6.28938993301258	2.24757022350337
6.29287249336882	2.24739530669761
6.29635505372505	2.24721995231806
6.29983761408129	2.24704416027797
6.30332017443753	2.24686793020907
6.30680273479376	2.246691262157
6.31028529515	2.2465141562163
6.31376785550624	2.24633661258672
6.31725041586247	2.24615863142921
6.32073297621871	2.24598021284955
6.32421553657495	2.24580135696499
6.32769809693118	2.24562206371028
6.33118065728742	2.24544233316774
6.33466321764366	2.2452621654366
6.33814577799989	2.24508156103777
6.34162833835613	2.24490051961987
6.34511089871236	2.24471902945142
6.3485934590686	2.24453692188804
6.35207601942484	2.24435419681094
6.35555857978107	2.24417084269923
6.35904114013731	2.24398679189773
6.36252370049355	2.24380204441024
6.36600626084978	2.24361660028506
6.36948882120602	2.24343045968427
6.37297138156226	2.24324362253414
6.37645394191849	2.24305608896758
6.37993650227473	2.24286785931394
6.38341906263097	2.24267893322949
6.3869016229872	2.24248931075865
6.39038418334344	2.24229899445049
6.39386674369968	2.24210803112288
6.39734930405591	2.24191642085008
6.40083186441215	2.24172423529861
6.40431442476839	2.24153188969206
6.40779698512462	2.24133938397118
6.41127954548086	2.24114671805797
6.41476210583709	2.24095389185872
6.41824466619333	2.2407609054736
6.42172722654957	2.24056775887443
6.4252097869058	2.24037445189838
6.42869234726204	2.24018098454468
6.43217490761828	2.23998735681299
6.43565746797451	2.23979356870323
6.43914002833075	2.2395996200866
6.44262258868699	2.23940551103268
6.44610514904322	2.23921124162707
6.44958770939946	2.23901681205604
6.4530702697557	2.23882222222474
6.45655283011193	2.23862747206633
6.46003539046817	2.23843256173408
6.46351795082441	2.23823749109513
6.46700051118064	2.23804226008314
6.47048307153688	2.23784686839719
6.47396563189312	2.23765131562135
6.47744819224935	2.23745560170398
6.48093075260559	2.23725972682563
6.48441331296183	2.23706369086915
6.48789587331806	2.23686749393257
6.4913784336743	2.23667113638568
6.49486099403054	2.23647461822861
6.49834355438677	2.23627793949383
6.50182611474301	2.23608110024575
6.50530867509924	2.23588410043129
6.50879123545548	2.23568694007083
6.51227379581172	2.23548961913589
6.51575635616795	2.23529213743808
6.51923891652419	2.23509449505293
6.52272147688043	2.23489669206257
6.52620403723666	2.23469872846692
6.5296865975929	2.23450060420548
6.53316915794914	2.23430231934241
6.53665171830537	2.23410387401594
6.54013427866161	2.23390535891842
6.54361683901785	2.23370682266785
6.54709939937408	2.23350826526462
6.55058195973032	2.23330970806297
6.55406452008656	2.23311115842706
6.55754708044279	2.23291261622541
6.56102964079903	2.23271408155708
6.56451220115527	2.23251555402362
6.5679947615115	2.2323170334845
6.57147732186774	2.232118520333
6.57495988222397	2.23192001455395
6.57844244258021	2.23172151613807
6.58192500293645	2.23152302501962
6.58540756329268	2.23132456045919
6.58889012364892	2.23112612335754
6.59237268400516	2.2309277180247
6.59585524436139	2.23072940919975
6.59933780471763	2.23053119693656
6.60282036507387	2.23033308145495
6.6063029254301	2.2301350625789
6.60978548578634	2.22993714030743
6.61326804614258	2.22973931462748
6.61675060649881	2.22954158551069
6.62023316685505	2.22934395284531
6.62371572721129	2.22914641643402
6.62719828756752	2.22894897628885
6.63068084792376	2.22875163229739
6.63416340828	2.22855438438116
6.63764596863623	2.2283572326106
6.64112852899247	2.22816017711515
6.6446110893487	2.22796321815325
6.64809364970494	2.22776635583
6.65157621006118	2.22756959037426
6.65505877041741	2.22737292139466
6.65854133077365	2.22717634864078
6.66202389112989	2.22697987237493
6.66550645148612	2.22678349258405
6.66898901184236	2.22658720923494
6.6724715721986	2.22639102257378
6.67595413255483	2.22619493283308
6.67943669291107	2.22599894003368
6.68291925326731	2.22580304422774
6.68640181362354	2.22560724526979
6.68988437397978	2.22541154315924
6.69336693433602	2.22521593788794
6.69684949469225	2.22502042942125
6.70033205504849	2.22482501775884
6.70381461540473	2.22462970287674
6.70729717576096	2.22443448469916
6.7107797361172	2.22423936323556
6.71426229647344	2.22404433839637
6.71774485682967	2.22384940987922
6.72122741718591	2.22365457773076
6.72470997754214	2.22345984204676
6.72819253789838	2.22326520277131
6.73167509825462	2.22307083371112
6.73515765861085	2.2228770622869
6.73864021896709	2.22268388850764
6.74212277932333	2.22249132166631
6.74560533967956	2.22229937371463
6.7490879000358	2.22210804468054
6.75257046039204	2.2219173348522
6.75605302074827	2.22172724462712
6.75953558110451	2.22153777405444
6.76301814146075	2.22134892335943
6.76650070181698	2.22116069254794
6.76998326217322	2.22097308159722
6.77346582252946	2.22078609030734
6.77694838288569	2.22059954485852
6.78043094324193	2.22041343771528
6.78391350359817	2.22022774709227
6.7873960639544	2.22004216697075
6.79087862431064	2.21985669735071
6.79436118466687	2.21967133849008
6.79784374502311	2.2194860904844
6.80132630537935	2.21930095333368
6.80480886573558	2.21911592684461
6.80829142609182	2.21893101077231
6.81177398644806	2.21874620518381
6.81525654680429	2.2185615105683
6.81873910716053	2.21837692666597
6.82222166751677	2.21819245356175
6.825704227873	2.21800809162372
6.82918678822924	2.21782384085166
6.83266934858548	2.21763970116662
6.83615190894171	2.21745567252731
6.83963446929795	2.21727175503294
6.84311702965419	2.21708794861204
6.84659959001042	2.21690425289943
6.85008215036666	2.21672066780105
6.8535647107229	2.21653719322762
6.85704727107913	2.21635382886473
6.86052983143537	2.21617057467
6.86401239179161	2.21598743100383
6.86749495214784	2.21580439854575
6.87097751250408	2.21562147731866
6.87446007286032	2.21543866741704
6.87794263321655	2.21525596849777
6.88142519357279	2.21507338056084
6.88490775392903	2.21489090361679
6.88839031428526	2.21470853773543
6.8918728746415	2.21452628291677
6.89535543499773	2.21434413916295
6.89883799535397	2.21416210630115
6.90232055571021	2.21398018433139
6.90580311606644	2.2137983735304
6.90928567642268	2.21361667381047
6.91276823677892	2.21343508271934
6.91625079713515	2.21325355326684
6.91973335749139	2.21307208528199
6.92321591784763	2.21289060718163
6.92669847820386	2.212708703742
6.9301810385601	2.212526374963
6.93366359891634	2.21234362087505
6.93714615927257	2.21216044169693
6.94062871962881	2.21197683747573
6.94411127998505	2.21179280829652
6.94759384034128	2.21160835389078
6.95107640069752	2.21142347417546
6.95455896105375	2.21123816915062
6.95804152140999	2.21105243881577
6.96152408176623	2.21086628317086
[truncated: 13,000 more rows]
