# Supplementary material for: The reverse quantum limit and its implications for unconventional quantum oscillations in YbB12
Source: Nat Commun. 2024 Feb 21;15:1607. doi: 10.1038/s41467-024-45801-2 (PMC10881586; doi:10.1038/s41467-024-45801-2)
Supplement: Supplementary file 3 — Source Data [file 41467_2024_45801_MOESM3_ESM.zip › Source_Data/RvH_fixedT/RvH_2p50K.csv]

-0.000214162957749964	2.17542896669766
0.00325708667315161	2.17654430893793
0.00672833630405319	2.17764191288462
0.0101995859349548	2.17872252181221
0.0136708355658563	2.17978678110118
0.0171420851967579	2.18083530386296
0.0206133348276595	2.18186867293191
0.0240845844585611	2.18288744367098
0.0275558340894626	2.18389223227435
0.0310270837203642	2.184883538104
0.0344983333512658	2.18586183702255
0.0379695829821674	2.18682758275944
0.0414408326130689	2.18778120818301
0.0449120822439705	2.18872320011125
0.0483833318748721	2.18965396984406
0.0518545815057737	2.19057389145462
0.0553258311366752	2.19148332257332
0.0587970807675768	2.19238260528143
0.0622683303984784	2.19327212548206
0.06573958002938	2.19415223026678
0.0692108296602815	2.1950232169645
0.0726820792911831	2.19588537051544
0.0761533289220847	2.19673896410972
0.0796245785529863	2.19758430598717
0.0830958281838878	2.1984216923605
0.0865670778147894	2.19925136189483
0.090038327445691	2.20007354380321
0.0935095770765926	2.20088845830992
0.0969808267074941	2.20169635619367
0.100452076338396	2.20249749203638
0.103923325969297	2.20329205903922
0.107394575600199	2.20408024311276
0.1108658252311	2.20486222321762
0.114337074862002	2.20563820750111
0.117808324492904	2.2064084129357
0.121279574123805	2.20717299712638
0.124750823754707	2.20793211199864
0.128222073385608	2.20868590405209
0.13169332301651	2.20943455275755
0.135164572647411	2.21017824229395
0.138635822278313	2.21091710203092
0.142107071909215	2.21165125687706
0.145578321540116	2.2123808274706
0.149049571171018	2.21310597402191
0.152520820801919	2.21382684822462
0.155992070432821	2.21454355688745
0.159463320063723	2.21525620328824
0.162934569694624	2.21596488731869
0.166405819325526	2.21666975700467
0.169877068956427	2.21737093185073
0.173348318587329	2.218068500533
0.17681956821823	2.21876254891255
0.180290817849132	2.21945316014612
0.183762067480034	2.22014047772544
0.187233317110935	2.22082459072018
0.190704566741837	2.22150557308231
0.194175816372738	2.22218349650569
0.19764706600364	2.22285843514087
0.201118315634541	2.22353052508809
0.204589565265443	2.22419983012396
0.208060814896345	2.22486641213539
0.211532064527246	2.2255303311891
0.215003314158148	2.22619166928771
0.218474563789049	2.22685052845874
0.221945813419951	2.22750696220423
0.225417063050852	2.2281610224976
0.228888312681754	2.22881275983781
0.232359562312656	2.22946226646516
0.235830811943557	2.23010961126234
0.239302061574459	2.23075483926748
0.24277331120536	2.23139799427628
0.246244560836262	2.23203899782372
0.249715810467163	2.23267303944428
0.253187060098065	2.23330026025809
0.256658309728967	2.23392079759684
0.260129559359868	2.23453478513002
0.26360080899077	2.23490928415587
0.267072058621671	2.23699099359189
0.270543308252573	2.23896689560875
0.274014557883475	2.24086789634861
0.277485807514376	2.24269889334166
0.280957057145278	2.24447146721271
0.284428306776179	2.2461888508177
0.287899556407081	2.24785104415665
0.291370806037982	2.2494653971168
0.294842055668884	2.25103206693948
0.298313305299786	2.25255098857826
0.301784554930687	2.25402466880491
0.305255804561589	2.25545505701923
0.30872705419249	2.25684215322121
0.312198303823392	2.25818587297955
0.315669553454293	2.25948809323681
0.319140803085195	2.26074981132854
0.322612052716097	2.26197102725475
0.326083302346998	2.26315169860176
0.3295545519779	2.26429242085415
0.333025801608801	2.2653944581635
0.336497051239703	2.2664578105298
0.339968300870604	2.26748247445967
0.343439550501506	2.26846836092449
0.346910800132408	2.26941636366775
0.350382049763309	2.27032686027645
0.353853299394211	2.27119985075058
0.357324549025112	2.27203527566711
0.360795798656014	2.27283310484479
0.364267048286915	2.27359404719756
0.367738297917817	2.2743182528221
0.371209547548719	2.27500569279889
0.37468079717962	2.27565630565995
0.378152046810522	2.27627009140531
0.381623296441423	2.27684749647854
0.385094546072325	2.27738865463522
0.388565795703226	2.27789348123172
0.392037045334128	2.27836197626804
0.39550829496503	2.27879413974418
0.398979544595931	2.27919018981966
0.402450794226833	2.27955022389725
0.405922043857734	2.27987421956776
0.409393293488636	2.28016217683119
0.412864543119538	2.28041409568754
0.416335792750439	2.28063000502446
0.419807042381341	2.28081001290663
0.423278292012242	2.28095411933407
0.426749541643144	2.28106232430675
0.430220791274045	2.2811346091118
0.433692040904947	2.28117091499508
0.437163290535849	2.28117349465711
0.44063454016675	2.28114239624769
0.444105789797652	2.2810776167848
0.447577039428553	2.28097908293143
0.451048289059455	2.2808467946876
0.454519538690356	2.28068992214895
0.457990788321258	2.28051401240028
0.46146203795216	2.28031900161706
0.464933287583061	2.28010487953985
0.468404537213963	2.27987164616867
0.471875786844864	2.27961929877602
0.475347036475766	2.27934777955656
0.478818286106667	2.27905706785865
0.482289535737569	2.27874716368229
0.485760785368471	2.27841806702747
0.489232034999372	2.2780697369762
0.492703284630274	2.27770212106896
0.496174534261175	2.27731521697991
0.499645783892077	2.27690902470905
0.503117033522978	2.276483513186
0.50658828315388	2.27603864717859
0.510059532784782	2.27557440673526
0.513530782415683	2.27509077705204
0.517002032046585	2.27458773282335
0.520473281677486	2.27406523295834
0.523944531308388	2.27352327745701
0.527415780939289	2.27296185440455
0.530887030570191	2.27238264305545
0.534358280201093	2.27178937468063
0.537829529831994	2.27118204928009
0.541300779462896	2.27056066685382
0.544772029093797	2.26992748907204
0.548243278724699	2.26928866870756
0.551714528355601	2.26864420576038
0.555185777986502	2.26799410023049
0.558657027617404	2.26733835234097
0.562128277248305	2.2666769628015
0.565599526879207	2.26600988841847
0.569070776510108	2.26533711782386
0.57254202614101	2.26465865123697
0.576013275771911	2.26397448939614
0.579484525402813	2.26328463230137
0.582955775033715	2.26258904366095
0.586427024664616	2.26188770142177
0.589898274295518	2.26118060625092
0.593369523926419	2.26046775814839
0.596840773557321	2.25974915711419
0.600312023188223	2.25902477320612
0.603783272819124	2.25829457663992
0.607254522450026	2.2575585674156
0.610725772080927	2.25681674553314
0.614197021711829	2.25606911125017
0.617668271342731	2.25531563830274
0.621139520973632	2.25455629051317
0.624610770604534	2.25379106788148
0.628082020235435	2.25301997069811
0.631553269866337	2.25224299947485
0.635024519497238	2.25146012842501
0.63849576912814	2.25067131979834
0.641967018759041	2.2498765739575
0.645438268389943	2.24907589137392
0.648909518020845	2.24826927204761
0.652380767651746	2.24745668723359
0.655852017282648	2.24663810025777
0.659323266913549	2.24581351151719
0.662794516544451	2.24498292101185
0.666265766175352	2.24414632874176
0.669737015806254	2.24330370084616
0.673208265437156	2.24245500575299
0.676679515068057	2.24160024346227
0.680150764698959	2.24073941397399
0.68362201432986	2.23987251786957
0.687093263960762	2.23899951321634
0.690564513591663	2.23812037751078
0.694035763222565	2.23723511075289
0.697507012853467	2.23634371358501
0.700978262484368	2.2354461860997
0.70444951211527	2.23454247459361
0.707920761746171	2.23363256835351
0.711392011377073	2.2327164681145
0.714863261007975	2.23179417387658
0.718334510638876	2.23086568156607
0.721805760269778	2.22993093032755
0.725277009900679	2.22898992074547
0.728748259531581	2.22804265281983
0.732219509162482	2.22708912655063
0.735690758793384	2.22612932052564
0.739162008424286	2.22516319292417
0.742633258055187	2.22419074374622
0.746104507686089	2.22321197299181
0.74957575731699	2.22222688103837
0.753047006947892	2.22123542736415
0.756518256578793	2.22023759091524
0.759989506209695	2.21923337169163
0.763460755840597	2.21822277022616
0.766932005471498	2.21720590455915
0.7704032551024	2.21618753197603
0.773874504733301	2.21516765247681
0.777345754364203	2.21414626664036
0.780817003995104	2.21312337451329
0.784288253626006	2.21210500610174
0.787759503256908	2.21109887134099
0.791230752887809	2.21010336277806
0.794702002518711	2.20911848041295
0.798173252149612	2.20814422424567
0.801644501780514	2.20718005732488
0.805115751411416	2.20622492302195
0.808587001042317	2.20527882133687
0.812058250673219	2.20434175226966
0.81552950030412	2.20341374728673
0.819000749935022	2.2024948678088
0.822471999565923	2.20158511383589
0.825943249196825	2.20068448536797
0.829414498827726	2.19979297479396
0.832885748458628	2.19891066527956
0.83635699808953	2.19803756760155
0.839828247720431	2.19717368068761
0.843299497351333	2.19631899639621
0.846770746982234	2.19547355714102
0.850241996613136	2.19463741578696
0.853713246244038	2.19381056893024
0.857184495874939	2.1929930111481
0.860655745505841	2.19218474593391
0.864126995136742	2.19138586231629
0.867598244767644	2.1905963545934
0.871069494398546	2.18981621988889
0.874540744029447	2.18904545820276
0.878011993660349	2.18828412895806
0.88148324329125	2.18753225468086
0.884954492922152	2.18678983499565
0.888425742553053	2.18605686990243
0.891896992183955	2.18533338633586
0.895368241814856	2.18461943982942
0.898839491445758	2.1839150303831
0.90231074107666	2.18322015799691
0.905781990707561	2.18253481875218
0.909253240338463	2.18185909363357
0.912724489969364	2.1811929826411
0.916195739600266	2.18053648577476
0.919666989231168	2.17988959501923
0.923138238862069	2.17925236828156
0.926609488492971	2.17862482797096
0.930080738123872	2.17800697250455
0.933551987754774	2.17739879542455
0.937023237385675	2.17680033524579
0.940494487016577	2.176211635466
0.943965736647479	2.17563269244188
0.94743698627838	2.1750635029504
0.950908235909282	2.17450408570447
0.954379485540183	2.17395449945819
0.957850735171085	2.17341473754229
0.961321984801986	2.17288479897554
0.964793234432888	2.17236468673999
0.96826448406379	2.17185447250699
0.971735733694691	2.17135415040842
0.975206983325593	2.17086372044431
0.978678232956494	2.17038318261463
0.982149482587396	2.16991259627826
0.985620732218297	2.16945196844058
0.989091981849199	2.16900129910159
0.992563231480101	2.16856058826129
0.996034481111002	2.16812987952503
0.999505730741904	2.16770919316232
1.00297698037281	2.16729852917317
1.00644823000371	2.16689788523788
1.00991947963461	2.16650729727403
1.01339072926551	2.16612679527726
1.01686197889641	2.16575637924756
1.02033322852731	2.1653960436245
1.02380447815821	2.16504581706619
1.02727572778912	2.16470573480483
1.03074697742002	2.16437595886797
1.03421822705092	2.16405820376383
1.03768947668182	2.16375249479802
1.04116072631272	2.16345887306136
1.04463197594362	2.16317781010335
1.04810322557453	2.16290981104827
1.05157447520543	2.16265316490476
1.05504572483633	2.16240414040193
1.05851697446723	2.16216273650542
1.06198822409813	2.16192895308158
1.06545947372903	2.16170052793562
1.06893072335994	2.16147125894636
1.07240197299084	2.16124114526689
1.07587322262174	2.16101018689722
1.07934447225264	2.16077838361429
1.08281572188354	2.1605457338307
1.08628697151444	2.16031223718965
1.08975822114534	2.16007789369115
1.09322947077625	2.15984270294596
1.09670072040715	2.15960666311744
1.10017197003805	2.15936977420558
1.10364321966895	2.15913203621039
1.10711446929985	2.15889344833707
1.11058571893075	2.15865400946463
1.11405696856166	2.15841371959307
1.11752821819256	2.15817257872239
1.12099946782346	2.15793058536275
1.12447071745436	2.15768773883228
1.12794196708526	2.157444039131
1.13141321671616	2.15719948575583
1.13488446634707	2.15695407781596
1.13835571597797	2.15670781472199
1.14182696560887	2.1564606964739
1.14529821523977	2.15621272200274
1.14876946487067	2.15596389088831
1.15224071450157	2.15571420261885
1.15571196413247	2.15546365678652
1.15918321376338	2.15521225262531
1.16265446339428	2.15495998977257
1.16612571302518	2.15470686775687
1.16959696265608	2.15445288576795
1.17306821228698	2.15419804361517
1.17653946191788	2.15394234086361
1.18001071154879	2.15368577678888
1.18348196117969	2.15342835053696
1.18695321081059	2.15317006210786
1.19042446044149	2.15291091101522
1.19389571007239	2.15265089607753
1.19736695970329	2.15239001699955
1.2008382093342	2.15212827378128
1.2043094589651	2.15186566562098
1.207780708596	2.15160219158614
1.2112519582269	2.15133785167674
1.2147232078578	2.1510726458928
1.2181944574887	2.15080657288644
1.2216657071196	2.15053963228672
1.22513695675051	2.15027182409365
1.22860820638141	2.15000314803221
1.23207945601231	2.1497336023716
1.23555070564321	2.14946318711181
1.23902195527411	2.14919190225286
1.24249320490501	2.14891974694964
1.24596445453592	2.14864672031697
1.24943570416682	2.14837282235486
1.25290695379772	2.14809805284959
1.25637820342862	2.14782241076641
1.25984945305952	2.14754589567977
1.26332070269042	2.14726850758965
1.26679195232133	2.14698988280232
1.27026320195223	2.14670987756032
1.27373445158313	2.1464284915237
1.27720570121403	2.14614569328375
1.28067695084493	2.14586137815996
1.28414820047583	2.14557554561951
1.28761945010673	2.1452881954546
1.29109069973764	2.14499932618268
1.29456194936854	2.14470893730779
1.29803319899944	2.14441702825105
1.30150444863034	2.14412359848956
1.30497569826124	2.14382864675605
1.30844694789214	2.14353243943255
1.31191819752305	2.14323658397204
1.31538944715395	2.14294107858543
1.31886069678485	2.14264592283019
1.32233194641575	2.14235174448339
1.32580319604665	2.14205961221358
1.32927444567755	2.14176952473501
1.33274569530846	2.14148148204768
1.33621694493936	2.1411954897856
1.33968819457026	2.1409115499804
1.34315944420116	2.14062966240594
1.34663069383206	2.14034982706222
1.35010194346296	2.14007205081911
1.35357319309386	2.13979633391941
1.35704444272477	2.1395226763631
1.36051569235567	2.13925107922253
1.36398694198657	2.13898154898416
1.36745819161747	2.13871408559555
1.37092944124837	2.1384486890567
1.37440069087927	2.13818536161963
1.37787194051018	2.13792410765618
1.38134319014108	2.13766492716633
1.38481443977198	2.13740782001376
1.38828568940288	2.13715279037959
1.39175693903378	2.13689984114017
1.39522818866468	2.13664897229549
1.39869943829559	2.13640018277311
1.40217068792649	2.13615347964053
1.40564193755739	2.13590886327326
1.40911318718829	2.13566633319577
1.41258443681919	2.13542588964727
1.41605568645009	2.13518753856225
1.41952693608099	2.1349512799407
1.4229981857119	2.13471711246589
1.4264694353428	2.13448504037873
1.4299406849737	2.13425506733819
1.4334119346046	2.13402719275402
1.4368831842355	2.13380141560449
1.4403544338664	2.13357774390495
1.44382568349731	2.133356178834
1.44729693312821	2.13313671850399
1.45076818275911	2.1329193643954
1.45423943239001	2.13270412296601
1.45771068202091	2.13249099334659
1.46118193165181	2.13227997478495
1.46465318128271	2.13207107092438
1.46812443091362	2.13186428479631
1.47159568054452	2.13165961509313
1.47506693017542	2.13145706181483
1.47853817980632	2.13125663163069
1.48200942943722	2.1310583243897
1.48548067906812	2.13086213965888
1.48895192869903	2.13066807910387
1.49242317832993	2.13047632446498
1.49589442796083	2.13028724439697
1.49936567759173	2.13010083889984
1.50283692722263	2.12991711243927
1.50630817685353	2.12973610991397
1.50977942648444	2.12955783459164
1.51325067611534	2.12938228647228
1.51672192574624	2.12920947151415
1.52019317537714	2.1290393896744
1.52366442500804	2.12887204095305
1.52713567463894	2.12870742752741
1.53060692426985	2.12854555358674
1.53407817390075	2.12838641913101
1.53754942353165	2.12823002416024
1.54102067316255	2.12807637369166
1.54449192279345	2.12792546997227
1.54796317242435	2.12777731300205
1.55143442205525	2.12763174047867
1.55490567168616	2.12748703745938
1.55837692131706	2.12734320394417
1.56184817094796	2.12720023992184
1.56531942057886	2.12705767285938
1.56879067020976	2.1269149976325
1.57226191984066	2.12677221424121
1.57573316947157	2.12662932206992
1.57920441910247	2.12648632180618
1.58267566873337	2.12634321358367
1.58614691836427	2.12619999721738
1.58961816799517	2.12605667256727
1.59308941762607	2.12591324048025
1.59656066725697	2.12576970095633
1.60003191688788	2.12562605308577
1.60350316651878	2.12548229765428
1.60697441614968	2.12533843501865
1.61044566578058	2.12519446480462
1.61391691541148	2.12505038687401
1.61738816504238	2.12490620232512
1.62085941467329	2.12476191096494
1.62433066430419	2.12461751198025
1.62780191393509	2.12447300595837
1.63127316356599	2.12432839335322
1.63474441319689	2.12418367325655
1.63821566282779	2.12403884549492
1.6416869124587	2.12389391131614
1.6451581620896	2.12374887047062
1.6486294117205	2.12360372270093
1.6521006613514	2.12345846851013
1.6555719109823	2.12331310841957
1.6590431606132	2.12316764178147
1.6625144102441	2.12302206859584
1.66598565987501	2.12287638993165
1.66945690950591	2.12273060524666
1.67292815913681	2.12258471437865
1.67639940876771	2.12243871773548
1.67987065839861	2.12229261574314
1.68334190802951	2.12214640801442
1.68681315766042	2.12200009454933
1.69028440729132	2.12185367604207
1.69375565692222	2.12170715192537
1.69722690655312	2.12156052219923
1.70069815618402	2.12141378719098
1.70416940581492	2.12126694272507
1.70764065544583	2.12111998755859
1.71111190507673	2.12097292169154
1.71458315470763	2.12082570180429
1.71805440433853	2.1206782793482
1.72152565396943	2.12053065432325
1.72499690360033	2.12038282680007
1.72846815323123	2.12023479667006
1.73193940286214	2.12008656393324
1.73541065249304	2.11993812858959
1.73888190212394	2.11978949072637
1.74235315175484	2.11964065049645
1.74582440138574	2.11949160789983
1.74929565101664	2.11934236268699
1.75276690064755	2.11919291537086
1.75623815027845	2.11904326595144
1.75970939990935	2.11889341429538
1.76318064954025	2.11874336059312
1.76665189917115	2.11859310514539
1.77012314880205	2.11844264795221
1.77359439843296	2.11829198856196
1.77706564806386	2.11814112770311
1.78053689769476	2.11799006537565
1.78400814732566	2.11783880104612
1.78747939695656	2.11768769802595
1.79095064658746	2.11753689969513
1.79442189621836	2.11738640582145
1.79789314584927	2.11723624721142
1.80136439548017	2.11708652854555
1.80483564511107	2.11693724982385
1.80830689474197	2.11678841018848
1.81177814437287	2.11664001110208
1.81524939400377	2.1164920530606
1.81872064363468	2.11634453560891
1.82219189326558	2.11619745900882
1.82566314289648	2.11605082452759
1.82913439252738	2.11590463181035
1.83260564215828	2.11575888028929
1.83607689178918	2.1156135717535
1.83954814142009	2.11546870655155
1.84301939105099	2.11532428376789
1.84649064068189	2.11518030405357
1.84996189031279	2.11503676869433
1.85343313994369	2.11489367694313
1.85690438957459	2.11475102861948
1.86037563920549	2.11460882531747
1.8638468888364	2.11446706695537
1.8673181384673	2.11432575325047
1.8707893880982	2.114184884944
1.8742606377291	2.11404446291732
1.87773188736	2.11390448672119
1.8812031369909	2.11376495635559
1.88467438662181	2.11362587347559
1.88814563625271	2.11348723728062
1.89161688588361	2.11334904773495
1.89508813551451	2.11321130599037
1.89855938514541	2.11307401254682
1.90203063477631	2.11293716714924
1.90550188440722	2.11280076993398
1.90897313403812	2.11266482210791
1.91244438366902	2.11252932322012
1.91591563329992	2.11239427327062
1.91938688293082	2.11225967467034
1.92285813256172	2.1121255362229
1.92632938219262	2.1119918579283
1.92980063182353	2.11185864026209
1.93327188145443	2.11172592360324
1.93674313108533	2.11159371358749
1.94021438071623	2.11146201021484
1.94368563034713	2.11133081438666
1.94715687997803	2.1112001261897
1.95062812960894	2.11106994562395
1.95409937923984	2.11094027308447
1.95757062887074	2.11081110922471
1.96104187850164	2.11068245404465
1.96451312813254	2.1105543074848
1.96798437776344	2.11042667080761
1.97145562739434	2.11029954411547
1.97492687702525	2.11017292740837
1.97839812665615	2.1100468209525
1.98186937628705	2.10992122537665
1.98534062591795	2.10979614068083
1.98881187554885	2.10967156663723
1.99228312517975	2.10954750424507
1.99575437481066	2.10942395350433
1.99922562444156	2.10930091419104
2.00269687407246	2.10917838697276
2.00616812370336	2.10905637228247
2.00963937333426	2.10893487008264
2.01311062296516	2.10881370405145
2.01658187259607	2.10869250553415
2.02005312222697	2.10857127453074
2.02352437185787	2.10845001067011
2.02699562148877	2.10832867223194
2.03046687111967	2.10820725594853
2.03393812075057	2.10808576129592
2.03740937038147	2.10796418839536
2.04088062001238	2.10784253767182
2.04435186964328	2.10772080894225
2.04782311927418	2.1075990020016
2.05129436890508	2.10747711766111
2.05476561853598	2.10735515583848
2.05823686816688	2.1072331158411
2.06170811779779	2.10711099821215
2.06517936742869	2.1069888031169
2.06865061705959	2.10686653002141
2.07212186669049	2.1067441791209
2.07559311632139	2.10662175084988
2.07906436595229	2.1064992447652
2.0825356155832	2.10637666062534
2.0860068652141	2.10625399941382
2.089478114845	2.10613126086413
2.0929493644759	2.10600844458651
2.0964206141068	2.10588555119655
2.0998918637377	2.10576258095328
2.1033631133686	2.10563953345131
2.10683436299951	2.10551640887565
2.11030561263041	2.10539320772052
2.11377686226131	2.10526992908621
2.11724811189221	2.10514657292709
2.12071936152311	2.10502314015289
2.12419061115401	2.10489963040426
2.12766186078492	2.10477604351358
2.13113311041582	2.10465237985512
2.13460436004672	2.1045286302571
2.13807560967762	2.10440478557815
2.14154685930852	2.10428084601126
2.14501810893942	2.1041568009292
2.14848935857033	2.10403262244566
2.15196060820123	2.10390831056062
2.15543185783213	2.10378386612631
2.15890310746303	2.10365928862328
2.16237435709393	2.10353457805155
2.16584560672483	2.10340973466076
2.16931685635573	2.10328475802365
2.17278810598664	2.10315964803012
2.17625935561754	2.10303440479202
2.17973060524844	2.10290902852532
2.18320185487934	2.10278351899852
2.18667310451024	2.10265787621162
2.19014435414114	2.10253210073904
2.19361560377205	2.10240619262029
2.19708685340295	2.10228015185537
2.20055810303385	2.10215397863839
2.20402935266475	2.10202767288343
2.20750060229565	2.1019012345905
2.21097185192655	2.10177466384016
2.21444310155746	2.10164796027098
2.21791435118836	2.10152112388296
2.22138560081926	2.1013941546761
2.22485685045016	2.10126705734758
2.22832810008106	2.10113983307221
2.23179934971196	2.10101248184996
2.23527059934286	2.10088504755509
2.23874184897377	2.10075757883448
2.24221309860467	2.10063007568815
2.24568434823557	2.1005025381312
2.24915559786647	2.10037496682745
2.25262684749737	2.1002473617769
2.25609809712827	2.10011972278955
2.25956934675918	2.09999204987131
2.26304059639008	2.09986434314768
2.26651184602098	2.09973660258957
2.26998309565188	2.0996088280666
2.27345434528278	2.09948102006154
2.27692559491368	2.09935317857439
2.28039684454459	2.09922530312819
2.28386809417549	2.09909739414749
2.28733934380639	2.09896945163229
2.29081059343729	2.09884147522574
2.29428184306819	2.09871346541253
2.29775309269909	2.09858542227462
2.30122434232999	2.09845734561971
2.3046955919609	2.09832923577077
2.3081668415918	2.0982010931101
2.3116380912227	2.0980729174409
2.3151093408536	2.09794470851912
2.3185805904845	2.09781646694692
2.3220518401154	2.0976881926651
2.32552308974631	2.09755988519354
2.32899433937721	2.09743154539006
2.33246558900811	2.09730317327458
2.33593683863901	2.09717476847154
2.33940808826991	2.09704633140735
2.34287933790081	2.09691786229654
2.34635058753171	2.09678934065616
2.34982183716262	2.0966607600056
2.35329308679352	2.09653212091268
2.35676433642442	2.09640340433367
2.36023558605532	2.09627459617672
2.36370683568622	2.09614569735741
2.36717808531712	2.09601670764529
2.37064933494803	2.09588762669347
2.37412058457893	2.09575845524899
2.37759183420983	2.09562919339413
2.38106308384073	2.09549984079471
2.38453433347163	2.09537039775859
2.38800558310253	2.09524086453034
2.39147683273344	2.09511124047346
2.39494808236434	2.09498152572937
2.39841933199524	2.09485172074733
2.40189058162614	2.09472182514223
2.40536183125704	2.09459183886559
2.40883308088794	2.09446176277043
2.41230433051884	2.09433159654476
2.41577558014975	2.09420134005425
2.41924682978065	2.0940709938499
2.42271807941155	2.09394055797245
2.42618932904245	2.09381003225077
2.42966057867335	2.09367941699871
2.43313182830425	2.09354871243974
2.43660307793516	2.09341791822123
2.44007432756606	2.09328703300471
2.44354557719696	2.09315604840689
2.44701682682786	2.09302496386779
2.45048807645876	2.09289377938741
2.45395932608966	2.09276245629486
2.45743057572057	2.09263098845839
2.46090182535147	2.09249937587798
2.46437307498237	2.09236761896902
2.46784432461327	2.09223571720003
2.47131557424417	2.0921036704944
2.47478682387507	2.09197147904736
2.47825807350597	2.09183914285856
2.48172932313688	2.09170666181004
2.48520057276778	2.09157403596133
2.48867182239868	2.09144126561426
2.49214307202958	2.091308350557
2.49561432166048	2.09117529078955
2.49908557129138	2.09104208669459
2.50255682092229	2.090908738129
2.50602807055319	2.09077524509276
2.50949932018409	2.09064160793206
2.51297056981499	2.09050782678649
2.51644181944589	2.09037390165607
2.51991306907679	2.09023983265994
2.52338431870769	2.0901056196842
2.5268555683386	2.08997126272885
2.5303268179695	2.08983676182728
2.5337980676004	2.08970211679713
2.5372693172313	2.08956732763838
2.5407405668622	2.08943239435104
2.5442118164931	2.08929731684231
2.54768306612401	2.08916209511335
2.55115431575491	2.08902672916414
2.55462556538581	2.08889122531431
2.55809681501671	2.08875558620394
2.56156806464761	2.08861981183301
2.56503931427851	2.08848390553332
2.56851056390942	2.08834786996129
2.57198181354032	2.08821170511692
2.57545306317122	2.08807541095449
2.57892431280212	2.08793898800201
2.58239556243302	2.08780243625948
2.58586681206392	2.08766575553781
2.58933806169482	2.08752894592726
2.59280931132573	2.0873920075074
2.59628056095663	2.08725494020691
2.59975181058753	2.08711774410092
2.60322306021843	2.08698041944216
2.60669430984933	2.08684296621463
2.61016555948023	2.08670538411512
2.61363680911114	2.08656767353341
2.61710805874204	2.08642983446948
2.62057930837294	2.08629186644275
2.62405055800384	2.08615376979137
2.62752180763474	2.08601554451532
2.63099305726564	2.08587719057657
2.63446430689655	2.08573870886302
2.63793555652745	2.08560009942031
2.64140680615835	2.08546136197037
2.64487805578925	2.08532249680288
2.64834930542015	2.08518350408545
2.65182055505105	2.08504438352243
2.65529180468196	2.08490514430152
2.65876305431286	2.08476579556412
2.66223430394376	2.08462633708912
2.66570555357466	2.08448677994924
2.66917680320556	2.0843471520308
2.67264805283646	2.08420745319873
2.67611930246736	2.08406768310363
2.67959055209827	2.08392784243839
2.68306180172917	2.08378793114715
2.68653305136007	2.08364794884304
2.69000430099097	2.08350789621074
2.69347555062187	2.08336777335792
2.69694680025277	2.08322757964735
2.70041804988368	2.08308731551084
2.70388929951458	2.08294698117989
2.70736054914548	2.08280657647971
2.71083179877638	2.08266610148482
2.71430304840728	2.08252555631792
2.71777429803818	2.08238494067801
2.72124554766908	2.08224425461804
2.72471679729999	2.08210349861111
2.72818804693089	2.0819626721158
2.73165929656179	2.08182177487045
2.73513054619269	2.08168080799442
2.73860179582359	2.08153977130381
2.74207304545449	2.0813986646356
2.7455442950854	2.08125748832216
2.7490155447163	2.08111624218503
2.7524867943472	2.08097492587754
2.7559580439781	2.08083353973586
2.759429293609	2.08069206448818
2.7629005432399	2.0805504553787
2.76637179287081	2.08040871254199
2.76984304250171	2.08026683113461
2.77331429213261	2.08012478997576
2.77678554176351	2.07998258925545
2.78025679139441	2.07984022954589
2.78372804102531	2.07969771039838
2.78719929065621	2.07955503184199
2.79067054028712	2.07941219451804
2.79414178991802	2.07926919789746
2.79761303954892	2.07912604196618
2.80108428917982	2.07898272733452
2.80455553881072	2.07883925377768
2.80802678844162	2.07869562124528
2.81149803807253	2.07855183009417
2.81496928770343	2.07840788029747
2.81844053733433	2.07826377179053
2.82191178696523	2.07811950476566
2.82538303659613	2.07797507936163
2.82885428622703	2.07783049554113
2.83232553585794	2.07768575350096
2.83579678548884	2.07754085350667
2.83926803511974	2.07739579538846
2.84273928475064	2.07725057920552
2.84621053438154	2.0771052050452
2.84968178401244	2.07695967242894
2.85315303364334	2.07681398135672
2.85662428327425	2.07666813193626
2.86009553290515	2.07652212369941
2.86356678253605	2.07637595664618
2.86703803216695	2.07622965123166
2.87050928179785	2.07608321420868
2.87398053142875	2.07593664557723
2.87745178105966	2.07578996428002
2.88092303069056	2.07564318394874
2.88439428032146	2.07549630458339
2.88786552995236	2.07534932638885
2.89133677958326	2.07520224929923
2.89480802921416	2.07505507331451
2.89827927884507	2.0749077985329
2.90175052847597	2.0747604249717
2.90522177810687	2.07461295261895
2.90869302773777	2.07446538151279
2.91216427736867	2.07431771190843
2.91563552699957	2.07416994374885
2.91910677663047	2.07402207703404
2.92257802626138	2.07387411155218
2.92604927589228	2.07372604718088
2.92952052552318	2.07357788392015
2.93299177515408	2.07342962181512
2.93646302478498	2.07328126086244
2.93993427441588	2.07313280106214
2.94340552404679	2.07298424243099
2.94687677367769	2.07283558500756
2.95034802330859	2.07268682879186
2.95381927293949	2.07253797384281
2.95729052257039	2.07238902035149
2.96076177220129	2.0722399683179
2.9642330218322	2.07209083635737
2.9677042714631	2.07194165013218
2.971175521094	2.07179240964234
2.9746467707249	2.07164311747887
2.9781180203558	2.07149377914744
2.9815892699867	2.07134439464805
2.9850605196176	2.07119496386154
2.98853176924851	2.0710454872347
2.99200301887941	2.07089596484414
2.99547426851031	2.07074639665427
2.99894551814121	2.07059678285923
3.00241676777211	2.07044712357697
3.00588801740301	2.07029741876664
3.00935926703392	2.07014766832071
3.01283051666482	2.06999787245103
3.01630176629572	2.06984803115537
3.01977301592662	2.06969814423608
3.02324426555752	2.06954821195969
3.02671551518842	2.06939823432619
3.03018676481933	2.06924821097118
3.03365801445023	2.0690981420281
3.03712926408113	2.06894802749693
3.04060051371203	2.06879786730414
3.04407176334293	2.06864766199599
3.04754301297383	2.06849741157246
3.05101426260473	2.06834711563347
3.05448551223564	2.06819677468939
3.05795676186654	2.06804638874023
3.06142801149744	2.06789595742106
3.06489926112834	2.06774548103369
3.06837051075924	2.0675949596526
3.07184176039014	2.0674443931147
3.07531301002105	2.0672937755234
3.07878425965195	2.06714310460863
3.08225550928285	2.06699238002627
3.08572675891375	2.06684159833887
3.08919800854465	2.06669075723737
3.09266925817555	2.06653985662179
3.09614050780645	2.06638889650819
3.09961175743736	2.06623787706118
3.10308300706826	2.06608679817508
3.10655425669916	2.0659356598807
3.11002550633006	2.06578446262174
3.11349675596096	2.06563320627617
3.11696800559186	2.06548189066745
3.12043925522277	2.06533051616359
3.12391050485367	2.06517908262681
3.12738175448457	2.06502758968181
3.13085300411547	2.06487603789832
3.13432425374637	2.06472442720483
3.13779550337727	2.06457275730175
3.14126675300818	2.06442102875742
3.14473800263908	2.06426924160569
3.14820925226998	2.06411739561486
3.15168050190088	2.06396549082298
3.15515175153178	2.06381352723229
3.15862300116268	2.06366150469334
3.16209425079359	2.06350942348419
3.16556550042449	2.06335728376651
3.16903675005539	2.06320521952381
3.17250799968629	2.06305323176392
3.17597924931719	2.06290132077903
3.17945049894809	2.06274948896572
3.18292174857899	2.06259773672336
3.1863929982099	2.0624460644197
3.1898642478408	2.06229447185537
3.1933354974717	2.0621429591351
3.1968067471026	2.06199152666431
3.2002779967335	2.06184017433187
3.2037492463644	2.06168890216687
3.20722049599531	2.06153771055621
3.21069174562621	2.06138659915812
3.21416299525711	2.06123556785768
3.21763424488801	2.06108461729214
3.22110549451891	2.06093374714646
3.22457674414981	2.06078295727542
3.22804799378072	2.0606322478538
3.23151924341162	2.06048161881779
3.23499049304252	2.06033107011554
3.23846174267342	2.06018060204803
3.24193299230432	2.06003021452517
3.24540424193522	2.0598799074079
3.24887549156612	2.05972968123766
3.25234674119703	2.05957953602859
3.25581799082793	2.05942947151055
3.25928924045883	2.05927948786746
3.26276049008973	2.05912958524084
3.26623173972063	2.05897976360517
3.26970298935153	2.05883002320705
3.27317423898244	2.05868036426338
3.27664548861334	2.05853078658132
3.28011673824424	2.05838130962966
3.28358798787514	2.0582319781158
3.28705923750604	2.05808279194931
3.29053048713694	2.05793375614979
3.29400173676785	2.05778489181615
3.29747298639875	2.05763619875329
3.30094423602965	2.05748767700136
3.30441548566055	2.05733932690772
3.30788673529145	2.05719114815769
3.31135798492235	2.05704314075127
3.31482923455325	2.0568953051817
3.31830048418416	2.05674764131335
3.32177173381506	2.05660014914623
3.32524298344596	2.05645282895784
3.32871423307686	2.0563056804814
3.33218548270776	2.05615870371691
3.33565673233866	2.05601189885869
3.33912798196957	2.05586526584521
3.34259923160047	2.05571880467645
3.34607048123137	2.0555725154113
3.34954173086227	2.05542639782206
3.35301298049317	2.05528045190872
3.35648423012407	2.05513467788203
3.35995547975497	2.05498905919154
3.36342672938588	2.05484359582103
3.36689797901678	2.0546982881633
3.37036922864768	2.05455301214634
3.37384047827858	2.05440776168479
3.37731172790948	2.05426253704655
3.38078297754038	2.05411733828707
3.38425422717129	2.05397216536222
3.38772547680219	2.05382701829985
3.39119672643309	2.05368189699635
3.39466797606399	2.05353680142296
3.39813922569489	2.05339173168072
3.40161047532579	2.05324668801291
3.4050817249567	2.05310167035312
3.4085529745876	2.05295667872691
3.4120242242185	2.05281171354862
3.4154954738494	2.0526667748187
3.4189667234803	2.05252186253713
3.4224379731112	2.05237697670084
3.42590922274211	2.05223211721042
3.42938047237301	2.05208728406585
3.43285172200391	2.05194247742106
3.43632297163481	2.0517976972365
3.43979422126571	2.05165294351217
3.44326547089661	2.05150821677438
3.44673672052751	2.05136351715805
3.45020797015842	2.05121884466321
3.45367921978932	2.05107419942429
3.45715046942022	2.05092958147789
3.46062171905112	2.050784990824
3.46409296868202	2.05064042740616
3.46756421831292	2.05049589117806
3.47103546794383	2.05035138213969
3.47450671757473	2.05020690013105
3.47797796720563	2.05006244504528
3.48144921683653	2.04991801688238
3.48492046646743	2.04977359727936
3.48839171609833	2.04962916121382
3.49186296572924	2.04948470868576
3.49533421536014	2.04934023695996
3.49880546499104	2.04919574083033
3.50227671462194	2.04905122029687
3.50574796425284	2.04890667533362
3.50921921388374	2.0487621061129
3.51269046351464	2.04861751263473
3.51616171314555	2.04847289489046
3.51963296277645	2.04832825299182
3.52310421240735	2.04818358693881
3.52657546203825	2.04803889666942
3.53004671166915	2.04789418244721
3.53351796130005	2.04774944427218
3.53698921093096	2.04760468201406
3.54046046056186	2.04745989584347
3.54393171019276	2.04731508576042
3.54740295982366	2.04717025160922
3.55087420945456	2.04702539349351
3.55434545908546	2.04688051144866
3.55781670871636	2.04673560123061
3.56128795834727	2.04659065255409
3.56475920797817	2.04644566545141
3.56823045760907	2.04630062810744
3.57170170723997	2.04615550724174
3.57517295687087	2.04601030297593
3.57864420650177	2.04586501527065
3.58211545613268	2.04571964436016
3.58558670576358	2.04557419040658
3.58905795539448	2.04542865331631
3.59252920502538	2.04528303288648
3.59600045465628	2.04513732921803
3.59947170428718	2.04499154228072
3.60294295391809	2.04484567227823
3.60641420354899	2.04469971949928
3.60988545317989	2.04455368390061
3.61335670281079	2.04440756533936
3.61682795244169	2.04426136392749
3.62029920207259	2.04411507961426
3.62377045170349	2.04396871215358
3.6272417013344	2.0438222617037
3.6307129509653	2.04367572821168
3.6341842005962	2.04352911133328
3.6376554502271	2.04338241131636
3.641126699858	2.04323562814733
3.6445979494889	2.04308876180638
3.64806919911981	2.04294181268476
3.65154044875071	2.0427947807694
3.65501169838161	2.04264766591619
3.65848294801251	2.04250046842474
3.66195419764341	2.04235318828894
3.66542544727431	2.04220582537755
3.66889669690522	2.04205837992225
3.67236794653612	2.04191085191711
3.67583919616702	2.04176324097424
3.67931044579792	2.04161554724309
3.68278169542882	2.04146777072367
3.68625294505972	2.04131991141926
3.68972419469062	2.04117183534639
3.69319544432153	2.04102354179284
3.69666669395243	2.0408750303654
3.70013794358333	2.04072629865738
3.70360919321423	2.0405773464905
3.70708044284513	2.04042817370087
3.71055169247603	2.04027878048037
3.71402294210694	2.04012916685933
3.71749419173784	2.03997933256806
3.72096544136874	2.03982927769984
3.72443669099964	2.03967900228144
3.72790794063054	2.03952850594046
3.73137919026144	2.03937778898651
3.73485043989234	2.03922685153693
3.73832168952325	2.03907569311991
3.74179293915415	2.03892431400046
3.74526418878505	2.03877271432379
3.74873543841595	2.03862089404075
3.75220668804685	2.03846885323205
3.75567793767775	2.03831659194953
3.75914918730866	2.03816407408788
3.76262043693956	2.03801129464857
3.76609168657046	2.03785825377066
3.76956293620136	2.03770489166784
3.77303418583226	2.03755119885852
3.77650543546316	2.03739717561284
3.77997668509407	2.03724282176684
3.78344793472497	2.03708813731228
3.78691918435587	2.03693312227467
3.79039043398677	2.03677777660069
3.79386168361767	2.03662210040946
3.79733293324857	2.03646609389383
3.80080418287947	2.03630975673711
3.80427543251038	2.03615308891884
3.80774668214128	2.03599609052944
3.81121793177218	2.03583876115154
3.81468918140308	2.03568110076906
3.81816043103398	2.03552310957706
3.82163168066488	2.03536478762684
3.82510293029579	2.03520613503263
3.82857417992669	2.03504715210911
3.83204542955759	2.03488783860264
3.83551667918849	2.03472819448129
3.83898792881939	2.03456821989478
3.84245917845029	2.03440791439058
3.8459304280812	2.03424727789377
3.8494016777121	2.03408631072152
3.852872927343	2.03392501272413
3.8563441769739	2.03376338387041
3.8598154266048	2.03360142428658
3.8632866762357	2.03343913382497
3.8667579258666	2.03327651245278
3.87022917549751	2.03311356043501
3.87370042512841	2.03295027782081
3.87717167475931	2.03278666462598
3.88064292439021	2.03262273757076
3.88411417402111	2.03245849628481
3.88758542365201	2.03229394063883
3.89105667328292	2.0321291951834
3.89452792291382	2.03196426576342
3.89799917254472	2.03179915229585
3.90147042217562	2.03163385522204
3.90494167180652	2.03146837458622
3.90841292143742	2.03130271038842
3.91188417106833	2.03113686281488
3.91535542069923	2.03097083127854
3.91882667033013	2.03080461555486
3.92229791996103	2.03063821595466
3.92576916959193	2.03047163211826
3.92924041922283	2.03030486388777
3.93271166885373	2.03013791126164
3.93618291848464	2.02997077442781
3.93965416811554	2.02980345345669
3.94312541774644	2.02963594866822
3.94659666737734	2.02946825989262
3.95006791700824	2.02930038702356
3.95353916663914	2.02913233028841
3.95701041627005	2.02896409334707
3.96048166590095	2.02879567755663
3.96395291553185	2.02862708298773
3.96742416516275	2.02845831317708
3.97089541479365	2.02828936946505
3.97436666442455	2.02812025201976
3.97783791405546	2.02795096075728
3.98130916368636	2.02778149560647
3.98478041331726	2.02761185682133
3.98825166294816	2.02744204444189
3.99172291257906	2.02727205841468
3.99519416220996	2.02710189906825
3.99866541184086	2.02693156629962
4.00213666147177	2.02676105996597
4.00560791110267	2.02659037998224
4.00907916073357	2.02641952612885
4.01255041036447	2.02624849835247
4.01602165999537	2.02607729683484
4.01949290962627	2.02590592153919
4.02296415925718	2.02573437237738
4.02643540888808	2.02556264949455
4.02990665851898	2.0253907527892
4.03337790814988	2.02521868215643
4.03684915778078	2.02504643764047
4.04032040741168	2.02487401911543
4.04379165704259	2.02470142651234
4.04726290667349	2.02452865993406
4.05073415630439	2.02435571954851
4.05420540593529	2.02418260535589
4.05767665556619	2.02400931748869
4.06114790519709	2.02383585571672
4.06461915482799	2.02366221987313
4.0680904044589	2.02348841011359
4.0715616540898	2.02331442677211
4.0750329037207	2.02314026984867
4.0785041533516	2.02296594358734
4.0819754029825	2.02279145830677
4.0854466526134	2.02261681395943
4.08891790224431	2.02244202236044
4.09238915187521	2.02226711714606
4.09586040150611	2.02209209830097
4.09933165113701	2.02191696586454
4.10280290076791	2.02174171991878
4.10627415039881	2.02156636044888
4.10974540002972	2.02139088754842
4.11321664966062	2.02121530133435
4.11668789929152	2.02103960173356
4.12015914892242	2.0208637887763
4.12363039855332	2.02068786230044
4.12710164818422	2.02051182222101
4.13057289781512	2.02033566858126
4.13404414744603	2.02015940131784
4.13751539707693	2.01998302034901
4.14098664670783	2.0198065257255
4.14445789633873	2.01962991748903
4.14792914596963	2.0194531955615
4.15140039560053	2.01927635999586
4.15487164523144	2.0190994862153
4.15834289486234	2.01892259187755
4.16181414449324	2.01874567699618
4.16528539412414	2.0185687846493
4.16875664375504	2.01839192420599
4.17222789338594	2.01821509567933
4.17569914301685	2.01803829957595
4.17917039264775	2.01786153595428
4.18264164227865	2.01768480482041
4.18611289190955	2.01750810620167
4.18958414154045	2.01733144007263
4.19305539117135	2.01715480643923
4.19652664080226	2.01697820546118
4.19999789043316	2.01680163709823
4.20346914006406	2.0166251013504
4.20694038969496	2.01644859807196
4.21041163932586	2.01627212724114
4.21388288895676	2.01609568885795
4.21735413858766	2.01591928286956
4.22082538821857	2.01574290922541
4.22429663784947	2.01556656792551
4.22776788748037	2.01539025883289
4.23123913711127	2.01521398191958
4.23471038674217	2.0150377371856
4.23818163637307	2.01486152480289
4.24165288600398	2.01468534477961
4.24512413563488	2.01450919711577
4.24859538526578	2.01433308197892
4.25206663489668	2.01415699938469
4.25553788452758	2.01398094933308
4.25900913415848	2.01380493219494
4.26248038378938	2.01362894801403
4.26595163342029	2.01345299679034
4.26942288305119	2.01327707836088
4.27289413268209	2.01310119272243
4.27636538231299	2.012925339875
4.27983663194389	2.01274955576347
4.28330788157479	2.01257384556531
4.2867791312057	2.01239820928052
4.2902503808366	2.01222270619093
4.2937216304675	2.01204734605728
4.2971928800984	2.01187212887702
4.3006641297293	2.01169705459396
4.3041353793602	2.01152212323785
4.30760662899111	2.01134733481787
4.31107787862201	2.01117268967204
4.31454912825291	2.01099818781099
4.31802037788381	2.01082382921789
4.32149162751471	2.01064961389059
4.32496287714561	2.01047554189796
4.32843412677651	2.01030161322444
4.33190537640742	2.01012782808051
4.33537662603832	2.00995418656419
4.33884787566922	2.00978068863458
4.34231912530012	2.00960733382935
4.34579037493102	2.00943412213564
4.34926162456192	2.00926102897758
4.35273287419283	2.00908786024716
4.35620412382373	2.00891461601212
4.35967537345463	2.00874128759114
4.36314662308553	2.00856781942237
4.36661787271643	2.00839421163372
4.37008912234733	2.00822046412405
4.37356037197824	2.00804657649516
4.37703162160914	2.00787254879139
4.38050287124004	2.00769838092229
4.38397412087094	2.00752407262034
4.38744537050184	2.00734962393118
4.39091662013274	2.00717503497392
4.39438786976364	2.00700030616695
4.39785911939455	2.00682543749445
4.40133036902545	2.00665042889211
4.40480161865635	2.00647528052618
4.40827286828725	2.00629999252597
4.41174411791815	2.00612456489266
4.41521536754905	2.00594899787023
4.41868661717996	2.00577329154173
4.42215786681086	2.00559744576944
4.42562911644176	2.00542146018655
4.42910036607266	2.00524533479304
4.43257161570356	2.00506906954681
4.43604286533446	2.00489266496433
4.43951411496537	2.00471612127016
4.44298536459627	2.0045394384189
4.44645661422717	2.00436261674131
4.44992786385807	2.00418565639528
4.45339911348897	2.00400855717958
4.45687036311987	2.00383131852882
4.46034161275077	2.00365394037259
4.46381286238168	2.00347642263045
4.46728411201258	2.0032987654493
4.47075536164348	2.00312096893548
4.47422661127438	2.002943033003
4.47769786090528	2.00276495396047
4.48116911053618	2.00258673045082
4.48464036016709	2.00240836250747
4.48811160979799	2.00222984667408
4.49158285942889	2.00205118161028
4.49505410905979	2.0018723670852
4.49852535869069	2.00169340300914
4.50199660832159	2.00151428945324
4.5054678579525	2.00133502638417
4.5089391075834	2.00115561390535
4.5124103572143	2.00097605207025
4.5158816068452	2.00079634095661
4.5193528564761	2.00061648100934
4.522824106107	2.00043647237128
4.5262953557379	2.00025631472858
4.52976660536881	2.00007600795598
4.53323785499971	1.99989555210682
4.53670910463061	1.99971494689076
4.54018035426151	1.9995341923237
4.54365160389241	1.99935328849377
4.54712285352331	1.99917212672449
4.55059410315422	1.99899063565388
4.55406535278512	1.99880881538681
4.55753660241602	1.99862665368384
4.56100785204692	1.99844414367616
4.56447910167782	1.99826128543274
4.56795035130872	1.99807807895566
4.57142160093963	1.99789452424539
4.57489285057053	1.99771062130173
4.57836410020143	1.99752637000978
4.58183534983233	1.99734177079737
4.58530659946323	1.99715682383134
4.58877784909413	1.99697152868465
4.59224909872504	1.99678588519922
4.59572034835594	1.99659989337505
4.59919159798684	1.99641355314962
4.60266284761774	1.9962268646485
4.60613409724864	1.99603982791924
4.60960534687954	1.99585244222756
4.61307659651044	1.99566470743411
4.61654784614135	1.99547662355422
4.62001909577225	1.99528819037911
4.62349034540315	1.99509940791507
4.62696159503405	1.99491027617696
4.63043284466495	1.99472079524018
4.63390409429585	1.99453096536532
4.63737534392675	1.99434078662548
4.64084659355766	1.99415025925169
4.64431784318856	1.99395938357143
4.64778909281946	1.99376815966971
4.65126034245036	1.99357658739233
4.65473159208126	1.9933846670352
4.65820284171216	1.99319239868006
4.66167409134307	1.99299978224794
4.66514534097397	1.99280681804671
4.66861659060487	1.99261350614476
4.67208784023577	1.99241984537564
4.67555908986667	1.99222576078245
4.67903033949757	1.99203123470363
4.68250158912848	1.99183626705961
4.68597283875938	1.99164081492995
4.68944408839028	1.99144486891756
4.69291533802118	1.9912484287163
4.69638658765208	1.99105149403514
4.69985783728298	1.99085406478504
4.70332908691388	1.99065614074618
4.70680033654479	1.99045772205592
4.71027158617569	1.99025880882174
4.71374283580659	1.99005940147047
4.71721408543749	1.98985950023987
4.72068533506839	1.98965910513741
4.72415658469929	1.98945821603158
4.7276278343302	1.98925683306482
4.7310990839611	1.98905495700242
4.734570333592	1.98885259022966
4.7380415832229	1.9886497331926
4.7415128328538	1.98844641050734
4.7449840824847	1.98824268648851
4.74845533211561	1.98803856143697
4.75192658174651	1.98783403521653
4.75539783137741	1.98762910745521
4.75886908100831	1.98742377825074
4.76234033063921	1.98721804739047
4.76581158027011	1.98701191447288
4.76928282990101	1.98680537970276
4.77275407953192	1.98659844316469
4.77622532916282	1.98639110496142
4.77969657879372	1.98618336519391
4.78316782842462	1.98597522387434
4.78663907805552	1.98576668101024
4.79011032768642	1.98555773681376
4.79358157731733	1.98534839114747
4.79705282694823	1.98513864385323
4.80052407657913	1.98492849509146
4.80399532621003	1.98471794483118
4.80746657584093	1.98450699304044
4.81093782547183	1.98429564022374
4.81440907510274	1.9840838863472
4.81788032473364	1.9838717313845
4.82135157436454	1.98365917555576
4.82482282399544	1.98344621862683
4.82829407362634	1.98323286043786
4.83176532325724	1.98301910070416
4.83523657288815	1.98280493917437
4.83870782251905	1.98259037573103
4.84217907214995	1.98237541069299
4.84565032178085	1.98216004401343
4.84912157141175	1.98194427568748
4.85259282104265	1.98172810592199
4.85606407067355	1.98151153472662
4.85953532030446	1.98129456214565
4.86300656993536	1.9810771885901
4.86647781956626	1.98085941400788
4.86994906919716	1.98064126296053
4.87342031882806	1.98042292980971
4.87689156845896	1.98020441430211
4.88036281808987	1.97998572506679
4.88383406772077	1.9797669181181
4.88730531735167	1.97954799332778
4.89077656698257	1.97932895077844
4.89424781661347	1.97910979101801
4.89771906624437	1.97889051376523
4.90119031587527	1.97867111908591
4.90466156550618	1.97845160739524
4.90813281513708	1.97823197847446
4.91160406476798	1.97801223219662
4.91507531439888	1.97779236808765
4.91854656402978	1.97757238560845
4.92201781366068	1.97735228482334
4.92548906329159	1.97713206585441
4.92896031292249	1.9769117271553
4.93243156255339	1.97669126872481
4.93590281218429	1.97647068960139
4.93937406181519	1.97624998180741
4.94284531144609	1.97602914548059
4.946316561077	1.97580818092527
4.9497878107079	1.97558708780224
4.9532590603388	1.97536586615363
4.9567303099697	1.9751445160624
4.9602015596006	1.97492303746484
4.9636728092315	1.97470143040634
4.9671440588624	1.97447969498248
4.97061530849331	1.97425783119402
4.97408655812421	1.97403583924221
4.97755780775511	1.97381371950442
4.98102905738601	1.97359147198149
4.98450030701691	1.97336909675386
4.98797155664781	1.97314659389964
4.99144280627872	1.97292396331528
4.99491405590962	1.97270120508676
4.99838530554052	1.97247831908415
5.00185655517142	1.97225530492228
5.00532780480232	1.97203216256771
5.00879905443322	1.97180889193953
5.01227030406412	1.97158549299353
5.01574155369503	1.97136196596057
5.01921280332593	1.97113831123732
5.02268405295683	1.97091452894444
5.02615530258773	1.97069061911528
5.02962655221863	1.97046658165251
5.03309780184953	1.97024241644893
5.03656905148044	1.97001812342679
5.04004030111134	1.96979370241567
5.04351155074224	1.96956915335202
5.04698280037314	1.96934447654973
5.05045405000404	1.96911967206311
5.05392529963494	1.96889473978133
5.05739654926585	1.96866967999472
5.06086779889675	1.96844449286399
5.06433904852765	1.9682191783657
5.06781029815855	1.96799384517634
5.07128154778945	1.9677685649401
5.07475279742035	1.96754333765722
5.07822404705125	1.96731817556717
5.08169529668216	1.96709308559758
5.08516654631306	1.9668680677182
5.08863779594396	1.96664312192697
5.09210904557486	1.96641824759676
5.09558029520576	1.96619344462855
5.09905154483666	1.9659687131372
5.10252279446757	1.96574405272796
5.10599404409847	1.96551946336068
5.10946529372937	1.96529494546242
5.11293654336027	1.96507049911298
5.11640779299117	1.9648461243101
5.11987904262207	1.96462182038936
5.12335029225298	1.96439756100727
5.12682154188388	1.96417334616383
5.13029279151478	1.96394917139722
5.13376404114568	1.96372497864811
5.13723529077658	1.96350076791647
5.14070654040748	1.96327653938771
5.14417779003838	1.96305229295756
5.14764903966929	1.96282802862602
5.15112028930019	1.96260374626822
5.15459153893109	1.96237944566664
5.15806278856199	1.96215512682129
5.16153403819289	1.96193078954446
5.16500528782379	1.9617064339411
5.1684765374547	1.96148206001119
5.1719477870856	1.96125766783089
5.1754190367165	1.9610332572338
5.1788902863474	1.9608088282199
5.1823615359783	1.9605843808065
5.1858327856092	1.96035991488759
5.1893040352401	1.96013543047289
5.19277528487101	1.95991092858543
5.19624653450191	1.95968640902721
5.19971778413281	1.95946187180206
5.20318903376371	1.95923731694928
5.20666028339461	1.9590127444248
5.21013153302551	1.95878815425664
5.21360278265642	1.95856354675204
5.21707403228732	1.95833892191193
5.22054528191822	1.95811427976696
5.22401653154912	1.95788962053823
5.22748778118002	1.95766494422667
5.23095903081092	1.95744025075018
5.23443028044183	1.95721553957161
5.23790153007273	1.95699081063182
5.24137277970363	1.95676606396355
5.24484402933453	1.95654129915135
5.24831527896543	1.95631651597092
5.25178652859633	1.95609171367872
5.25525777822723	1.95586688955951
5.25872902785814	1.95564204351403
5.26220027748904	1.95541715098683
5.26567152711994	1.95519214787827
5.26914277675084	1.95496703423267
5.27261402638174	1.95474181022168
5.27608527601264	1.95451647621975
5.27955652564355	1.9542910322272
5.28302777527445	1.95406547846633
5.28649902490535	1.95383981493286
5.28997027453625	1.95361404160493
5.29344152416715	1.95338815841041
5.29691277379805	1.95316216482185
5.30038402342896	1.95293606083924
5.30385527305986	1.95270984645066
5.30732652269076	1.95248352156991
5.31079777232166	1.95225708619701
5.31426902195256	1.95203053868518
5.31774027158346	1.95180386747634
5.32121152121436	1.9515770725705
5.32468277084527	1.95135015052926
5.32815402047617	1.95112308699201
5.33162527010707	1.95089588195876
5.33509651973797	1.95066853537725
5.33856776936887	1.95044104701541
5.34203901899977	1.95021341687323
5.34551026863068	1.9499856451568
5.34898151826158	1.94975773195682
5.35245276789248	1.94952967727328
5.35592401752338	1.94930148132419
5.35939526715428	1.94907314418971
5.36286651678518	1.94884466586984
5.36633776641609	1.94861604621642
5.36980901604699	1.94838728500587
5.37328026567789	1.94815838223819
5.37675151530879	1.94792933768035
5.38022276493969	1.94770015111238
5.38369401457059	1.94747082253428
5.3871652642015	1.94724135194761
5.3906365138324	1.94701173932891
5.3941077634633	1.94678198467816
5.3975790130942	1.94655208830488
5.4010502627251	1.94632205029341
5.404521512356	1.94609187064376
5.4079927619869	1.94586154966963
5.41146401161781	1.94563108746857
5.41493526124871	1.94540048404059
5.41840651087961	1.9451697393987
5.42187776051051	1.94493885348512
5.42534901014141	1.94470782629987
5.42882025977231	1.94447665762365
5.43229150940321	1.94424534737428
5.43576275903412	1.9440138955583
5.43923400866502	1.94378230232035
5.44270525829592	1.94355056761417
5.44617650792682	1.94331869153796
5.44964775755772	1.9430866754684
5.45311900718862	1.94285451939868
5.45659025681953	1.94262222427696
5.46006150645043	1.94238979773851
5.46353275608133	1.94215723978333
5.46700400571223	1.9419245504654
5.47047525534313	1.94169173004399
5.47394650497403	1.9414587785191
5.47741775460494	1.94122569589282
5.48088900423584	1.94099248215535
5.48436025386674	1.94075913730671
5.48783150349764	1.94052566124518
5.49130275312854	1.94029205363099
5.49477400275944	1.94005831446415
5.49824525239034	1.93982444363877
5.50171650202125	1.93959044090637
5.50518775165215	1.93935630626693
5.50865900128305	1.93912205333828
5.51213025091395	1.93888770553225
5.51560150054485	1.93865326284883
5.51907275017575	1.93841873809956
5.52254399980666	1.93818414790333
5.52601524943756	1.93794949226014
5.52948649906846	1.93771477092129
5.53295774869936	1.93747998364951
5.53642899833026	1.93724513044479
5.53990024796116	1.93701021095653
5.54337149759207	1.93677522489259
5.54684274722297	1.93654017225298
5.55031399685387	1.93630505323972
5.55378524648477	1.93606986799891
5.55725649611567	1.93583461653056
5.56072774574657	1.9355992984683
5.56419899537747	1.93536391368589
5.56767024500838	1.93512846218334
5.57114149463928	1.93489294379274
5.57461274427018	1.93465735851795
5.57808399390108	1.93442170635894
5.58155524353198	1.93418598732017
5.58502649316288	1.93395020141592
5.58849774279379	1.93371434864621
5.59196899242469	1.93347842903271
5.59544024205559	1.93324244257706
5.59891149168649	1.93300638927928
5.60238274131739	1.93277026920932
5.60585399094829	1.93253408239702
5.6093252405792	1.93229782881645
5.6127964902101	1.93206150871986
5.616267739841	1.9318251222063
5.6197389894719	1.93158866923248
5.6232102391028	1.93135214997049
5.6266814887337	1.93111556446047
5.63015273836461	1.93087891276093
5.63362398799551	1.93064219517023
5.63709523762641	1.93040541169064
5.64056648725731	1.93016856303226
5.64403773688821	1.9299316755152
5.64750898651911	1.92969474913945
5.65098023615001	1.92945778886863
5.65445148578092	1.9292208525276
5.65792273541182	1.92898394011635
5.66139398504272	1.92874705163186
5.66486523467362	1.92851018718553
5.66833648430452	1.92827334677735
5.67180773393542	1.92803653059733
5.67527898356633	1.92779973899028
5.67875023319723	1.92756297195621
5.68222148282813	1.92732622936846
5.68569273245903	1.92708951103593
5.68916398208993	1.92685281695865
5.69263523172083	1.92661614734103
5.69610648135174	1.92637950242771
5.69957773098264	1.92614288221869
5.70304898061354	1.9259062744071
5.70652023024444	1.92566967438603
5.70999147987534	1.92543308215548
5.71346272950624	1.92519649203238
5.71693397913714	1.92495990273876
5.72040522876805	1.92472331427463
5.72387647839895	1.92448672608704
5.72734772802985	1.92425013813265
5.73081897766075	1.92401355041146
5.73429022729165	1.92377696252139
5.73776147692255	1.92354037443888
5.74123272655346	1.92330378616798
5.74470397618436	1.92306719788482
5.74817522581526	1.92283060958847
5.75164647544616	1.92259402126301
5.75511772507706	1.92235743287195
5.75858897470796	1.92212084447445
5.76206022433887	1.92188425608712
5.76553147396977	1.92164766833598
5.76900272360067	1.92141108144534
5.77247397323157	1.9211744952668
5.77594522286247	1.92093790968372
5.77941647249337	1.92070132479534
5.78288772212427	1.92046474054803
5.78635897175518	1.92022815661597
5.78983022138608	1.91999157295486
5.79330147101698	1.91975498956847
5.79677272064788	1.9195184064599
5.80024397027878	1.91928182362883
5.80371521990968	1.91904524107995
5.80718646954058	1.91880865922412
5.81065771917149	1.91857207808321
5.81412896880239	1.91833549761856
5.81760021843329	1.91809891822089
5.82107146806419	1.9178623398902
5.82454271769509	1.91762576241902
5.82801396732599	1.91738918576313
5.8314852169569	1.91715260992253
5.8349564665878	1.91691603651224
5.8384277162187	1.91667947717649
5.8418989658496	1.91644293191527
5.8453702154805	1.91620640373009
5.8488414651114	1.91596990688877
5.85231271474231	1.91573344139132
5.85578396437321	1.91549700741046
5.85925521400411	1.91526060521946
5.86272646363501	1.91502423481834
5.86619771326591	1.91478789599783
5.86966896289681	1.91455158880538
5.87314021252772	1.91431531323868
5.87661146215862	1.91407906925606
5.88008271178952	1.91384285691163
5.88355396142042	1.91360667619695
5.88702521105132	1.91337052723843
5.89049646068222	1.91313441028012
5.89396771031312	1.91289825248448
5.89743895994403	1.91266174325623
5.90091020957493	1.91242488281197
5.90438145920583	1.91218764957854
5.90785270883673	1.91194998547061
5.91132395846763	1.91171189052597
5.91479520809853	1.91147336475058
5.91826645772944	1.9112344080992
5.92173770736034	1.91099502053976
5.92520895699124	1.91075520207968
5.92868020662214	1.91051495254331
5.93215145625304	1.91027427185157
5.93562270588394	1.91003315995571
5.93909395551485	1.9097916170778
5.94256520514575	1.90954964330026
5.94603645477665	1.90930723836639
5.94950770440755	1.90906440253927
5.95297895403845	1.90882113590893
5.95645020366935	1.90857743841053
5.95992145330025	1.90833331040752
5.96339270293116	1.90808875194615
5.96686395256206	1.90784376295426
5.97033520219296	1.90759834357856
5.97380645182386	1.90735249382587
5.97727770145476	1.90710621334309
5.98074895108566	1.90685950240367
5.98422020071657	1.90661236100759
5.98769145034747	1.90636478897115
5.99116269997837	1.90611678635824
5.99463394960927	1.90586835316689
5.99810519924017	1.90561948909335
6.00157644887107	1.90537019421113
6.00504769850198	1.90512046854187
6.00851894813288	1.9048703124067
6.01199019776378	1.90461972614462
6.01546144739468	1.90436870970043
6.01893269702558	1.90411726291578
6.02240394665648	1.90386538603833
6.02587519628738	1.90361307904354
6.02934644591829	1.90336032829872
6.03281769554919	1.90310711049558
6.03628894518009	1.90285342560175
6.03976019481099	1.90259926100094
6.04323144444189	1.90234460045944
6.04670269407279	1.90208944379376
6.0501739437037	1.90183379104029
6.0536451933346	1.9015776424805
6.0571164429655	1.90132099800839
6.0605876925964	1.90106385775039
6.0640589422273	1.90080622187795
6.0675301918582	1.90054809026763
6.07100144148911	1.90028946276577
6.07447269112001	1.90003033933345
6.07794394075091	1.89977072036423
6.08141519038181	1.89951060650705
6.08488644001271	1.89924999795165
6.08835768964361	1.89898895235047
6.09182893927451	1.89872748789633
6.09530018890542	1.89846560469623
6.09877143853632	1.89820330517146
6.10224268816722	1.89794058980345
6.10571393779812	1.89767745860137
6.10918518742902	1.89741391137386
6.11265643705992	1.89714994808523
6.11612768669083	1.89688556874551
6.11959893632173	1.89662077389535
6.12307018595263	1.89635556359459
6.12654143558353	1.89608993775241
6.13001268521443	1.89582389563434
6.13348393484533	1.89555743761417
6.13695518447624	1.89529056348415
6.14042643410714	1.89502327242351
6.14389768373804	1.89475556470467
6.14736893336894	1.89448744029996
6.15084018299984	1.89421889908045
6.15431143263074	1.89394994082608
6.15778268226165	1.89368056570196
6.16125393189255	1.89341077400526
6.16472518152345	1.89314056577877
6.16819643115435	1.89286994102865
6.17166768078525	1.89259889999458
6.17513893041615	1.89232744309883
6.17861018004705	1.8920555701707
6.18208142967796	1.89178328109495
6.18555267930886	1.89151057590674
6.18902392893976	1.8912374546136
6.19249517857066	1.89096391707933
6.19596642820156	1.89068996316504
6.19943767783246	1.89041559217457
6.20290892746336	1.89014080392474
6.20638017709427	1.88986559847675
6.20985142672517	1.88958997619166
6.21332267635607	1.88931393702612
6.21679392598697	1.8890374809122
6.22026517561787	1.88876060766651
6.22373642524877	1.88848332963771
6.22720767487968	1.8882056515409
6.23067892451058	1.88792757317318
6.23415017414148	1.88764910035929
6.23762142377238	1.8873702345497
6.24109267340328	1.88709097545679
6.24456392303418	1.88681132367379
6.24803517266509	1.88653127932737
6.25150642229599	1.88625084260707
6.25497767192689	1.88597001391389
6.25844892155779	1.88568879318872
6.26192017118869	1.88540718019699
6.26539142081959	1.88512517476128
6.26886267045049	1.88484278482291
6.2723339200814	1.88456002500917
6.2758051697123	1.88427689546688
6.2792764193432	1.88399349569049
6.2827476689741	1.88370995073403
6.286218918605	1.88342626051844
6.2896901682359	1.88314242509385
6.29316141786681	1.88285844465221
6.29663266749771	1.88257431964013
6.30010391712861	1.88229004999837
6.30357516675951	1.88200563574532
6.30704641639041	1.88172107699181
6.31051766602131	1.88143637414703
6.31398891565222	1.88115152736709
6.31746016528312	1.88086653664641
6.32093141491402	1.88058140175563
6.32440266454492	1.88029612263633
6.32787391417582	1.88001069928346
6.33134516380672	1.87972513126893
6.33481641343762	1.87943941858886
6.33828766306853	1.87915356127723
6.34175891269943	1.87886755923891
6.34523016233033	1.87858141268684
6.34870141196123	1.87829512172745
6.35217266159213	1.87800868618736
6.35564391122303	1.87772210624508
6.35911516085394	1.87743538185325
6.36258641048484	1.87714851246628
6.36605766011574	1.87686149855617
6.36952890974664	1.8765743402733
6.37300015937754	1.87628703768584
6.37647140900844	1.87599959071099
6.37994265863935	1.87571199923188
6.38341390827025	1.87542426306843
6.38688515790115	1.87513638245796
6.39035640753205	1.87484835732508
6.39382765716295	1.87456018756954
6.39729890679385	1.87427187326641
6.40077015642476	1.87398341425696
6.40424140605566	1.87369481042298
6.40771265568656	1.87340606183304
6.41118390531746	1.87311716867265
6.41465515494836	1.87282820387861
6.41812640457926	1.87253947826959
6.42159765421016	1.87225099177527
6.42506890384107	1.87196276594484
6.42854015347197	1.87167485891419
6.43201140310287	1.87138727004365
6.43548265273377	1.87109999920615
6.43895390236467	1.87081304639071
6.44242515199557	1.8705264113286
6.44589640162648	1.87024009399429
6.44936765125738	1.86995409436528
6.45283890088828	1.86966841207316
6.45631015051918	1.86938304716667
6.45978140015008	1.86909798531864
6.46325264978098	1.86881313086553
6.46672389941189	1.86852848406402
6.47019514904279	1.86824395836254
6.47366639867369	1.86795926035369
6.47713764830459	1.86767439010229
6.48060889793549	1.86738934799833
6.48408014756639	1.86710413478453
6.48755139719729	1.86681875053306
6.4910226468282	1.86653319501049
6.4944938964591	1.86624746786572
6.49796514609	1.86596156946171
6.5014363957209	1.865675499804
6.5049076453518	1.8653892588339
6.5083788949827	1.86510284674353
6.51185014461361	1.86481626370038
6.51532139424451	1.86452950980072
6.51879264387541	1.86424258536258
6.52226389350631	1.86395548977673
6.52573514313721	1.86366822277652
6.52920639276811	1.86338078414227
6.53267764239902	1.86309317357594
6.53614889202992	1.86280539106332
6.53962014166082	1.8625174368683
6.54309139129172	1.86222931054605
6.54656264092262	1.86194101207694
6.55003389055352	1.86165254153094
6.55350514018442	1.86136389878714
6.55697638981533	1.86107508387793
6.56044763944623	1.86078609687941
6.56391888907713	1.86049693790189
6.56739013870803	1.86020760712888
6.57086138833893	1.85991810488562
6.57433263796983	1.85962843146468
6.57780388760074	1.85933858697206
6.58127513723164	1.85904857139832
6.58474638686254	1.85875838449005
6.58821763649344	1.85846802637072
6.59168888612434	1.85817749697613
6.59516013575524	1.8578867960881
6.59863138538615	1.8575959233131
6.60210263501705	1.85730487803292
6.60557388464795	1.857013659823
6.60904513427885	1.85672221103092
6.61251638390975	1.85643051399062
6.61598763354065	1.85613856879872
6.61945888317155	1.85584637303396
6.62293013280246	1.85555392626848
6.62640138243336	1.85526122850286
6.62987263206426	1.85496827992845
6.63334388169516	1.85467508026318
6.63681513132606	1.85438162942415
6.64028638095696	1.85408792687072
6.64375763058787	1.85379397293718
6.64722888021877	1.85349976774892
6.65070012984967	1.85320531171978
6.65417137948057	1.85291055931877
6.65764262911147	1.85261551075363
6.66111387874237	1.85232015785515
6.66458512837327	1.85202442599552
6.66805637800418	1.85172831520242
6.67152762763508	1.85143182532851
6.67499887726598	1.8511349555515
6.67847012689688	1.85083770570625
6.68194137652778	1.85054007555241
6.68541262615868	1.85024206517802
6.68888387578959	1.84994367457695
6.69235512542049	1.84964490352677
6.69582637505139	1.84934575172355
6.69929762468229	1.84904621933797
6.70276887431319	1.84874630630946
6.70624012394409	1.84844601244958
6.709711373575	1.84814533775079
6.7131826232059	1.84784428269282
6.7166538728368	1.8475428475707
6.7201251224677	1.84724103308059
6.7235963720986	1.84693883930225
6.7270676217295	1.84663626616446
6.7305388713604	1.84633331330618
6.73401012099131	1.8460299804292
6.73748137062221	1.84572626748851
6.74095262025311	1.84542217466749
6.74442386988401	1.84511770162303
6.74789511951491	1.84481284832794
6.75136636914581	1.84450761499842
6.75483761877672	1.84420200201227
6.75830886840762	1.843896009395
6.76178011803852	1.8435896374165
6.76525136766942	1.84328288596559
6.76872261730032	1.84297575500296
6.77219386693122	1.84266824408851
6.77566511656213	1.8423603524326
6.77913636619303	1.84205208011693
6.78260761582393	1.84174342728143
6.78607886545483	1.84143439375461
6.78955011508573	1.84112497159513
6.79302136471663	1.84081514619153
6.79649261434753	1.84050491754364
6.79996386397844	1.840194186157
6.80343511360934	1.83988282681646
6.80690636324024	1.83957083940654
6.81037761287114	1.83925822387709
6.81384886250204	1.83894497949565
6.81732011213294	1.83863110590927
6.82079136176385	1.83831660317719
6.82426261139475	1.83800147103309
6.82773386102565	1.8376857093858
6.83120511065655	1.83736931782615
6.83467636028745	1.83705229585165
6.83814760991835	1.83673464341339
6.84161885954926	1.83641636074076
6.84509010918016	1.8360976722897
6.84856135881106	1.83577858200058
6.85203260844196	1.83545911178336
6.85550385807286	1.83513947910462
6.85897510770376	1.83481968396438
6.86244635733466	1.83449972645792
6.86591760696557	1.8341796065866
6.86938885659647	1.83385932436684
6.87286010622737	1.83353887997228
6.87633135585827	1.83321827340341
6.87980260548917	1.83289750477961
6.88327385512007	1.83257657464678
6.88674510475098	1.83225548300535
6.89021635438188	1.83193422982966
6.89368760401278	1.83161281499786
6.89715885364368	1.83129123845997
6.90063010327458	1.83096950032056
6.90410135290548	1.83064760043361
6.90757260253639	1.83032553860358
6.91104385216729	1.83000331491839
6.91451510179819	1.82968092917395
6.91798635142909	1.82935838125863
6.92145760105999	1.82903567133116
6.92492885069089	1.82871279978196
6.9284001003218	1.82838976666061
6.9318713499527	1.82806657178161
6.9353425995836	1.82774321494774
6.9388138492145	1.82741969615384
[truncated: 13,000 more rows]
