# Supplementary material for: The reverse quantum limit and its implications for unconventional quantum oscillations in YbB12
Source: Nat Commun. 2024 Feb 21;15:1607. doi: 10.1038/s41467-024-45801-2 (PMC10881586; doi:10.1038/s41467-024-45801-2)
Supplement: Supplementary file 3 — Source Data [file 41467_2024_45801_MOESM3_ESM.zip › Source_Data/RvH_fixedT/RvH_3p08K.csv]

-0.000213061252177987	1.71963458803011
0.00326739267943051	1.72134813657009
0.00674784661103901	1.72305404931883
0.0102283005426475	1.72474946559353
0.013708754474256	1.72643547123634
0.0171892084058645	1.72811300731043
0.020669662337473	1.72978289345149
0.0241501162690815	1.73144508880035
0.02763057020069	1.73309825402494
0.0311110241322985	1.73474318590095
0.034591478063907	1.73638059014395
0.0380719319955155	1.73801109405671
0.041552385927124	1.73962628488465
0.0450328398587325	1.74117246822269
0.048513293790341	1.74265495233927
0.0519937477219495	1.74407851467601
0.0554742016535579	1.74544746658265
0.0589546555851664	1.7467657088042
0.0624351095167749	1.74803651054278
0.0659155634483834	1.74926307804413
0.0693960173799919	1.75044836025737
0.0728764713116004	1.75159504970132
0.0763569252432089	1.75270560974421
0.0798373791748174	1.75378224372976
0.0833178331064259	1.75482699265452
0.0867982870380344	1.75584176962214
0.0902787409696429	1.75608811970284
0.0937591949012514	1.75919392242645
0.0972396488328599	1.76206832448682
0.100720102764468	1.76477150277443
0.104200556696077	1.76735585811268
0.107681010627685	1.76982645439715
0.111161464559294	1.77219499426248
0.114641918490902	1.77447631120498
0.118122372422511	1.77667040995148
0.121602826354119	1.778781804294
0.125083280285728	1.78082065299007
0.128563734217336	1.78278695603969
0.132044188148945	1.78468071344286
0.135524642080553	1.78650771352593
0.139005096012162	1.7882713792367
0.14248554994377	1.78997171057516
0.145966003875379	1.79160870754131
0.149446457806987	1.79318539623207
0.152926911738596	1.79470480853386
0.156407365670204	1.79616699218783
0.159887819601813	1.79757194719398
0.163368273533421	1.79891971615213
0.16684872746503	1.80021429177769
0.170329181396638	1.80145567407067
0.173809635328247	1.80264393355153
0.177290089259855	1.80377908056688
0.180770543191464	1.80486177242146
0.184250997123072	1.8058940692451
0.187731451054681	1.80687597103781
0.191211904986289	1.80780753381975
0.194692358917898	1.80868879645319
0.198172812849506	1.80952024408401
0.201653266781115	1.81030322211888
0.205133720712723	1.8110377305578
0.208614174644332	1.81172380628879
0.21209462857594	1.81236151782106
0.215575082507549	1.8129575046128
0.219055536439157	1.81355349319697
0.222535990370766	1.81414948357357
0.226016444302374	1.81474549344868
0.229496898233983	1.8153416196231
0.232977352165591	1.81593786209683
0.2364578060972	1.81653445193715
0.239938260028808	1.81713141407679
0.243418713960417	1.81772874942014
0.246899167892025	1.81832657958087
0.250379621823634	1.81892490455899
0.253860075755242	1.8195237769086
0.257340529686851	1.82012323201652
0.260820983618459	1.82072326988273
0.264301437550068	1.82132400576791
0.267781891481676	1.82192545098026
0.271262345413285	1.8225276143707
0.274742799344893	1.82313052210471
0.278223253276502	1.82373417418228
0.28170370720811	1.82433868339325
0.285184161139719	1.82494406732614
0.288664615071327	1.82555032598096
0.292145069002936	1.82615745463088
0.295625522934544	1.82676545270165
0.299105976866153	1.82737443506685
0.302586430797761	1.82798441871187
0.30606688472937	1.8285954036367
0.309547338660978	1.82920737097844
0.313027792592587	1.82982030418551
0.316508246524195	1.83043432705839
0.319988700455804	1.83104944913866
0.323469154387412	1.83166567042634
0.326949608319021	1.83228297977511
0.330430062250629	1.83290133427158
0.333910516182238	1.83352086176192
0.337390970113846	1.83414156224615
0.340871424045455	1.83476343572425
0.344351877977063	1.83538648219623
0.347832331908672	1.83601065694683
0.35131278584028	1.8366360570195
0.354793239771889	1.83726268241422
0.358273693703497	1.83789053313101
0.361754147635106	1.83851960916985
0.365234601566714	1.83914740901828
0.368715055498323	1.83977022090067
0.372195509429931	1.84038804481701
0.37567596336154	1.84100088076732
0.379156417293148	1.84160872875157
0.382636871224757	1.84218407865441
0.386117325156365	1.84271219895767
0.389597779087974	1.84319308966135
0.393078233019582	1.84362675076544
0.396558686951191	1.84401318226996
0.400039140882799	1.84435204690031
0.403519594814408	1.84464323071017
0.407000048746016	1.84488673369954
0.410480502677625	1.84508255586842
0.413960956609233	1.84523060133363
0.417441410540842	1.84533063546754
0.42092186447245	1.84538253665648
0.424402318404059	1.84538630490044
0.427882772335667	1.84534194019944
0.431363226267276	1.84524923186684
0.434843680198884	1.84510807879138
0.438324134130492	1.84491836571238
0.441804588062101	1.84468008132164
0.445285041993709	1.84439319477606
0.448765495925318	1.84405742994483
0.452245949856927	1.84367278682795
0.455726403788535	1.84323915263557
0.459206857720143	1.84275650977917
0.462687311651752	1.84222468440318
0.46616776558336	1.84164354205026
0.469648219514969	1.84101308272043
0.473128673446577	1.84033319154011
0.476609127378186	1.83960383185674
0.480089581309794	1.83882472302179
0.483570035241403	1.83799586503525
0.487050489173011	1.83711725789713
0.49053094310462	1.83618877780693
0.494011397036228	1.83521024071692
0.497491850967837	1.83418153205213
0.500972304899445	1.83310265181257
0.504452758831054	1.83197359517046
0.507933212762662	1.83079418487813
0.511413666694271	1.82956419040767
0.514894120625879	1.82828361175909
0.518374574557488	1.82695244893238
0.521855028489096	1.82557067612234
0.525335482420705	1.82413796798582
0.528815936352313	1.8226542638863
0.532296390283922	1.82111956382379
0.53577684421553	1.81953386779829
0.539257298147139	1.81789950829712
0.542737752078747	1.81622000257141
0.546218206010356	1.81449535062114
0.549698659941964	1.81272555244633
0.553179113873573	1.81091058476188
0.556659567805181	1.80907768443988
0.56014002173679	1.80724151448926
0.563620475668398	1.80540207491002
0.567100929600007	1.80355936570217
0.570581383531615	1.8017131805923
0.574061837463224	1.79986378368963
0.577542291394832	1.7980111921397
0.581022745326441	1.79615540594252
0.584503199258049	1.79429629733055
0.587983653189658	1.79243384221132
0.591464107121266	1.79056827430805
0.594944561052875	1.78869959362076
0.598425014984483	1.78682773586235
0.601905468916092	1.78495252776176
0.6053859228477	1.78307418000558
0.608866376779309	1.78119279370512
0.612346830710917	1.77930835713311
0.615827284642526	1.77742065356799
0.619307738574134	1.77552971385284
0.622788192505743	1.77363581411849
0.626268646437351	1.77173895436494
0.62974910036896	1.76983893532427
0.633229554300568	1.76793572363685
0.636710008232177	1.76602949315826
0.640190462163785	1.76412037834583
0.643670916095394	1.76220822285555
0.647151370027002	1.76029295531059
0.650631823958611	1.75837459537811
0.654112277890219	1.75645342370665
0.657592731821828	1.75453435020641
0.661073185753436	1.75262155024685
0.664553639685045	1.75071502382796
0.668034093616653	1.74881494545591
0.671514547548262	1.74693233451472
0.67499500147987	1.74508245258145
0.678475455411479	1.7432652996561
0.681955909343087	1.74148092514019
0.685436363274696	1.7397295534853
0.688916817206304	1.73801117146128
0.692397271137913	1.73632577906812
0.695877725069521	1.73467337630583
0.69935817900113	1.73305417663656
0.702838632932738	1.73146822588036
0.706319086864347	1.72991552403724
0.709799540795955	1.72839607110718
0.713279994727564	1.72690997693194
0.716760448659172	1.72545738175212
0.720240902590781	1.72403828556772
0.723721356522389	1.72265268837873
0.727201810453998	1.72130061107034
0.730682264385606	1.71998227346167
0.734162718317215	1.7186976755527
0.737643172248823	1.71744681734345
0.741123626180431	1.7162296971418
0.74460408011204	1.71504650638152
0.748084534043648	1.7138973005219
0.751564987975257	1.71278207956293
0.755045441906866	1.71170084178387
0.758525895838474	1.71065369852571
0.762006349770083	1.70964076976412
0.765486803701691	1.7086620554991
0.7689672576333	1.70771755397816
0.772447711564908	1.70680731461532
0.775928165496516	1.70593151068166
0.779408619428125	1.70509014217717
0.782889073359733	1.7042832070286
0.786369527291342	1.70351070341079
0.78984998122295	1.70277284804532
0.793330435154559	1.70206964093217
0.796810889086167	1.70140107923885
0.800291343017776	1.70076714967448
0.803771796949384	1.70016805150696
0.807252250880993	1.69960381809593
0.810732704812601	1.69907444576186
0.81421315874421	1.69857992250738
0.817693612675818	1.6981204046765
0.821174066607427	1.69769596364606
0.824654520539035	1.69730659470929
0.828134974470644	1.69695228735565
0.831615428402252	1.69662813167495
0.835095882333861	1.69632995229773
0.838576336265469	1.69605774357271
0.842056790197078	1.69581149698673
0.845537244128686	1.69558030773073
0.849017698060295	1.69534891422765
0.852498151991903	1.69511730911142
0.855978605923512	1.69488548509705
0.85945905985512	1.69465344826083
0.862939513786729	1.69442121183293
0.866419967718337	1.6941887681151
0.869900421649946	1.69395611240888
0.873380875581554	1.69372324920521
0.876861329513163	1.69349019332055
0.880341783444771	1.6932569349368
0.88382223737638	1.69302347081139
0.887302691307988	1.69278980410757
0.890783145239597	1.69255595024697
0.894263599171205	1.69232189799283
0.897744053102814	1.69208764603339
0.901224507034422	1.69185319676853
0.904704960966031	1.69161856612304
0.908185414897639	1.69138374288416
0.911665868829248	1.6911487270519
0.915146322760856	1.69091352031837
0.918626776692465	1.69067753883036
0.922107230624073	1.69043865776271
0.925587684555682	1.69019687711542
0.92906813848729	1.68995219860924
0.932548592418899	1.68970295745284
0.936029046350507	1.68944663316662
0.939509500282116	1.68918322575058
0.942989954213724	1.68891273695721
0.946470408145333	1.68863516175067
0.949950862076941	1.68835048640899
0.95343131600855	1.68805871093217
0.956911769940158	1.68775983739346
0.960392223871767	1.68745385167483
0.963872677803375	1.68714074663005
0.967353131734984	1.68682052225911
0.970833585666592	1.68649318110159
0.974314039598201	1.68615870321866
0.977794493529809	1.68581708861031
0.981274947461418	1.68546833727654
0.984755401393026	1.68511244514381
0.988235855324635	1.6847493987555
0.991716309256243	1.68437919811161
0.995196763187852	1.68400184321215
0.99867721711946	1.68361732358404
1.00215767105107	1.68322563253766
1.00563812498268	1.68282677007298
1.00911857891429	1.68242073619002
1.01259903284589	1.68200751546533
1.0160794867775	1.68158710798664
1.01955994070911	1.68115951375398
1.02304039464072	1.68072473276733
1.02652084857233	1.68028274018987
1.03000130250394	1.67983354228637
1.03348175643555	1.67937713905684
1.03696221036715	1.67891352254056
1.04044266429876	1.67844267446527
1.04392311823037	1.67796459952943
1.04740357216198	1.67747929773303
1.05088402609359	1.6769867558807
1.0543644800252	1.67648697113903
1.0578449339568	1.67597994675056
1.06132538788841	1.67546568271528
1.06480584182002	1.6749441547093
1.06828629575163	1.67441536767609
1.07176674968324	1.67387932292743
1.07524720361485	1.67333601757552
1.07872765754646	1.67278542224627
1.08220811147806	1.67222754815243
1.08568856540967	1.67166239529399
1.08916901934128	1.67108995484285
1.09264947327289	1.6705108117615
1.0961299272045	1.66992709087507
1.09961038113611	1.66933879218358
1.10309083506771	1.66874589463719
1.10657128899932	1.66815007050715
1.11005174293093	1.66755384027305
1.11353219686254	1.66695720334934
1.11701265079415	1.66636013280878
1.12049310472576	1.6657626485603
1.12397355865737	1.66516476432586
1.12745401258897	1.66456647027141
1.13093446652058	1.66396774806651
1.13441492045219	1.66336862538165
1.1378953743838	1.66276910936303
1.14137582831541	1.66216918097845
1.14485628224702	1.66156883179098
1.14833673617863	1.66096809503034
1.15181719011023	1.6603669699498
1.15529764404184	1.65976543262846
1.15877809797345	1.6591634908194
1.16225855190506	1.65856116997657
1.16573900583667	1.65795993431657
1.16921945976828	1.65736214888433
1.17269991369988	1.65676782885971
1.17618036763149	1.65617699144286
1.1796608215631	1.6555922076013
1.18314127549471	1.65501436820993
1.18662172942632	1.65444349434348
1.19010218335793	1.65387959338072
1.19358263728954	1.65332265690871
1.19706309122114	1.65277268492746
1.20054354515275	1.65222970963987
1.20402399908436	1.65169372734837
1.20750445301597	1.65116473305704
1.21098490694758	1.65064273472662
1.21446536087919	1.6501277583276
1.2179458148108	1.64961979635036
1.2214262687424	1.64911884765233
1.22490672267401	1.64862492542886
1.22838717660562	1.6481380398205
1.23186763053723	1.64765818355336
1.23534808446884	1.64718535662744
1.23882853840045	1.64671958336666
1.24230899233205	1.64626086379728
1.24578944626366	1.64580919458192
1.24926990019527	1.64536457860839
1.25275035412688	1.64492704527798
1.25623080805849	1.6444965846427
1.2597112619901	1.64407319670255
1.26319171592171	1.64365689028562
1.26667216985331	1.64324767419119
1.27015262378492	1.64284554277128
1.27363307771653	1.64245049602591
1.27711353164814	1.64206255500489
1.28059398557975	1.64168172263309
1.28407443951136	1.64130799812391
1.28755489344297	1.64094138206293
1.29103534737457	1.64058189900148
1.29451580130618	1.64022954359641
1.29799625523779	1.63988431584771
1.3014767091694	1.63954622558944
1.30495716310101	1.63921528428171
1.30843761703262	1.63889148946947
1.31191807096422	1.63857484115273
1.31539852489583	1.63826535659297
1.31887897882744	1.63796303602017
1.32235943275905	1.63766787943434
1.32583988669066	1.6373798875822
1.32932034062227	1.63709907859674
1.33280079455388	1.63682544886168
1.33628124848548	1.636558998377
1.33976170241709	1.63629826238485
1.3432421563487	1.63604086808591
1.34672261028031	1.63578681548018
1.35020306421192	1.63553610456767
1.35368351814353	1.63528616016526
1.35716397207514	1.63503608752194
1.36064442600674	1.63478588663769
1.36412487993835	1.63453555855915
1.36760533386996	1.63428510372404
1.37108578780157	1.63403452199012
1.37456624173318	1.63378381335739
1.37804669566479	1.63353297888096
1.38152714959639	1.63328201907564
1.385007603528	1.63303093394144
1.38848805745961	1.63277972347836
1.39196851139122	1.63252838765656
1.39544896532283	1.63227692698787
1.39892941925444	1.63202534147232
1.40240987318605	1.63177344348866
1.40589032711765	1.63152095703753
1.40937078104926	1.63126788211891
1.41285123498087	1.63101421873282
1.41633168891248	1.63075975094983
1.41981214284409	1.63050445358149
1.4232925967757	1.6302483266278
1.42677305070731	1.62999136756739
1.43025350463891	1.62973358120401
1.43373395857052	1.62947496753766
1.43721441250213	1.62921552656833
1.44069486643374	1.62895525601784
1.44417532036535	1.62869416047235
1.44765577429696	1.62843223993186
1.45113622822856	1.62816949101428
1.45461668216017	1.62790591402651
1.45809713609178	1.62764150975513
1.46157759002339	1.62737627820016
1.465058043955	1.62711021372942
1.46853849788661	1.62684332056709
1.47201895181822	1.62657559871317
1.47549940574982	1.62630704377427
1.47897985968143	1.6260376557044
1.48246031361304	1.62576743695863
1.48594076754465	1.62549638753694
1.48942122147626	1.62522450161104
1.49290167540787	1.62495178689479
1.49638212933948	1.62467824338819
1.49986258327108	1.62440386829938
1.50334303720269	1.62412866370091
1.5068234911343	1.62385263320906
1.51030394506591	1.62357577682384
1.51378439899752	1.62329808600397
1.51726485292913	1.62301956808246
1.52074530686073	1.62274022305931
1.52422576079234	1.62246004707696
1.52770621472395	1.62217904030215
1.53118666865556	1.62189720661102
1.53466712258717	1.62161454578677
1.53814757651878	1.62133104930256
1.54162803045039	1.62104672513358
1.54510848438199	1.6207615734221
1.5485889383136	1.62047558997258
1.55206939224521	1.62018877524137
1.55554984617682	1.61990113370955
1.55903030010843	1.61961266447548
1.56251075404004	1.61932336047408
1.56599120797164	1.61903322924484
1.56947166190325	1.61874227141846
1.57295211583486	1.61845048150571
1.57643256976647	1.61815804686339
1.57991302369808	1.61786525076475
1.58339347762969	1.61757209144709
1.5868739315613	1.61727856266084
1.5903543854929	1.6169848866024
1.59383483942451	1.61669109179762
1.59731529335612	1.61639717240872
1.60079574728773	1.61610312989922
1.60427620121934	1.61580896941339
1.60775665515095	1.61551468778754
1.61123710908256	1.61522027902248
1.61471756301416	1.61492575032749
1.61819801694577	1.61463110276438
1.62167847087738	1.61433632868133
1.62515892480899	1.61404143075299
1.6286393787406	1.6137464146942
1.63211983267221	1.61345184457657
1.63560028660381	1.61315830685309
1.63908074053542	1.61286580953179
1.64256119446703	1.61257437460462
1.64604164839864	1.61228428217154
1.64952210233025	1.61199553662591
1.65300255626186	1.61170814488403
1.65648301019347	1.61142210295834
1.65996346412507	1.61113740873063
1.66344391805668	1.61085406979993
1.66692437198829	1.61057208567892
1.6704048259199	1.61029145236746
1.67388527985151	1.6100121726574
1.67736573378312	1.60973425026414
1.68084618771473	1.60945768078152
1.68432664164633	1.60918246333161
1.68780709557794	1.60890860699697
1.69128754950955	1.60863610955313
1.69476800344116	1.60836496749649
1.69824845737277	1.60809518468461
1.70172891130438	1.60782676497324
1.70520936523598	1.60755970238751
1.70868981916759	1.60729399714421
1.7121702730992	1.60702965777019
1.71565072703081	1.60676668100847
1.71913118096242	1.60650506500313
1.72261163489403	1.60624481394967
1.72609208882564	1.60598592989739
1.72957254275724	1.60572840931069
1.73305299668885	1.60547225309119
1.73653345062046	1.60521746830397
1.74001390455207	1.60496404961179
1.74349435848368	1.60471199614328
1.74697481241529	1.60446131338769
1.7504552663469	1.60421200228042
1.7539357202785	1.6039640608071
1.75741617421011	1.60371749073045
1.76089662814172	1.60347229781618
1.76437708207333	1.60322847761131
1.76785753600494	1.60298603011584
1.77133798993655	1.60274496116753
1.77481844386815	1.60250526805033
1.77829889779976	1.60226694908887
1.78177935173137	1.60203000744683
1.78525980566298	1.60179444722744
1.78874025959459	1.6015602649269
1.7922207135262	1.60132746054522
1.79570116745781	1.60109604173421
1.79918162138941	1.60086600430562
1.80266207532102	1.60063734817952
1.80614252925263	1.60040950928429
1.80962298318424	1.60018189847986
1.81310343711585	1.59995451412235
1.81658389104746	1.59972733533882
1.82006434497907	1.59950008078709
1.82354479891067	1.59927274693431
1.82702525284228	1.59904533378047
1.83050570677389	1.59881784531315
1.8339861607055	1.59859027972277
1.83746661463711	1.5983626365893
1.84094706856872	1.59813491718608
1.84442752250032	1.59790712275649
1.84790797643193	1.59767925104356
1.85138843036354	1.59745130204728
1.85486888429515	1.59722332595458
1.85834933822676	1.59699550679475
1.86182979215837	1.59676784456778
1.86531024608998	1.5965403419195
1.86879070002158	1.59631301541797
1.87227115395319	1.59608586730026
1.8757516078848	1.59585889775945
1.87923206181641	1.59563211010748
1.88271251574802	1.59540550179601
1.88619296967963	1.59517907282502
1.88967342361124	1.59495282583991
1.89315387754284	1.59472675975652
1.89663433147445	1.59450087457486
1.90011478540606	1.59427517145198
1.90359523933767	1.59404965007582
1.90707569326928	1.5938243096923
1.91055614720089	1.59359915030142
1.91403660113249	1.59337417481125
1.9175170550641	1.59314938169866
1.92099750899571	1.59292477096365
1.92447796292732	1.59270034371174
1.92795841685893	1.59247609848848
1.93143887079054	1.59225203529386
1.93491932472215	1.59202815461175
1.93839977865375	1.59180445696216
1.94188023258536	1.59158094164615
1.94536068651697	1.59135760866373
1.94884114044858	1.59113446014914
1.95232159438019	1.59091149578167
1.9558020483118	1.59068871556133
1.95928250224341	1.59046612041635
1.96276295617501	1.59024371016754
1.96624341010662	1.59002148481489
1.96972386403823	1.58979944435842
1.97320431796984	1.58957758972194
1.97668477190145	1.58935592050801
1.98016522583306	1.58913443671664
1.98364567976466	1.58891313807574
1.98712613369627	1.58869202409251
1.99060658762788	1.58847109476693
1.99408704155949	1.58825035058762
1.9975674954911	1.58802979307584
2.00104794942271	1.58780942223159
2.00452840335432	1.58758923805486
2.00800885728592	1.58736924015297
2.01148931121753	1.58714942879605
2.01496976514914	1.58692980398411
2.01845021908075	1.58671036535631
2.02193067301236	1.58649111359038
2.02541112694397	1.58627204868632
2.02889158087557	1.5860531236158
2.03237203480718	1.5858341530532
2.03585248873879	1.58561513699852
2.0393329426704	1.58539607514602
2.04281339660201	1.58517695023963
2.04629385053362	1.5849577600423
2.04977430446523	1.58473850455401
2.05325475839683	1.58451918327783
2.05673521232844	1.58429979784332
2.06021566626005	1.5840803482505
2.06369612019166	1.58386082571803
2.06717657412327	1.58364122319396
2.07065702805488	1.5834215406783
2.07413748198649	1.58320172424383
2.07761793591809	1.58298155825899
2.0810983898497	1.58276104347786
2.08457884378131	1.58254017990044
2.08805929771292	1.58231896555115
2.09153975164453	1.58209740240467
2.09502020557614	1.58187549046102
2.09850065950774	1.58165322827264
2.10198111343935	1.5814306180383
2.10546156737096	1.581207659758
2.10894202130257	1.580984352047
2.11242247523418	1.580760696307
2.11590292916579	1.58053669323694
2.1193833830974	1.58031234251336
2.122863837029	1.58008764252885
2.12634429096061	1.57986259527951
2.12982474489222	1.57963720076531
2.13330519882383	1.57941145678973
2.13678565275544	1.57918536626917
2.14026610668705	1.57895892920362
2.14374656061866	1.57873214373565
2.14722701455026	1.57850501222172
2.15070746848187	1.57827753513921
2.15418792241348	1.57804971124899
2.15766837634509	1.57782154011034
2.1611488302767	1.57759302385995
2.16462928420831	1.57736416248943
2.16810973813991	1.57713495350737
2.17159019207152	1.57690539892536
2.17507064600313	1.57667549874339
2.17855109993474	1.57644525055177
2.18203155386635	1.57621465782564
2.18551200779796	1.57598372071488
2.18899246172957	1.5757524368691
2.19247291566117	1.57552080686231
2.19595336959278	1.57528883227374
2.19943382352439	1.57505651211076
2.202914277456	1.5748238441742
2.20639473138761	1.5745908306383
2.20987518531922	1.57435747150309
2.21335563925083	1.57412376276108
2.21683609318243	1.57388970847038
2.22031654711404	1.57365530863097
2.22379700104565	1.57342055986892
2.22727745497726	1.57318546402812
2.23075790890887	1.57295002202734
2.23423836284048	1.57271423264769
2.23771881677208	1.57247810391876
2.24119927070369	1.57224164583259
2.2446797246353	1.57200485753821
2.24816017856691	1.57176779005572
2.25164063249852	1.57153066286435
2.25512108643013	1.5712934759641
2.25860154036174	1.57105622541906
2.26208199429334	1.57081891556755
2.26556244822495	1.57058154682938
2.26904290215656	1.57034411692741
2.27252335608817	1.57010662725643
2.27600381001978	1.56986907908649
2.27948426395139	1.56963138719993
2.282964717883	1.56939346940881
2.2864451718146	1.56915532824437
2.28992562574621	1.56891676813224
2.29340607967782	1.56867725721698
2.29688653360943	1.56843679932985
2.30036698754104	1.56819539424067
2.30384744147265	1.5679530357228
2.30732789540425	1.5677097269405
2.31080834933586	1.56746546866035
2.31428880326747	1.56722025861965
2.31776925719908	1.56697409813207
2.32124971113069	1.56672698881303
2.3247301650623	1.56647892740867
2.32821061899391	1.56622991278685
2.33169107292551	1.56597994834744
2.33517152685712	1.56572903329513
2.33865198078873	1.56547716618607
2.34213243472034	1.5652243502653
2.34561288865195	1.56497058501837
2.34909334258356	1.56471586701929
2.35257379651516	1.56446019867776
2.35605425044677	1.56420358083912
2.35953470437838	1.56394601016921
2.36301515830999	1.56368748868668
2.3664956122416	1.56342801893511
2.36997606617321	1.56316759818423
2.37345652010482	1.56290622620304
2.37693697403642	1.56264390643832
2.38041742796803	1.56238063607072
2.38389788189964	1.56211641196913
2.38737833583125	1.56185123844676
2.39085878976286	1.56158511430576
2.39433924369447	1.56131803576554
2.39781969762608	1.56105000620007
2.40130015155768	1.56078102675508
2.40478060548929	1.56051109419386
2.4082610594209	1.56024020973527
2.41174151335251	1.55996837474264
2.41522196728412	1.55969558706977
2.41870242121573	1.55942184716312
2.42218287514733	1.55914715792982
2.42566332907894	1.55887151666345
2.42914378301055	1.55859492180381
2.43262423694216	1.55831737728681
2.43610469087377	1.55803888158767
2.43958514480538	1.55775943259389
2.44306559873699	1.55747903258258
2.44654605266859	1.55719768156452
2.4500265066002	1.55691537689559
2.45350696053181	1.55663220379346
2.45698741446342	1.55634824572558
2.46046786839503	1.55606349879894
2.46394832232664	1.55577815858792
2.46742877625825	1.55549275727144
2.47090923018985	1.55520729058152
2.47438968412146	1.55492175786102
2.47787013805307	1.55463616533659
2.48135059198468	1.55435051174418
2.48483104591629	1.55406479634877
2.4883114998479	1.55377902141306
2.4917919537795	1.55349333480612
2.49527240771111	1.55320792564097
2.49875286164272	1.55292279717148
2.50223331557433	1.55263812991224
2.50571376950594	1.55235447025994
2.50919422343755	1.5520718190099
2.51267467736916	1.55179017744118
2.51615513130076	1.55150954266566
2.51963558523237	1.55122991519779
2.52311603916398	1.55095129846355
2.52659649309559	1.55067369020948
2.5300769470272	1.55039709009692
2.53355740095881	1.55012150146003
2.53703785489042	1.54984692301781
2.54051830882202	1.54957335402485
2.54399876275363	1.54930079721144
2.54747921668524	1.54902925155801
2.55095967061685	1.54875871482199
2.55444012454846	1.54848918982272
2.55792057848007	1.54822067870839
2.56140103241167	1.54795317938327
2.56488148634328	1.54768669317872
2.56836194027489	1.54742122360891
2.5718423942065	1.54715676904479
2.57532284813811	1.54689332965659
2.57880330206972	1.54663090868106
2.58228375600133	1.54636950360865
2.58576420993293	1.54610911434326
2.58924466386454	1.54584974303112
2.59272511779615	1.54559138783453
2.59620557172776	1.54533404814834
2.59968602565937	1.54507772667895
2.60316647959098	1.54482242323669
2.60664693352259	1.54456813672018
2.61012738745419	1.54431486872063
2.6136078413858	1.54406262008903
2.61708829531741	1.5438113892322
2.62056874924902	1.54356117692664
2.62404920318063	1.54331198497417
2.62752965711224	1.54306381112067
2.63101011104384	1.54281665547139
2.63449056497545	1.5425705215713
2.63797101890706	1.54232540642889
2.64145147283867	1.54208131004418
2.64493192677028	1.54183823668511
2.64841238070189	1.54159618566867
2.6518928346335	1.54135515689225
2.6553732885651	1.5411151516199
2.65885374249671	1.54087616744249
2.66233419642832	1.54063820344313
2.66581465035993	1.54040111229649
2.66929510429154	1.54016470342164
2.67277555822315	1.53992897588991
2.67625601215475	1.539693751558
2.67973646608636	1.539458482837
2.68321692001797	1.5392231682839
2.68669737394958	1.53898780807188
2.69017782788119	1.53875240424257
2.6936582818128	1.53851695476385
2.69713873574441	1.53828145963574
2.70061918967601	1.53804590138083
2.70409964360762	1.53781015672732
2.70758009753923	1.53757422567521
2.71106055147084	1.53733810983726
2.71454100540245	1.53710163914911
2.71802145933406	1.53686481065649
2.72150191326567	1.53662762660257
2.72498236719727	1.53639008603409
2.72846282112888	1.53615218829552
2.73194327506049	1.53591393436976
2.7354237289921	1.53567532425497
2.73890418292371	1.53543635695946
2.74238463685532	1.53519703274964
2.74586509078693	1.53495735229761
2.74934554471853	1.53471731475513
2.75282599865014	1.53447692012219
2.75630645258175	1.53423617021866
2.75978690651336	1.53399506402646
2.76326736044497	1.53375360154561
2.76674781437658	1.5335117842891
2.77022826830818	1.53326961049803
2.77370872223979	1.53302708017239
2.7771891761714	1.53278419470947
2.78066963010301	1.53254095168944
2.78415008403462	1.53229735111231
2.78763053796623	1.53205339423961
2.79111099189784	1.53180908045311
2.79459144582944	1.53156440963329
2.79807189976105	1.53131938262244
2.80155235369266	1.53107399937463
2.80503280762427	1.53082825934285
2.80851326155588	1.53058216287512
2.81199371548749	1.53033571088291
2.81547416941909	1.53008890233601
2.8189546233507	1.52984173723444
2.82243507728231	1.52959421535496
2.82591553121392	1.52934633521991
2.82939598514553	1.52909809682929
2.83287643907714	1.5288495018845
2.83635689300875	1.52860054910669
2.83983734694035	1.52835123849585
2.84331780087196	1.52810157117577
2.84679825480357	1.52785154711405
2.85027870873518	1.52760116631071
2.85375916266679	1.52735042961552
2.8572396165984	1.52709933621298
2.86072007053001	1.52684788610311
2.86420052446161	1.52659608012922
2.86768097839322	1.52634391772032
2.87116143232483	1.52609139887641
2.87464188625644	1.52583854332836
2.87812234018805	1.52558547377414
2.88160279411966	1.52533219008026
2.88508324805127	1.52507869224673
2.88856370198287	1.52482514914328
2.89204415591448	1.52457156305741
2.89552460984609	1.52431793398911
2.8990050637777	1.52406426319815
2.90248551770931	1.52381055014148
2.90596597164092	1.5235567948191
2.90944642557252	1.52330294831644
2.91292687950413	1.52304895915892
2.91640733343574	1.52279482734654
2.91988778736735	1.52254052648353
2.92336824129896	1.52228601086097
2.92684869523057	1.52203128047885
2.93032914916218	1.52177633555598
2.93380960309378	1.52152117578095
2.93729005702539	1.52126580115374
2.940770510957	1.52101021202295
2.94425096488861	1.52075440815226
2.94773141882022	1.52049838954167
2.95121187275183	1.52024215651515
2.95469232668343	1.51998570936481
2.95817278061504	1.51972904809063
2.96165323454665	1.51947217269262
2.96513368847826	1.51921508271488
2.96861414240987	1.51895777795343
2.97209459634148	1.51870025840828
2.97557505027309	1.51844252468762
2.97905550420469	1.51818457685191
2.9825359581363	1.51792641490116
2.98601641206791	1.51766803911115
2.98949686599952	1.5174094495939
2.99297731993113	1.5171506463494
2.99645777386274	1.51689163012006
2.99993822779435	1.51663240162763
3.00341868172595	1.51637296087212
3.00689913565756	1.51611330833793
3.01037958958917	1.51585344499737
3.01386004352078	1.51559337085045
3.01734049745239	1.51533308498307
3.020820951384	1.51507258579406
3.0243014053156	1.51481187328342
3.02778185924721	1.51455094736845
3.03126231317882	1.51428980881512
3.03474276711043	1.51402845762346
3.03822322104204	1.5137668937019
3.04170367497365	1.51350511892572
3.04518412890526	1.51324313329491
3.04866458283686	1.51298093678707
3.05214503676847	1.51271852787702
3.05562549070008	1.51245590669824
3.05910594463169	1.51219307325072
3.0625863985633	1.51193002724421
3.06606685249491	1.51166676911003
3.06954730642651	1.51140329884817
3.07302776035812	1.51113961509987
3.07650821428973	1.51087571824692
3.07998866822134	1.51061160828932
3.08346912215295	1.51034733392856
3.08694957608456	1.5100829466434
3.09043003001617	1.50981844643384
3.09391048394777	1.50955385949274
3.09739093787938	1.50928923160967
3.10087139181099	1.50902456278465
3.1043518457426	1.50875985265625
3.10783229967421	1.50849510183106
3.11131275360582	1.50823031030909
3.11479320753743	1.50796539899822
3.11827366146903	1.50770025485244
3.12175411540064	1.50743487787175
3.12523456933225	1.507169243329
3.12871502326386	1.50690329974163
3.13219547719547	1.50663704710964
3.13567593112708	1.50637048461827
3.13915638505869	1.50610361199527
3.14263683899029	1.50583642956416
3.1461172929219	1.505568937145
3.14959774685351	1.50530113516555
3.15307820078512	1.50503302411238
3.15655865471673	1.50476460389014
3.16003910864834	1.50449587350897
3.16351956257994	1.50422683388706
3.16700001651155	1.50395748502441
3.17048047044316	1.50368782524182
3.17396092437477	1.50341785523277
3.17744137830638	1.50314757499726
3.18092183223799	1.50287698450612
3.1844022861696	1.50260608481478
3.1878827401012	1.50233487592324
3.19136319403281	1.50206335709193
3.19484364796442	1.50179153027555
3.19832410189603	1.50151939547407
3.20180455582764	1.5012469519299
3.20528500975925	1.50097420058022
3.20876546369085	1.50070114142504
3.21224591762246	1.50042777387149
3.21572637155407	1.50015409817963
3.21920682548568	1.49988011434946
3.22268727941729	1.49960582062494
3.2261677333489	1.49933121773794
3.22964818728051	1.49905630568845
3.23312864121211	1.49878108385543
3.23660909514372	1.4985055536379
3.24008954907533	1.49822971527132
3.24357000300694	1.49795356775078
3.24705045693855	1.49767711246866
3.25053091087016	1.49740035024176
3.25401136480177	1.49712328021979
3.25749181873337	1.49684590235825
3.26097227266498	1.49656821764466
3.26445272659659	1.49629022558909
3.2679331805282	1.49601192521644
3.27141363445981	1.4957333172943
3.27489408839142	1.49545440143909
3.27837454232303	1.49517517536247
3.28185499625463	1.49489563988341
3.28533545018624	1.49461579501209
3.28881590411785	1.49433572050855
3.29229635804946	1.49405553201921
3.29577681198107	1.49377522954407
3.29925726591268	1.49349483757037
3.30273771984428	1.49321441079821
3.30621817377589	1.49293394922761
3.3096986277075	1.49265345135443
3.31317908163911	1.49237291981258
3.31665953557072	1.49209235460208
3.32013998950233	1.49181169202735
3.32362044343394	1.49153091834437
3.32710089736554	1.49125003355313
3.33058135129715	1.49096902620536
3.33406180522876	1.49068789497705
3.33754225916037	1.4904066398682
3.34102271309198	1.49012525929963
3.34450316702359	1.48984375520732
3.34798362095519	1.48956212775638
3.3514640748868	1.48928037464434
3.35494452881841	1.48899849529079
3.35842498275002	1.48871648986378
3.36190543668163	1.4884343577383
3.36538589061324	1.48815210035013
3.36886634454485	1.48786971830681
3.37234679847645	1.4875872109288
3.37582725240806	1.48730457859736
3.37930770633967	1.48702182186781
3.38278816027128	1.48673894004189
3.38626861420289	1.48645593272381
3.3897490681345	1.48617280038134
3.3932295220661	1.48588954214025
3.39670997599771	1.48560615797136
3.40019042992932	1.48532264958047
3.40367088386093	1.48503901571624
3.40715133779254	1.48475525346524
3.41063179172415	1.48447136365871
3.41411224565576	1.48418734623813
3.41759269958736	1.48390320197362
3.42107315351897	1.48361893276762
3.42455360745058	1.4833345384156
3.42803406138219	1.4830500184876
3.4315145153138	1.48276537533878
3.43499496924541	1.48248060876264
3.43847542317702	1.48219571676575
3.44195587710862	1.48191070148309
3.44543633104023	1.48162556289411
3.44891678497184	1.48134030021177
3.45239723890345	1.48105491655671
3.45587769283506	1.48076941192893
3.45935814676667	1.48048378344917
3.46283860069828	1.48019803070536
3.46631905462988	1.47991215369752
3.46979950856149	1.47962614999335
3.4732799624931	1.47934001959435
3.47676041642471	1.47905376251205
3.48024087035632	1.47876737875597
3.48372132428793	1.47848087064676
3.48720177821953	1.47819423849003
3.49068223215114	1.4779074806339
3.49416268608275	1.47762066051312
3.49764314001436	1.4773337931358
3.50112359394597	1.47704687762508
3.50460404787758	1.47675992520789
3.50808450180919	1.47647294000232
3.51156495574079	1.47618592017003
3.5150454096724	1.47589886642741
3.51852586360401	1.47561177956879
3.52200631753562	1.47532486958113
3.52548677146723	1.47503826318255
3.52896722539884	1.47475196194095
3.53244767933044	1.47446596953366
3.53592813326205	1.47418028928959
3.53940858719366	1.47389492177075
3.54288904112527	1.47360986565045
3.54636949505688	1.47332512040831
3.54984994898849	1.47304068684582
3.5533304029201	1.47275656402982
3.5568108568517	1.47247275162857
3.56029131078331	1.47218925072547
3.56377176471492	1.47190606060423
3.56725221864653	1.47162318117679
3.57073267257814	1.47134061425078
3.57421312650975	1.47105835908178
3.57769358044136	1.47077641570157
3.58117403437296	1.47049478764464
3.58465448830457	1.47021347397276
3.58813494223618	1.46993247286098
3.59161539616779	1.46965178454409
3.5950958500994	1.46937140861985
3.59857630403101	1.46909134429628
3.60205675796262	1.46881159285362
3.60553721189422	1.46853215436893
3.60901766582583	1.46825302928822
3.61249811975744	1.46797422009481
3.61597857368905	1.4676957263407
3.61945902762066	1.46741754624483
3.62293948155227	1.46713968097783
3.62641993548387	1.466862130232
3.62990038941548	1.46658489234419
3.63338084334709	1.46630797018351
3.6368612972787	1.46603136368206
3.64034175121031	1.46575507134681
3.64382220514192	1.46547909561005
3.64730265907353	1.46520343661522
3.65078311300513	1.46492809279991
3.65426356693674	1.46465306415462
3.65774402086835	1.46437835063087
3.66122447479996	1.46410395087474
3.66470492873157	1.46382986653813
3.66818538266318	1.46355609806179
3.67166583659478	1.46328264462276
3.67514629052639	1.4630095070931
3.678626744458	1.46273668578952
3.68210719838961	1.46246417827866
3.68558765232122	1.46219198628561
3.68906810625283	1.46192011067316
3.69254856018444	1.4616485498879
3.69602901411604	1.46137709380465
3.69950946804765	1.46110561800771
3.70298992197926	1.46083412201836
3.70647037591087	1.46056260209524
3.70995082984248	1.46029105553443
3.71343128377409	1.46001941737447
3.7169117377057	1.45974767712228
3.7203921916373	1.45947583597779
3.72387264556891	1.4592034035538
3.72735309950052	1.45893026643291
3.73083355343213	1.45865642564512
3.73431400736374	1.458381880689
3.73779446129535	1.45810663213653
3.74127491522695	1.45783068095
3.74475536915856	1.45755402545106
3.74823582309017	1.45727666580217
3.75171627702178	1.45699860322287
3.75519673095339	1.45671983472726
3.758677184885	1.45644036003181
3.76215763881661	1.45616018101997
3.76563809274821	1.45587929702895
3.76911854667982	1.45559770814736
3.77259900061143	1.45531541537172
3.77607945454304	1.45503241828308
3.77955990847465	1.45474871657728
3.78304036240626	1.45446431001482
3.78652081633787	1.45417919679303
3.79000127026947	1.45389337624775
3.79348172420108	1.45360685018059
3.79696217813269	1.4533196172507
3.8004426320643	1.45303167683353
3.80392308599591	1.45274303059222
3.80740353992752	1.45245367761342
3.81088399385912	1.45216361737912
3.81436444779073	1.45187285138232
3.81784490172234	1.45158137944935
3.82132535565395	1.45128920155335
3.82480580958556	1.45099631925671
3.82828626351717	1.45070273239569
3.83176671744878	1.45040844085923
3.83524717138038	1.45011344600124
3.83872762531199	1.44981774688185
3.8422080792436	1.44952134249483
3.84568853317521	1.44922423366314
3.84916898710682	1.44892641905245
3.85264944103843	1.44862789707546
3.85612989497004	1.44832867016552
3.85961034890164	1.44802873801171
3.86309080283325	1.44772810006007
3.86657125676486	1.44742675786401
3.87005171069647	1.44712471089494
3.87353216462808	1.44682195819415
3.87701261855969	1.44651850024038
3.88049307249129	1.44621433621422
3.8839735264229	1.44590946471981
3.88745398035451	1.44560395071861
3.89093443428612	1.44529780483675
3.89441488821773	1.44499102500717
3.89789534214934	1.44468410161707
3.90137579608095	1.44437714833842
3.90485625001255	1.44407016388943
3.90833670394416	1.44376314877154
3.91181715787577	1.44345611464277
3.91529761180738	1.44314908517717
3.91877806573899	1.44284206205311
3.9222585196706	1.44253507978619
3.92573897360221	1.44222821440982
3.92921942753381	1.4419214689099
3.93269988146542	1.44161484404811
3.93618033539703	1.4413083387021
3.93966078932864	1.44100195353469
3.94314124326025	1.4406956886008
3.94662169719186	1.44038954321408
3.95010215112346	1.44008351779347
3.95358260505507	1.43977761191275
3.95706305898668	1.43947182368497
3.96054351291829	1.4391661549128
3.9640239668499	1.43886060632447
3.96750442078151	1.43855517671688
3.97098487471312	1.43824986743089
3.97446532864472	1.4379446786016
3.97794578257633	1.43763960752161
3.98142623650794	1.43733465510428
3.98490669043955	1.43702982213066
3.98838714437116	1.43672510885834
3.99186759830277	1.436420515461
3.99534805223437	1.4361160420278
3.99882850616598	1.43581168831631
4.00230896009759	1.43550745449029
4.0057894140292	1.43520334022588
4.00926986796081	1.43489934345939
4.01275032189242	1.43459546513072
4.01623077582403	1.43429170596319
4.01971122975563	1.43398806464876
4.02319168368724	1.43368454252653
4.02667213761885	1.43338114059639
4.03015259155046	1.43307785593242
4.03363304548207	1.43277468895883
4.03711349941368	1.43247164028166
4.04059395334528	1.43216871017783
4.04407440727689	1.43186589931418
4.0475548612085	1.43156320865184
4.05103531514011	1.43126063820465
4.05451576907172	1.43095818885604
4.05799622300333	1.430655861779
4.06147667693494	1.43035365560832
4.06495713086654	1.43005157153767
4.06843758479815	1.42974961142366
4.07191803872976	1.4294477738845
4.07539849266137	1.42914605959879
4.07887894659298	1.4288444698098
4.08235940052459	1.42854300424742
4.0858398544562	1.42824165139792
4.0893203083878	1.42794038747582
4.09280076231941	1.42763921164435
4.09628121625102	1.4273380899699
4.09976167018263	1.42703694599352
4.10324212411424	1.42673577629843
4.10672257804585	1.42643458134472
4.11020303197746	1.42613338620658
4.11368348590906	1.42583239309204
4.11716393984067	1.4255316022598
4.12064439377228	1.42523105279986
4.12412484770389	1.42493108446911
4.1276053016355	1.42463169792087
4.13108575556711	1.42433289501585
4.13456620949871	1.42403467551014
4.13804666343032	1.4237370397877
4.14152711736193	1.42343998886482
4.14500757129354	1.42314352092022
4.14848802522515	1.42284763675106
4.15196847915676	1.42255233875328
4.15544893308837	1.42225762377552
4.15892938701997	1.42196349174733
4.16240984095158	1.42166994243795
4.16589029488319	1.42137697612277
4.1693707488148	1.42108459286312
4.17285120274641	1.42079279287781
4.17633165667802	1.42050157592047
4.17981211060962	1.42021094247272
4.18329256454123	1.41992089439947
4.18677301847284	1.41963142959725
4.19025347240445	1.41934254834894
4.19373392633606	1.41905425191366
4.19721438026767	1.41876653977447
4.20069483419928	1.41847941251882
4.20417528813088	1.4181928730742
4.20765574206249	1.41790692145736
4.2111361959941	1.41762155761619
4.21461664992571	1.41733678122474
4.21809710385732	1.4170525917709
4.22157755778893	1.41676898925225
4.22505801172054	1.41648597345164
4.22853846565214	1.41620354226671
4.23201891958375	1.41592169592036
4.23549937351536	1.41564043572668
4.23897982744697	1.41535976117031
4.24246028137858	1.41507967246166
4.24594073531019	1.41480017095731
4.2494211892418	1.41452125641026
4.2529016431734	1.41424292885899
4.25638209710501	1.41396518843706
4.25986255103662	1.41368803384615
4.26334300496823	1.41341146519766
4.26682345889984	1.41313548312934
4.27030391283145	1.41286008582009
4.27378436676305	1.4125852736954
4.27726482069466	1.41231104990376
4.28074527462627	1.41203741210799
4.28422572855788	1.41176433635625
4.28770618248949	1.41149162034687
4.2911866364211	1.41121926331368
4.29466709035271	1.41094722685303
4.29814754428431	1.41067517107567
4.30162799821592	1.41040309496594
4.30510845214753	1.41013099855009
4.30858890607914	1.40985888398139
4.31206936001075	1.40958676495973
4.31554981394236	1.40931464167186
4.31903026787396	1.40904251790469
4.32251072180557	1.40877040686863
4.32599117573718	1.40849830887512
4.32947162966879	1.40822622684376
4.3329520836004	1.4079541593132
4.33643253753201	1.40768210625658
4.33991299146362	1.40741006706779
4.34339344539522	1.4071380397997
4.34687389932683	1.40686602447594
4.35035435325844	1.40659402139453
4.35383480719005	1.40632203083749
4.35731526112166	1.40605005300361
4.36079571505327	1.40577808981356
4.36427616898488	1.40550614033716
4.36775662291648	1.40523420462334
4.37123707684809	1.40496228284242
4.3747175307797	1.40469037335268
4.37819798471131	1.40441847615251
4.38167843864292	1.40414659074774
4.38515889257453	1.40387471504236
4.38863934650614	1.4036028490854
4.39211980043774	1.40333099328216
4.39560025436935	1.40305914720049
4.39908070830096	1.4027873110437
4.40256116223257	1.40251548686266
4.40604161616418	1.40224367446512
4.40952207009579	1.4019718739022
4.41300252402739	1.40170008537352
4.416482977959	1.40142830778708
4.41996343189061	1.4011565411681
4.42344388582222	1.40088478542751
4.42692433975383	1.4006130394906
4.43040479368544	1.40034130349392
4.43388524761705	1.40006957859996
4.43736570154865	1.39979786440757
4.44084615548026	1.39952616111575
4.44432660941187	1.39925447016778
4.44780706334348	1.39898279053162
4.45128751727509	1.39871112247561
4.4547679712067	1.39843946793599
4.4582484251383	1.39816782590133
4.46172887906991	1.39789619646526
4.46520933300152	1.39762458023245
4.46868978693313	1.39735297682696
4.47217024086474	1.39708138638115
4.47565069479635	1.39680980955527
4.47913114872796	1.39653824558527
4.48261160265956	1.39626669256175
4.48609205659117	1.39599513650704
4.48957251052278	1.39572357686992
4.49305296445439	1.39545201168478
4.496533418386	1.39518042713894
4.50001387231761	1.39490882212956
4.50349432624922	1.3946371968884
4.50697478018082	1.39436526051293
4.51045523411243	1.39409252004419
4.51393568804404	1.39381897581294
4.51741614197565	1.39354445546628
4.52089659590726	1.39326868719483
4.52437704983887	1.39299167094693
4.52785750377047	1.39271340555775
4.53133795770208	1.39243388975824
4.53481841163369	1.39215312373118
4.5382988655653	1.39187110794323
4.54177931949691	1.39158784178181
4.54525977342852	1.39130332559355
4.54874022736013	1.39101755956187
4.55222068129173	1.39073054191699
4.55570113522334	1.39044227313637
4.55918158915495	1.39015275463369
4.56266204308656	1.38986198565235
4.56614249701817	1.38956996629917
4.56962295094978	1.38927669789998
4.57310340488139	1.38898218135829
4.57658385881299	1.38868641672557
4.5800643127446	1.38838940307868
4.58354476667621	1.3880911393861
4.58702522060782	1.38779162596356
4.59050567453943	1.38749086370805
4.59398612847104	1.38718885245528
4.59746658240265	1.38688559254131
4.60094703633425	1.38658108585655
4.60442749026586	1.38627533302599
4.60790794419747	1.38596833418547
4.61138839812908	1.38566008952898
4.61486885206069	1.38535059891191
4.6183493059923	1.38503986271209
4.6218297599239	1.38472787998488
4.62531021385551	1.38441464947627
4.62879066778712	1.38410017158715
4.63227112171873	1.38378444572574
4.63575157565034	1.38346747097526
4.63923202958195	1.38314924749723
4.64271248351355	1.38282977447633
4.64619293744516	1.38250905130351
4.64967339137677	1.38218707833419
4.65315384530838	1.38186385608526
4.65663429923999	1.38153938444464
4.6601147531716	1.38121366369015
4.66359520710321	1.38088669386116
4.66707566103481	1.38055847475309
4.67055611496642	1.38022900696819
4.67403656889803	1.37989828974239
4.67751702282964	1.37956632242374
4.68099747676125	1.37923339737614
4.68447793069286	1.37890000811231
4.68795838462447	1.37856615479855
4.69143883855607	1.37823201173486
4.69491929248768	1.37789785044835
4.69839974641929	1.37756367086696
4.7018802003509	1.3772294738735
4.70536065428251	1.37689516682475
4.70884110821412	1.37656072971127
4.71232156214573	1.37622616299661
4.71580201607733	1.3758914365584
4.71928247000894	1.37555654512902
4.72276292394055	1.37522149016676
4.72624337787216	1.37488627409291
4.72972383180377	1.37455089699257
4.73320428573538	1.37421535954806
4.73668473966698	1.37387966286011
4.74016519359859	1.37354380696071
4.7436456475302	1.37320779095618
4.74712610146181	1.37287161360078
4.75060655539342	1.37253527487468
4.75408700932503	1.37219877589327
4.75756746325664	1.37186211589376
4.76104791718824	1.37152529483141
4.76452837111985	1.37118831288336
4.76800882505146	1.37085116765037
4.77148927898307	1.37051385913243
4.77496973291468	1.37017638638324
4.77845018684629	1.36983874558448
4.78193064077789	1.36950093673616
4.7854110947095	1.36916295996429
4.78889154864111	1.36882481438487
4.79237200257272	1.36848649999788
4.79585245650433	1.36814801866124
4.79933291043594	1.36780937064217
4.80281336436755	1.36747055594065
4.80629381829915	1.36713157626563
4.80977427223076	1.36679243317144
4.81325472616237	1.36645312665808
4.81673518009398	1.36611365765676
4.82021563402559	1.36577402556484
4.8236960879572	1.36543423038233
4.82717654188881	1.3650942719652
4.83065699582041	1.36475414896972
4.83413744975202	1.36441386139589
4.83761790368363	1.36407340966441
4.84109835761524	1.36373279370312
4.84457881154685	1.36339201351203
4.84805926547846	1.36305107085451
4.85153971941006	1.36270996612119
4.85502017334167	1.36236869931206
4.85850062727328	1.36202726928262
4.86198108120489	1.36168567461122
4.8654615351365	1.36134391529787
4.86894198906811	1.36100199096432
4.87242244299972	1.36065990049304
4.87590289693132	1.36031764388403
4.87938335086293	1.35997531475781
4.88286380479454	1.35963293267662
4.88634425872615	1.35929049764047
4.88982471265776	1.35894803974414
4.89330516658937	1.35860556341704
4.89678562052098	1.35826306865916
4.90026607445258	1.35792071249478
4.90374652838419	1.35757867136734
4.9072269823158	1.35723694527684
4.91070743624741	1.3568955521431
4.91418789017902	1.35655450942919
4.91766834411063	1.35621381713512
4.92114879804223	1.35587347543037
4.92462925197384	1.35553348419328
4.92810970590545	1.35519384342384
4.93159015983706	1.35485455390426
4.93507061376867	1.35451561497253
4.93855106770028	1.35417702664651
4.94203152163189	1.35383879040669
4.94551197556349	1.35350090561354
4.9489924294951	1.35316337239768
4.95247288342671	1.35282619350437
4.95595333735832	1.35248936871235
4.95943379128993	1.35215289810279
4.96291424522154	1.35181678173088
4.96639469915315	1.35148101919999
4.96987515308475	1.35114561062888
4.97335560701636	1.35081055650125
4.97683606094797	1.35047585665134
4.98031651487958	1.35014151097346
4.98379696881119	1.34980751774137
4.9872774227428	1.34947387667295
4.99075787667441	1.3491405880282
4.99423833060601	1.34880765216451
4.99771878453762	1.34847506891528
5.00119923846923	1.34814283867168
5.00467969240084	1.34781096075261
5.00816014633245	1.34747943486655
5.01164060026406	1.34714826110462
5.01512105419566	1.34681744009883
5.01860150812727	1.34648697187833
5.02208196205888	1.34615685654664
5.02556241599049	1.34582709337931
5.0290428699221	1.34549768234405
5.03252332385371	1.34516862402752
5.03600377778531	1.34483991937236
5.03948423171692	1.34451156837857
5.04296468564853	1.34418357166824
5.04644513958014	1.34385592980186
5.04992559351175	1.34352864277945
5.05340604744336	1.34320171064331
5.05688650137497	1.34287513165962
5.06036695530657	1.3425489058284
5.06384740923818	1.3422230338471
5.06732786316979	1.34189751688189
5.0708083171014	1.34157235493275
5.07428877103301	1.34124739012539
5.07776922496462	1.34092244511079
5.08124967889623	1.34059751988896
5.08473013282783	1.34027258775815
5.08821058675944	1.33994760469644
5.09169104069105	1.33962257070385
5.09517149462266	1.33929721551078
5.09865194855427	1.33897087059813
5.10213240248588	1.33864353596591
5.10561285641749	1.33831521181468
5.10909331034909	1.33798589723877
5.1125737642807	1.33765559223817
5.11605421821231	1.33732429665576
5.11953467214392	1.33699200912956
5.12301512607553	1.33665872965956
5.12649558000714	1.3363244590459
5.12997603393874	1.3359891979734
5.13345648787035	1.33565294644205
5.13693694180196	1.33531570543107
5.14041739573357	1.33497747534332
5.14389784966518	1.3346382561788
5.14737830359679	1.33429804737183
5.1508587575284	1.33395684813697
5.15433921146	1.33361465847423
5.15781966539161	1.33327147830038
5.16130011932322	1.33292730704422
5.16478057325483	1.33258214470575
5.16826102718644	1.33223599188762
5.17174148111805	1.33188884860793
5.17522193504966	1.3315407148667
5.17870238898126	1.33119159280738
5.18218284291287	1.33084148272458
5.18566329684448	1.3304903846183
5.18914375077609	1.33013829784422
5.1926242047077	1.32978522226627
5.19610465863931	1.32943115788448
5.19958511257091	1.32907610442256
5.20306556650252	1.32872006155822
5.20654602043413	1.32836302929555
5.21002647436574	1.32800500727647
5.21350692829735	1.32764599536553
5.21698738222896	1.32728599360117
5.22046783616056	1.32692500082278
5.22394829009217	1.32656301679464
5.22742874402378	1.32620004176619
5.23090919795539	1.32583607601921
5.234389651887	1.32547111942392
5.23787010581861	1.32510517192297
5.24135055975022	1.32473823279196
5.24483101368183	1.32437030202659
5.24831146761343	1.32400137980844
5.25179192154504	1.32363146657746
5.25527237547665	1.32326056233366
5.25875282940826	1.32288867535901
5.26223328333987	1.32251583071655
5.26571373727148	1.32214202840625
5.26919419120309	1.32176753874899
5.27267464513469	1.32139302971917
5.2761550990663	1.32101850131679
5.27963555299791	1.32064395358391
5.28311600692952	1.32026938514739
5.28659646086113	1.31989479600721
5.29007691479274	1.31952018464306
5.29355736872434	1.31914554520915
5.29703782265595	1.31877087770549
5.30051827658756	1.31839618152098
5.30399873051917	1.31802145563221
5.30747918445078	1.31764670003918
5.31095963838239	1.31727191443175
5.31444009231399	1.31689709829156
5.3179205462456	1.31652225161859
5.32140100017721	1.3161473765351
5.32488145410882	1.31577247539123
5.32836190804043	1.315397548187
5.33184236197204	1.31502259550315
5.33532281590365	1.31464761756616
5.33880326983525	1.31427261437605
5.34228372376686	1.31389758529911
5.34576417769847	1.31352252973454
5.34924463163008	1.31314744768232
5.35272508556169	1.3127723393801
5.3562055394933	1.31239720498857
5.3596859934249	1.31202204450774
5.36316644735651	1.3116468563533
5.36664690128812	1.31127163964678
5.37012735521973	1.31089639438819
5.37360780915134	1.31052112125372
5.37708826308295	1.31014582036233
5.38056871701456	1.30977049171402
5.38404917094616	1.30939513566464
5.38752962487777	1.30901975225632
5.39101007880938	1.30864434148906
5.39449053274099	1.30826890413528
5.3979709866726	1.30789344022201
5.40145144060421	1.30751794974926
5.40493189453582	1.30714243534365
5.40841234846742	1.30676689722615
5.41189280239903	1.30639133539676
5.41537325633064	1.30601574831759
5.41885371026225	1.30564013588497
5.42233416419386	1.30526449809467
5.42581461812547	1.30488883206985
5.42929507205707	1.30451313781049
5.43277552598868	1.3041374155271
5.43625597992029	1.30376166744421
5.4397364338519	1.3033858935618
5.44321688778351	1.30301009389753
5.44669734171512	1.3026342684262
5.45017779564673	1.30225841714783
5.45365824957833	1.30188253990712
5.45713870350994	1.30150663569459
5.46061915744155	1.30113070451026
5.46409961137316	1.30075474900995
5.46758006530477	1.30037877672779
5.47106051923638	1.30000278766378
5.47454097316799	1.29962687355071
5.47802142709959	1.29925123554416
5.4815018810312	1.29887587364412
5.48498233496281	1.29850104098302
5.48846278889442	1.29812715987243
5.49194324282603	1.29775423031236
5.49542369675764	1.29738225051004
5.49890415068924	1.29701121811333
5.50238460462085	1.29664113312224
5.50586505855246	1.29627199581769
5.50934551248407	1.2959038065159
5.51282596641568	1.29553656521688
5.51630642034729	1.29517027205488
5.5197868742789	1.2948049271958
5.5232673282105	1.29444053063964
5.52674778214211	1.29407708175364
5.53022823607372	1.29371458014255
5.53370869000533	1.29335302580635
5.53718914393694	1.29299241969623
5.54066959786855	1.29263276238482
5.54415005180016	1.29227405387213
5.54763050573176	1.29191629454624
5.55111095966337	1.29155948457879
5.55459141359498	1.2912036239698
5.55807186752659	1.29084871311537
5.5615523214582	1.29049475212661
5.56503277538981	1.29014174100351
5.56851322932142	1.28978968053456
5.57199368325302	1.28943857089888
5.57547413718463	1.28908841209645
5.57895459111624	1.2887392021317
5.58243504504785	1.28839094084748
5.58591549897946	1.28804362823955
5.58939595291107	1.2876972659855
5.59287640684267	1.28735185419333
5.59635686077428	1.28700739283345
5.59983731470589	1.2866638845968
5.6033177686375	1.28632132948339
5.60679822256911	1.2859797270273
5.61027867650072	1.28563907410865
5.61375913043233	1.28529937072746
5.61723958436393	1.28496061685309
5.62072003829554	1.28462281270879
5.62420049222715	1.28428595829455
5.62768094615876	1.28395005456348
5.63116140009037	1.28361510558221
5.63464185402198	1.28328111135075
5.63812230795358	1.28294807188327
5.64160276188519	1.28261598732609
5.6450832158168	1.28228485767921
5.64856366974841	1.28195459075799
5.65204412368002	1.2816249849833
5.65552457761163	1.28129604035514
5.65900503154324	1.28096750321624
5.66248548547484	1.28063895089848
5.66596593940645	1.28031038340185
5.66944639333806	1.27998167977064
5.67292684726967	1.27965274454989
5.67640730120128	1.27932357773959
5.67988775513289	1.27899399902642
5.6833682090645	1.2786639016739
5.6868486629961	1.27833328568203
5.69032911692771	1.27800215181995
5.69380957085932	1.27767050067883
5.69729002479093	1.27733833225866
5.70077047872254	1.27700564816086
5.70425093265415	1.27667244898126
5.70773138658575	1.27633873471986
5.71121184051736	1.27600450632592
5.71469229444897	1.27566976421741
5.71817274838058	1.27533450839433
5.72165320231219	1.27499873732214
5.7251336562438	1.27466245089102
5.72861411017541	1.27432564910097
5.73209456410701	1.27398832999885
5.73557501803862	1.27365049352779
5.73905547197023	1.27331213964953
5.74253592590184	1.27297326788163
5.74601637983345	1.27263387825369
5.74949683376506	1.27229397053098
5.75297728769667	1.27195354430644
5.75645774162827	1.27161259964603
5.75993819555988	1.27127113625571
5.76341864949149	1.27092915316505
5.7668991034231	1.27058665037404
5.77037955735471	1.27024362825321
5.77386001128632	1.26990008823888
5.77734046521792	1.26955603033104
5.78082091914953	1.26921145521671
5.78430137308114	1.26886636578662
5.78778182701275	1.26852076204075
5.79126228094436	1.26817464428702
5.79474273487597	1.26782801325898
5.79822318880758	1.26748086895663
5.80170364273918	1.26713320929154
5.80518409667079	1.26678503201697
5.8086645506024	1.26643633713291
5.81214500453401	1.26608712430664
5.81562545846562	1.26573739337315
5.81910591239723	1.26538714433246
5.82258636632884	1.26503637865257
5.82606682026044	1.26468509775224
5.82954727419205	1.26433330163148
5.83302772812366	1.26398098976702
5.83650818205527	1.26362816247195
5.83998863598688	1.26327481974629
5.84346908991849	1.26292108087104
5.8469495438501	1.2625670415875
5.8504299977817	1.26221270189566
5.85391045171331	1.26185824277345
5.85739090564492	1.26150377132591
5.86087135957653	1.26114928755301
5.86435181350814	1.26079434310982
5.86783226743975	1.26043890702712
5.87131272137135	1.26008297502785
5.87479317530296	1.25972618050717
5.87827362923457	1.25936852310074
5.88175408316618	1.25901000254247
5.88523453709779	1.25865061603294
5.8887149910294	1.25829036356696
5.89219544496101	1.25792924500121
5.89567589889261	1.25756726134111
5.89915635282422	1.25720441276048
5.90263680675583	1.25684069926052
5.90611726068744	1.25647612271701
5.90959771461905	1.25611068316905
5.91307816855066	1.25574438037874
5.91655862248226	1.25537721446939
5.92003907641387	1.25500918544098
5.92351953034548	1.25464029231832
5.92699998427709	1.25427053494188
5.9304804382087	1.25389991331167
5.93396089214031	1.25352842814139
5.93744134607192	1.25315608111506
5.94092180000352	1.25278287223269
5.94440225393513	1.25240880117931
5.94788270786674	1.25203386708892
5.95136316179835	1.25165806996154
5.95484361572996	1.25128140814528
5.95832406966157	1.25090388031225
5.96180452359317	1.25052548646245
5.96528497752478	1.25014622518081
5.96876543145639	1.24976609572164
5.972245885388	1.24938509808494
5.97572633931961	1.24900323537078
5.97920679325122	1.24862051002609
5.98268724718283	1.24823692205088
5.98616770111443	1.24785247149641
5.98964815504604	1.2474671586401
5.99312860897765	1.24708098348196
5.99660906290926	1.24669394194778
6.00008951684087	1.24630603343515
6.00356997077248	1.2459172579152
6.00705042470408	1.24552761589612
6.01053087863569	1.24513710793349
6.0140113325673	1.244745733978
6.01749178649891	1.24435349606163
6.02097224043052	1.24396039485126
6.02445269436213	1.24356643009158
6.02793314829374	1.24317160037963
6.03141360222534	1.24277590565749
6.03489405615695	1.24237934629026
6.03837451008856	1.24198237155428
6.04185496402017	1.24158501241098
6.04533541795178	1.24118727298411
6.04881587188339	1.24078951839218
6.052296325815	1.2403917486352
6.0557767797466	1.23999438470547
6.05925723367821	1.23959796303728
6.06273768760982	1.23920248363061
6.06621814154143	1.23880816641076
6.06969859547304	1.23841521222111
6.07317904940465	1.23802362106166
6.07665950333626	1.2376333924978
6.08013995726786	1.23724452624297
6.08362041119947	1.23685702229719
6.08710086513108	1.2364708801923
6.09058131906269	1.2360861001776
6.0940617729943	1.23570268225307
6.09754222692591	1.2353206259587
6.10102268085751	1.23493993263015
6.10450313478912	1.2345606022674
6.10798358872073	1.23418263599687
6.11146404265234	1.23380603362654
6.11494449658395	1.23343079515641
6.11842495051556	1.23305691991082
6.12190540444717	1.23268440784016
6.12538585837877	1.23231325891661
6.12886631231038	1.2319434730987
6.13234676624199	1.23157505118278
6.1358272201736	1.23120799283343
6.13930767410521	1.23084229637001
6.14278812803682	1.23047796229276
6.14626858196843	1.23011499107763
6.14974903590003	1.22975338373889
6.15322948983164	1.2293931400048
6.15670994376325	1.22903425948357
6.16019039769486	1.22867674149931
6.16367085162647	1.22832058610645
6.16715130555808	1.22796579330495
6.17063175948968	1.2276123664119
6.17411221342129	1.22726030559431
6.1775926673529	1.22690960992308
6.18107312128451	1.2265602790306
6.18455357521612	1.22621231291686
6.18803402914773	1.22586571182134
6.19151448307934	1.2255204762966
6.19499493701094	1.22517660634264
6.19847539094255	1.22483410132929
6.20195584487416	1.22449296174512
6.20543629880577	1.22415318759011
6.20891675273738	1.22381477748619
6.21239720666899	1.22347773004712
6.2158776606006	1.2231420452729
6.2193581145322	1.22280772388628
6.22283856846381	1.22247476631631
6.22631902239542	1.22214317256299
6.22979947632703	1.22181252095578
6.23327993025864	1.22148227769398
6.23676038419025	1.22115244277758
6.24024083812185	1.22082279573
6.24372129205346	1.22049313640487
6.24720174598507	1.22016347059318
6.25068219991668	1.21983391873186
6.25416265384829	1.21950448110363
6.2576431077799	1.21917516115279
6.26112356171151	1.21884598189996
6.26460401564311	1.21851694368377
6.26808446957472	1.21818804626875
6.27156492350633	1.21785929050025
6.27504537743794	1.2175306768774
6.27852583136955	1.21720220573157
6.28200628530116	1.21687387625579
6.28548673923276	1.21654568818526
6.28896719316437	1.21621764138141
6.29244764709598	1.21588973630628
6.29592810102759	1.21556197300562
6.2994085549592	1.21523435012663
6.30288900889081	1.21490686763458
6.30636946282242	1.21457952552948
6.30984991675402	1.21425232373675
6.31333037068563	1.21392526487811
6.31681082461724	1.21359834895355
6.32029127854885	1.21327157572614
6.32377173248046	1.21294494326098
6.32725218641207	1.21261845155807
6.33073264034368	1.21229210155048
6.33421309427528	1.21196589446006
6.33769354820689	1.21163983028681
6.3411740021385	1.21131390663347
6.34465445607011	1.21098812306449
6.34813491000172	1.21066247957988
6.35161536393333	1.21033697513995
6.35509581786494	1.21001161082232
6.35857627179654	1.20968638663722
6.36205672572815	1.20936130274021
6.36553717965976	1.2090363589607
6.36901763359137	1.20871155555575
6.37249808752298	1.20838689529042
6.37597854145459	1.20806237872472
6.37945899538619	1.20773800541123
6.3829394493178	1.20741377468892
6.38641990324941	1.20708968699462
6.38990035718102	1.20676574211361
6.39338081111263	1.20644193898125
6.39686126504424	1.206118277442
6.40034171897585	1.20579475735715
6.40382217290745	1.20547137945797
6.40730262683906	1.20514814388323
6.41078308077067	1.20482504994344
6.41426353470228	1.20450209760524
6.41774398863389	1.20417928689847
6.4212244425655	1.20385661182749
6.42470489649711	1.20353395224001
6.42818535042871	1.20321130813605
6.43166580436032	1.20288867583528
6.43514625829193	1.2025660329462
6.43862671222354	1.20224337946879
6.44210716615515	1.20191941234886
6.44558762008676	1.20159373196791
6.44906807401836	1.20126633832594
6.45254852794997	1.20093716956243
6.45602898188158	1.20060621481056
6.45950943581319	1.20027347407033
6.4629898897448	1.1999389461823
6.46647034367641	1.19960263129062
6.46995079760802	1.19926452945918
6.47343125153962	1.19892464336274
6.47691170547123	1.19858297445359
6.48039215940284	1.19823952273212
6.48387261333445	1.19789428861075
6.48735306726606	1.19754727239004
6.49083352119767	1.19719847353697
6.49431397512927	1.19684789007733
6.49779442906088	1.19649552189175
6.50127488299249	1.19614136823031
6.5047553369241	1.19578542702748
6.50823579085571	1.19542769810928
6.51171624478732	1.19506818108746
6.51519669871893	1.19470687783474
6.51867715265053	1.1943437887867
6.52215760658214	1.19397891299534
6.52563806051375	1.19361225158756
6.52911851444536	1.19324380469765
6.53259896837697	1.19287357203241
6.53607942230858	1.19250155307107
6.53955987624018	1.19212774781362
6.54304033017179	1.19175215600239
6.5465207841034	1.19137477575751
6.55000123803501	1.19099560707898
6.55348169196662	1.19061465041427
6.55696214589823	1.19023190743739
6.56044259982984	1.18984737814835
6.56392305376144	1.18946106234937
6.56740350769305	1.18907296049379
6.57088396162466	1.18868307257513
6.57436441555627	1.18829139737418
6.57784486948788	1.18789793510396
6.58132532341949	1.18750268585699
6.58480577735109	1.18710565113652
6.5882862312827	1.18670683167057
6.59176668521431	1.18630622700693
6.59524713914592	1.18590383553132
6.59872759307753	1.18549965739248
6.60220804700914	1.1850936915084
6.60568850094075	1.184685935553
6.60916895487235	1.1842763896415
6.61264940880396	1.18386505395119
6.61612986273557	1.18345323204209
6.61961031666718	1.1830413243573
6.62309077059879	1.18262933731394
6.6265712245304	1.18221733898852
6.63005167846201	1.181805339513
6.63353213239361	1.18139341901233
6.63701258632522	1.18098163353145
6.64049304025683	1.18056998313497
6.64397349418844	1.18015846686267
6.64745394812005	1.17974708302188
6.65093440205166	1.1793358316126
6.65441485598327	1.17892471054267
6.65789530991487	1.1785137192565
6.66137576384648	1.17810285775408
6.66485621777809	1.17769212460784
6.6683366717097	1.17728152131176
6.67181712564131	1.17687104786585
6.67529757957292	1.17646070416891
6.67877803350452	1.17605049173725
6.68225848743613	1.17564041045153
6.68573894136774	1.17523045951532
6.68921939529935	1.17482063945317
6.69269984923096	1.174410950445
6.69618030316257	1.17400139419239
6.69966075709418	1.17359197156609
6.70314121102578	1.17318268205289
6.70662166495739	1.17277352470095
6.710102118889	1.17236449968536
6.71358257282061	1.17195560613597
6.71706302675222	1.17154684272132
6.72054348068383	1.17113820944167
6.72402393461544	1.17072970609237
6.72750438854704	1.17032133246666
6.73098484247865	1.16991308856451
6.73446529641026	1.16950497467905
6.73794575034187	1.16909699141827
6.74142620427348	1.16868913882403
6.74490665820509	1.16828141787638
6.7483871121367	1.16787383034613
6.7518675660683	1.16746637623327
6.75534801999991	1.16705905440043
6.75882847393152	1.16665186377917
6.76230892786313	1.16624480436949
6.76578938179474	1.16583787584668
6.76926983572635	1.16543107994941
6.77275028965795	1.1650244166619
6.77623074358956	1.16461788532903
6.77971119752117	1.16421148851286
6.78319165145278	1.16380522616736
6.78667210538439	1.16339909775131
6.790152559316	1.16299310299431
6.79363301324761	1.16258724190529
6.79711346717921	1.16218150809951
6.80059392111082	1.16177589502959
6.80407437504243	1.16137040270905
6.80755482897404	1.16096495104176
6.81103528290565	1.16055948528081
6.81451573683726	1.16015411361139
6.81799619076886	1.15974898475229
6.82147664470047	1.159344099102
6.82495709863208	1.1589399226223
6.82843755256369	1.15853687699308
6.8319180064953	1.15813496276752
6.83539846042691	1.157734179956
6.83887891435852	1.15733453052516
6.84235936829012	1.15693601471625
6.84583982222173	1.15653863339301
6.84932027615334	1.15614238771856
6.85280073008495	1.15574727770077
6.85628118401656	1.15535330186192
6.85976163794817	1.15496046107888
6.86324209187977	1.15456875535165
6.86672254581138	1.15417818160581
6.87020299974299	1.15378873891272
6.8736834536746	1.15340042729188
6.87716390760621	1.15301324763634
6.88064436153782	1.15262720118089
6.88412481546943	1.15224228780952
6.88760526940103	1.15185850775738
6.89108572333264	1.15147586235659
6.89456617726425	1.15109435181296
6.89804663119586	1.15071397691536
6.90152708512747	1.15033473787053
6.90500753905908	1.14995663426249
6.90848799299069	1.14957966507813
6.91196844692229	1.14920383012196
6.9154489008539	1.14882912903769
6.91892935478551	1.14845556045377
6.92240980871712	1.14808312395734
6.92589026264873	1.14771181866517
6.92937071658034	1.14734164497953
6.93285117051195	1.14697260315505
6.93633162444355	1.14660469320339
6.93981207837516	1.1462379159068
6.94329253230677	1.14587227134553
6.94677298623838	1.14550776016388
6.95025344016999	1.14514438426295
6.9537338941016	1.14478214364275
6.9572143480332	1.14442103593597
[truncated: 13,000 more rows]
