# Supplementary material for: The reverse quantum limit and its implications for unconventional quantum oscillations in YbB12
Source: Nat Commun. 2024 Feb 21;15:1607. doi: 10.1038/s41467-024-45801-2 (PMC10881586; doi:10.1038/s41467-024-45801-2)
Supplement: Supplementary file 3 — Source Data [file 41467_2024_45801_MOESM3_ESM.zip › Source_Data/RvH_fixedT/RvH_3p97K.csv]

-0.000484837490153368	0.863839283990798
0.00300337575571822	0.864385086105879
0.0064915890015898	0.86492625548312
0.00997980224746139	0.865463031328543
0.013468015493333	0.86599558918305
0.0169562287392046	0.866524087221302
0.0204444419850762	0.867048675806863
0.0239326552309477	0.86756949796849
0.0274208684768193	0.86808673609654
0.0309090817226909	0.868600546720201
0.0343972949685625	0.869111050810213
0.0378855082144341	0.869618363710776
0.0413737214603057	0.870122595462903
0.0448619347061773	0.87062388262505
0.0483501479520488	0.871122371058222
0.0518383611979204	0.871618154053384
0.055326574443792	0.8721113208008
0.0588147876896636	0.872601956612897
0.0623030009355352	0.873090161326881
0.0657912141814068	0.873576071792605
0.0692794274272784	0.874059760460011
0.07276764067315	0.874541296760298
0.0762558539190215	0.875020747261522
0.0797440671648931	0.875498184836931
0.0832322804107647	0.875973739980241
0.0867204936566363	0.876447469164416
0.0902087069025079	0.876919426625866
0.0936969201483795	0.877389664474083
0.0971851333942511	0.877858236308294
0.100673346640123	0.8783252626401
0.104161559885994	0.878790787626713
0.107649773131866	0.879254853759034
0.111137986377737	0.87971750193952
0.114626199623609	0.880178773667628
0.118114412869481	0.880638777731811
0.121602626115352	0.881097548704721
0.125090839361224	0.881555119913149
0.128579052607095	0.882011523493643
0.132067265852967	0.882466794910286
0.135555479098838	0.882921031191751
0.13904369234471	0.883374259341566
0.142531905590582	0.883826505432101
0.146020118836453	0.884277794644363
0.149508332082325	0.884728161452555
0.152996545328196	0.885177688232732
0.156484758574068	0.885626395985592
0.15997297181994	0.886074305017598
0.163461185065811	0.886521434969427
0.166949398311683	0.886967187301675
0.170437611557554	0.88741001263451
0.173925824803426	0.887849981215918
0.177414038049298	0.888287161063789
0.180902251295169	0.888721618053719
0.184390464541041	0.889146607224459
0.187878677786912	0.889554459117568
0.191366891032784	0.889945569208683
0.194855104278655	0.890320320897851
0.198343317524527	0.890679085966932
0.201831530770399	0.891022155951328
0.20531974401627	0.891349851478354
0.208807957262142	0.891662514202619
0.212296170508013	0.891960475730066
0.215784383753885	0.892244057984712
0.219272596999757	0.892513482232716
0.222760810245628	0.892769050838276
0.2262490234915	0.893011060708018
0.229737236737371	0.893239800325682
0.233225449983243	0.893455524895796
0.236713663229115	0.89365844518326
0.240201876474986	0.893848827943964
0.243690089720858	0.894026932575013
0.247178302966729	0.894193011366742
0.250666516212601	0.894347254555019
0.254154729458472	0.894489872369938
0.257642942704344	0.894621098879421
0.261131155950216	0.894741161909574
0.264619369196087	0.895308661670218
0.268107582441959	0.896300905703082
0.27159579568783	0.897214107317664
0.275084008933702	0.898066055600007
0.278572222179574	0.898865810751956
0.282060435425445	0.899618780887117
0.285548648671317	0.900330179481564
0.289036861917188	0.901000006535295
0.29252507516306	0.90163187452054
0.296013288408931	0.902227651066204
0.299501501654803	0.902787258600005
0.302989714900675	0.903311394524957
0.306477928146546	0.903802621859307
0.309966141392418	0.904260940603054
0.313454354638289	0.904686313235707
0.316942567884161	0.905079292725189
0.320430781130033	0.905441401758206
0.323918994375904	0.905772640334758
0.327407207621776	0.906073004845858
0.330895420867647	0.90634242358565
0.334383634113519	0.906582217727436
0.337871847359391	0.906792464461473
0.341360060605262	0.906973163787761
0.344848273851134	0.90712427095401
0.348336487097005	0.907246035924511
0.351824700342877	0.907339114576202
0.355312913588749	0.907403506909083
0.35880112683462	0.907439194649829
0.362289340080492	0.907446124718485
0.365777553326363	0.907429896303394
0.369265766572235	0.907398576173426
0.372753979818106	0.907352164328581
0.376242193063978	0.90729059908329
0.37973040630985	0.907213874184585
0.383218619555721	0.907122042093924
0.386706832801593	0.907015200940915
0.390195046047464	0.906893312773805
0.393683259293336	0.906756351193001
0.397171472539208	0.906604316198503
0.400659685785079	0.906437220753593
0.404147899030951	0.906255113784356
0.407636112276822	0.906057951510492
0.411124325522694	0.905845733932
0.414612538768565	0.905618461048881
0.418100752014437	0.905376130650342
0.421588965260309	0.905118726650272
0.42507717850618	0.904846254463378
0.428565391752052	0.904558714089659
0.432053604997923	0.904256105529115
0.435541818243795	0.903938380748406
0.439030031489667	0.903605540755042
0.442518244735538	0.903257595796641
0.44600645798141	0.902894545873203
0.449494671227281	0.902516355063013
0.452982884473153	0.902122998072478
0.456471097719024	0.901714476057223
0.459959310964896	0.901290793409681
0.463447524210768	0.900852840485636
0.466935737456639	0.900401951862348
0.470423950702511	0.899938127539817
0.473912163948382	0.899461367518043
0.477400377194254	0.898973189454999
0.480888590440126	0.898478488711945
0.484376803685997	0.897977265288882
0.487865016931869	0.897469519185811
0.49135323017774	0.896955249927463
0.494841443423612	0.896434442825203
0.498329656669483	0.895907087535364
0.501817869915355	0.895373184057945
0.505306083161227	0.894832732392948
0.508794296407098	0.894285728238767
0.51228250965297	0.893732166403391
0.515770722898841	0.893172022034404
0.519258936144713	0.892605295131804
0.522747149390585	0.892031981858208
0.526235362636456	0.89145208169485
0.529723575882328	0.890865594641731
0.533211789128199	0.890272488966476
0.536700002374071	0.889672756566392
0.540188215619943	0.889066396578982
0.543676428865814	0.888453409004245
0.547164642111686	0.887833793842183
0.550652855357557	0.887207522957277
0.554141068603429	0.886574579508412
0.557629281849301	0.885934963495589
0.561117495095172	0.885288674918806
0.564605708341044	0.884635711552589
0.568093921586915	0.883976053981457
0.571582134832787	0.883309674553012
0.575070348078658	0.882636573267256
0.57855856132453	0.88195674796082
0.582046774570402	0.881270197636507
0.585534987816273	0.880576911013955
0.589023201062145	0.879876850955887
0.592511414308016	0.879170015352672
0.595999627553888	0.87845640321007
0.599487840799759	0.877736014528081
0.602976054045631	0.877008843412163
0.606464267291503	0.87627484202985
0.609952480537374	0.875534009506455
0.613440693783246	0.874786345841978
0.616928907029118	0.874031851036419
0.620417120274989	0.873270520724793
0.623905333520861	0.872502303916368
0.627393546766732	0.871727200611141
0.630881760012604	0.870945210809115
0.634369973258475	0.870156332697497
0.637858186504347	0.869360564201189
0.641346399750219	0.868557853796298
0.64483461299609	0.867748201482823
0.648322826241962	0.866931605649739
0.651811039487833	0.86610806595789
0.655299252733705	0.865277579043559
0.658787465979576	0.86444009380823
0.662275679225448	0.863595608750245
0.66576389247132	0.862744123704284
0.669252105717191	0.861885638670347
0.672740318963063	0.861020145666292
0.676228532208934	0.860147596005199
0.679716745454806	0.859267989667832
0.683204958700678	0.85838132665419
0.686693171946549	0.857487606818387
0.690181385192421	0.856587335103004
0.693669598438292	0.855681819881097
0.697157811684164	0.854771061152665
0.700646024930036	0.853855058603408
0.704134238175907	0.852933811037334
0.707622451421779	0.852013128611868
0.71111066466765	0.851099796417653
0.714598877913522	0.850193813970835
0.718087091159394	0.849295180322643
0.721575304405265	0.848403895473077
0.725063517651137	0.847520020659819
0.728551730897008	0.846643297756942
0.73203994414288	0.845773418178842
0.735528157388751	0.844910381925518
0.739016370634623	0.844054188996971
0.742504583880495	0.843204338174998
0.745992797126366	0.84236049757059
0.749481010372238	0.841522667183746
0.752969223618109	0.840690847014467
0.756457436863981	0.839865053034714
0.759945650109852	0.839045342694807
0.763433863355724	0.838231715994746
0.766922076601596	0.837424172934533
0.770410289847467	0.836622704141645
0.773898503093339	0.835827363527612
0.77738671633921	0.835038180377477
0.780874929585082	0.834255153184999
0.784363142830954	0.833478274677676
0.787851356076825	0.832707549045283
0.791339569322697	0.831943051640136
0.794827782568568	0.831184778926265
0.79831599581444	0.830432724925099
0.801804209060312	0.829686889636637
0.805292422306183	0.828947311965253
0.808780635552055	0.828214026104996
0.812268848797926	0.827487028177893
0.815757062043798	0.826766318183945
0.81924527528967	0.826051896123151
0.822733488535541	0.825343832160444
0.826221701781413	0.824642126394938
0.829709915027284	0.823946778826633
0.833198128273156	0.823257789128956
0.836686341519027	0.822575186311964
0.840174554764899	0.82189900875716
0.843662768010771	0.821229256464545
0.847150981256642	0.820565927345896
0.850639194502514	0.81990901962521
0.854127407748385	0.819258605008342
0.857615620994257	0.818614683495292
0.861103834240128	0.817977250655116
0.864592047486	0.817346302564567
0.868080260731872	0.816721883975935
0.871568473977743	0.816104020493272
0.875056687223615	0.815492705024817
0.878544900469487	0.814887935694327
0.882033113715358	0.814289730775128
0.88552132696123	0.813698142838567
0.889009540207101	0.813113164091507
0.892497753452973	0.81253479453395
0.895985966698844	0.811963034165894
0.899474179944716	0.811397941631786
0.902962393190588	0.810839517308231
0.906450606436459	0.81028776119523
0.909938819682331	0.809742673292782
0.913427032928202	0.809204286718511
0.916915246174074	0.80867262504162
0.920403459419946	0.808147688262106
0.923891672665817	0.807629476379971
0.927379885911689	0.807118002453524
0.93086809915756	0.806613309829287
0.934356312403432	0.806115398507261
0.937844525649303	0.805624266750377
0.941332738895175	0.80513991107625
0.944820952141047	0.804662390234902
0.948309165386918	0.804191704226333
0.95179737863279	0.803727848727646
0.955285591878661	0.803270820156499
0.958773805124533	0.80282066654623
0.962262018370405	0.802377399988343
0.965750231616276	0.801941013583723
0.969238444862148	0.801511506288109
0.972726658108019	0.801088914023215
0.976214871353891	0.800673466790538
0.979703084599763	0.800265989204168
0.983191297845634	0.799866481264103
0.986679511091506	0.799474052614561
0.990167724337377	0.799087869148431
0.993655937583249	0.798708361158391
0.99714415082912	0.79833552864444
1.00063236407499	0.797967846008947
1.00412057732086	0.797600413919783
1.00760879056674	0.797233232043478
1.01109700381261	0.796866300380032
1.01458521705848	0.796499618860921
1.01807343030435	0.796133190164482
1.02156164355022	0.795767014290715
1.02504985679609	0.795401091239619
1.02853807004196	0.79503541919083
1.03202628328784	0.794670001232913
1.03551449653371	0.794304837458701
1.03900270977958	0.793939927868194
1.04249092302545	0.79357527011891
1.04597913627132	0.793210867973736
1.04946734951719	0.792846721951437
1.05295556276307	0.792482831216209
1.05644377600894	0.792119194179933
1.05993198925481	0.791755814364393
1.06342020250068	0.791392692632088
1.06690841574655	0.791029827122397
1.07039662899242	0.790667217136669
1.0738848422383	0.790304865216235
1.07737305548417	0.789942771913517
1.08086126873004	0.789580934845202
1.08434948197591	0.789219354011291
1.08783769522178	0.78885803163726
1.09132590846765	0.788496967424352
1.09481412171352	0.78813616020872
1.0983023349594	0.787775609990364
1.10179054820527	0.787415318932649
1.10527876145114	0.787055285548143
1.10876697469701	0.786695509606201
1.11225518794288	0.786335991106823
1.11574340118875	0.785976731315664
1.11923161443463	0.785617729473631
1.1227198276805	0.785258985580721
1.12620804092637	0.784900499636937
1.12969625417224	0.784542271770164
1.13318446741811	0.784184302215295
1.13667268066398	0.783826590972328
1.14016089390986	0.783469137663242
1.14364910715573	0.783111942328009
1.1471373204016	0.782755005722932
1.15062553364747	0.782398327848011
1.15411374689334	0.782041907260115
1.15760196013921	0.781685744787494
1.16109017338509	0.781329840984677
1.16457838663096	0.780974195781889
1.16806659987683	0.780618806943548
1.1715548131227	0.780263676080675
1.17504302636857	0.77990880353243
1.17853123961444	0.779554188176006
1.18201945286031	0.779199828756189
1.18550766610619	0.778845726774639
1.18899587935206	0.778491882396674
1.19248409259793	0.778138293668752
1.1959723058438	0.777784960421685
1.19946051908967	0.777431884438808
1.20294873233554	0.777079064819821
1.20643694558142	0.776726500025857
1.20992515882729	0.776374190202807
1.21341337207316	0.776022136791999
1.21690158531903	0.775670179476695
1.2203897985649	0.775318286388328
1.22387801181077	0.7749664578412
1.22736622505665	0.774614664566938
1.23085443830252	0.774262835075335
1.23434265154839	0.773910969366392
1.23783086479426	0.773559067923963
1.24131907804013	0.773207129730333
1.244807291286	0.772855154197004
1.24829550453187	0.772503141323976
1.25178371777775	0.772151375905662
1.25527193102362	0.771800164052213
1.25876014426949	0.771449505763627
1.26224835751536	0.771099401039907
1.26573657076123	0.770750433188199
1.2692247840071	0.770402936345837
1.27271299725298	0.770056910512821
1.27620121049885	0.769712355149462
1.27968942374472	0.7693692761367
1.28317763699059	0.76902767539596
1.28666585023646	0.768687552927243
1.29015406348233	0.768348906783212
1.29364227672821	0.768011745536441
1.29713048997408	0.767676069361035
1.30061870321995	0.767341877736615
1.30410691646582	0.767009170176554
1.30759512971169	0.766677953953354
1.31108334295756	0.766348229067014
1.31457155620343	0.766019993785487
1.31805976944931	0.765693250938147
1.32154798269518	0.765368006503564
1.32503619594105	0.765044259912522
1.32852440918692	0.764722009126103
1.33201262243279	0.764401259560249
1.33550083567866	0.764082015092933
1.33898904892454	0.763764273511904
1.34247726217041	0.763448034004587
1.34596547541628	0.763133303978333
1.34945368866215	0.762820084657013
1.35294190190802	0.762508374318075
1.35643011515389	0.762198173288091
1.35991832839977	0.761889490077498
1.36340654164564	0.761582322840824
1.36689475489151	0.761276671038977
1.37038296813738	0.760972536760177
1.37387118138325	0.760669924592403
1.37735939462912	0.760368832694299
1.38084760787499	0.760069261065866
1.38433582112087	0.759771214138049
1.38782403436674	0.759474693277745
1.39131224761261	0.759179697981161
1.39480046085848	0.758886228248296
1.39828867410435	0.758594290300092
1.40177688735022	0.758303884558773
1.4052651005961	0.758015011024339
1.40875331384197	0.757727670205398
1.41224152708784	0.757441867832489
1.41572974033371	0.757157603722006
1.41921795357958	0.75687487787395
1.42270616682545	0.756593692434979
1.42619438007133	0.756314052257567
1.4296825933172	0.756035957341714
1.43317080656307	0.755759407640906
1.43665901980894	0.75548440544586
1.44014723305481	0.755210953586965
1.44363544630068	0.754939052064221
1.44712365954656	0.754668876493654
1.45061187279243	0.75440056255239
1.4541000860383	0.754134110674208
1.45758829928417	0.75386953168501
1.46107651253004	0.753606896438305
1.46456472577591	0.753346210627272
1.46805293902178	0.75308747425191
1.47154115226766	0.752830685801496
1.47502936551353	0.752575848952691
1.4785175787594	0.752322967287839
1.48200579200527	0.752072040292812
1.48549400525114	0.751823066582116
1.48898221849701	0.751576053054864
1.49247043174289	0.75133100075532
1.49595864498876	0.751087908354018
1.49944685823463	0.750846570900197
1.5029350714805	0.750606163779773
1.50642328472637	0.750366686013924
1.50991149797224	0.750128136274466
1.51339971121812	0.74989001409125
1.51688792446399	0.749651889156816
1.52037613770986	0.749413759770767
1.52386435095573	0.749175625933103
1.5273525642016	0.748937490198152
1.53084077744747	0.74869935211309
1.53432899069334	0.748461211147396
1.53781720393922	0.74822306784486
1.54130541718509	0.747984923635581
1.54479363043096	0.74774677723273
1.54828184367683	0.747508628636305
1.5517700569227	0.747270479666671
1.55525827016857	0.747032330025948
1.55874648341445	0.746794179298756
1.56223469666032	0.746556027485094
1.56572290990619	0.746317876184428
1.56921112315206	0.746079724282083
1.57269933639793	0.745841571778059
1.5761875496438	0.745603419508158
1.57967576288968	0.745365267410982
1.58316397613555	0.745127115468807
1.58665218938142	0.744888963681635
1.59014040262729	0.744650812910765
1.59362861587316	0.74441266318361
1.59711682911903	0.744174514500172
1.6006050423649	0.743936366791488
1.60409325561078	0.743698221012709
1.60758146885665	0.743460077163835
1.61106968210252	0.743221935244867
1.61455789534839	0.742983795313554
1.61804610859426	0.742745658292
1.62153432184013	0.742507524180203
1.62502253508601	0.742269392315493
1.62851074833188	0.742031264368243
1.63199896157775	0.741793140569097
1.63548717482362	0.741555020825324
1.63897538806949	0.741316904798344
1.64246360131536	0.741078794241492
1.64595181456124	0.740840689154769
1.64944002780711	0.74060258854877
1.65292824105298	0.740364493836277
1.65641645429885	0.740126405657085
1.65990466754472	0.739888323339561
1.66339288079059	0.739650245899458
1.66688109403647	0.739412175249252
1.67036930728234	0.739174111388943
1.67385752052821	0.738936101378382
1.67734573377408	0.738698148344704
1.68083394701995	0.738460253272448
1.68432216026582	0.738222418065164
1.68781037351169	0.737984644041228
1.69129858675757	0.737746933436227
1.69478680000344	0.737509285811444
1.69827501324931	0.737271699814078
1.70176322649518	0.737034176566936
1.70525143974105	0.73679671732523
1.70873965298692	0.736559320488703
1.7122278662328	0.736321985859975
1.71571607947867	0.736084715392591
1.71920429272454	0.735847508642967
1.72269250597041	0.735610365088772
1.72618071921628	0.735373285649542
1.72966893246215	0.735136271581683
1.73315714570803	0.734899321698031
1.7366453589539	0.734662435998586
1.74013357219977	0.73442577480009
1.74362178544564	0.734189368664746
1.74710999869151	0.73395321735854
1.75059821193738	0.733717351345836
1.75408642518325	0.733481841435298
1.75757463842913	0.733246686965895
1.761062851675	0.73301188793763
1.76455106492087	0.732777446064926
1.76803927816674	0.732543360709136
1.77152749141261	0.732309631870259
1.77501570465848	0.732076260354432
1.77850391790436	0.731843247453012
1.78199213115023	0.731610592934874
1.7854803443961	0.731378296800017
1.78896855764197	0.731146360125373
1.79245677088784	0.730914782798584
1.79594498413371	0.730683564819651
1.79943319737959	0.730452706521068
1.80292141062546	0.730222208917303
1.80640962387133	0.729992072008354
1.8098978371172	0.729762295794223
1.81338605036307	0.729532881003568
1.81687426360894	0.729303828231892
1.82036247685482	0.729075137479196
1.82385069010069	0.728846808537538
1.82733890334656	0.728618842769473
1.83082711659243	0.728391240175001
1.8343153298383	0.728164000411326
1.83780354308417	0.727937123987993
1.84129175633004	0.7277106116116
1.84477996957592	0.727484463282147
1.84826818282179	0.727258678209559
1.85175639606766	0.727033258291067
1.85524460931353	0.726808203526673
1.8587328225594	0.726583513305351
1.86222103580527	0.726359189424711
1.86570924905115	0.726135232697327
1.86919746229702	0.725911642748489
1.87268567554289	0.725688419228446
1.87617388878876	0.72546556385975
1.87966210203463	0.725243076642403
1.8831503152805	0.725020958412624
1.88663852852637	0.724799211029619
1.89012674177225	0.724577835032484
1.89361495501812	0.724356861499008
1.89710316826399	0.724136305601712
1.90059138150986	0.723916169181951
1.90407959475573	0.723696452007676
1.9075678080016	0.7234771537113
1.91105602124748	0.723258276849172
1.91454423449335	0.723039821790937
1.91803244773922	0.722821787207534
1.92152066098509	0.722604173969783
1.92500887423096	0.722386983531702
1.92849708747683	0.722170214932317
1.93198530072271	0.721953867931227
1.93547351396858	0.721737944591027
1.93896172721445	0.721522444344091
1.94244994046032	0.721307366471509
1.94593815370619	0.721092711867746
1.94942636695206	0.720878481435525
1.95291458019794	0.72066467475896
1.95640279344381	0.720451291884564
1.95989100668968	0.720238335355754
1.96337921993555	0.720025804227115
1.96686743318142	0.719813698439916
1.97035564642729	0.719601842378131
1.97384385967316	0.719390105233754
1.97733207291904	0.719178486595905
1.98082028616491	0.71896697563868
1.98430849941078	0.71875550275891
1.98779671265665	0.718544067165783
1.99128492590252	0.7183326688593
1.99477313914839	0.718121309194256
1.99826135239427	0.717909987490734
2.00174956564014	0.717698703748736
2.00523777888601	0.71748745848239
2.00872599213188	0.71727625200833
2.01221420537775	0.717065084112195
2.01570241862362	0.716853954793984
2.0191906318695	0.716642864696767
2.02267884511537	0.716431813532201
2.02616705836124	0.716220801300287
2.02965527160711	0.716009828637281
2.03314348485298	0.715798896062043
2.03663169809885	0.715588003574576
2.04011991134472	0.715377151155271
2.0436081245906	0.71516633952088
2.04709633783647	0.714955568671404
2.05058455108234	0.714744838606842
2.05407276432821	0.71453414911615
2.05756097757408	0.71432350043624
2.06104919081995	0.714112892567112
2.06453740406583	0.713902325387727
2.0680256173117	0.713691799787862
2.07151383055757	0.713481315767519
2.07500204380344	0.713270872974958
2.07849025704931	0.713060471910232
2.08197847029518	0.71285011298872
2.08546668354106	0.712639796204519
2.08895489678693	0.712429521144964
2.0924431100328	0.712219288999226
2.09593132327867	0.712009099767306
2.09941953652454	0.71179894195192
2.10290774977041	0.711588813466636
2.10639596301628	0.711378714329178
2.10988417626216	0.711168611918696
2.11337238950803	0.710958475450865
2.1168606027539	0.71074830559692
2.12034881599977	0.710538102147965
2.12383702924564	0.710327864898803
2.12732524249151	0.710117595277594
2.13081345573739	0.709907293271292
2.13430166898326	0.70969695824318
2.13778988222913	0.709486591358415
2.141278095475	0.709276192858746
2.14476630872087	0.709065761672295
2.14825452196674	0.708855298157983
2.15174273521262	0.708644803130068
2.15523094845849	0.708434276038479
2.15871916170436	0.708223716509889
2.16220737495023	0.708013125726856
2.1656955881961	0.707802503378516
2.16918380144197	0.707591848758954
2.17267201468785	0.707381162857576
2.17616022793372	0.707170445988219
2.17964844117959	0.706959696732873
2.18313665442546	0.706748915763176
2.18662486767133	0.706538104441392
2.1901130809172	0.706327261722564
2.19360129416307	0.706116387411136
2.19708950740895	0.705905434447257
2.20057772065482	0.705694400698033
2.20406593390069	0.705483285882539
2.20755414714656	0.705272088097225
2.21104236039243	0.705060805695373
2.2145305736383	0.704849438052697
2.21801878688418	0.704637985607916
2.22150700013005	0.704426449580341
2.22499521337592	0.704214829299058
2.22848342662179	0.704003124764065
2.23197163986766	0.703791337575622
2.23545985311353	0.70357946661642
2.23894806635941	0.703367511808859
2.24243627960528	0.70315547376571
2.24592449285115	0.702943352316596
2.24941270609702	0.702731147199585
2.25290091934289	0.702518858697136
2.25638913258876	0.70230648766023
2.25987734583464	0.702094033764646
2.26336555908051	0.701881497010383
2.26685377232638	0.701668878379694
2.27034198557225	0.701456177328055
2.27383019881812	0.701243393855468
2.27731841206399	0.701030528553716
2.28080662530986	0.700817581068395
2.28429483855574	0.700604551399506
2.28778305180161	0.70039143979911
2.29127126504748	0.700178246208305
2.29475947829335	0.699964970436445
2.29824769153922	0.69975161248353
2.30173590478509	0.699538172846188
2.30522411803097	0.699324651407319
2.30871233127684	0.699111048166923
2.31220054452271	0.698897378973496
2.31568875776858	0.698683662340212
2.31917697101445	0.69846989826707
2.32266518426032	0.698256105085925
2.32615339750619	0.698042336388561
2.32964161075207	0.697828592174979
2.33312982399794	0.697614872381755
2.33661803724381	0.697401177158811
2.34010625048968	0.69718750671059
2.34359446373555	0.696973861037091
2.34708267698142	0.69676024019027
2.3505708902273	0.696546644689109
2.35405910347317	0.696333074533608
2.35754731671904	0.696119529727931
2.36103552996491	0.695906011322633
2.36452374321078	0.695692519317712
2.36801195645665	0.695479053311128
2.37150016970253	0.695265614207116
2.3749883829484	0.695052202147361
2.37847659619427	0.694838816778489
2.38196480944014	0.694625457789168
2.38545302268601	0.694412125594042
2.38894123593188	0.694198820129601
2.39242944917775	0.693985541112076
2.39591766242363	0.693772289466632
2.3994058756695	0.693559065193268
2.40289408891537	0.69334586745388
2.40638230216124	0.693132695319834
2.40987051540711	0.692919548777395
2.41335872865298	0.6927064274091
2.41684694189886	0.69249329997129
2.42033515514473	0.69228015208846
2.4238233683906	0.69206698333898
2.42731158163647	0.691853793584085
2.43079979488234	0.691640583191363
2.43428800812821	0.691427351784714
2.43777622137409	0.691214098801019
2.44126443461996	0.691000825569337
2.44475264786583	0.690787531941437
2.4482408611117	0.690574217200113
2.45172907435757	0.69036088230634
2.45521728760344	0.690147527500516
2.45870550084932	0.689934151991325
2.46219371409519	0.689720756525422
2.46568192734106	0.689507341821717
2.46917014058693	0.689293907285195
2.4726583538328	0.689080452905642
2.47614656707867	0.688866979098945
2.47963478032454	0.688653485531758
2.48312299357042	0.688439972021246
2.48661120681629	0.688226439512822
2.49009942006216	0.68801288772086
2.49358763330803	0.687799316262794
2.4970758465539	0.687585725935544
2.50056405979977	0.687372116907742
2.50405227304565	0.687158488623223
2.50754048629152	0.686944841568717
2.51102869953739	0.686731176417582
2.51451691278326	0.686517492417406
2.51800512602913	0.686303789724118
2.521493339275	0.686090069663869
2.52498155252088	0.685876347402022
2.52846976576675	0.685662623428297
2.53195797901262	0.685448898811555
2.53544619225849	0.685235189588916
2.53893440550436	0.685021499593957
2.54242261875023	0.684807829513072
2.5459108319961	0.684594179615601
2.54939904524198	0.684380549756147
2.55288725848785	0.684166940277275
2.55637547173372	0.683953351426892
2.55986368497959	0.683739782601553
2.56335189822546	0.683526233835648
2.56684011147133	0.683312705913439
2.57032832471721	0.683099198418271
2.57381653796308	0.682885711350143
2.57730475120895	0.682672245615267
2.58079296445482	0.682458801052008
2.58428117770069	0.682245377660368
2.58776939094656	0.682031975849378
2.59125760419244	0.681818594996915
2.59474581743831	0.68160523510298
2.59823403068418	0.681391896519311
2.60172224393005	0.681178579489091
2.60521045717592	0.68096528388529
2.60869867042179	0.680752009713811
2.61218688366767	0.680538757546255
2.61567509691354	0.680325527140469
2.61916331015941	0.680112318496451
2.62265152340528	0.679899142650194
2.62613973665115	0.679686002971861
2.62962794989702	0.679472899461452
2.63311616314289	0.679259864456983
2.63660437638877	0.679046929335897
2.64009258963464	0.678834094098192
2.64358080288051	0.678621358880713
2.64706901612638	0.678408724070604
2.65055722937225	0.678196189667866
2.65404544261812	0.677983755603027
2.657533655864	0.677771421906492
2.66102186910987	0.677559188578261
2.66451008235574	0.677347055618335
2.66799829560161	0.677135023220409
2.67148650884748	0.676923091666983
2.67497472209335	0.676711260958057
2.67846293533923	0.676499530716454
2.6819511485851	0.676287901225042
2.68543936183097	0.676076372483821
2.68892757507684	0.675864944175001
2.69241578832271	0.675653616730234
2.69590400156858	0.675442390149522
2.69939221481445	0.675231264116169
2.70288042806033	0.675020239711822
2.7063686413062	0.674809316936478
2.70985685455207	0.67459849558461
2.71334506779794	0.67438777642266
2.71683328104381	0.674177159646184
2.72032149428968	0.673966645094118
2.72380970753556	0.673756232822539
2.72729792078143	0.673545923112373
2.7307861340273	0.673335720568703
2.73427434727317	0.673125650083169
2.73776256051904	0.672915712280057
2.74125077376491	0.672705907747333
2.74473898701079	0.672496257180447
2.74822720025666	0.672286761250316
2.75171541350253	0.672077419956939
2.7552036267484	0.671868232704072
2.75869183999427	0.671659200738781
2.76218005324014	0.671450324138668
2.76566826648601	0.671241602287148
2.76915647973189	0.671033035692844
2.77264469297776	0.670824624617689
2.77613290622363	0.670616368588976
2.7796211194695	0.670408267681522
2.78310933271537	0.670200322219546
2.78659754596124	0.669992531997633
2.79008575920712	0.669784897149953
2.79357397245299	0.669577418455043
2.79706218569886	0.669370095810264
2.80055039894473	0.669162929148932
2.8040386121906	0.668955919486479
2.80752682543647	0.668749066584961
2.81101503868235	0.66854236981197
2.81450325192822	0.668335830453555
2.81799146517409	0.668129448598274
2.82147967841996	0.667923223679643
2.82496789166583	0.66771715638513
2.8284561049117	0.667511247031334
2.83194431815757	0.66730549470858
2.83543253140345	0.667099884423085
2.83892074464932	0.666894398495016
2.84240895789519	0.666689036434937
2.84589717114106	0.666483780073743
2.84938538438693	0.6662785767637
2.8528735976328	0.666073426132105
2.85636181087868	0.66586832814989
2.85985002412455	0.665663283885809
2.86333823737042	0.665458292832667
2.86682645061629	0.665253354759084
2.87031466386216	0.665048470341427
2.87380287710803	0.664843639266283
2.87729109035391	0.664638861218461
2.88077930359978	0.664434136536594
2.88426751684565	0.664229465208107
2.88775573009152	0.664024847019068
2.89124394333739	0.66382028237152
2.89473215658326	0.663615771628349
2.89822036982914	0.663411314620713
2.90170858307501	0.663206911701987
2.90519679632088	0.663002563563871
2.90868500956675	0.662798269490935
2.91217322281262	0.662594029546686
2.91566143605849	0.662389844269284
2.91914964930436	0.66218571289889
2.92263786255024	0.661981635435505
2.92612607579611	0.661777612695842
2.92961428904198	0.661573644118752
2.93310250228785	0.661369729704235
2.93659071553372	0.661165869869755
2.94007892877959	0.66096196327464
2.94356714202547	0.660758002077241
2.94705535527134	0.660553986699188
2.95054356851721	0.660349880929196
2.95403178176308	0.660145677035361
2.95751999500895	0.659941375393781
2.96100820825482	0.659736976007455
2.9644964215007	0.659532478612394
2.96798463474657	0.65932788335683
2.97147284799244	0.659123190886422
2.97496106123831	0.658918401158349
2.97844927448418	0.65871351417261
2.98193748773005	0.658508530256189
2.98542570097592	0.658303448996869
2.9889139142218	0.658098270394649
2.99240212746767	0.657892994763685
2.99589034071354	0.657687621863491
2.99937855395941	0.657482151694065
3.00286676720528	0.657276584370062
3.00635498045115	0.657070919640288
3.00984319369703	0.65686515750474
3.0133314069429	0.656659298206
3.01681962018877	0.656453341806507
3.02030783343464	0.656247288306261
3.02379604668051	0.656041137770442
3.02728425992638	0.655834889739022
3.03077247317226	0.655628544211998
3.03426068641813	0.655422101291185
3.037748899664	0.655215561475404
3.04123711290987	0.655008924764658
3.04472532615574	0.654802191158946
3.04821353940161	0.654595345383691
3.05170175264748	0.654388386945613
3.05518996589336	0.654181315844713
3.05867817913923	0.65397411561581
3.0621663923851	0.653766782337006
3.06565460563097	0.653559316008302
3.06914281887684	0.653351716189204
3.07263103212271	0.65314398283999
3.07611924536859	0.652936115960661
3.07960745861446	0.652728115594908
3.08309567186033	0.65251998213017
3.0865838851062	0.652311715566446
3.09007209835207	0.652103315984339
3.09356031159794	0.651894783728136
3.09704852484382	0.651686118797836
3.10053673808969	0.651477321015615
3.10402495133556	0.651268390605455
3.10751316458143	0.651059327567355
3.1110013778273	0.650850131472798
3.11448959107317	0.650640802814001
3.11797780431905	0.650431341590965
3.12146601756492	0.650221747702786
3.12495423081079	0.650012021748652
3.12844244405666	0.649802163855594
3.13193065730253	0.649592173898838
3.1354188705484	0.649382052163803
3.13890708379427	0.649171798892644
3.14239529704015	0.648961451133786
3.14588351028602	0.648751144019941
3.14937172353189	0.6485408779169
3.15285993677776	0.648330657106565
3.15634815002363	0.648120508594001
3.1598363632695	0.647910432785414
3.16332457651538	0.647700429615365
3.16681278976125	0.647490498144836
3.17030100300712	0.647280638573863
3.17378921625299	0.647070850902447
3.17727742949886	0.646861134680214
3.18076564274473	0.646651490505925
3.18425385599061	0.64644191837958
3.18774206923648	0.646232418178083
3.19123028248235	0.646022990767819
3.19471849572822	0.645813636170038
3.19820670897409	0.645604354045597
3.20169492221996	0.645395145256847
3.20518313546583	0.645186009986977
3.20867134871171	0.644976947666231
3.21215956195758	0.644767958750363
3.21564777520345	0.644559043513632
3.21913598844932	0.644350201484659
3.22262420169519	0.644141432885595
3.22611241494106	0.643932738052804
3.22960062818694	0.643724116858673
3.23308884143281	0.643515569433109
3.23657705467868	0.643307096054627
3.24006526792455	0.643098696496367
3.24355348117042	0.64289037074082
3.24704169441629	0.642682119180801
3.25052990766217	0.642473941449672
3.25401812090804	0.642265832564017
3.25750633415391	0.642057768030307
3.26099454739978	0.641849747588032
3.26448276064565	0.641641770298942
3.26797097389152	0.641433815601073
3.2714591871374	0.641225883469801
3.27494740038327	0.64101797386179
3.27843561362914	0.640810087373283
3.28192382687501	0.64060222382915
3.28541204012088	0.640394382658299
3.28890025336675	0.640186564477315
3.29238846661262	0.639978769341734
3.2958766798585	0.639770996835781
3.29936489310437	0.639563247432163
3.30285310635024	0.639355521320696
3.30634131959611	0.639147818164823
3.30982953284198	0.63894013816996
3.31331774608785	0.638732481478935
3.31680595933373	0.638524847730777
3.3202941725796	0.638317237028125
3.32378238582547	0.638109649504339
3.32727059907134	0.637902084774169
3.33075881231721	0.63769454307556
3.33424702556308	0.637487025040917
3.33773523880896	0.637279530262236
3.34122345205483	0.637072058841023
3.3447116653007	0.636864611343761
3.34819987854657	0.636657327434954
3.35168809179244	0.636450215812079
3.35517630503831	0.636243277384811
3.35866451828418	0.636036514450796
3.36215273153006	0.635829927306541
3.36564094477593	0.63562351644148
3.3691291580218	0.635417281606096
3.37261737126767	0.635211222740785
3.37610558451354	0.635005340218251
3.37959379775941	0.634799634044113
3.38308201100529	0.634594104193598
3.38657022425116	0.634388751173903
3.39005843749703	0.63418357496057
3.3935466507429	0.633978575456616
3.39703486398877	0.633773753086785
3.40052307723464	0.633569107765489
3.40401129048051	0.63336463929807
3.40749950372639	0.633160347869052
3.41098771697226	0.632956233434033
3.41447593021813	0.632752295836452
3.417964143464	0.632548535168481
3.42145235670987	0.632344951465326
3.42494056995574	0.632141544627539
3.42842878320162	0.631938314885774
3.43191699644749	0.631735262992227
3.43540520969336	0.631532388980205
3.43889342293923	0.631329692970035
3.4423816361851	0.631127175438097
3.44586984943097	0.630924836072142
3.44935806267685	0.630722674893565
3.45284627592272	0.630520692195708
3.45633448916859	0.630318887498337
3.45982270241446	0.630117260801452
3.46331091566033	0.629915913521628
3.4667991289062	0.629714853355955
3.47028734215208	0.629514080304434
3.47377555539795	0.62931363082877
3.47726376864382	0.629113512426387
3.48075198188969	0.628913725097285
3.48424019513556	0.628714269394624
3.48772840838143	0.628515145246554
3.4912166216273	0.628316352653075
3.49470483487318	0.628117891688068
3.49819304811905	0.627919762401212
3.50168126136492	0.627721964792507
3.50516947461079	0.627524499225432
3.50865768785666	0.627327365741095
3.51214590110253	0.627130564339496
3.51563411434841	0.626934095240669
3.51912232759428	0.626737958521216
3.52261054084015	0.626542154181135
3.52609875408602	0.626346682424411
3.52958696733189	0.62615154358748
3.53307518057776	0.625956737670342
3.53656339382364	0.625762261581822
3.54005160706951	0.625568083897099
3.54353982031538	0.625374204616173
3.54702803356125	0.625180609265705
3.55051624680712	0.624987036037927
3.55400446005299	0.624793484932839
3.55749267329886	0.624599955958725
3.56098088654474	0.624406448911045
3.56446909979061	0.624212963789799
3.56795731303648	0.624019500594986
3.57144552628235	0.623826059283758
3.57493373952822	0.623632639856531
3.57842195277409	0.623439242313307
3.58191016601997	0.623245866857892
3.58539837926584	0.623052513552623
3.58888659251171	0.622859182397501
3.59237480575758	0.622665873389375
3.59586301900345	0.62247258664301
3.59935123224932	0.622279322158406
3.6028394454952	0.62208607997638
3.60632765874107	0.621892860245537
3.60981587198694	0.621699662965877
3.61330408523281	0.621506487993546
3.61679229847868	0.621313335352423
3.62028051172455	0.621120205042507
3.62376872497043	0.620927097332786
3.6272569382163	0.620734012454526
3.63074515146217	0.620540950407728
3.63423336470804	0.620347910904096
3.63772157795391	0.620154894266784
3.64120979119978	0.619961900495792
3.64469800444565	0.619768929281533
3.64818621769153	0.619575980657056
3.6516744309374	0.61938305462236
3.65516264418327	0.619190151189247
3.65865085742914	0.618997270613217
3.66213907067501	0.618804412894269
3.66562728392088	0.618611540767575
3.66911549716676	0.618418519466979
3.67260371041263	0.618225348992482
3.6760919236585	0.618032024958117
3.67958013690437	0.617838520589965
3.68306835015024	0.617644835888025
3.68655656339611	0.617450970668183
3.69004477664199	0.617256925801786
3.69353298988786	0.617062701288834
3.69702120313373	0.616868296745704
3.7005094163796	0.616673712464934
3.70399762962547	0.616478948454078
3.70748584287134	0.616284004160251
3.71097405611721	0.616088879322051
3.71446226936309	0.615893573951277
3.71795048260896	0.615698088047236
3.72143869585483	0.615502421948545
3.7249269091007	0.615306575720097
3.72841512234657	0.615110549149867
3.73190333559244	0.614914342629658
3.73539154883832	0.614717956332372
3.73887976208419	0.614521408059637
3.74236797533006	0.61432471462178
3.74585618857593	0.614127876223967
3.7493444018218	0.613930947013958
3.75283261506767	0.613733981138382
3.75632082831355	0.613536978672861
3.75980904155942	0.613339939345526
3.76329725480529	0.613142863089191
3.76678546805116	0.61294575008243
3.77027368129703	0.612748600226925
3.7737618945429	0.612551413774591
3.77725010778878	0.612354191103761
3.78073832103465	0.612156932057596
3.78422653428052	0.611959636699469
3.78771474752639	0.611762305379666
3.79120296077226	0.611564937947382
3.79469117401813	0.611367534223591
3.798179387264	0.611170094251633
3.80166760050988	0.610972617973468
3.80515581375575	0.610775105547854
3.80864402700162	0.610577557545882
3.81213224024749	0.610379973800828
3.81562045349336	0.610182354182784
3.81910866673923	0.609984699107529
3.82259687998511	0.609787008334456
3.82608509323098	0.609589281536811
3.82957330647685	0.609391519051153
3.83306151972272	0.609193720825693
3.83654973296859	0.608995886816462
3.84003794621446	0.608798017384431
3.84352615946033	0.608600112504884
3.84701437270621	0.608402172154741
3.85050258595208	0.608204196719253
3.85399079919795	0.608006186055731
3.85747901244382	0.607808139881025
3.86096722568969	0.607610058603138
3.86445543893556	0.607411942016268
3.86794365218144	0.607213789686674
3.87143186542731	0.607015461949852
3.87492007867318	0.606816950051143
3.87840829191905	0.606618253793963
3.88189650516492	0.606419370880666
3.88538471841079	0.60622030082214
3.88887293165667	0.606021043170275
3.89236114490254	0.605821598219037
3.89584935814841	0.605621965903199
3.89933757139428	0.605422145919317
3.90282578464015	0.605222138354262
3.90631399788602	0.605021943212492
3.9098022111319	0.604821560442602
3.91329042437777	0.604620990300429
3.91677863762364	0.604420232843795
3.92026685086951	0.604219287969598
3.92375506411538	0.604018156078616
3.92724327736125	0.603816837193823
3.93073149060712	0.603615330845256
3.934219703853	0.603413637291247
3.93770791709887	0.603211748570941
3.94119613034474	0.603009641736453
3.94468434359061	0.602807316921418
3.94817255683648	0.602604761202824
3.95166077008235	0.602401936702508
3.95514898332823	0.602198843383706
3.9586371965741	0.601995481194413
3.96212540981997	0.601791850078518
3.96561362306584	0.601587950319475
3.96910183631171	0.601383782063173
3.97259004955758	0.601179344794514
3.97607826280346	0.600974638873713
3.97956647604933	0.600769664635339
3.9830546892952	0.600564421617555
3.98654290254107	0.600358909910325
3.99003111578694	0.600153129514313
3.99351932903281	0.59994707996555
3.99700754227869	0.599740761384427
4.00049575552456	0.59953417402307
4.00398396877043	0.599327317938938
4.0074721820163	0.59912019327314
4.01096039526217	0.598912800308588
4.01444860850804	0.598705138871053
4.01793682175392	0.598497208958202
4.02142503499979	0.598289010528005
4.02491324824566	0.598080543463731
4.02840146149153	0.597871807866237
4.0318896747374	0.597662804023726
4.03537788798327	0.597453531643981
4.03886610122914	0.597243990787825
4.04235431447502	0.597034181628028
4.04584252772089	0.596824103754644
4.04933074096676	0.596613757182377
4.05281895421263	0.596403141868182
4.0563071674585	0.596192257343444
4.05979538070437	0.595981106801119
4.06328359395025	0.595769721985965
4.06677180719612	0.595558102897368
4.07026002044199	0.595346264185734
4.07374823368786	0.595134468532007
4.07723644693373	0.594922715470528
4.0807246601796	0.594711005008656
4.08421287342548	0.594499337513535
4.08770108667135	0.594287712694376
4.09118929991722	0.594076130551179
4.09467751316309	0.593864591254408
4.09816572640896	0.593653094864685
4.10165393965483	0.593441641382011
4.1051421529007	0.593230231113642
4.10863036614658	0.59301886368389
4.11211857939245	0.592807539092755
4.11560679263832	0.592596257988018
4.11909500588419	0.592385020268288
4.12258321913006	0.592173825933563
4.12607143237593	0.59196267534302
4.12955964562181	0.591751568223905
4.13304785886768	0.591540504576218
4.13653607211355	0.591329446225141
4.14002428535942	0.59111828587296
4.14351249860529	0.590907023519675
4.14700071185116	0.590695620890577
4.15048892509703	0.590483975276546
4.15397713834291	0.590272086677582
4.15746535158878	0.59005995567078
4.16095356483465	0.589847582069619
4.16444177808052	0.589634965874099
4.16792999132639	0.589422107523313
4.17141820457226	0.589209007223385
4.17490641781814	0.588995664974315
4.17839463106401	0.588782080782829
4.18188284430988	0.588568254440263
4.18537105755575	0.588354185946617
4.18885927080162	0.588139875324124
4.19234748404749	0.587925322227103
4.19583569729337	0.587710526655553
4.19932391053924	0.587495488454307
4.20281212378511	0.587280207114871
4.20630033703098	0.587064682637244
4.20978855027685	0.586848915212982
4.21327676352272	0.586632904863077
4.2167649767686	0.586416651587528
4.22025319001447	0.586200155741558
4.22374140326034	0.585983417510463
4.22722961650621	0.585766436894245
4.23071782975208	0.585549214319138
4.23420604299795	0.58533174993713
4.23769425624382	0.585114043748224
4.2411824694897	0.5848960956552
4.24467068273557	0.584677905488677
4.24815889598144	0.584459473248656
4.25164710922731	0.584240798871234
4.25513532247318	0.58402188208226
4.25862353571905	0.583802722881732
4.26211174896493	0.583583303362185
4.2655999622108	0.583363607021684
4.26908817545667	0.583143633860231
4.27257638870254	0.582923329507452
4.27606460194841	0.582702639622514
4.27955281519428	0.582481564205418
4.28304102844016	0.582260103217834
4.28652924168603	0.582038256534192
4.2900174549319	0.58181602415449
4.29350566817777	0.581593406262056
4.29699388142364	0.581370403078725
4.30048209466951	0.581147014604499
4.30397030791539	0.580923240915816
4.30745852116126	0.580699082115265
4.31094673440713	0.580474538202847
4.314434947653	0.580249608893265
4.31792316089887	0.580024293912008
4.32141137414474	0.579798593259075
4.32489958739061	0.579572507179364
4.32838780063649	0.579346035946722
4.33187601388236	0.579119179561149
4.33536422712823	0.57889206578767
4.3388524403741	0.578664815333962
4.34234065361997	0.578437428200023
4.34582886686584	0.578209979165798
4.34931708011172	0.577982533866204
4.35280529335759	0.57775509230124
4.35629350660346	0.577527654567635
4.35978171984933	0.577300220792829
4.3632699330952	0.57707279097682
4.36675814634107	0.576845364781665
4.37024635958694	0.576617941982313
4.37373457283282	0.576390522578762
4.37722278607869	0.576163106336651
4.38071099932456	0.575935693280255
4.38419921257043	0.575708283409574
4.3876874258163	0.575480876980698
4.39117563906217	0.575253474458464
4.39466385230805	0.575026075842872
4.39815206555392	0.574798681046726
4.40164027879979	0.574571290166399
4.40512849204566	0.574343903201892
4.40861670529153	0.574116520162986
4.4121049185374	0.573889141403576
4.41559313178328	0.573661766923663
4.41908134502915	0.57343439695291
4.42256955827502	0.573207031843364
4.42605777152089	0.572979671595022
4.42954598476676	0.572752315982474
4.43303419801263	0.572524964954937
4.43652241125851	0.572297618512412
4.44001062450438	0.572070276229398
4.44349883775025	0.571842938037247
4.44698705099612	0.571615603935958
4.45047526424199	0.571388273941415
4.45396347748786	0.571160948473132
4.45745169073373	0.570933627531109
4.46093990397961	0.570706319016161
4.46442811722548	0.570479045815485
4.46791633047135	0.570251807929081
4.47140454371722	0.570024618271458
4.47489275696309	0.569797514695049
4.47838097020896	0.569570497199853
4.48186918345484	0.569343565573274
4.48535739670071	0.569116719825467
4.48884560994658	0.568889959956431
4.49233382319245	0.568663285955333
4.49582203643832	0.568436698308804
4.49931024968419	0.568210197016845
4.50279846293007	0.567983781786149
4.50628667617594	0.567757453023969
4.50977488942181	0.567531210730305
4.51326310266768	0.567305055124215
4.51675131591355	0.56707898667635
4.52023952915942	0.56685300538671
4.5237277424053	0.566627111111694
4.52721595565117	0.566401303786815
4.53070416889704	0.566175583412073
4.53419238214291	0.565950029697475
4.53768059538878	0.565724644754206
4.54116880863465	0.565499428708549
4.54465702188052	0.565274404979273
4.5481452351264	0.565049573683109
4.55163344837227	0.564824934820121
4.55512166161814	0.564600488479553
4.55860987486401	0.564376234953622
4.56209808810988	0.564152174220358
4.56558630135575	0.563928306095285
4.56907451460162	0.56370463098835
4.5725627278475	0.563481148847525
4.57605094109337	0.563257859336211
4.57953915433924	0.563034762923022
4.58302736758511	0.56281185962567
4.58651558083098	0.562589149561747
4.59000379407685	0.562366632731868
4.59349200732273	0.562144309136606
4.5969802205686	0.561922178921911
4.60046843381447	0.561700242553441
4.60395664706034	0.561478499953604
4.60744486030621	0.561256950895152
4.61093307355208	0.561035595668877
4.61442128679796	0.560814434137871
4.61790950004383	0.560593465824002
4.6213977132897	0.560372690669784
4.62488592653557	0.560152108640544
4.62837413978144	0.559931719771138
4.63186235302731	0.559711524463237
4.63535056627319	0.55949152269779
4.63883877951906	0.559271714487952
4.64232699276493	0.559052100005471
4.6458152060108	0.558832679184464
4.64930341925667	0.558613452011807
4.65279163250254	0.558394418827653
4.65627984574841	0.55817557963307
4.65976805899429	0.557956972867325
4.66325627224016	0.557738705876623
4.66674448548603	0.557520778391251
4.6702326987319	0.557303228292159
4.67372091197777	0.557086158288457
4.67720912522364	0.556869568381008
4.68069733846952	0.556653458722163
4.68418555171539	0.556437829702244
4.68767376496126	0.556222681226494
4.69116197820713	0.556008013164232
4.694650191453	0.555793825444782
4.69813840469887	0.555580118000348
4.70162661794475	0.555366890874419
4.70511483119062	0.555154144318823
4.70860304443649	0.554941878149156
4.71209125768236	0.554730092413247
4.71557947092823	0.55451878755151
4.7190676841741	0.554307963366285
4.72255589741998	0.554097619983138
4.72604411066585	0.553887757962249
4.72953232391172	0.553678166376545
4.73302053715759	0.553468724776401
4.73650875040346	0.553259433280548
4.73999696364933	0.553050268018101
4.7434851768952	0.552841217588893
4.74697339014108	0.552632282047978
4.75046160338695	0.552423460715918
4.75394981663282	0.552214753449753
4.75743802987869	0.552006160481987
4.76092624312456	0.55179768155142
4.76441445637043	0.551589316672271
4.76790266961631	0.55138106601445
4.77139088286218	0.551172929372503
4.77487909610805	0.550964906970808
4.77836730935392	0.550756999261467
4.78185552259979	0.55054920646652
4.78534373584566	0.550341528733478
4.78883194909154	0.550133966225328
4.79232016233741	0.549926518946079
4.79580837558328	0.549719187118872
4.79929658882915	0.549511971065523
4.80278480207502	0.54930487030761
4.80627301532089	0.549097885117168
4.80976122856677	0.548891015913811
4.81324944181264	0.548684262111365
4.81673765505851	0.548477623606163
4.82022586830438	0.548271100295748
4.82371408155025	0.548064692525633
4.82720229479612	0.54785840037622
4.83069050804199	0.54765222390778
4.83417872128787	0.547446162551378
4.83766693453374	0.547240216743114
4.84115514777961	0.547034386899707
4.84464336102548	0.546828672476983
4.84813157427135	0.546623073288082
4.85161978751722	0.546417589079553
4.8551080007631	0.546212219482955
4.85859621400897	0.546006836899989
4.86208442725484	0.545801320882056
4.86557264050071	0.545595671431758
4.86906085374658	0.545389814009756
4.87254906699245	0.545183683443145
4.87603728023833	0.544977279933317
4.8795254934842	0.544770603435331
4.88301370673007	0.544563653814518
4.88650191997594	0.544356430825913
4.88999013322181	0.544148934832176
4.89347834646768	0.543941165931717
4.89696655971355	0.543733123778567
4.90045477295943	0.543524808749776
4.9039429862053	0.543316220906426
4.90743119945117	0.543107359926858
4.91091941269704	0.54289822576137
4.91440762594291	0.542688822327268
4.91789583918878	0.542479154871113
4.92138405243466	0.542269223568913
4.92487226568053	0.542059152321266
4.9283604789264	0.541849075954263
4.93184869217227	0.541638994650727
4.93533690541814	0.541428908390075
4.93882511866401	0.541218817069537
4.94231333190989	0.541008720584277
4.94580154515576	0.540798618843549
4.94928975840163	0.540588511816468
4.9527779716475	0.540378399748764
4.95626618489337	0.540168282651489
4.95975439813924	0.539958160470352
4.96324261138512	0.539748033670014
4.96673082463099	0.539537902028489
4.97021903787686	0.539327765357568
4.97370725112273	0.539117623813049
4.9771954643686	0.538907477285712
4.98068367761447	0.538697325715833
4.98417189086034	0.538487169320013
4.98766010410622	0.538277007931713
4.99114831735209	0.538066841486643
4.99463653059796	0.537856670092754
4.99812474384383	0.53764649365422
5.0016129570897	0.537436312146458
5.00510117033557	0.537226125800758
5.00858938358145	0.53701593434079
5.01207759682732	0.536805737724431
5.01556581007319	0.536595536128873
5.01905402331906	0.536385329308581
5.02254223656493	0.536175117245393
5.0260304498108	0.535964900378284
5.02951866305667	0.535754678833621
5.03300687630255	0.535544452611988
5.03649508954842	0.535334221618182
5.03998330279429	0.535123985428356
5.04347151604016	0.534913744042512
5.04695972928603	0.534703497593869
5.0504479425319	0.534493246154301
5.05393615577778	0.534282989723809
5.05742436902365	0.534072648611342
5.06091258226952	0.533862220695346
5.06440079551539	0.533651705849541
5.06788900876126	0.533441080690249
5.07137722200713	0.533230345217184
5.07486543525301	0.533019499430278
5.07835364849888	0.532808543405342
5.08184186174475	0.532597477356611
5.08533007499062	0.532386301306055
5.08881828823649	0.532175015514139
5.09230650148236	0.53196361988221
5.09579471472823	0.531752114462294
5.09928292797411	0.531540499402928
5.10277114121998	0.531328774156874
5.10625935446585	0.53111693870642
5.10974756771172	0.530904993035862
5.11323578095759	0.530692937278892
5.11672399420346	0.530480771434935
5.12021220744934	0.530268496609166
5.12370042069521	0.530056113958005
5.12718863394108	0.529843623559046
5.13067684718695	0.529631025690828
5.13416506043282	0.529418320320433
5.13765327367869	0.529205507584767
5.14114148692457	0.528992587767457
5.14462970017044	0.528779560753062
5.14811791341631	0.528566426576256
5.15160612666218	0.528353185236743
5.15509433990805	0.528139836685126
5.15858255315392	0.527926380940459
5.1620707663998	0.527712817784401
5.16555897964567	0.527499147114974
5.16904719289154	0.527285368998063
5.17253540613741	0.527071483222562
5.17602361938328	0.526857489691864
5.17951183262915	0.526643388404901
5.18300004587502	0.526429179052536
5.1864882591209	0.526214861576177
5.18997647236677	0.526000436245536
5.19346468561264	0.5257859033881
5.19695289885851	0.525571262996576
5.20044111210438	0.525356515070101
5.20392932535025	0.525141659607747
5.20741753859613	0.524926696609519
5.210905751842	0.524711626170182
5.21439396508787	0.524496448392117
5.21788217833374	0.524281163275325
5.22137039157961	0.524065770887628
5.22485860482548	0.523850271292067
5.22834681807136	0.523634664488641
5.23183503131723	0.523418950640556
5.2353232445631	0.523203129769464
5.23881145780897	0.522987201875365
5.24229967105484	0.52277116703495
5.24578788430071	0.52255502491775
5.24927609754659	0.522338775523765
5.25276431079246	0.522122629740391
5.25625252403833	0.521906707967681
5.2597407372842	0.521691010205637
5.26322895053007	0.521475560325146
5.26671716377594	0.521260369754788
5.27020537702181	0.521045438494562
5.27369359026769	0.52083076719508
5.27718180351356	0.520616356081906
5.28067001675943	0.520402205155039
5.2841582300053	0.520188314507821
5.28764644325117	0.519974684025894
5.29113465649704	0.519761313709257
5.29462286974292	0.51954820357167
5.29811108298879	0.519335353489669
5.30159929623466	0.519122763463254
5.30508750948053	0.518910386500902
5.3085757227264	0.518698189728448
5.31206393597227	0.518486173145892
5.31555214921815	0.51827421542674
5.31904036246402	0.518062252004101
5.32252857570989	0.517850282877975
5.32601678895576	0.517638308652574
5.32950500220163	0.517426329415404
5.3329932154475	0.517214345166466
5.33648142869338	0.517002356286131
5.33996964193925	0.516790362736201
5.34345785518512	0.516578364512019
5.34694606843099	0.516366361118708
5.35043428167686	0.516154352529763
5.35392249492273	0.515942338779458
5.3574107081686	0.515730320034745
5.36089892141448	0.515518296258461
5.36438713466035	0.515306267512048
5.36787534790622	0.515094233907557
5.37136356115209	0.514882195437186
5.37485177439796	0.514670152160108
5.37833998764383	0.514458104360614
5.38182820088971	0.514246052038704
5.38531641413558	0.514033995193755
5.38880462738145	0.513821933823188
5.39229284062732	0.513609867927004
5.39578105387319	0.51339779742522
5.39926926711906	0.513185722045042
5.40275748036494	0.51297364178647
5.40624569361081	0.512761556658639
5.40973390685668	0.512549466644083
5.41322212010255	0.512337371742803
5.41671033334842	0.512125272070759
5.42019854659429	0.511913167854378
5.42368675984017	0.511701059093658
5.42717497308604	0.511488945848678
5.43066318633191	0.511276828226796
5.43415139957778	0.511064706228014
5.43763961282365	0.510852575822589
5.44112782606952	0.510640431668799
5.44461603931539	0.510428273766642
5.44810425256127	0.510215978175504
5.45159246580714	0.510003409945315
5.45508067905301	0.509790569076075
5.45856889229888	0.509577455735302
5.46205710554475	0.509364070060746
5.46554531879062	0.509150412052408
5.46903353203649	0.508936481338853
5.47252174528237	0.508722277748544
5.47600995852824	0.50850780128148
5.47949817177411	0.508293051831691
5.48298638501998	0.508078029385202
5.48647459826585	0.507862733942013
5.48996281151172	0.507647165680216
5.4934510247576	0.507431324738937
5.49693923800347	0.507215211118176
5.50042745124934	0.506998894852689
5.50391566449521	0.506782384911989
5.50740387774108	0.506565681296078
5.51089209098695	0.506348883215383
5.51438030423283	0.506131994975402
5.5178685174787	0.505915016572206
5.52135673072457	0.50569794800612
5.52484494397044	0.505480789301729
5.52833315721631	0.505263540429708
5.53182137046218	0.505046201460242
5.53530958370806	0.504828772435454
5.53879779695393	0.504611253333111
5.5422860101998	0.504393644324292
5.54577422344567	0.504175945427156
5.54926243669154	0.503958156590659
5.55275064993741	0.503740277591014
5.55623886318328	0.503522308427636
5.55972707642916	0.503304249156427
5.56321528967503	0.503086100268811
5.5667035029209	0.502867861764788
5.57019171616677	0.502649533430952
5.57367992941264	0.502431114892884
5.57716814265851	0.502212606150583
5.58065635590439	0.501994007178516
5.58414456915026	0.50177531809549
5.58763278239613	0.501556538901504
5.591120995642	0.501337669614453
5.59460920888787	0.501118710249179
5.59809742213374	0.500899660805683
5.60158563537962	0.500680521177879
5.60507384862549	0.500461291134495
5.60856206187136	0.500241970675529
5.61205027511723	0.500022559650474
5.6155384883631	0.499803058074211
5.61902670160897	0.499583465946739
5.62251491485485	0.49936378349999
5.62600312810072	0.499144011253583
5.62949134134659	0.498924149207518
5.63297955459246	0.498704197087103
5.63646776783833	0.498484154729221
5.6399559810842	0.498264022133871
5.64344419433007	0.498043798296669
5.64693240757595	0.497823482068793
5.65042062082182	0.497603073446437
5.65390883406769	0.497382572035953
5.65739704731356	0.497161977870262
5.66088526055943	0.49694129095899
5.6643734738053	0.496720511579763
5.66786168705118	0.496499639848022
5.67134990029705	0.496278675730633
5.67483811354292	0.496057619155977
5.67832632678879	0.495836470173449
5.68181454003466	0.495615228734007
5.68530275328053	0.495393894947467
5.6887909665264	0.495172468915805
5.69227917977228	0.494951002945811
5.69576739301815	0.494729607840842
5.69925560626402	0.494508283697507
5.70274381950989	0.494287081179338
5.70623203275576	0.494066076159973
5.70972024600163	0.493845268698001
5.71320845924751	0.493624658733233
5.71669667249338	0.493404246267142
5.72018488573925	0.493184031307019
5.72367309898512	0.492964013605998
5.72716131223099	0.49274419297178
5.73064952547686	0.492524569404362
5.73413773872274	0.492305143065517
5.73762595196861	0.492085914044339
5.74111416521448	0.49186688234083
5.74460237846035	0.491648048274611
5.74809059170622	0.491429411966516
5.75157880495209	0.491210973416542
5.75506701819797	0.490992732293484
5.75855523144384	0.490774688636786
5.76204344468971	0.490556842446449
5.76553165793558	0.490339193509335
5.76901987118145	0.490121742246735
5.77250808442732	0.489904488658649
5.77599629767319	0.489687432784834
5.77948451091907	0.48947057473286
5.78297272416494	0.48925391450912
5.78646093741081	0.489037452233735
5.78994915065668	0.488821187906695
5.79343736390255	0.488605121478271
5.79692557714842	0.488389252651074
5.8004137903943	0.488173581469153
5.80390200364017	0.487958107959558
5.80739021688604	0.4877428323889
5.81087843013191	0.487527754955231
5.81436664337778	0.487312875658885
5.81785485662365	0.487098194692346
5.82134306986953	0.48688371223063
5.8248312831154	0.486669428154676
5.82831949636127	0.486455389039558
5.83180770960714	0.486241627717767
5.83529592285301	0.486028144014649
5.83878413609888	0.485815059050134
5.84227234934476	0.485602437390586
5.84576056259063	0.4853902788983
5.8492487758365	0.485178583333528
5.85273698908237	0.484967350646928
5.85622520232824	0.484756580958068
5.85971341557411	0.484546274542374
5.86320162881998	0.484336431456704
5.86668984206586	0.484127051701964
5.87017805531173	0.483918135427879
5.8736662685576	0.483709682660952
5.87715448180347	0.483501693149887
5.88064269504934	0.483294167234098
5.88413090829521	0.483087104950745
5.88761912154108	0.482880407484199
5.89110733478696	0.482674062522082
5.89459554803283	0.482468070072196
5.8980837612787	0.482262382665803
5.90157197452457	0.482056999011736
5.90506018777044	0.481851919119233
5.90854840101631	0.481647143136756
5.91203661426219	0.481442671064283
5.91552482750806	0.481238502872773
5.91901304075393	0.481034638407235
5.9225012539998	0.48083107773907
5.92598946724567	0.480627820854965
5.92947768049154	0.480424867799986
5.93296589373742	0.480222218836565
5.93645410698329	0.480019873923594
5.93994232022916	0.479817833030126
5.94343053347503	0.479616096275703
5.9469187467209	0.479414663461936
5.95040695996677	0.479213534436616
5.95389517321265	0.47901270941404
5.95738338645852	0.478812188507788
5.96087159970439	0.478611971915182
5.96435981295026	0.478412059731389
5.96784802619613	0.478212452091039
5.971336239442	0.47801314923075
5.97482445268787	0.477814151274501
5.97831266593375	0.477615457895558
5.98180087917962	0.477417068880486
5.98528909242549	0.477218984194307
5.98877730567136	0.477021203738626
5.99226551891723	0.476823727895765
5.9957537321631	0.476626556868154
5.99924194540898	0.476429690607484
6.00273015865485	0.476233129302193
6.00621837190072	0.476036873020546
6.00970658514659	0.475840921574561
6.01319479839246	0.47564527516725
6.01668301163833	0.475449933851925
6.02017122488421	0.4752548977831
6.02365943813008	0.475060097085691
6.02714765137595	0.474865522818374
6.03063586462182	0.474671174740664
6.03412407786769	0.474476953869359
6.03761229111356	0.474282855892244
6.04110050435944	0.474088880539313
6.04458871760531	0.473895027931795
6.04807693085118	0.473701298052725
6.05156514409705	0.473507690891188
6.05505335734292	0.473314206699289
6.05854157058879	0.473120845483007
6.06202978383466	0.472927607274029
6.06551799708054	0.47273449217528
6.06900621032641	0.472541500159805
6.07249442357228	0.472348631249252
6.07598263681815	0.472155885595621
6.07947085006402	0.4719631407953
6.08295906330989	0.471770304246049
6.08644727655577	0.471577375873606
6.08993548980164	0.471384326078972
6.09342370304751	0.471191139904737
6.09691191629338	0.470997817660471
6.10040012953925	0.470804359795337
6.10388834278512	0.47061076651572
6.107376556031	0.47041703788741
6.11086476927687	0.470223173686844
6.11435298252274	0.470029173855174
6.11784119576861	0.469835038377848
6.12132940901448	0.469640766601119
6.12481762226035	0.469446358509507
6.12830583550623	0.469251814119812
6.1317940487521	0.46905713342444
6.13528226199797	0.468862316620405
6.13877047524384	0.46866736382285
6.14225868848971	0.468472275253385
6.14574690173558	0.468277051008784
6.14923511498145	0.468081691021727
6.15272332822733	0.467886194950223
6.1562115414732	0.467690562967262
6.15969975471907	0.467494795181057
6.16318796796494	0.467298891765723
6.16667618121081	0.467102852617541
6.17016439445668	0.466906677762138
6.17365260770256	0.466710367252041
6.17714082094843	0.466513921520582
6.1806290341943	0.466317340393023
6.18411724744017	0.466120623684571
6.18760546068604	0.465923771293711
6.19109367393191	0.465726783063491
6.19458188717778	0.465529658919822
6.19807010042366	0.465332399031122
6.20155831366953	0.465135003573126
6.2050465269154	0.464937472674023
6.20853474016127	0.464739806486897
6.21202295340714	0.464542004873852
6.21551116665302	0.464344015490226
6.21899937989889	0.46414572787462
6.22248759314476	0.463947142024005
6.22597580639063	0.463748207274433
6.2294640196365	0.463548848059594
6.23295223288237	0.463349064292498
6.23644044612824	0.463148856031174
6.23992865937412	0.462948223296764
6.24341687261999	0.462747165524972
6.24690508586586	0.462545682962667
6.25039329911173	0.462343775786821
6.2538815123576	0.46214144392286
6.25736972560347	0.461938687209003
6.26085793884935	0.461735505601531
6.26434615209522	0.46153189922607
6.26783436534109	0.461327867762969
6.27132257858696	0.46112346558067
6.27481079183283	0.460918787842721
6.2782990050787	0.460713834901527
6.28178721832457	0.460508609561482
6.28527543157045	0.460303115000841
6.28876364481632	0.460097351553709
6.29225185806219	0.459891319089198
6.29574007130806	0.45968501747007
6.29922828455393	0.459478446696249
6.3027164977998	0.459271606870845
6.30620471104568	0.459064498041317
6.30969292429155	0.458857120087538
6.31318113753742	0.458649472775454
6.31666935078329	0.458441556078788
6.32015756402916	0.458233370323753
6.32364577727503	0.458024915178185
6.32713399052091	0.457816190557991
6.33062220376678	0.457607196364415
6.33411041701265	0.457397932449483
6.33759863025852	0.457188398805531
6.34108684350439	0.456978595419543
6.34457505675026	0.456768522070794
6.34806326999613	0.456558178878344
6.35155148324201	0.456347566072548
6.35503969648788	0.456136683852907
6.35852790973375	0.455925532394075
6.36201612297962	0.455714111899149
6.36550433622549	0.455502422369727
6.36899254947136	0.455290463943515
6.37248076271724	0.455078236625087
6.37596897596311	0.45486574021311
6.37945718920898	0.454652974588018
6.38294540245485	0.454439939609974
6.38643361570072	0.454226635193979
6.38992182894659	0.454013061339125
6.39341004219246	0.453799217872937
6.39689825543834	0.453585104656301
6.40038646868421	0.453370721940511
6.40387468193008	0.453156069686529
6.40736289517595	0.452941147840668
6.41085110842182	0.452726055218555
6.4143393216677	0.452510804329286
6.41782753491357	0.452295395096847
6.42131574815944	0.452079874994402
6.42480396140531	0.451864245331049
6.42829217465118	0.451648506086607
6.43178038789705	0.451432657112611
6.43526860114292	0.451216698335403
6.4387568143888	0.451000629781002
6.44224502763467	0.450784451610891
6.44573324088054	0.450568163679927
6.44922145412641	0.450351766001424
6.45270966737228	0.450135262126419
6.45619788061815	0.44991866966968
6.45968609386403	0.449701988672312
6.4631743071099	0.449485274033243
6.46666252035577	0.449268675242175
6.47015073360164	0.449052192497498
6.47363894684751	0.448835826047693
6.47712716009338	0.448619575822832
6.48061537333925	0.448403441709336
6.48410358658513	0.448187423726899
6.487591799831	0.447971522024702
6.49108001307687	0.447755736468114
6.49456822632274	0.447540066973718
6.49805643956861	0.447324513550918
6.50154465281448	0.447109076526447
6.50503286606036	0.446893755896025
6.50852107930623	0.446678551583203
6.5120092925521	0.446463463686375
6.51549750579797	0.446248492201829
6.51898571904384	0.446033637120133
6.52247393228971	0.445818898489592
6.52596214553559	0.445604276279704
6.52945035878146	0.445389770485718
6.53293857202733	0.445175381295618
6.5364267852732	0.444961108481424
6.53991499851907	0.444746952038026
6.54340321176494	0.444532911806427
6.54689142501082	0.44431898774692
6.55037963825669	0.444105179891038
6.55386785150256	0.443891488483853
6.55735606474843	0.443677913542971
6.5608442779943	0.443464455139398
6.56433249124017	0.44325111351293
6.56782070448604	0.443037888588309
6.57130891773192	0.442824780382498
6.57479713097779	0.44261178872468
6.57828534422366	0.442398913320609
6.58177355746953	0.442186154164305
6.5852617707154	0.441973511188375
6.58874998396127	0.44176098434031
6.59223819720715	0.441548573647064
6.59572641045302	0.441336279193869
6.59921462369889	0.44112410101327
6.60270283694476	0.440912161508878
6.60619105019063	0.440700553410192
6.6096792634365	0.440489276774869
6.61316747668238	0.44027836120191
6.61665568992825	0.440067821595663
6.62014390317412	0.43985765790873
6.62363211641999	0.439647869691951
6.62712032966586	0.43943845637938
6.63060854291173	0.43922941795025
6.63409675615761	0.439020754649699
6.63758496940348	0.438812466849332
6.64107318264935	0.438604554549148
6.64456139589522	0.438397018575561
6.64804960914109	0.438189859821819
6.65153782238696	0.437983078288159
6.65502603563283	0.437776675049291
6.65851424887871	0.437570652890862
6.66200246212458	0.437365011781501
6.66549067537045	0.437159751499553
6.66897888861632	0.436954872044943
6.67246710186219	0.436750373512613
6.67595531510806	0.436546256212127
6.67944352835394	0.436342520110181
6.68293174159981	0.436139165127988
6.68641995484568	0.435936190933098
6.68990816809155	0.435733597420678
6.69339638133742	0.435531384557502
6.69688459458329	0.435329552247731
6.70037280782916	0.435128100472178
6.70386102107504	0.434927029405581
6.70734923432091	0.434726339169078
6.71083744756678	0.434526029750788
6.71432566081265	0.434326101307663
6.71781387405852	0.434126553579952
6.7213020873044	0.433927386539628
6.72479030055027	0.433728599992807
6.72827851379614	0.433530193416673
6.73176672704201	0.433332166811227
6.73525494028788	0.433134520363845
6.73874315353375	0.432937254391328
6.74223136677962	0.432740368893677
6.7457195800255	0.432543863839693
6.74920779327137	0.432347739132996
6.75269600651724	0.432151994773586
6.75618421976311	0.43195663079933
6.75967243300898	0.431761647129513
6.76316064625485	0.431567043807759
6.76664885950072	0.431372821238987
6.7701370727466	0.431178979252833
6.77362528599247	0.43098551786447
6.77711349923834	0.430792436991069
6.78060171248421	0.43059973652565
6.78408992573008	0.430407416422536
6.78757813897595	0.430215476695774
6.79106635222183	0.430023917402968
6.7945545654677	0.429832684054562
6.79804277871357	0.429641681487354
6.80153099195944	0.429450909701422
6.80501920520531	0.429260365977615
6.80850741845118	0.429070046891785
6.81199563169706	0.428879952426095
6.81548384494293	0.428690082751273
6.8189720581888	0.428500437941078
6.82246027143467	0.428311017995508
6.82594848468054	0.428121822811434
6.82943669792641	0.427932852334904
6.83292491117229	0.427744106565921
6.83641312441816	0.427555577751959
6.83990133766403	0.427367244497521
6.8433895509099	0.427179106802609
6.84687776415577	0.426991144376293
6.85036597740164	0.426803324272263
6.85385419064751	0.426615646490518
6.85734240389339	0.426428111220654
6.86083061713926	0.426240718511658
6.86431883038513	0.426053468375758
6.867807043631	0.425866361085981
6.87129525687687	0.425679396675093
6.87478347012274	0.425492575107149
6.87827168336862	0.42530589619325
6.88175989661449	0.425119359937322
6.88524810986036	0.424932966338824
6.88873632310623	0.424746715348726
6.8922245363521	0.424560606958304
6.89571274959797	0.424374641276941
6.89920096284385	0.424188818248676
6.90268917608972	0.424003137862699
6.90617738933559	0.423817600179629
6.90966560258146	0.423632205166765
6.91315381582733	0.423446952824107
6.9166420290732	0.423261843285946
6.92013024231908	0.423076876531583
6.92361845556495	0.422892052561019
6.92710666881082	0.42270737150201
6.93059488205669	0.422522833467012
6.93408309530256	0.422338438456024
6.93757130854843	0.422154186560858
6.9410595217943	0.421970077662622
6.94454773504018	0.421786111761315
6.94803594828605	0.421602289083828
6.95152416153192	0.421418609777235
6.95501237477779	0.421235073841538
6.95850058802366	0.421051681128056
6.96198880126953	0.420868431524172
6.96547701451541	0.420685325039668
6.96896522776128	0.420502361885497
6.97245344100715	0.420319542080751
[truncated: 13,000 more rows]
