# Supplementary material for: The reverse quantum limit and its implications for unconventional quantum oscillations in YbB12
Source: Nat Commun. 2024 Feb 21;15:1607. doi: 10.1038/s41467-024-45801-2 (PMC10881586; doi:10.1038/s41467-024-45801-2)
Supplement: Supplementary file 3 — Source Data [file 41467_2024_45801_MOESM3_ESM.zip › Source_Data/RvH_varyAngle/file_description.txt]

Varying H direction in [100]-[011] plane; fixed temperature ~650mK


RvH_-19p3_deg.csv
	col1: magnetic field (T)
	col2: resistance (ohm)

RvH_-16p1_deg.csv
	col1: magnetic field (T)
	col2: resistance (ohm)

RvH_-13p4_deg.csv
	col1: magnetic field (T)
	col2: resistance (ohm)

RvH_-10p3_deg.csv
	col1: magnetic field (T)
	col2: resistance (ohm)

RvH_-7p6_deg.csv
	col1: magnetic field (T)
	col2: resistance (ohm)

RvH_-4p3_deg.csv
	col1: magnetic field (T)
	col2: resistance (ohm)

RvH_5p0_deg.csv
	col1: magnetic field (T)
	col2: resistance (ohm)

RvH_7p9_deg.csv
	col1: magnetic field (T)
	col2: resistance (ohm)

RvH_10p1_deg.csv
	col1: magnetic field (T)
	col2: resistance (ohm)

RvH_12p8_deg.csv
	col1: magnetic field (T)
	col2: resistance (ohm)

RvH_15p7_deg.csv
	col1: magnetic field (T)
	col2: resistance (ohm)

RvH_18p4_deg.csv
	col1: magnetic field (T)
	col2: resistance (ohm)
