# Supplementary material for: The reverse quantum limit and its implications for unconventional quantum oscillations in YbB12
Source: Nat Commun. 2024 Feb 21;15:1607. doi: 10.1038/s41467-024-45801-2 (PMC10881586; doi:10.1038/s41467-024-45801-2)
Supplement: Supplementary file 3 — Source Data [file 41467_2024_45801_MOESM3_ESM.zip › Source_Data/RvH_varyAngle/RvH_10p1_deg.csv]

-0.55366109815186	110.468540445651
-0.547606323756014	110.444887667605
-0.541551549360169	110.5066001468
-0.535496774964323	110.474997651677
-0.529442000568478	110.486283119713
-0.523387226172632	110.498252646999
-0.517332451776787	110.587661861033
-0.511277677380941	110.551621433183
-0.505222902985096	110.464761818285
-0.49916812858925	110.531128129188
-0.493113354193405	110.51853534554
-0.487058579797559	110.452245181459
-0.481003805401714	110.472380174926
-0.474949031005868	110.483330337125
-0.468894256610023	110.411436303743
-0.462839482214177	110.455803005781
-0.456784707818332	110.451112009595
-0.450729933422486	110.419892537581
-0.444675159026641	110.482431298634
-0.438620384630795	110.486442502915
-0.43256561023495	110.607026510851
-0.426510835839104	110.563100437799
-0.420456061443259	110.643826394468
-0.414401287047413	110.620820754924
-0.408346512651568	110.467202299769
-0.402291738255722	110.569118579961
-0.396236963859877	110.547076823544
-0.390182189464031	110.45304394506
-0.384127415068186	110.642521100186
-0.37807264067234	110.654001304913
-0.372017866276495	110.646058853142
-0.365963091880649	110.647199633775
-0.359908317484804	110.582750859874
-0.353853543088958	110.643594154764
-0.347798768693113	110.696174052678
-0.341743994297267	110.619728557977
-0.335689219901422	110.60692631226
-0.329634445505576	110.734541000862
-0.323579671109731	110.610153139464
-0.317524896713885	110.589421121157
-0.31147012231804	110.64720402644
-0.305415347922194	110.656052118917
-0.299360573526349	110.60524978709
-0.293305799130503	110.650620376444
-0.287251024734658	110.745070434089
-0.281196250338812	110.683843715768
-0.275141475942967	110.634747631364
-0.269086701547121	110.672445105655
-0.263031927151276	110.699919361577
-0.25697715275543	110.66611976602
-0.250922378359585	110.652780381991
-0.244867603963739	110.683536827345
-0.238812829567894	110.750456496161
-0.232758055172048	110.819180763409
-0.226703280776203	110.795376802228
-0.220648506380357	110.656908112451
-0.214593731984512	110.756003132176
-0.208538957588666	110.760468901173
-0.202484183192821	110.759861670448
-0.196429408796975	110.693412925529
-0.19037463440113	110.770833454984
-0.184319860005284	110.788181585033
-0.178265085609439	110.780287727626
-0.172210311213593	110.700831461093
-0.166155536817748	110.814322165045
-0.160100762421903	110.758631728576
-0.154045988026057	110.82585588769
-0.147991213630212	110.789866217699
-0.141936439234366	110.693255758268
-0.135881664838521	110.710766455586
-0.129826890442675	110.773372424118
-0.12377211604683	110.787860901044
-0.117717341650984	110.889902088078
-0.111662567255139	110.85836674962
-0.105607792859293	110.770843275525
-0.0995530184634476	110.737631825011
-0.093498244067602	110.832471921261
-0.0874434696717566	110.834465986867
-0.081388695275911	110.855004312215
-0.0753339208800656	110.746771942669
-0.0692791464842201	110.753371902813
-0.0632243720883746	110.699842425807
-0.0571695976925291	110.788107134179
-0.0511148232966836	110.859056108734
-0.045060048900838	110.927115800122
-0.0390052745049926	110.870030939568
-0.032950500109147	110.73501816327
-0.0268957257133016	110.694505823868
-0.0208409513174561	110.763248300937
-0.0147861769216107	110.76633584791
-0.0087314025257651	110.87388203292
-0.00267662812991964	110.857365128765
0.00337814626592592	110.7770488675
0.00943292066177137	110.792138393091
0.0154876950576169	110.78747566793
0.0215424694534624	110.737503282199
0.0275972438493078	110.888247251913
0.0336520182451534	110.836058025589
0.0397067926409989	110.808846319398
0.0457615670368443	110.785264194003
0.0518163414326898	110.842759197012
0.0578711158285353	110.724041138788
0.0639258902243808	110.753029336188
0.0699806646202263	110.82835395513
0.0760354390160718	110.789296871505
0.0820902134119174	110.837683327534
0.0881449878077628	110.75535736448
0.0941997622036084	110.753383844249
0.100254536599454	110.762414141244
0.106309310995299	110.759418428715
0.112364085391145	110.768918766524
0.11841885978699	110.782370665046
0.124473634182836	110.825834312407
0.130528408578681	110.815473778418
0.136583182974527	110.843416251875
0.142637957370372	110.787459533319
0.148692731766218	110.658528294251
0.154747506162063	110.726105097811
0.160802280557909	110.704879855591
0.166857054953754	110.718531389784
0.1729118293496	110.762767555841
0.178966603745445	110.769554300535
0.185021378141291	110.794503143181
0.191076152537136	110.74087128235
0.197130926932982	110.704734708257
0.203185701328827	110.623556441005
0.209240475724673	110.698606672885
0.215295250120518	110.765380874297
0.221350024516364	110.728717974994
0.227404798912209	110.765819932752
0.233459573308055	110.815750952981
0.2395143477039	110.698302391832
0.245569122099746	110.731190077858
0.251623896495591	110.689891709117
0.257678670891437	110.6340462852
0.263733445287282	110.693632304567
0.269788219683128	110.643083827837
0.275842994078973	110.611388386471
0.281897768474819	110.62626072074
0.287952542870664	110.708221535964
0.29400731726651	110.771441970121
0.300062091662355	110.785318849259
0.306116866058201	110.713785087157
0.312171640454046	110.595976085594
0.318226414849892	110.536459909261
0.324281189245737	110.539135214715
0.330335963641583	110.664589094824
0.336390738037428	110.647089356965
0.342445512433274	110.634705982703
0.348500286829119	110.660717093655
0.354555061224964	110.700084446355
0.36060983562081	110.637355654361
0.366664610016656	110.64932801419
0.372719384412501	110.540947066996
0.378774158808347	110.579228391887
0.384828933204192	110.539592433986
0.390883707600038	110.52618355307
0.396938481995883	110.477981490794
0.402993256391729	110.617707899033
0.409048030787574	110.611732682761
0.41510280518342	110.513860928943
0.421157579579265	110.579206300037
0.42721235397511	110.619112874234
0.433267128370956	110.538262519256
0.439321902766802	110.517449378061
0.445376677162647	110.555408543348
0.451431451558493	110.508033673195
0.457486225954338	110.512752129011
0.463541000350184	110.405206570869
0.469595774746029	110.494573695622
0.475650549141875	110.557726466425
0.48170532353772	110.555731469639
0.487760097933566	110.530891913172
0.493814872329411	110.561363784936
0.499869646725257	110.568041288916
0.505924421121102	110.612350256117
0.511979195516947	110.448867493956
0.518033969912793	110.500069653603
0.524088744308638	110.476763407866
0.530143518704484	110.458327659567
0.53619829310033	110.383171914329
0.542253067496175	110.422016065983
0.54830784189202	110.430901333298
0.554362616287866	110.407546304011
0.560417390683712	110.441490650716
0.566472165079557	110.468480663915
0.572526939475402	110.492596505661
0.578581713871248	110.487468620048
0.584636488267094	110.36885241215
0.590691262662939	110.363879757669
0.596746037058784	110.280315718064
0.60280081145463	110.362465168848
0.608855585850475	110.339550766175
0.614910360246321	110.303273087677
0.620965134642167	110.342099397392
0.627019909038012	110.301852238792
0.633074683433857	110.389505036136
0.639129457829703	110.359226355499
0.645184232225548	110.407639303724
0.651239006621394	110.353473506703
0.657293781017239	110.347567067704
0.663348555413085	110.308515421153
0.66940332980893	110.312954718936
0.675458104204776	110.280677947441
0.681512878600621	110.230052310123
0.687567652996467	110.196008863899
0.693622427392312	110.169998123067
0.699677201788158	110.087704546269
0.705731976184003	110.163982648206
0.711786750579849	110.229936888987
0.717841524975694	110.277443556212
0.72389629937154	110.25103759155
0.729951073767385	110.244225312202
0.736005848163231	110.255791077806
0.742060622559076	110.274567826212
0.748115396954922	110.308992181432
0.754170171350767	110.275738398365
0.760224945746613	110.19910271721
0.766279720142458	110.198163403003
0.772334494538304	110.185596951563
0.778389268934149	110.123062908248
0.784444043329995	110.075688271928
0.79049881772584	110.100142071412
0.796553592121686	110.053685953665
0.802608366517531	110.059892459756
0.808663140913377	110.082873812371
0.814717915309222	110.102707455937
0.820772689705068	110.096739269106
0.826827464100913	110.164944333274
0.832882238496759	110.185145440552
0.838937012892604	110.102913399353
0.84499178728845	110.058166075214
0.851046561684295	110.064796185295
0.857101336080141	110.035923417143
0.863156110475986	110.040271792574
0.869210884871832	110.031124523999
0.875265659267677	110.003805237469
0.881320433663523	109.954702546374
0.887375208059368	109.956218992259
0.893429982455214	109.95716389962
0.899484756851059	110.009210428257
0.905539531246905	110.02901451104
0.91159430564275	110.005356050934
0.917649080038596	110.001674343078
0.923703854434441	109.997239066896
0.929758628830287	110.008533862428
0.935813403226132	110.000708053094
0.941868177621978	109.980869532659
0.947922952017823	109.959135613422
0.953977726413669	109.968020514091
0.960032500809514	109.910057560278
0.96608727520536	109.926628697909
0.972142049601205	109.870379811747
0.978196823997051	109.821089398675
0.984251598392896	109.796366547556
0.990306372788742	109.861047461656
0.996361147184587	109.825114719518
1.00241592158043	109.924626287779
1.00847069597628	109.906562202921
1.01452547037212	109.842137777489
1.02058024476797	109.895306690562
1.02663501916381	109.908245613889
1.03268979355966	109.871174257091
1.03874456795551	109.850071273458
1.04479934235135	109.827371437849
1.0508541167472	109.941989041936
1.05690889114304	109.855261396669
1.06296366553889	109.800919597648
1.06901843993473	109.774846632974
1.07507321433058	109.725097325583
1.08112798872642	109.748911700532
1.08718276312227	109.733200564666
1.09323753751812	109.616466184817
1.09929231191396	109.685868375302
1.10534708630981	109.680817340596
1.11140186070565	109.668252995206
1.1174566351015	109.73055011036
1.12351140949734	109.7019276949
1.12956618389319	109.712647977353
1.13562095828903	109.678215126436
1.14167573268488	109.69937782286
1.14773050708072	109.70024199094
1.15378528147657	109.80056529081
1.15984005587242	109.694231588355
1.16589483026826	109.652050986309
1.17194960466411	109.721886436094
1.17800437905995	109.543679378342
1.1840591534558	109.610520099018
1.19011392785164	109.597861705822
1.19616870224749	109.559018355432
1.20222347664333	109.584550604974
1.20827825103918	109.469632271994
1.21433302543502	109.613864541108
1.22038779983087	109.563128300679
1.22644257422672	109.509975105435
1.23249734862256	109.498183108536
1.23855212301841	109.493941665089
1.24460689741425	109.565745357889
1.2506616718101	109.584760957351
1.25671644620594	109.59244698745
1.26277122060179	109.542221896873
1.26882599499763	109.639815271616
1.27488076939348	109.585532812538
1.28093554378933	109.520627090095
1.28699031818517	109.568859514025
1.29304509258102	109.501754266663
1.29909986697686	109.460228595687
1.30515464137271	109.430117472371
1.31120941576855	109.409141095058
1.3172641901644	109.410348811698
1.32331896456024	109.399985289086
1.32937373895609	109.444139559641
1.33542851335194	109.366980130854
1.34148328774778	109.322429897771
1.34753806214363	109.34482780116
1.35359283653947	109.390889598595
1.35964761093532	109.360500625206
1.36570238533116	109.323052246151
1.37175715972701	109.326502925051
1.37781193412285	109.340515128181
1.3838667085187	109.408906963862
1.38992148291454	109.3534471498
1.39597625731039	109.393000807332
1.40203103170624	109.353020136465
1.40808580610208	109.299621906028
1.41414058049793	109.373353860086
1.42019535489377	109.281072018387
1.42625012928962	109.317102240202
1.43230490368546	109.297646224244
1.43835967808131	109.234942419276
1.44441445247715	109.168818655501
1.450469226873	109.122908147227
1.45652400126884	109.152213758192
1.46257877566469	109.222672445017
1.46863355006054	109.19881146317
1.47468832445638	109.168441094692
1.48074309885223	109.14842270857
1.48679787324807	109.182146471516
1.49285264764392	109.173290002575
1.49890742203976	109.200164601948
1.50496219643561	109.109211790792
1.51101697083145	109.277494771067
1.5170717452273	109.254973103896
1.52312651962315	109.213157487552
1.52918129401899	109.154467830561
1.53523606841484	109.140426118352
1.54129084281068	109.176904369208
1.54734561720653	109.107251295947
1.55340039160237	109.136744785416
1.55945516599822	109.070204131421
1.56550994039406	109.109953102549
1.57156471478991	109.124744790403
1.57761948918575	109.021373502362
1.5836742635816	109.030085149291
1.58972903797745	109.001026386297
1.59578381237329	108.958029211372
1.60183858676914	109.05233420503
1.60789336116498	108.991192199372
1.61394813556083	108.883246235989
1.62000290995667	108.944949329399
1.62605768435252	108.879530232514
1.63211245874836	108.889468727228
1.63816723314421	108.863798283856
1.64422200754006	108.893578009707
1.6502767819359	108.968492713075
1.65633155633175	108.920392125815
1.66238633072759	108.936529668809
1.66844110512344	108.978317522861
1.67449587951928	108.90342926305
1.68055065391513	108.919954680163
1.68660542831097	108.938023035715
1.69266020270682	108.916572797721
1.69871497710266	108.927688644096
1.70476975149851	108.93218970778
1.71082452589436	108.915617707435
1.7168793002902	108.798760941122
1.72293407468605	108.879398160711
1.72898884908189	108.848624420904
1.73504362347774	108.77917079434
1.74109839787358	108.77278001592
1.74715317226943	108.788966679868
1.75320794666527	108.697047288949
1.75926272106112	108.67985069871
1.76531749545697	108.700033903688
1.77137226985281	108.701900837706
1.77742704424866	108.668201771538
1.7834818186445	108.676533917662
1.78953659304035	108.640991709075
1.79559136743619	108.720446543223
1.80164614183204	108.708561940289
1.80770091622788	108.636744829058
1.81375569062373	108.637010437021
1.81981046501957	108.641344037559
1.82586523941542	108.685001712708
1.83192001381127	108.727048292673
1.83797478820711	108.754153876764
1.84402956260296	108.723054327179
1.8500843369988	108.711148696665
1.85613911139465	108.634012892087
1.86219388579049	108.707166199453
1.86824866018634	108.657207288784
1.87430343458218	108.602788737495
1.88035820897803	108.567186766748
1.88641298337387	108.633664481059
1.89246775776972	108.615299526772
1.89852253216557	108.477827361147
1.90457730656141	108.456676827591
1.91063208095726	108.457298215929
1.9166868553531	108.465475996247
1.92274162974895	108.455944838152
1.92879640414479	108.445350576313
1.93485117854064	108.425356816987
1.94090595293648	108.408474523549
1.94696072733233	108.443569533811
1.95301550172818	108.484330592535
1.95907027612402	108.405448064482
1.96512505051987	108.443723224739
1.97117982491571	108.44787555355
1.97723459931156	108.415555570764
1.9832893737074	108.311965237579
1.98934414810325	108.350534105671
1.99539892249909	108.386817094255
2.00145369689494	108.435621421583
2.00750847129078	108.455680770955
2.01356324568663	108.478797699479
2.01961802008248	108.391876600135
2.02567279447832	108.3181947694
2.03172756887417	108.330127916066
2.03778234327001	108.330338460704
2.04383711766586	108.336559040398
2.0498918920617	108.278803484467
2.05594666645755	108.321901293861
2.06200144085339	108.291989549202
2.06805621524924	108.25985686014
2.07411098964509	108.235655153108
2.08016576404093	108.199686411662
2.08622053843678	108.208406256484
2.09227531283262	108.143066292954
2.09833008722847	108.133532693709
2.10438486162431	108.231475067283
2.11043963602016	108.14049494686
2.116494410416	108.101707138658
2.12254918481185	108.121940404921
2.12860395920769	108.086666207564
2.13465873360354	108.105870715824
2.14071350799939	108.126943210198
2.14676828239523	108.069173580075
2.15282305679108	108.118376788834
2.15887783118692	108.130497166612
2.16493260558277	108.078785218644
2.17098737997861	108.165912995488
2.17704215437446	108.12460438658
2.1830969287703	108.101958352799
2.18915170316615	108.064157029076
2.195206477562	108.090323078878
2.20126125195784	108.08483204406
2.20731602635369	108.132223225549
2.21337080074953	108.112149932966
2.21942557514538	108.058964342799
2.22548034954122	108.04602448128
2.23153512393707	108.047689267857
2.23758989833291	107.975056969607
2.24364467272876	107.95437057329
2.2496994471246	108.017039336818
2.25575422152045	107.953176964958
2.2618089959163	107.86671256842
2.26786377031214	107.899410096562
2.27391854470799	107.875294959119
2.27997331910383	107.821628597963
2.28602809349968	107.843763615273
2.29208286789552	107.884155074639
2.29813764229137	107.792284447144
2.30419241668721	107.79822173737
2.31024719108306	107.846938701354
2.3163019654789	107.836345131035
2.32235673987475	107.823220453571
2.3284115142706	107.78833092676
2.33446628866644	107.769595408664
2.34052106306229	107.788226801192
2.34657583745813	107.811658038795
2.35263061185398	107.779966350101
2.35868538624982	107.758742187273
2.36474016064567	107.74595493712
2.37079493504151	107.747970709329
2.37684970943736	107.755271542812
2.38290448383321	107.852329474614
2.38895925822905	107.792106996531
2.3950140326249	107.75917794509
2.40106880702074	107.7512324159
2.40712358141659	107.761882821137
2.41317835581243	107.77813900424
2.41923313020828	107.723570587536
2.42528790460412	107.666321651838
2.43134267899997	107.602058778487
2.43739745339581	107.602086190518
2.44345222779166	107.674234675509
2.44950700218751	107.602512224898
2.45556177658335	107.555391994338
2.4616165509792	107.642824276703
2.46767132537504	107.672130242758
2.47372609977089	107.527006354349
2.47978087416673	107.482378378554
2.48583564856258	107.462857878683
2.49189042295842	107.494512478898
2.49794519735427	107.511594346549
2.50399997175012	107.526001025514
2.51005474614596	107.476089834376
2.51610952054181	107.437845373507
2.52216429493765	107.394335640768
2.5282190693335	107.38968338712
2.53427384372934	107.416911858062
2.54032861812519	107.497748268118
2.54638339252103	107.548767500449
2.55243816691688	107.450622998879
2.55849294131272	107.335743736502
2.56454771570857	107.375532737946
2.57060249010442	107.461754497862
2.57665726450026	107.46469416189
2.58271203889611	107.479637546235
2.58876681329195	107.523223625767
2.5948215876878	107.468144784043
2.60087636208364	107.379234547322
2.60693113647949	107.368054712584
2.61298591087533	107.398432051201
2.61904068527118	107.420619044009
2.62509545966703	107.380613925178
2.63115023406287	107.344378989701
2.63720500845872	107.336645222915
2.64325978285456	107.314242362528
2.64931455725041	107.270968093809
2.65536933164625	107.195862855455
2.6614241060421	107.203757977979
2.66747888043794	107.202300893738
2.67353365483379	107.237036699293
2.67958842922963	107.22407457477
2.68564320362548	107.15992316821
2.69169797802133	107.148883191885
2.69775275241717	107.152419233677
2.70380752681302	107.121445754251
2.70986230120886	107.116876574177
2.71591707560471	107.147979922793
2.72197185000055	107.119896474819
2.7280266243964	107.122212102971
2.73408139879224	107.131087353061
2.74013617318809	107.109307695179
2.74619094758394	107.06243891953
2.75224572197978	107.009666257567
2.75830049637563	107.006615818164
2.76435527077147	107.003952523105
2.77041004516732	107.026330066043
2.77646481956316	107.073816343887
2.78251959395901	107.122348619381
2.78857436835485	107.103103617373
2.7946291427507	106.99505311573
2.80068391714654	106.98500471773
2.80673869154239	107.040714917913
2.81279346593824	107.040008262929
2.81884824033408	106.982579894074
2.82490301472993	106.972395967533
2.83095778912577	106.990975880511
2.83701256352162	106.992924204223
2.84306733791746	106.983739776316
2.84912211231331	106.957586128529
2.85517688670915	106.941246546442
2.861231661105	106.882296900061
2.86728643550085	106.894726849792
2.87334120989669	106.968597073023
2.87939598429254	106.95506106798
2.88545075868838	106.883123775416
2.89150553308423	106.811522177715
2.89756030748007	106.763846039565
2.90361508187592	106.7467516702
2.90966985627176	106.766319951073
2.91572463066761	106.775926707881
2.92177940506345	106.711599225951
2.9278341794593	106.667525944028
2.93388895385515	106.680771827641
2.93994372825099	106.652127833275
2.94599850264684	106.666177424509
2.95205327704268	106.740294896847
2.95810805143853	106.691727230456
2.96416282583437	106.579982902293
2.97021760023022	106.578871152818
2.97627237462606	106.62808770617
2.98232714902191	106.667629863743
2.98838192341776	106.66523002509
2.9944366978136	106.619679701605
3.00049147220945	106.583631767168
3.00654624660529	106.588147229267
3.01260102100114	106.621491268897
3.01865579539698	106.626862220571
3.02471056979283	106.605402303415
3.03076534418867	106.607751413585
3.03682011858452	106.620425159374
3.04287489298036	106.591597610342
3.04892966737621	106.59351313874
3.05498444177206	106.618202774736
3.0610392161679	106.59183983875
3.06709399056375	106.567163562038
3.07314876495959	106.531388563425
3.07920353935544	106.49888621626
3.08525831375128	106.503702320384
3.09131308814713	106.497107647311
3.09736786254297	106.495266597325
3.10342263693882	106.475333532865
3.10947741133467	106.406998869423
3.11553218573051	106.406424602301
3.12158696012636	106.426274068999
3.1276417345222	106.384398206813
3.13369650891805	106.34141803997
3.13975128331389	106.305477782025
3.14580605770974	106.342033684897
3.15186083210558	106.420468702326
3.15791560650143	106.393457028631
3.16397038089727	106.296228290162
3.17002515529312	106.205843781233
3.17607992968897	106.190816682011
3.18213470408481	106.203160904303
3.18818947848066	106.204693133422
3.1942442528765	106.257859700148
3.20029902727235	106.262716972441
3.20635380166819	106.181072776568
3.21240857606404	106.136709194412
3.21846335045988	106.169692452429
3.22451812485573	106.196523024998
3.23057289925157	106.173671317921
3.23662767364742	106.137661790964
3.24268244804327	106.124124381673
3.24873722243911	106.14382629553
3.25479199683496	106.14798588954
3.2608467712308	106.134493336603
3.26690154562665	106.157602608685
3.27295632002249	106.167133012753
3.27901109441834	106.196382734844
3.28506586881418	106.173898666541
3.29112064321003	106.122151343229
3.29717541760588	106.136102960226
3.30323019200172	106.146213873091
3.30928496639757	106.100203244881
3.31533974079341	106.066690217296
3.32139451518926	106.076300497849
3.3274492895851	106.054898483563
3.33350406398095	106.073022762534
3.33955883837679	106.109323574275
3.34561361277264	106.088585405623
3.35166838716848	106.102671462856
3.35772316156433	106.082928189412
3.36377793596018	106.005625650648
3.36983271035602	105.939638362158
3.37588748475187	105.929783488267
3.38194225914771	105.928968960055
3.38799703354356	105.879247678273
3.3940518079394	105.841381356786
3.40010658233525	105.872496085277
3.40616135673109	105.858507886668
3.41221613112694	105.85336610191
3.41827090552279	105.854856063448
3.42432567991863	105.80287587007
3.43038045431448	105.750650863696
3.43643522871032	105.741608784486
3.44249000310617	105.748950189944
3.44854477750201	105.73340917271
3.45459955189786	105.729948682324
3.4606543262937	105.717555403208
3.46670910068955	105.736925989167
3.47276387508539	105.737624753192
3.47881864948124	105.72489623193
3.48487342387709	105.691353937182
3.49092819827293	105.628356527344
3.49698297266878	105.567247568995
3.50303774706462	105.603169217539
3.50909252146047	105.655882586329
3.51514729585631	105.659960084684
3.52120207025216	105.682223791252
3.527256844648	105.694369189662
3.53331161904385	105.665408016594
3.53936639343969	105.628554838642
3.54542116783554	105.661996712751
3.55147594223139	105.697417365342
3.55753071662723	105.656786793312
3.56358549102308	105.61287295243
3.56964026541892	105.613299335829
3.57569503981477	105.641858576879
3.58174981421061	105.64673205435
3.58780458860646	105.594542102861
3.5938593630023	105.566235699499
3.59991413739815	105.544262918476
3.60596891179399	105.56242152259
3.61202368618984	105.59150344272
3.61807846058569	105.578749328763
3.62413323498153	105.542159813606
3.63018800937738	105.567094262127
3.63624278377322	105.516228899022
3.64229755816907	105.415098120681
3.64835233256491	105.432788242814
3.65440710696076	105.439887056846
3.66046188135661	105.39049655607
3.66651665575245	105.337262674085
3.6725714301483	105.355883857868
3.67862620454414	105.350534756177
3.68468097893999	105.354929094662
3.69073575333583	105.325435804317
3.69679052773168	105.261782252826
3.70284530212752	105.203315314543
3.70890007652337	105.221094586901
3.71495485091921	105.226763335226
3.72100962531506	105.215516496443
3.72706439971091	105.201816017004
3.73311917410675	105.199822670303
3.7391739485026	105.211535264518
3.74522872289844	105.199734314177
3.75128349729429	105.159449151518
3.75733827169013	105.175670150357
3.76339304608598	105.166724750115
3.76944782048182	105.120367946917
3.77550259487767	105.104531367847
3.78155736927352	105.167983032854
3.78761214366936	105.146755690667
3.79366691806521	105.096767880553
3.79972169246105	105.060792300852
3.8057764668569	105.072534591448
3.81183124125274	105.152325660833
3.81788601564859	105.151794404653
3.82394079004443	105.137210727031
3.82999556444028	105.137815104243
3.83605033883612	105.14556647429
3.84210511323197	105.102344240162
3.84815988762782	105.112007382221
3.85421466202366	105.098827222794
3.86026943641951	105.072498186643
3.86632421081535	105.049978423157
3.8723789852112	105.054447214403
3.87843375960704	105.046359867887
3.88448853400289	105.026398264359
3.89054330839873	105.003185640725
3.89659808279458	104.992117698113
3.90265285719043	105.017370278022
3.90870763158627	104.990651438672
3.91476240598212	104.970176854118
3.92081718037796	104.955863103113
3.92687195477381	104.93498874545
3.93292672916965	104.870425608554
3.9389815035655	104.872579037851
3.94503627796134	104.881980954349
3.95109105235719	104.877276024081
3.95714582675303	104.851107431358
3.96320060114888	104.839845318861
3.96925537554473	104.846499454979
3.97531014994057	104.81779671892
3.98136492433642	104.759259111938
3.98741969873226	104.701233678046
3.99347447312811	104.779434647744
3.99952924752395	104.765010369013
4.0055840219198	104.697611800676
4.01163879631564	104.627898985077
4.01769357071149	104.670596680469
4.02374834510733	104.689871502861
4.02980311950318	104.668941183137
4.03585789389903	104.631722143183
4.04191266829487	104.622258340774
4.04796744269072	104.656933503894
4.05402221708656	104.653138064909
4.06007699148241	104.624760254206
4.06613176587825	104.58575858492
4.0721865402741	104.54772758521
4.07824131466994	104.553964371009
4.08429608906579	104.55655044114
4.09035086346163	104.541865318344
4.09640563785748	104.532667681769
4.10246041225333	104.551985191669
4.10851518664917	104.541573755494
4.11456996104502	104.500736027252
4.12062473544086	104.460445185907
4.12667950983671	104.44661931071
4.13273428423255	104.470807488997
4.1387890586284	104.504477783969
4.14484383302424	104.490994012919
4.15089860742009	104.505055899619
4.15695338181593	104.522216168762
4.16300815621178	104.527428171273
4.16906293060763	104.499276475863
4.17511770500347	104.506813604402
4.18117247939932	104.471988607659
4.18722725379516	104.41937862389
4.19328202819101	104.397454970371
4.19933680258685	104.443204093912
4.2053915769827	104.438818699091
4.21144635137855	104.398071542006
4.21750112577439	104.364011219768
4.22355590017024	104.387803499756
4.22961067456608	104.378775906873
4.23566544896193	104.338257617225
4.24172022335777	104.305239561365
4.24777499775362	104.298929183151
4.25382977214946	104.274575644381
4.25988454654531	104.225528524884
4.26593932094115	104.179856503179
4.271994095337	104.19037521866
4.27804886973285	104.226256230175
4.28410364412869	104.270552349447
4.29015841852454	104.226667081162
4.29621319292038	104.18292958934
4.30226796731623	104.140730654369
4.30832274171207	104.101706357663
4.31437751610792	104.052203547596
4.32043229050376	104.073168991441
4.32648706489961	104.135070026406
4.33254183929546	104.138803673729
4.3385966136913	104.027671476187
4.34465138808715	103.936788874058
4.35070616248299	103.912820098291
4.35676093687884	103.982020829371
4.36281571127468	103.995682576349
4.36887048567053	103.969941377274
4.37492526006637	103.915545416542
4.38098003446222	103.928535987108
4.38703480885806	103.946669002615
4.39308958325391	103.960122670519
4.39914435764976	103.962277445517
4.4051991320456	103.959297339241
4.41125390644145	103.950461623559
4.41730868083729	103.933099481694
4.42336345523314	103.934005278158
4.42941822962898	103.935173299459
4.43547300402483	103.933375336933
4.44152777842067	103.920019645054
4.44758255281652	103.889071533832
4.45363732721236	103.852832100514
4.45969210160821	103.824459118973
4.46574687600406	103.832240967022
4.4718016503999	103.854528560822
4.47785642479575	103.886868901159
4.48391119919159	103.867887878496
4.48996597358744	103.828129746914
4.49602074798328	103.791130985373
4.50207552237913	103.838209510641
4.50813029677497	103.892701988924
4.51418507117082	103.914122578364
4.52023984556666	103.859937530067
4.52629461996251	103.805903919238
4.53234939435836	103.762652928728
4.5384041687542	103.73295062868
4.54445894315005	103.737396151142
4.55051371754589	103.756634961413
4.55656849194174	103.782096650354
4.56262326633758	103.78395899658
4.56867804073343	103.735791111244
4.57473281512927	103.671395966141
4.58078758952512	103.620880897805
4.58684236392097	103.627242563409
4.59289713831681	103.623468478211
4.59895191271266	103.579221072304
4.6050066871085	103.552356082646
4.61106146150435	103.543487914428
4.61711623590019	103.553475565015
4.62317101029604	103.548155100883
4.62922578469188	103.543707220259
4.63528055908773	103.539258122418
4.64133533348357	103.52292669072
4.64739010787942	103.501071315214
4.65344488227527	103.479437086797
4.65949965667111	103.479973098564
4.66555443106696	103.49544123055
4.6716092054628	103.49554270968
4.67766397985865	103.406723324175
4.68371875425449	103.362612643584
4.68977352865034	103.357162610248
4.69582830304619	103.41690781199
4.70188307744203	103.398321894815
4.70793785183788	103.35380303111
4.71399262623372	103.30239768458
4.72004740062957	103.282618795492
4.72610217502541	103.279007607209
4.73215694942126	103.293737312258
4.7382117238171	103.267120749832
4.74426649821295	103.244387558452
4.75032127260879	103.247839437712
4.75637604700464	103.251972229918
4.76243082140049	103.228490795137
4.76848559579633	103.149387432334
4.77454037019218	103.15322907874
4.78059514458802	103.18046441728
4.78664991898387	103.220975423775
4.79270469337971	103.211256823569
4.79875946777556	103.194603984262
4.8048142421714	103.185819304779
4.81086901656725	103.182467200601
4.8169237909631	103.182429713069
4.82297856535894	103.187280045881
4.82903333975479	103.177062238733
4.83508811415063	103.156607538789
4.84114288854648	103.119339553223
4.84719766294232	103.107071318146
4.85325243733817	103.115806592162
4.85930721173401	103.168480819391
4.86536198612986	103.188439846142
4.8714167605257	103.185691414594
4.87747153492155	103.14158664393
4.8835263093174	103.114971092442
4.88958108371324	103.094615389081
4.89563585810909	103.040966425126
4.90169063250493	103.008428867453
4.90774540690078	102.993636587247
4.91380018129662	103.025602801391
4.91985495569247	103.034193567356
4.92590973008831	103.018631848025
4.93196450448416	103.014542793295
4.93801927888	103.008148206636
4.94407405327585	102.997574370488
4.9501288276717	102.969310443267
4.95618360206754	102.942553653628
4.96223837646339	102.926033761422
4.96829315085923	102.905435342542
4.97434792525508	102.879921881504
4.98040269965092	102.838924214866
4.98645747404677	102.831431882219
4.99251224844261	102.843663938548
4.99856702283846	102.856107964054
5.0046217972343	102.835686767123
5.01067657163015	102.782948209709
5.016731346026	102.759682984668
5.02278612042184	102.733159304055
5.02884089481769	102.697578313579
5.03489566921353	102.66967001627
5.04095044360938	102.645032962589
5.04700521800522	102.625097527132
5.05305999240107	102.617366014401
5.05911476679691	102.618544775469
5.06516954119276	102.653635489969
5.0712243155886	102.652257244744
5.07727908998445	102.610404671152
5.0833338643803	102.556707385959
5.08938863877614	102.519555524707
5.09544341317199	102.524672881181
5.10149818756783	102.538276907651
5.10755296196368	102.55151429235
5.11360773635952	102.53309453962
5.11966251075537	102.515821493814
5.12571728515121	102.499626313085
5.13177205954706	102.478947789406
5.13782683394291	102.470122011969
5.14388160833875	102.489024319085
5.1499363827346	102.513335245491
5.15599115713044	102.536049699213
5.16204593152629	102.520857372377
5.16810070592213	102.508048835323
5.17415548031798	102.497804236005
5.18021025471382	102.492501162409
5.18626502910967	102.487981934805
5.19231980350551	102.483623076499
5.19837457790136	102.455796089624
5.20442935229721	102.416299850389
5.21048412669305	102.416907923545
5.2165389010889	102.414999948173
5.22259367548474	102.408521471882
5.22864844988059	102.379977224533
5.23470322427643	102.354396365606
5.24075799867228	102.391470272346
5.24681277306813	102.407443022887
5.25286754746397	102.402398525159
5.25892232185982	102.360106170491
5.26497709625566	102.324417108289
5.27103187065151	102.330166804898
5.27708664504735	102.31977096537
5.2831414194432	102.298187660919
5.28919619383904	102.285531529614
5.29525096823489	102.279135482811
5.30130574263073	102.286469613495
5.30736051702658	102.264256046298
5.31341529142243	102.225950311918
5.31947006581827	102.236334076843
5.32552484021412	102.249113572356
5.33157961460996	102.265508812052
5.33763438900581	102.234913257645
5.34368916340165	102.183729716069
5.3497439377975	102.173803837563
5.35579871219334	102.167509814856
5.36185348658919	102.166988569632
5.36790826098503	102.146569992036
5.37396303538088	102.118400933933
5.38001780977673	102.119291453526
5.38607258417257	102.099308239477
5.39212735856842	102.040347912602
5.39818213296426	101.985715445544
5.40423690736011	101.93405434626
5.41029168175595	101.928044448677
5.4163464561518	101.92300585532
5.42240123054764	101.918492701965
5.42845600494349	101.93741002571
5.43451077933934	101.96959434153
5.44056555373518	101.950610240544
5.44662032813103	101.9217291799
5.45267510252687	101.872231344897
5.45872987692272	101.868053107941
5.46478465131856	101.89863459939
5.47083942571441	101.912737472653
5.47689420011025	101.91187734997
5.4829489745061	101.852905465173
5.48900374890194	101.808422571087
5.49505852329779	101.779857548758
5.50111329769364	101.769421179768
5.50716807208948	101.764128037749
5.51322284648533	101.756501579148
5.51927762088117	101.743065347532
5.52533239527702	101.719306944905
5.53138716967286	101.703047605474
5.53744194406871	101.690881023051
5.54349671846455	101.703642829622
5.5495514928604	101.716085937827
5.55560626725624	101.720526409057
5.56166104165209	101.723661806381
5.56771581604794	101.72541000465
5.57377059044378	101.709186059341
5.57982536483963	101.687939525456
5.58588013923547	101.674078756618
5.59193491363132	101.655481526366
5.59798968802716	101.626298065863
5.60404446242301	101.613560976901
5.61009923681885	101.612882309397
5.6161540112147	101.624765561609
5.62220878561055	101.634306960924
5.62826356000639	101.603875153054
5.63431833440224	101.583654859085
5.64037310879808	101.58115510813
5.64642788319393	101.574229012656
5.65248265758977	101.564573672301
5.65853743198562	101.560821031069
5.66459220638146	101.562752834935
5.67064698077731	101.600240769071
5.67670175517315	101.619450037266
5.682756529569	101.606807508617
5.68881130396485	101.577407030127
5.69486607836069	101.537173779528
5.70092085275654	101.539833112147
5.70697562715238	101.548670963935
5.71303040154823	101.540772165748
5.71908517594407	101.519651008766
5.72513995033992	101.470742138152
5.73119472473577	101.439301817136
5.73724949913161	101.422008886181
5.74330427352746	101.430124575913
5.7493590479233	101.444813488216
5.75541382231915	101.431621257911
5.76146859671499	101.411039362959
5.76752337111084	101.367218580857
5.77357814550668	101.330810863812
5.77963291990253	101.304001798946
5.78568769429837	101.292668325167
5.79174246869422	101.289202298903
5.79779724309007	101.293551831898
5.80385201748591	101.298469102629
5.80990679188176	101.297987580233
5.8159615662776	101.29521832174
5.82201634067345	101.286998610617
5.82807111506929	101.273099831275
5.83412588946514	101.253635041208
5.84018066386098	101.207415005031
5.84623543825683	101.149969471627
5.85229021265267	101.135093275197
5.85834498704852	101.126967924303
5.86439976144437	101.138083407264
5.87045453584021	101.138151647277
5.87650931023606	101.110334590196
5.8825640846319	101.092743841009
5.88861885902775	101.086591907036
5.89467363342359	101.080556574084
5.90072840781944	101.074601930954
5.90678318221528	101.038279452835
5.91283795661113	100.996773404406
5.91889273100697	100.962250802652
5.92494750540282	100.935084916486
5.93100227979867	100.936631876967
5.93705705419451	100.934322048817
5.94311182859036	100.925572939379
5.9491666029862	100.93769017227
5.95522137738205	100.967414539118
5.96127615177789	100.964018167948
5.96733092617374	100.946815309429
5.97338570056958	100.868762996365
5.97944047496543	100.784484715177
5.98549524936127	100.782293018832
5.99155002375712	100.786575440473
5.99760479815297	100.817323889764
6.00365957254881	100.836471617655
6.00971434694466	100.833491324839
6.0157691213405	100.827026260788
6.02182389573635	100.816934012718
6.02787867013219	100.811015823239
6.03393344452804	100.807476512408
6.03998821892388	100.793957731287
6.04604299331973	100.777726500419
6.05209776771558	100.778285434448
6.05815254211142	100.782579867313
6.06420731650727	100.820655198948
6.07026209090311	100.849763491704
6.07631686529896	100.842237539265
6.0823716396948	100.827276366615
6.08842641409065	100.797356153415
6.09448118848649	100.785805560938
6.10053596288234	100.795549289201
6.10659073727818	100.785583936453
6.11264551167403	100.76199845726
6.11870028606988	100.724720854811
6.12475506046572	100.681852187127
6.13080983486157	100.681826528113
6.13686460925741	100.690336396132
6.14291938365326	100.703046796946
6.1489741580491	100.714333848551
6.15502893244495	100.699938923604
6.16108370684079	100.686247312123
6.16713848123664	100.67592581746
6.17319325563249	100.659690761614
6.17924803002833	100.627976597561
6.18530280442418	100.608339534446
6.19135757882002	100.608223506657
6.19741235321587	100.615049108782
6.20346712761171	100.629325999058
6.20952190200756	100.598216231282
6.2155766764034	100.533828102759
6.22163145079925	100.497327908329
6.22768622519509	100.474869156891
6.23374099959094	100.469897974172
6.23979577398679	100.470454409623
6.24585054838263	100.457158809918
6.25190532277848	100.441363240437
6.25796009717432	100.414839984391
6.26401487157017	100.387250270879
6.27006964596601	100.350747964068
6.27612442036186	100.317319947024
6.28217919475771	100.318158002
6.28823396915355	100.320686250808
6.2942887435494	100.3319861625
6.30034351794524	100.334115028518
6.30639829234109	100.305154014758
6.31245306673693	100.270010378211
6.31850784113278	100.220176522151
6.32456261552862	100.191827518547
6.33061738992447	100.202046229803
6.33667216432031	100.203459746217
6.34272693871616	100.192747451471
6.34878171311201	100.180463013911
6.35483648750785	100.166482019707
6.3608912619037	100.157792287825
6.36694603629954	100.15375692441
6.37300081069539	100.140809152403
6.37905558509123	100.121590614028
6.38511035948708	100.127619182969
6.39116513388292	100.147935433366
6.39721990827877	100.124606835438
6.40327468267462	100.081349692254
6.40932945707046	100.041951366367
6.41538423146631	100.003989795998
6.42143900586215	100.020721307792
6.427493780258	100.054109447233
6.43354855465384	100.048339174246
6.43960332904969	100.032694857566
6.44565810344553	100.005535803447
6.45171287784138	99.9760148092972
6.45776765223722	99.9646932631416
6.46382242663307	99.9566032232008
6.46987720102892	99.9546928957964
6.47593197542476	99.9536574285173
6.48198674982061	99.9651376276321
6.48804152421645	99.978000267197
6.4940962986123	99.9646034253583
6.50015107300814	99.9488034944585
6.50620584740399	99.9492027474226
6.51226062179983	99.9508173949452
6.51831539619568	99.9781320245715
6.52437017059152	100.007049116322
6.53042494498737	99.9733248114318
6.53647971938322	99.9361121656238
6.54253449377906	99.9176614102806
6.54858926817491	99.9001685675813
6.55464404257075	99.9223535925772
6.5606988169666	99.9466554242287
6.56675359136244	99.9079612845734
6.57280836575829	99.8657590754495
6.57886314015413	99.8166061091559
6.58491791454998	99.7669966589283
6.59097268894582	99.7839823115288
6.59702746334167	99.8061282806839
6.60308223773752	99.8328644342834
6.60913701213336	99.8600565085034
6.61519178652921	99.8438097093162
6.62124656092505	99.8228239338805
6.6273013353209	99.7833263735387
6.63335610971674	99.7413958888109
6.63941088411259	99.712856291386
6.64546565850843	99.6864536720675
6.65152043290428	99.7055472165294
6.65757520730012	99.7334274498229
6.66362998169597	99.7299737112576
6.66968475609182	99.7191376447742
6.67573953048766	99.6919902416147
6.68179430488351	99.6601696842992
6.68784907927935	99.6555358376545
6.6939038536752	99.6606715521724
6.69995862807104	99.6377552653595
6.70601340246689	99.6025360359812
6.71206817686273	99.5718470858891
6.71812295125858	99.5437775084973
6.72417772565443	99.5273987720174
6.73023250005027	99.5187490507386
6.73628727444612	99.5141235992225
6.74234204884196	99.5127898854516
6.74839682323781	99.5129511326915
6.75445159763365	99.5146209353138
6.7605063720295	99.4897919262328
6.76656114642534	99.4313595724467
6.77261592082119	99.3750743923923
6.77867069521703	99.3224609100689
6.78472546961288	99.2910540625581
6.79078024400873	99.3072895640561
6.79683501840457	99.3213834439139
6.80288979280042	99.3289806711142
6.80894456719626	99.3345096218686
6.81499934159211	99.3298459573901
6.82105411598795	99.3245583452026
6.8271088903838	99.3130972547675
6.83316366477964	99.3014325310837
6.83921843917549	99.2801215238237
6.84527321357133	99.2587622464576
6.85132798796718	99.2302673472762
6.85738276236303	99.2013074730277
6.86343753675887	99.1930027292318
6.86949231115472	99.1885577331875
6.87554708555056	99.2183380711588
6.88160185994641	99.2593124083789
6.88765663434225	99.2562155100169
6.8937114087381	99.2305734547574
6.89976618313394	99.2190827168485
6.90582095752979	99.2185986367097
6.91187573192563	99.2316151422622
6.91793050632148	99.2602957964599
6.92398528071733	99.2580609108068
6.93004005511317	99.2008647052846
6.93609482950902	99.1540113512601
6.94214960390486	99.1374401465927
6.94820437830071	99.1232736879154
6.95425915269655	99.1229478508466
6.9603139270924	99.1212775644157
6.96636870148825	99.0757487876575
6.97242347588409	99.0302613925519
6.97847825027994	99.0199187118684
6.98453302467578	99.0129751177113
6.99058779907163	99.0380724098268
6.99664257346747	99.0713944320429
7.00269734786332	99.0834727646805
7.00875212225916	99.085199775677
7.01480689665501	99.0641243082249
7.02086167105085	99.0236397993225
7.0269164454467	98.9960639703601
7.03297121984255	98.9866830359263
7.03902599423839	98.9838849797037
7.04508076863424	98.9982075103454
7.05113554303008	99.0056988528175
7.05719031742593	98.97136809123
7.06324509182177	98.9371283787434
7.06929986621762	98.9056901327559
7.07535464061346	98.8742826136671
7.08140941500931	98.8725893833582
7.08746418940516	98.876090905631
7.093518963801	98.885177580538
7.09957373819685	98.8966294389726
7.10562851259269	98.9034033375224
7.11168328698854	98.9063356469951
7.11773806138438	98.9011125208119
7.12379283578023	98.8834314760724
7.12984761017607	98.8667836953547
7.13590238457192	98.8533814820604
7.14195715896776	98.8386408258306
7.14801193336361	98.8073087737184
7.15406670775946	98.7759694834441
7.1601214821553	98.76225048044
7.16617625655115	98.7504072007526
7.17223103094699	98.751386560625
7.17828580534284	98.7570020408362
7.18434057973868	98.7466583658565
7.19039535413453	98.7238579342487
7.19645012853037	98.7032381027913
7.20250490292622	98.6862588970491
7.20855967732207	98.6690001566511
7.21461445171791	98.6506214874231
7.22066922611376	98.6325107451645
7.2267240005096	98.6250203629049
7.23277877490545	98.617686740216
7.23883354930129	98.6199783328063
7.24488832369714	98.6243622950487
7.25094309809298	98.6147500988152
7.25699787248883	98.596862186805
7.26305264688467	98.5711686045411
7.26910742128052	98.5351546733486
7.27516219567637	98.5048217718134
7.28121697007221	98.4943860605242
7.28727174446806	98.4849983819111
7.2933265188639	98.5011961082968
7.29938129325975	98.5179465719078
7.30543606765559	98.5119213057471
7.31149084205144	98.500584621463
7.31754561644729	98.4760346629614
7.32360039084313	98.4427316957881
7.32965516523898	98.4130739201663
7.33570993963482	98.3893279557409
7.34176471403067	98.3678757836412
7.34781948842651	98.3581221337275
7.35387426282236	98.3483569936176
7.3599290372182	98.3371838192367
7.36598381161405	98.3259324964695
7.37203858600989	98.3043177698649
7.37809336040574	98.2784983346216
7.38414813480159	98.2569408917146
7.39020290919743	98.2402212629225
7.39625768359328	98.2281006424859
7.40231245798912	98.2304127825643
7.40836723238497	98.2324142342223
7.41442200678081	98.2236128683563
7.42047678117666	98.2145569352902
7.4265315555725	98.199406893508
7.43258632996835	98.1823590599729
7.43864110436419	98.169953380173
7.44469587876004	98.1620050653825
7.45075065315589	98.1579742304032
7.45680542755173	98.1649210119943
7.46286020194758	98.1719861159302
7.46891497634342	98.1831408300145
7.47496975073927	98.1943460517612
7.48102452513511	98.1883446060021
7.48707929953096	98.1764235864224
7.4931340739268	98.1631275006353
7.49918884832265	98.148381772398
7.50524362271849	98.1416912120036
7.51129839711434	98.1646549934348
7.51735317151019	98.1875839362338
7.52340794590603	98.1636098478834
7.52946272030188	98.1369441683459
7.53551749469772	98.1004841426906
7.54157226909357	98.0591568571508
7.54762704348941	98.0420999895031
7.55368181788526	98.062645453607
7.5597365922811	98.0803883591483
7.56579136667695	98.0752573381814
7.5718461410728	98.0701390196522
7.57790091546864	98.055118627606
7.58395568986449	98.0380299183515
7.59001046426033	98.0259706693895
7.59606523865618	98.0182178562102
7.60212001305202	98.0150829429031
7.60817478744787	98.0262467263922
7.61422956184371	98.0374609907742
7.62028433623956	98.0419798913964
7.6263391106354	98.0460955670573
7.63239388503125	98.0319343876705
7.6384486594271	98.00761315224
7.64450343382294	97.9858483560169
7.65055820821879	97.9691555392892
7.65661298261463	97.9520330349251
7.66266775701048	97.9216662990115
7.66872253140632	97.8913115643074
7.67477730580217	97.8628974814594
7.68083208019801	97.8352556115614
7.68688685459386	97.8154794105276
7.6929416289897	97.8073565569107
7.69899640338555	97.7995918744291
7.7050511777814	97.795724706398
7.71110595217724	97.7918668996323
7.71716072657309	97.7964925392793
7.72321550096893	97.8039272399953
7.72927027536478	97.7893010676923
7.73532504976062	97.7446837486622
7.74137982415647	97.7014573832847
7.74743459855231	97.6706829277237
7.75348937294816	97.6399005371731
7.75954414734401	97.6410388428593
7.76559892173985	97.6525254974812
7.7716536961357	97.6570604792859
7.77770847053154	97.6518278610596
7.78376324492739	97.6474359181192
7.78981801932323	97.6539138297404
7.79587279371908	97.6603823865161
7.80192756811492	97.6487519919195
7.80798234251077	97.630145007422
7.81403711690661	97.6115520299911
7.82009189130246	97.5929422107135
7.8261466656983	97.5730002056884
7.83220144009415	97.5185221030763
7.83825621449	97.4630426357571
7.84431098888584	97.4225957168348
7.85036576328169	97.3902014483371
7.85642053767753	97.3777977147411
7.86247531207338	97.4149448302294
7.86853008646922	97.451971208383
7.87458486086507	97.4448666489928
7.88063963526091	97.433893301563
7.88669440965676	97.4192497859356
7.89274918405261	97.4016186715324
7.89880395844845	97.3864964737666
7.9048587328443	97.383543035262
7.91091350724014	97.380602038144
7.91696828163599	97.3569360717114
7.92302305603183	97.3276898794536
7.92907783042768	97.3039374259858
7.93513260482352	97.2880272705881
7.94118737921937	97.2726597753582
7.94724215361522	97.2694635209589
7.95329692801106	97.2665292731054
7.95935170240691	97.2471204319267
7.96540647680275	97.2179195245682
7.9714612511986	97.194283230557
7.97751602559444	97.1890654062703
7.98357079999029	97.1838425685792
7.98962557438613	97.1924273497183
7.99568034878198	97.2038250022219
8.00173512317783	97.2044828129184
8.00778989757367	97.1906699736267
8.01384467196952	97.1772285313146
8.01989944636536	97.1742100273799
8.02595422076121	97.1714182752734
8.03200899515705	97.1773831878068
8.0380637695529	97.1891929296286
8.04411854394874	97.2003862861882
8.05017331834459	97.2087463565391
8.05622809274043	97.2170945336102
8.06228286713628	97.1943431514515
8.06833764153212	97.1618720543186
8.07439241592797	97.1350314885572
8.08044719032382	97.1190190947794
8.08650196471966	97.1030561169226
8.09255673911551	97.0968073316835
8.09861151351135	97.0915651957877
8.1046662879072	97.0765434284669
8.11072106230304	97.0505940160286
8.11677583669889	97.0265739157252
8.12283061109473	97.0524638333046
8.12888538549058	97.0783290490104
8.13494015988643	97.0881888625466
8.14099493428227	97.087387071034
8.14704970867812	97.0808834797244
8.15310448307396	97.0431614388364
8.15915925746981	97.0055134882354
8.16521403186565	96.9931279983146
8.1712688062615	96.9914967048227
8.17732358065735	96.9919735897451
8.18337835505319	96.9988513969829
8.18943312944904	97.0057271836833
8.19548790384488	96.9803106926174
8.20154267824073	96.9463586746409
8.20759745263657	96.9150835785292
8.21365222703242	96.8893231116748
8.21970700142826	96.8636224566336
8.22576177582411	96.8715485096061
8.23181655021996	96.8847283006072
8.2378713246158	96.8915177035546
8.24392609901165	96.8885280485081
8.24998087340749	96.8855389093876
8.25603564780334	96.8738463414568
8.26209042219918	96.8614422201439
8.26814519659503	96.8506082931857
8.27419997099087	96.8417987287632
8.28025474538672	96.8330193211378
8.28630951978256	96.8236454483992
8.29236429417841	96.8142558040511
8.29841906857425	96.8029702946026
8.3044738429701	96.7896447930176
8.31052861736595	96.7762902638218
8.31658339176179	96.7401449337772
8.32263816615764	96.7036115852332
8.32869294055348	96.6809239227736
8.33474771494933	96.6727893071016
8.34080248934517	96.664789322802
8.34685726374102	96.661874507783
8.35291203813686	96.6591403775699
8.35896681253271	96.6390481901567
8.36502158692856	96.6002929447243
8.3710763613244	96.5619562284242
8.37713113572025	96.5387592401826
8.38318591011609	96.5162846733882
8.38924068451194	96.4988883895536
8.39529545890778	96.4873121558333
8.40135023330363	96.47572676195
8.40740500769947	96.4649101219298
8.41345978209532	96.4541359119644
8.41951455649116	96.446034985323
8.42556933088701	96.4415865516631
8.43162410528286	96.4371590457012
8.4376788796787	96.4422861655995
8.44373365407455	96.4485523977576
8.44978842847039	96.4515785869315
8.45584320286624	96.4489569389452
8.46189797726208	96.4463357887837
8.46795275165793	96.4292299853398
8.47400752605377	96.409157730377
8.48006230044962	96.3878414527338
8.48611707484547	96.3633425576334
8.49217184924131	96.3388086541635
8.49822662363716	96.327512583121
8.504281398033	96.3206512633585
8.51033617242885	96.3098535296389
8.51639094682469	96.2834191677615
8.52244572122054	96.2570142516512
8.52850049561638	96.242690684154
8.53455527001223	96.234734480613
8.54061004440807	96.230010275444
8.54666481880392	96.2555294139037
8.55271959319977	96.2810318380604
8.55877436759561	96.2796068357734
8.56482914199146	96.2545574746009
8.5708839163873	96.2297040775923
8.57693869078315	96.213505199086
8.58299346517899	96.1977838961887
8.58904823957484	96.1936688018934
8.59510301397068	96.2068618001206
8.60115778836653	96.2200576748045
8.60721256276237	96.225141842294
8.61326733715822	96.2285865509771
8.61932211155407	96.2231327802436
8.62537688594991	96.1921206899711
8.63143166034576	96.1611307516647
8.6374864347416	96.1355488301718
8.64354120913745	96.1126036425849
8.64959598353329	96.0937733003736
8.65565075792914	96.1141001903514
8.66170553232498	96.1344991004064
8.66776030672083	96.1358284147133
8.67381508111668	96.1182289752259
8.67986985551252	96.1005605254222
8.68592462990837	96.0723474779623
8.69197940430421	96.0430294569444
8.69803417870006	96.0242017626129
8.7040889530959	96.0288083899675
8.71014372749175	96.0334063648587
8.71619850188759	96.0456848753666
8.72225327628344	96.0611706501079
8.72830805067928	96.0761838532648
8.73436282507513	96.0869991389889
8.74041759947097	96.0978217643648
8.74647237386682	96.0893180811239
8.75252714826267	96.0604914890371
8.75858192265851	96.031674731839
8.76463669705436	96.0064183127555
8.7706914714502	95.9817697996135
8.77674624584605	95.9577214104104
8.78280102024189	95.9354743697761
8.78885579463774	95.9132847330548
8.79491056903358	95.9075176945127
8.80096534342943	95.9118444577118
8.80702011782528	95.9168169083375
8.81307489222112	95.947922988576
8.81912966661697	95.9800179694563
8.82518444101281	95.9908750526057
8.83123921540866	95.9632655133482
8.8372939898045	95.9356144002606
8.84334876420035	95.9132430862946
8.84940353859619	95.8929565930139
8.85545831299204	95.8748373875527
8.86151308738789	95.8828657450002
8.86756786178373	95.8910964597091
8.87362263617958	95.8893843022293
8.87967741057542	95.8739230618864
8.88573218497127	95.8584650038277
8.89178695936711	95.8409527867502
8.89784173376296	95.822851424709
8.9038965081588	95.8037322319922
8.90995128255465	95.7761199535701
8.9160060569505	95.7485441041205
8.92206083134634	95.7185477852003
8.92811560574219	95.6853757235152
8.93417038013803	95.6521582561026
8.94022515453388	95.6633758310179
8.94627992892972	95.6876122570663
8.95233470332557	95.7089576082225
8.95838947772141	95.7052526750209
8.96444425211726	95.7015594811596
8.9704990265131	95.6851790619594
8.97655380090895	95.6515290743687
8.98260857530479	95.6179971675531
8.98866334970064	95.6072215136726
8.99471812409649	95.6043255691171
9.00077289849233	95.6000952546913
9.00682767288818	95.578338056095
9.01288244728402	95.5563647387047
9.01893722167987	95.5400500113713
9.02499199607571	95.5333245506392
9.03104677047156	95.5266110322656
9.0371015448674	95.5222626349663
9.04315631926325	95.5190529220103
9.0492110936591	95.5155962233798
9.05526586805494	95.4998778529499
9.06132064245079	95.4836030633066
9.06737541684663	95.4679170206191
9.07343019124248	95.4538514341136
9.07948496563832	95.4398115224603
9.08553974003417	95.4173096459855
9.09159451443001	95.3881390782429
9.09764928882586	95.3589667378537
9.10370406322171	95.3366384168587
9.10975883761755	95.3155288664164
9.1158136120134	95.2988193443467
9.12186838640924	95.3104550463949
9.12792316080509	95.3221162027282
9.13397793520093	95.3253878616928
9.14003270959678	95.3167515931522
9.14608748399263	95.3081420208772
9.15214225838847	95.2937111709419
9.15819703278432	95.276647860771
9.16425180718016	95.2596867335076
9.17030658157601	95.2522575401198
9.17636135597185	95.2454479661253
9.1824161303677	95.2303326953607
9.18847090476354	95.1848909230583
9.19452567915939	95.1395290303563
9.20058045355523	95.1129477432829
9.20663522795108	95.107087688411
9.21269000234692	95.1012461551794
9.21874477674277	95.1224225865407
9.22479955113861	95.1536020774758
9.23085432553446	95.1840483411634
9.23690909993031	95.1711923270628
9.24296387432615	95.1565071766807
9.249018648722	95.1401320000369
9.25507342311784	95.1175476183938
9.26112819751369	95.094976516773
9.26718297190953	95.0770471826418
9.27323774630538	95.0646831304918
9.27929252070123	95.0523322153535
9.28534729509707	95.0417043379521
9.29140206949292	95.0318785075051
9.29745684388876	95.0221369638941
9.30351161828461	95.0225175546369
9.30956639268045	95.0239087589866
9.3156211670763	95.028243242984
9.32167594147214	95.0504501781339
9.32773071586799	95.0726880846393
9.33378549026383	95.0856024427588
9.33984026465968	95.0820063075544
9.34589503905553	95.0784278501407
9.35194981345137	95.0523086246714
9.35800458784722	95.0098533925921
9.36405936224306	94.9673220335203
9.37011413663891	94.9527976994288
9.37616891103475	94.9456012838965
9.3822236854306	94.9386077752648
9.38827845982644	94.944563449884
9.39433323422229	94.9507643798555
9.40038800861814	94.9544923614082
9.40644278301398	94.9483418677848
9.41249755740983	94.9422019560812
9.41855233180567	94.9341784583575
9.42460710620152	94.9232874539865
9.43066188059736	94.9123668956541
9.43671665499321	94.9002149018979
9.44277142938905	94.8872130842089
9.4488262037849	94.874192910077
9.45488097818074	94.8779037993892
9.46093575257659	94.8864161010772
9.46699052697244	94.8949250199272
9.47304530136828	94.9035574663331
9.47910007576413	94.9121734000579
9.48515485015997	94.9160894658959
9.49120962455582	94.8904353366837
9.49726439895166	94.8647520844413
9.50331917334751	94.8371291070257
9.50937394774335	94.8052018360073
9.5154287221392	94.773322681539
9.52148349653504	94.7603050640627
9.52753827093089	94.7678837457822
9.53359304532674	94.7754686442837
9.53964781972258	94.7766338788735
9.54570259411843	94.774183896266
9.55175736851427	94.7717329336272
9.55781214291012	94.750739207634
9.56386691730596	94.725156793971
9.56992169170181	94.6996047944423
9.57597646609765	94.6773195201418
9.5820312404935	94.65527921237
9.58808601488934	94.6334647130872
9.59414078928519	94.6135220047426
9.60019556368104	94.5935638740384
9.60625033807688	94.5795131254192
9.61230511247273	94.5832716527699
9.61835988686857	94.5870196788186
9.62441466126442	94.5938783502052
9.63046943566026	94.6056440757414
9.63652421005611	94.6173764450005
9.64257898445195	94.6192245250639
9.6486337588478	94.6121233716569
9.65468853324364	94.6050283986762
9.66074330763949	94.5841886253223
9.66679808203534	94.5559707266009
9.67285285643118	94.5277851481362
9.67890763082703	94.4980632659552
9.68496240522287	94.4678337513347
9.69101717961872	94.4376990274671
9.69707195401456	94.4235257769567
9.70312672841041	94.4113804896908
9.70918150280625	94.3988965133044
9.7152362772021	94.3777045128846
9.72129105159794	94.356281737204
9.72734582599379	94.3356944908296
9.73340060038964	94.3214646428822
9.73945537478548	94.3072593805087
9.74551014918133	94.2972542471434
9.75156492357717	94.3026216320679
9.75761969797302	94.3079998442095
9.76367447236886	94.3087453036602
9.76972924676471	94.2992943576192
9.77578402116056	94.2898412989815
9.7818387955564	94.2747871532878
9.78789356995225	94.2514742424644
9.79394834434809	94.2282053664933
9.80000311874394	94.2039531075369
9.80605789313978	94.1786498627242
9.81211266753563	94.1533897355304
9.81816744193147	94.151886149661
9.82422221632732	94.1679375387466
9.83027699072317	94.1839356369733
9.83633176511901	94.2047933536315
9.84238653951486	94.2282982964618
9.8484413139107	94.2517222604209
9.85449608830655	94.2429395421231
9.86055086270239	94.2218284813551
9.86660563709824	94.2007151547458
9.87266041149408	94.1722006712895
9.87871518588993	94.141749846056
9.88476996028577	94.1113187942673
9.89082473468162	94.1125075607165
9.89687950907746	94.1191415710711
9.90293428347331	94.1257726198658
9.90898905786916	94.1305660313323
9.915043832265	94.1351907840729
9.92109860666085	94.1398113980735
9.92715338105669	94.1156097504666
9.93320815545254	94.0904651575631
9.93926292984838	94.06563859917
9.94531770424423	94.0568000395078
9.95137247864007	94.047980981719
9.95742725303592	94.0396088224165
9.96348202743177	94.0389741606421
9.96953680182761	94.0383414609233
9.97559157622346	94.0364586079203
9.9816463506193	94.0226749957133
9.98770112501515	94.0088565027855
9.99375589941099	93.9937026907695
9.99981067380684	93.969059751567
10.0058654482027	93.9444506873803
10.0119202225985	93.9246581091011
10.0179749969944	93.9300656017564
10.0240297713902	93.9354877273018
10.0300845457861	93.9390465509896
10.0361393201819	93.9343907827795
10.0421940945778	93.9297381646541
10.0482488689736	93.9221992754378
10.0543036433694	93.9034080960488
10.0603584177653	93.8846212209992
10.0664131921611	93.8685664728819
10.072467966557	93.8621089998765
10.0785227409528	93.8556562656494
10.0845775153487	93.8435678190594
10.0906322897445	93.8120968070089
10.0966870641404	93.7807184140193
10.1027418385362	93.7596543490524
10.1087966129321	93.773277143415
10.1148513873279	93.786883091763
10.1209061617237	93.8048173530517
10.1269609361196	93.8372519705742
10.1330157105154	93.8697993455611
10.1390704849113	93.8893873308994
10.1451252593071	93.8641338199735
10.151180033703	93.8389588420609
10.1572348080988	93.8124973288625
10.1632895824947	93.7815858606136
10.1693443568905	93.7506879673611
10.1753991312864	93.727316172553
10.1814539056822	93.7349697109431
10.1875086800781	93.7426035115546
10.1935634544739	93.7499461364721
10.1996182288697	93.7559207649902
10.2056730032656	93.7619012943778
10.2117277776614	93.7648353119967
10.2177825520573	93.7505076725787
10.2238373264531	93.7361696821062
10.229892100849	93.7225781598469
10.2359468752448	93.7147524470386
10.2420016496407	93.7069304548299
10.2480564240365	93.6968725481817
10.2541111984323	93.6615752999612
10.2601659728282	93.6262602474867
10.266220747224	93.5917765402402
10.2722755216199	93.5699071575557
10.2783302960157	93.5483007375607
10.2843850704116	93.5284535179351
10.2904398448074	93.5533387984441
10.2964946192033	93.580130125156
10.3025493935991	93.6068986887254
10.308604167995	93.5944787222448
10.3146589423908	93.5796967914025
10.3207137167867	93.56491615499
10.3267684911825	93.5252422677018
10.3328232655783	93.4824985768983
10.3388780399742	93.4397828042413
10.34493281437	93.4246362780855
10.3509875887659	93.4151562703042
10.3570423631617	93.4056822499376
10.3630971375576	93.3982334863065
10.3691519119534	93.3914110014456
10.3752066863493	93.3845936212603
10.3812614607451	93.3737968545549
10.387316235141	93.3611978515791
10.3933710095368	93.3486172022973
10.3994257839326	93.3383830672763
10.4054805583285	93.3296162676567
10.4115353327243	93.3208592394138
10.4175901071202	93.3057397299912
10.423644881516	93.2850168663665
10.4296996559119	93.2643250410987
10.4357544303077	93.2463045431468
10.4418092047036	93.2317210097189
10.4478639790994	93.217144482312
10.4539187534953	93.2067711336261
10.4599735278911	93.204190947088
10.4660283022869	93.2016161314291
10.4720830766828	93.1991301005147
10.4781378510786	93.1968921567958
10.4841926254745	93.1946566229882
10.4902473998703	93.1930738208603
10.4963021742662	93.1952222127131
10.502356948662	93.1973741288719
10.5084117230579	93.1987819578206
10.5144664974537	93.1834718960903
10.5205212718496	93.1681914109854
10.5265760462454	93.1528445368474
10.5326308206412	93.1305333849108
10.5386855950371	93.1075544191894
10.5447403694329	93.0846283781347
10.5507951438288	93.0841297235263
10.5568499182246	93.0887863730535
10.5629046926205	93.093446957137
10.5689594670163	93.0875786432023
10.5750142414122	93.0770207565037
10.581069015808	93.0664687974269
10.5871237902039	93.0482498042812
10.5931785645997	93.0241052563392
10.5992333389955	92.9999519967618
10.6052881133914	92.978498566111
10.6113428877872	92.9605992861039
10.6173976621831	92.9426992323833
10.6234524365789	92.9243140720481
10.6295072109748	92.9046340554982
10.6355619853706	92.8850079430989
10.6416167597665	92.8688579881914
10.6476715341623	92.8735923843001
10.6537263085582	92.8783373591078
10.659781082954	92.8830505829775
10.6658358573498	92.8867917113035
10.6718906317457	92.8904958082356
10.6779454061415	92.8941985778679
10.6840001805374	92.8908485356068
10.6900549549332	92.8861751123697
10.6961097293291	92.881510384063
10.7021645037249	92.8772266524844
10.7082192781208	92.8731231065375
10.7142740525166	92.8690217602923
10.7203288269125	92.8573872697421
10.7263836013083	92.8386798416943
10.7324383757041	92.8199811800992
10.7384931501	92.8030610171891
10.7445479244958	92.7895461059825
10.7506026988917	92.7760528805974
10.7566574732875	92.7649305766397
10.7627122476834	92.7657779431379
10.7687670220792	92.7666279204913
10.7748217964751	92.7674402179115
10.7808765708709	92.7585358310866
10.7869313452668	92.7493951923504
10.7929861196626	92.7402851738776
10.7990408940584	92.7383340441028
10.8050956684543	92.7382453719266
10.8111504428501	92.7381576722227
10.817205217246	92.7422922692083
10.8232599916418	92.7492765524589
10.8293147660377	92.7562574393384
10.8353695404335	92.7590819949952
10.8414243148294	92.7556438196459
10.8474790892252	92.7522071056111
10.8535338636211	92.7483998889672
10.8595886380169	92.7430604039323
10.8656434124127	92.7377225269296
10.8716981868086	92.732121248945
10.8777529612044	92.7176931232021
10.8838077356003	92.7029013915814
10.8898625099961	92.6881252817353
10.895917284392	92.6707070385499
10.9019720587878	92.6525917349453
10.9080268331837	92.6344907169858
10.9140816075795	92.6231243085313
10.9201363819754	92.6172632643214
10.9261911563712	92.6114065385143
10.932245930767	92.6071817226604
10.9383007051629	92.6063420346212
10.9443554795587	92.6055020851616
10.9504102539546	92.6021171884146
10.9564650283504	92.5741287379412
10.9625198027463	92.5462029278935
10.9685745771421	92.518272379206
10.974629351538	92.5009181659306
10.9806841259338	92.4853211542769
10.9867389003297	92.4697059641476
10.9927936747255	92.4676647774214
10.9988484491213	92.4738268109837
11.0049032235172	92.4799943966735
11.010957997913	92.4789853307625
11.0170127723089	92.4661113770753
11.0230675467047	92.4532340399928
11.0291223211006	92.4417941250006
11.0351770954964	92.4401091391273
11.0412318698923	92.4384353631856
11.0472866442881	92.4367630441004
11.053341418684	92.4370970381211
11.0593961930798	92.4377333055122
11.0654509674756	92.4383700183461
11.0715057418715	92.4279747534466
11.0775605162673	92.4105381542422
11.0836152906632	92.3931323164625
11.089670065059	92.3801572037592
11.0957248394549	92.3756334540012
11.1017796138507	92.3711154333537
11.1078343882466	92.3657125069144
11.1138891626424	92.3494760386692
11.1199439370383	92.3332519445449
11.1259987114341	92.3170292189917
11.1320534858299	92.2906774962364
11.1381082602258	92.2618565373476
11.1441630346216	92.2330020016768
11.1502178090175	92.20624379654
11.1562725834133	92.1814375971815
11.1623273578092	92.1566545901532
11.168382132205	92.1348826342252
11.1744369066009	92.122819769543
11.1804916809967	92.1107624569578
11.1865464553926	92.0987128114001
11.1926012297884	92.120844752471
11.1986560041842	92.1451212650584
11.2047107785801	92.1693549936875
11.2107655529759	92.1721100680745
11.2168203273718	92.1628232320151
11.2228751017676	92.1535504225843
11.2289298761635	92.137218270501
11.2349846505593	92.1069685189558
11.2410394249552	92.0767452871951
11.247094199351	92.0470777850805
11.2531489737469	92.0333707759307
11.2592037481427	92.0198106675444
11.2652585225385	92.0062418562108
11.2713132969344	91.9937626113107
11.2773680713302	91.9817640873003
11.2834228457261	91.9697735106329
11.2894776201219	91.9598344892082
11.2955323945178	91.9530708223529
11.3015871689136	91.9463135262388
11.3076419433095	91.9393538360307
11.3136967177053	91.9301778684992
11.3197514921012	91.9209391975717
11.325806266497	91.9117312847096
11.3318610408928	91.9065197516549
11.3379158152887	91.902776726418
11.3439705896845	91.8990460116127
11.3500253640804	91.8897919795683
11.3560801384762	91.8720014967115
11.3621349128721	91.8542345462534
11.3681896872679	91.8367293285682
11.3742444616638	91.8248818162474
11.3802992360596	91.8130561403867
11.3863540104555	91.8012300206405
11.3924087848513	91.8056423391104
11.3984635592471	91.8171218530908
11.404518333643	91.8285915963884
11.4105731080388	91.8334487338903
11.4166278824347	91.8256563547505
11.4226826568305	91.8178649381127
11.4287374312264	91.8100866518768
11.4347922056222	91.8024241349513
11.4408469800181	91.7947794057029
11.4469017544139	91.787128022454
11.4529565288098	91.777520625695
11.4590113032056	91.7666944536649
11.4650660776014	91.7558929382556
11.4711208519973	91.7447129917116
11.4771756263931	91.7323727351442
11.483230400789	91.72003140606
11.4892851751848	91.707679467142
11.4953399495807	91.7095738658862
11.5013947239765	91.7137530901949
11.5074494983724	91.7179344739495
11.5135042727682	91.7088702523445
11.5195590471641	91.6852249887772
11.5256138215599	91.6616097070636
11.5316685959557	91.6386230064365
11.5377233703516	91.6228332710658
11.5437781447474	91.6070630476535
11.5498329191433	91.5913020031726
[truncated: 8,000 more rows]
