# Supplementary material for: The reverse quantum limit and its implications for unconventional quantum oscillations in YbB12
Source: Nat Commun. 2024 Feb 21;15:1607. doi: 10.1038/s41467-024-45801-2 (PMC10881586; doi:10.1038/s41467-024-45801-2)
Supplement: Supplementary file 3 — Source Data [file 41467_2024_45801_MOESM3_ESM.zip › Source_Data/RvH_varyAngle/RvH_-10p3_deg.csv]

-0.232477587488222	111.064801714427
-0.227449216168977	111.116395536857
-0.222420844849731	111.075913136737
-0.217392473530485	111.097250671524
-0.21236410221124	111.086418729195
-0.207335730891994	111.095646512588
-0.202307359572748	111.118751374083
-0.197278988253503	111.129153058082
-0.192250616934257	111.023967467974
-0.187222245615011	111.137197364404
-0.182193874295766	111.175189599821
-0.17716550297652	111.112757775593
-0.172137131657274	111.107970449396
-0.167108760338028	111.195289543606
-0.162080389018783	111.108913993693
-0.157052017699537	111.152295959272
-0.152023646380291	111.106177102305
-0.146995275061046	111.145027771331
-0.1419669037418	111.132606394151
-0.136938532422554	111.145736261391
-0.131910161103309	111.088269821556
-0.126881789784063	111.159865566568
-0.121853418464817	111.149341542877
-0.116825047145572	111.217873144997
-0.111796675826326	111.152559465709
-0.10676830450708	111.147672804132
-0.101739933187835	111.142430342404
-0.0967115618685889	111.074037286838
-0.0916831905493432	111.122445989159
-0.0866548192300975	111.106024851912
-0.0816264479108519	111.182407772536
-0.0765980765916062	111.161069606013
-0.0715697052723605	111.134884391758
-0.0665413339531148	111.179224887783
-0.0615129626338691	111.126757408559
-0.0564845913146234	111.212236933119
-0.0514562199953777	111.196031623591
-0.0464278486761321	111.160954744239
-0.0413994773568864	111.16169334949
-0.0363711060376407	111.227505943245
-0.031342734718395	111.230526026617
-0.0263143633991493	111.199259813812
-0.0212859920799036	111.129724580547
-0.016257620760658	111.230448358045
-0.0112292494414123	111.157475998934
-0.00620087812216658	111.186690535449
-0.00117250680292089	111.155226698438
0.0038558645163248	111.238665689024
0.00888423583557049	111.210903698103
0.0139126071548162	111.173156538349
0.0189409784740618	111.24839461088
0.0239693497933076	111.184061457655
0.0289977211125532	111.206087967846
0.0340260924317989	111.171661955076
0.0390544637510446	111.227570729395
0.0440828350702903	111.202352931585
0.0491112063895359	111.162118537988
0.0541395777087816	111.212128575288
0.0591679490280273	111.201442789083
0.064196320347273	111.238042769892
0.0692246916665187	111.141818967518
0.0742530629857644	111.267049540041
0.0792814343050101	111.192150469119
0.0843098056242558	111.222547918477
0.0893381769435014	111.222125198734
0.0943665482627471	111.175018623312
0.0993949195819928	111.156894279963
0.104423290901238	111.252126070041
0.109451662220484	111.232745244149
0.11448003353973	111.187337078779
0.119508404858976	111.218409892544
0.124536776178221	111.192135332126
0.129565147497467	111.220427120593
0.134593518816713	111.201386588145
0.139621890135958	111.216552498374
0.144650261455204	111.123092066066
0.14967863277445	111.140941271807
0.154707004093695	111.17969958715
0.159735375412941	111.223247691215
0.164763746732187	111.11929837037
0.169792118051432	111.141971937882
0.174820489370678	111.087723216043
0.179848860689924	111.161526077495
0.184877232009169	111.144247773731
0.189905603328415	111.186796077919
0.194933974647661	111.160453811303
0.199962345966906	111.124644796288
0.204990717286152	111.120153679177
0.210019088605398	111.138075405928
0.215047459924644	111.10607419517
0.220075831243889	111.150476712306
0.225104202563135	111.190933408276
0.230132573882381	111.207229875288
0.235160945201626	111.174989372896
0.240189316520872	111.131632073121
0.245217687840118	111.111167438316
0.250246059159363	111.164866765004
0.255274430478609	111.09600143519
0.260302801797855	111.15302647824
0.2653311731171	111.134241097705
0.270359544436346	111.111414207125
0.275387915755592	111.173525558888
0.280416287074838	111.200000862382
0.285444658394083	111.074443668186
0.290473029713329	111.059816809815
0.295501401032574	111.132612698516
0.30052977235182	111.098145444775
0.305558143671066	111.133383041369
0.310586514990312	111.074752114033
0.315614886309557	111.121755171997
0.320643257628803	111.051743984557
0.325671628948049	111.1481015139
0.330700000267294	111.119778695724
0.33572837158654	111.127728739984
0.340756742905786	111.089134473037
0.345785114225031	111.043958103979
0.350813485544277	111.079163549771
0.355841856863523	111.133479456898
0.360870228182768	111.096778948745
0.365898599502014	111.12669181423
0.37092697082126	111.062010500577
0.375955342140505	111.10058996588
0.380983713459751	110.995352544144
0.386012084778997	111.070041916311
0.391040456098243	111.053745592012
0.396068827417488	111.040770832475
0.401097198736734	110.956415736154
0.40612557005598	111.087433431479
0.411153941375225	111.080465878719
0.416182312694471	111.046337509744
0.421210684013717	111.061299150785
0.426239055332962	111.005441630856
0.431267426652208	111.052525745975
0.436295797971454	110.994833697916
0.441324169290699	111.028972547707
0.446352540609945	110.979909938126
0.451380911929191	111.056250734911
0.456409283248436	110.992943795068
0.461437654567682	110.998218530636
0.466466025886928	111.031791484251
0.471494397206174	110.934320697753
0.476522768525419	110.979686543974
0.481551139844665	111.031429683758
0.486579511163911	110.91397764188
0.491607882483156	110.982534808254
0.496636253802402	110.973850478816
0.501664625121647	111.003915346151
0.506692996440893	110.972217571655
0.511721367760139	110.94453376338
0.516749739079385	110.939354901735
0.52177811039863	110.922914744205
0.526806481717876	110.938417022099
0.531834853037122	110.950670604181
0.536863224356367	110.904322529218
0.541891595675613	110.972264921379
0.546919966994859	110.864755961558
0.551948338314104	110.88557852862
0.55697670963335	110.934164616159
0.562005080952596	110.841873972018
0.567033452271841	110.93358773629
0.572061823591087	110.869583518875
0.577090194910333	110.894015223861
0.582118566229578	110.893175192642
0.587146937548824	110.847896354394
0.59217530886807	110.836336933913
0.597203680187316	110.834207484788
0.602232051506561	110.834992216424
0.607260422825807	110.834543956791
0.612288794145053	110.774484878762
0.617317165464298	110.83682436726
0.622345536783544	110.777827222211
0.62737390810279	110.773662408444
0.632402279422035	110.824518212208
0.637430650741281	110.763324775363
0.642459022060527	110.775954689446
0.647487393379772	110.82672356517
0.652515764699018	110.79760185486
0.657544136018264	110.703314785492
0.662572507337509	110.746557660206
0.667600878656755	110.815646831383
0.672629249976001	110.786127928212
0.677657621295247	110.768414514798
0.682685992614492	110.660389958453
0.687714363933738	110.706711049801
0.692742735252984	110.706650472457
0.697771106572229	110.756262276568
0.702799477891475	110.689227671648
0.707827849210721	110.713729814895
0.712856220529966	110.679512108645
0.717884591849212	110.720021929261
0.722912963168458	110.691422058679
0.727941334487703	110.607851184973
0.732969705806949	110.774886782696
0.737998077126195	110.691086624126
0.74302644844544	110.737402817798
0.748054819764686	110.69862845021
0.753083191083932	110.627188636067
0.758111562403178	110.641505084467
0.763139933722423	110.740709815618
0.768168305041669	110.66053293925
0.773196676360915	110.613530336017
0.77822504768016	110.584523811796
0.783253418999406	110.600729567627
0.788281790318652	110.627870576224
0.793310161637897	110.637512667024
0.798338532957143	110.599659082679
0.803366904276389	110.613147604018
0.808395275595635	110.581736104146
0.81342364691488	110.603455841357
0.818452018234126	110.572352863524
0.823480389553371	110.5407350138
0.828508760872617	110.549613693521
0.833537132191863	110.515658212361
0.838565503511108	110.608946687078
0.843593874830354	110.531226407144
0.8486222461496	110.488112197793
0.853650617468846	110.56425063897
0.858678988788091	110.480168592302
0.863707360107337	110.467074613301
0.868735731426583	110.535668354475
0.873764102745828	110.566787642971
0.878792474065074	110.550734320882
0.88382084538432	110.537231640016
0.888849216703565	110.560430997903
0.893877588022811	110.512334270367
0.898905959342057	110.517463711431
0.903934330661302	110.510580568048
0.908962701980548	110.483059773668
0.913991073299794	110.455136620806
0.919019444619039	110.43437289989
0.924047815938285	110.453628533829
0.929076187257531	110.471186476713
0.934104558576776	110.497116452981
0.939132929896022	110.40690986796
0.944161301215268	110.373053245525
0.949189672534514	110.383314077455
0.954218043853759	110.419714047998
0.959246415173005	110.477190280506
0.964274786492251	110.421154798285
0.969303157811496	110.345744082982
0.974331529130742	110.376002112434
0.979359900449988	110.376501397407
0.984388271769233	110.417765269145
0.989416643088479	110.360398498457
0.994445014407725	110.407600110787
0.99947338572697	110.304337513921
1.00450175704622	110.274817605191
1.00953012836546	110.357845070905
1.01455849968471	110.26942556953
1.01958687100395	110.33498450902
1.0246152423232	110.323046581893
1.02964361364244	110.320937170361
1.03467198496169	110.229533317915
1.03970035628094	110.263209057732
1.04472872760018	110.232547426452
1.04975709891943	110.276136283501
1.05478547023867	110.315434852068
1.05981384155792	110.199684032569
1.06484221287716	110.220212251472
1.06987058419641	110.34369233255
1.07489895551566	110.196251798916
1.0799273268349	110.243864662595
1.08495569815415	110.258989234057
1.08998406947339	110.186356213112
1.09501244079264	110.210337300933
1.10004081211188	110.25168476048
1.10506918343113	110.214441284149
1.11009755475038	110.245519873001
1.11512592606962	110.241524582881
1.12015429738887	110.248977961898
1.12518266870811	110.10352839043
1.13021104002736	110.164977939309
1.1352394113466	110.080611782341
1.14026778266585	110.058952114727
1.1452961539851	110.205769599096
1.15032452530434	110.128906690638
1.15535289662359	110.170051590538
1.16038126794283	110.081651768808
1.16540963926208	110.102248111488
1.17043801058132	110.063087345022
1.17546638190057	110.12136346738
1.18049475321982	110.102632808125
1.18552312453906	110.073012076314
1.19055149585831	110.118732713736
1.19557986717755	110.018396359364
1.2006082384968	110.15281645715
1.20563660981604	110.048157084722
1.21066498113529	110.082671087607
1.21569335245454	110.083149959601
1.22072172377378	110.036260938472
1.22575009509303	110.034554395527
1.23077846641227	109.995724342346
1.23580683773152	109.969814166759
1.24083520905076	109.962386357509
1.24586358037001	110.08794249134
1.25089195168925	110.047731297159
1.2559203230085	109.931253077024
1.26094869432775	109.985676576575
1.26597706564699	109.956311804444
1.27100543696624	109.960273655748
1.27603380828548	109.939485887106
1.28106217960473	110.03142861943
1.28609055092397	109.958119679966
1.29111892224322	109.927466341722
1.29614729356247	109.923161522557
1.30117566488171	109.929547367192
1.30620403620096	109.915011352229
1.3112324075202	109.989472242146
1.31626077883945	109.893036334197
1.32128915015869	109.907756138758
1.32631752147794	109.939636340663
1.33134589279719	109.915776759478
1.33637426411643	109.893548967574
1.34140263543568	109.88857484505
1.34643100675492	109.893305317518
1.35145937807417	109.880596810565
1.35648774939341	109.854417796273
1.36151612071266	109.800945538922
1.36654449203191	109.823899652276
1.37157286335115	109.853411425228
1.3766012346704	109.842958387129
1.38162960598964	109.860451981529
1.38665797730889	109.804516554966
1.39168634862813	109.833343511665
1.39671471994738	109.832768100756
1.40174309126663	109.817155156969
1.40677146258587	109.824204253768
1.41179983390512	109.756918275695
1.41682820522436	109.740039347744
1.42185657654361	109.754348075913
1.42688494786285	109.746685531598
1.4319133191821	109.738038194578
1.43694169050135	109.717809040959
1.44197006182059	109.692574859164
1.44699843313984	109.739931711582
1.45202680445908	109.706336707293
1.45705517577833	109.721213041296
1.46208354709757	109.739823561157
1.46711191841682	109.761253625344
1.47214028973606	109.650605928978
1.47716866105531	109.656049510069
1.48219703237456	109.666621223894
1.4872254036938	109.585288304267
1.49225377501305	109.616196701703
1.49728214633229	109.72418410808
1.50231051765154	109.580250050286
1.50733888897078	109.664784622847
1.51236726029003	109.592558548606
1.51739563160928	109.66180469268
1.52242400292852	109.640231100671
1.52745237424777	109.598010348736
1.53248074556701	109.662217781456
1.53750911688626	109.607433968295
1.5425374882055	109.512549919098
1.54756585952475	109.587537469616
1.552594230844	109.518429654136
1.55762260216324	109.51278767524
1.56265097348249	109.564858417274
1.56767934480173	109.524005192433
1.57270771612098	109.50393568792
1.57773608744022	109.54735347973
1.58276445875947	109.490892817381
1.58779283007872	109.526221308466
1.59282120139796	109.505385715334
1.59784957271721	109.406053909172
1.60287794403645	109.495540249262
1.6079063153557	109.463277206258
1.61293468667494	109.483894045516
1.61796305799419	109.473463387405
1.62299142931344	109.406758856771
1.62801980063268	109.48189546405
1.63304817195193	109.427508474809
1.63807654327117	109.444837739057
1.64310491459042	109.451249048846
1.64813328590966	109.391826731323
1.65316165722891	109.412335885354
1.65819002854816	109.311205001284
1.6632183998674	109.424957951184
1.66824677118665	109.346145446636
1.67327514250589	109.440627458409
1.67830351382514	109.382918064944
1.68333188514438	109.309892598935
1.68836025646363	109.375613079852
1.69338862778288	109.367378244785
1.69841699910212	109.314975022699
1.70344537042137	109.28842847648
1.70847374174061	109.323842112422
1.71350211305986	109.272988339502
1.7185304843791	109.266248411838
1.72355885569835	109.247895269186
1.72858722701759	109.216059072552
1.73361559833684	109.25466704849
1.73864396965609	109.25925793209
1.74367234097533	109.29205055244
1.74870071229458	109.19771854697
1.75372908361382	109.249515703879
1.75875745493307	109.247603489004
1.76378582625231	109.224380246186
1.76881419757156	109.207611435614
1.77384256889081	109.265875778449
1.77887094021005	109.217467388649
1.7838993115293	109.222112103914
1.78892768284854	109.181671651411
1.79395605416779	109.147971249781
1.79898442548703	109.225287472723
1.80401279680628	109.24049788402
1.80904116812553	109.202345793948
1.81406953944477	109.185745815693
1.81909791076402	109.167455059229
1.82412628208326	109.188711103794
1.82915465340251	109.148313888133
1.83418302472175	109.228894736477
1.839211396041	109.127352678908
1.84423976736025	109.144141591122
1.84926813867949	109.045807758194
1.85429650999874	109.100542738471
1.85932488131798	109.099695363008
1.86435325263723	109.078041262083
1.86938162395647	109.095809498671
1.87440999527572	109.014506664428
1.87943836659496	108.984866545836
1.88446673791421	109.001354181206
1.88949510923346	109.062289355832
1.8945234805527	108.991096520425
1.89955185187195	109.036884878737
1.90458022319119	109.04280167263
1.90960859451044	109.01549003319
1.91463696582969	108.999012118197
1.91966533714893	108.99989780897
1.92469370846818	109.014996599264
1.92972207978742	108.972951103236
1.93475045110667	108.973477231605
1.93977882242591	108.987029883947
1.94480719374516	108.9917721743
1.9498355650644	108.955870486308
1.95486393638365	108.911604615556
1.9598923077029	108.87405982088
1.96492067902214	108.891527864669
1.96994905034139	108.906435412535
1.97497742166063	108.861467761495
1.98000579297988	108.869502861727
1.98503416429912	108.86436977945
1.99006253561837	108.833608595739
1.99509090693762	108.826552088065
2.00011927825686	108.85265857121
2.00514764957611	108.858342311945
2.01017602089535	108.856235669958
2.0152043922146	108.867913873582
2.02023276353384	108.876530108892
2.02526113485309	108.85013022596
2.03028950617234	108.828942410444
2.03531787749158	108.818718531473
2.04034624881083	108.828818786376
2.04537462013007	108.82787825471
2.05040299144932	108.847096101022
2.05543136276856	108.767338413508
2.06045973408781	108.72380308269
2.06548810540706	108.754440285643
2.0705164767263	108.747249154601
2.07554484804555	108.771776656552
2.08057321936479	108.77859387528
2.08560159068404	108.737525606464
2.09062996200328	108.68701751272
2.09565833332253	108.699598670442
2.10068670464178	108.702059588922
2.10571507596102	108.701412288219
2.11074344728027	108.678548625679
2.11577181859951	108.675847012052
2.12080018991876	108.624375386879
2.125828561238	108.594802384042
2.13085693255725	108.636880045348
2.1358853038765	108.652336537774
2.14091367519574	108.576403651146
2.14594204651499	108.623852157356
2.15097041783423	108.615350801711
2.15599878915348	108.59421007325
2.16102716047272	108.555241854991
2.16605553179197	108.622925695278
2.17108390311122	108.56079361527
2.17611227443046	108.555840329987
2.18114064574971	108.538138604071
2.18616901706895	108.548805145475
2.1911973883882	108.544568319235
2.19622575970744	108.536525183392
2.20125413102669	108.544178592041
2.20628250234593	108.49494539905
2.21131087366518	108.4900136114
2.21633924498443	108.495311259708
2.22136761630367	108.488341846274
2.22639598762292	108.503108272835
2.23142435894216	108.549428813876
2.23645273026141	108.512325601429
2.24148110158065	108.517299960416
2.2465094728999	108.441792170432
2.25153784421915	108.444100435465
2.25656621553839	108.463819060844
2.26159458685764	108.424707088615
2.26662295817688	108.451725454234
2.27165132949613	108.419167124648
2.27667970081537	108.422643324601
2.28170807213462	108.495136410668
2.28673644345387	108.392146754022
2.29176481477311	108.382782184812
2.29679318609236	108.45647597134
2.3018215574116	108.465151608043
2.30684992873085	108.355784783389
2.31187830005009	108.335955640439
2.31690667136934	108.276554676183
2.32193504268859	108.296880580643
2.32696341400783	108.361118470722
2.33199178532708	108.359797538804
2.33702015664632	108.308439121198
2.34204852796557	108.314163042265
2.34707689928481	108.31322448031
2.35210527060406	108.25628222846
2.35713364192331	108.280084727065
2.36216201324255	108.231015985353
2.3671903845618	108.208394903851
2.37221875588104	108.222505653855
2.37724712720029	108.234085525497
2.38227549851953	108.199639799109
2.38730386983878	108.172077814566
2.39233224115803	108.146449024105
2.39736061247727	108.165206864556
2.40238898379652	108.121742048199
2.40741735511576	108.140812973886
2.41244572643501	108.2117087503
2.41747409775425	108.202565299984
2.4225024690735	108.126203031746
2.42753084039274	108.113995995347
2.43255921171199	108.129479866576
2.43758758303124	108.116867028068
2.44261595435048	108.111357067006
2.44764432566973	108.170267275936
2.45267269698897	108.11589668816
2.45770106830822	108.083818697896
2.46272943962746	108.131758123339
2.46775781094671	108.112275726082
2.47278618226596	108.074696576152
2.4778145535852	108.026884416707
2.48284292490445	107.986580160352
2.48787129622369	107.981083844334
2.49289966754294	107.955918448354
2.49792803886218	107.946482040729
2.50295641018143	107.956157320663
2.50798478150068	107.971955109063
2.51301315281992	107.969119918188
2.51804152413917	107.936670849539
2.52306989545841	107.965462667195
2.52809826677766	107.98484950527
2.5331266380969	107.935945402887
2.53815500941615	107.938607287043
2.5431833807354	107.966491872105
2.54821175205464	107.936805945871
2.55324012337389	107.879788608977
2.55826849469313	107.828936415162
2.56329686601238	107.920232780828
2.56832523733162	107.968438880298
2.57335360865087	107.900215236364
2.57838197997012	107.854968579223
2.58341035128936	107.881319754722
2.58843872260861	107.871351675886
2.59346709392785	107.871616461396
2.5984954652471	107.914576020471
2.60352383656634	107.890630856253
2.60855220788559	107.83100488508
2.61358057920484	107.793725138247
2.61860895052408	107.805994955743
2.62363732184333	107.796349878253
2.62866569316257	107.763955951981
2.63369406448182	107.841295366798
2.63872243580106	107.840285633838
2.64375080712031	107.802168672774
2.64877917843955	107.758746662224
2.6538075497588	107.729190572862
2.65883592107805	107.797628583804
2.66386429239729	107.771985610086
2.66889266371654	107.670472152843
2.67392103503578	107.668936660024
2.67894940635503	107.753499940797
2.68397777767427	107.736464924748
2.68900614899352	107.66294400962
2.69403452031277	107.657882154659
2.69906289163201	107.662007836332
2.70409126295126	107.633564511681
2.7091196342705	107.560749421418
2.71414800558975	107.557345857787
2.71917637690899	107.594302465052
2.72420474822824	107.591425301979
2.72923311954749	107.622984240277
2.73426149086673	107.640854843531
2.73928986218598	107.574633706499
2.74431823350522	107.57777566189
2.74934660482447	107.553528584393
2.75437497614371	107.484561284388
2.75940334746296	107.521034818918
2.76443171878221	107.533703295622
2.76946009010145	107.557130382188
2.7744884614207	107.570868135223
2.77951683273994	107.591806221963
2.78454520405919	107.597511977729
2.78957357537843	107.471504939328
2.79460194669768	107.440703552556
2.79963031801693	107.460433735459
2.80465868933617	107.437797573975
2.80968706065542	107.438188828552
2.81471543197466	107.421612966284
2.81974380329391	107.418627084145
2.82477217461315	107.438156009901
2.8298005459324	107.454194924381
2.83482891725165	107.450712073849
2.83985728857089	107.436848297378
2.84488565989014	107.401981527987
2.84991403120938	107.376978253789
2.85494240252863	107.393224470007
2.85997077384787	107.40710380175
2.86499914516712	107.342455853106
2.87002751648637	107.322258637991
2.87505588780561	107.342029662711
2.88008425912486	107.332577879417
2.8851126304441	107.360658166666
2.89014100176335	107.350870796277
2.89516937308259	107.295452046327
2.90019774440184	107.32826395973
2.90522611572109	107.317980193075
2.91025448704033	107.262357166398
2.91528285835958	107.321759213609
2.92031122967882	107.290119164496
2.92533960099807	107.221092922414
2.93036797231731	107.232258639618
2.93539634363656	107.202300779613
2.9404247149558	107.183722859536
2.94545308627505	107.183071782835
2.9504814575943	107.161584241225
2.95550982891354	107.189389760387
2.96053820023279	107.208043397764
2.96556657155203	107.199221050632
2.97059494287128	107.137252091351
2.97562331419052	107.086807043839
2.98065168550977	107.126260063343
2.98568005682902	107.120701642658
2.99070842814826	107.083991484074
2.99573679946751	107.060732115246
3.00076517078675	107.068634250394
3.005793542106	107.118549959702
3.01082191342524	107.146577073259
3.01585028474449	107.114967395246
3.02087865606374	107.057939426951
3.02590702738298	107.06583872182
3.03093539870223	107.1040064294
3.03596377002147	107.053306879146
3.04099214134072	107.006955534531
3.04602051265996	107.024526905002
3.05104888397921	107.029777106734
3.05607725529846	107.040814861034
3.0611056266177	107.025912000459
3.06613399793695	106.965812448458
3.07116236925619	106.97350400863
3.07619074057544	107.023433582241
3.08121911189468	106.954451947223
3.08624748321393	106.898251535511
3.09127585453318	106.91798432786
3.09630422585242	106.908795852381
3.10133259717167	106.921535445937
3.10636096849091	106.889617544407
3.11138933981016	106.865971369039
3.1164177111294	106.916318801746
3.12144608244865	106.924114507518
3.1264744537679	106.885671031216
3.13150282508714	106.824110754694
3.13653119640639	106.797191572441
3.14155956772563	106.855074813812
3.14658793904488	106.875149615268
3.15161631036412	106.831226415666
3.15664468168337	106.824068817663
3.16167305300261	106.840575580482
3.16670142432186	106.839110605891
3.17172979564111	106.825319680021
3.17675816696035	106.770312490881
3.1817865382796	106.71302846638
3.18681490959884	106.684720084857
3.19184328091809	106.675136394119
3.19687165223733	106.761730121787
3.20190002355658	106.791392150284
3.20692839487583	106.702980615413
3.21195676619507	106.693602714046
3.21698513751432	106.691027820961
3.22201350883356	106.683748756396
3.22704188015281	106.663659976906
3.23207025147205	106.613864471592
3.2370986227913	106.596443001633
3.24212699411055	106.587585331342
3.24715536542979	106.638403425368
3.25218373674904	106.72427058994
3.25721210806828	106.716914345525
3.26224047938753	106.631771257615
3.26726885070677	106.601261735393
3.27229722202602	106.578092800218
3.27732559334527	106.621729199031
3.28235396466451	106.631297918902
3.28738233598376	106.560744633303
3.292410707303	106.578217901033
3.29743907862225	106.603192333246
3.30246744994149	106.608884268103
3.30749582126074	106.592516590833
3.31252419257999	106.571863321786
3.31755256389923	106.537234549107
3.32258093521848	106.500038374227
3.32760930653772	106.499357693607
3.33263767785697	106.515758771033
3.33766604917621	106.48189574721
3.34269442049546	106.481633579353
3.34772279181471	106.462116525129
3.35275116313395	106.414140085247
3.3577795344532	106.427858229151
3.36280790577244	106.437484466021
3.36783627709169	106.406665103736
3.37286464841093	106.364726592065
3.37789301973018	106.36256944431
3.38292139104943	106.402886011795
3.38794976236867	106.423077178386
3.39297813368792	106.386809455275
3.39800650500716	106.346494421641
3.40303487632641	106.324350001388
3.40806324764565	106.34283950043
3.4130916189649	106.34299238439
3.41811999028414	106.329231350861
3.42314836160339	106.314320662677
3.42817673292264	106.308906673482
3.43320510424188	106.329919259823
3.43823347556113	106.378405574328
3.44326184688037	106.339890068907
3.44829021819962	106.27193116205
3.45331858951886	106.248454503473
3.45834696083811	106.244654332189
3.46337533215736	106.237157545554
3.4684037034766	106.210231703415
3.47343207479585	106.175958488963
3.47846044611509	106.17101314356
3.48348881743434	106.207542214804
3.48851718875358	106.197211443984
3.49354556007283	106.194318395034
3.49857393139208	106.18567060201
3.50360230271132	106.134628889035
3.50863067403057	106.084081223521
3.51365904534981	106.081994584165
3.51868741666906	106.117892657788
3.5237157879883	106.138529780827
3.52874415930755	106.054055469365
3.5337725306268	106.034118237534
3.53880090194604	106.098337747358
3.54382927326529	106.143832692248
3.54885764458453	106.140668815593
3.55388601590378	106.11362189001
3.55891438722302	106.055525218664
3.56394275854227	106.010095191202
3.56897112986152	106.028487347018
3.57399950118076	106.022690039255
3.57902787250001	106.001591174068
3.58405624381925	105.983465396196
3.5890846151385	105.97028997932
3.59411298645774	105.950052641618
3.59914135777699	105.986620784832
3.60416972909624	106.015029844784
3.60919810041548	106.002795879437
3.61422647173473	105.982699447134
3.61925484305397	105.954413521065
3.62428321437322	105.913065067928
3.62931158569246	105.914648472499
3.63433995701171	105.959011850938
3.63936832833095	105.95818525007
3.6443966996502	105.959130483539
3.64942507096945	105.951203462936
3.65445344228869	105.919787955564
3.65948181360794	105.8747397413
3.66451018492718	105.857025036878
3.66953855624643	105.813831151507
3.67456692756567	105.788809866635
3.67959529888492	105.767586215018
3.68462367020417	105.741724252981
3.68965204152341	105.723425044358
3.69468041284266	105.74303060209
3.6997087841619	105.753807581213
3.70473715548115	105.773761021437
3.70976552680039	105.790668781618
3.71479389811964	105.786455034468
3.71982226943889	105.751859956886
3.72485064075813	105.742173885281
3.72987901207738	105.763391220501
3.73490738339662	105.753602436655
3.73993575471587	105.727215512338
3.74496412603511	105.713219882331
3.74999249735436	105.73404766101
3.75502086867361	105.703643443441
3.76004923999285	105.63645474513
3.7650776113121	105.607617323471
3.77010598263134	105.633319251413
3.77513435395059	105.683921982045
3.78016272526983	105.667104101161
3.78519109658908	105.629137561282
3.79021946790833	105.59296097089
3.79524783922757	105.570288476736
3.80027621054682	105.570538157777
3.80530458186606	105.602614233699
3.81033295318531	105.571996099536
3.81536132450455	105.555104912487
3.8203896958238	105.548292593012
3.82541806714305	105.549664410629
3.83044643846229	105.559819668377
3.83547480978154	105.545216201157
3.84050318110078	105.504766251535
3.84553155242003	105.502277445475
3.85055992373927	105.522527127284
3.85558829505852	105.507891969161
3.86061666637776	105.487432921251
3.86564503769701	105.473630793045
3.87067340901626	105.468902219861
3.8757017803355	105.462423428835
3.88073015165475	105.436120785761
3.88575852297399	105.369634500568
3.89078689429324	105.385261881619
3.89581526561249	105.406614886187
3.90084363693173	105.408594510727
3.90587200825098	105.395373226144
3.91090037957022	105.407918553852
3.91592875088947	105.395485777282
3.92095712220871	105.387686224716
3.92598549352796	105.391066858176
3.93101386484721	105.381205501938
3.93604223616645	105.355551946594
3.9410706074857	105.32985615705
3.94609897880494	105.303322511367
3.95112735012419	105.281157711226
3.95615572144343	105.303654053954
3.96118409276268	105.306607180176
3.96621246408192	105.294923245761
3.97124083540117	105.275732397966
3.97626920672042	105.258051501634
3.98129757803966	105.208946356617
3.98632594935891	105.168366942319
3.99135432067815	105.138951336601
3.9963826919974	105.130705008106
4.00141106331664	105.185257377955
4.00643943463589	105.22246256946
4.01146780595514	105.222091903029
4.01649617727438	105.206667293931
4.02152454859363	105.220299391428
4.02655291991287	105.201815730018
4.03158129123212	105.195385464452
4.03660966255136	105.190305822718
4.04163803387061	105.170790967385
4.04666640518986	105.077136441695
4.0516947765091	105.028977568787
4.05672314782835	105.053401492103
4.06175151914759	105.129420136469
4.06677989046684	105.145091630849
4.07180826178608	105.055305163736
4.07683663310533	105.003598027785
4.08186500442458	105.006187447985
4.08689337574382	105.042677030349
4.09192174706307	105.063332648843
4.09695011838231	105.068371895212
4.10197848970156	105.04873435022
4.1070068610208	104.992453274496
4.11203523234005	104.959281743313
4.11706360365929	104.969019062567
4.12209197497854	104.992303929287
4.12712034629779	104.997753710582
4.13214871761703	104.937950616481
4.13717708893628	104.917318015846
4.14220546025552	104.928188263808
4.14723383157477	104.961723359916
4.15226220289401	104.950135185275
4.15729057421326	104.931000624686
4.16231894553251	104.913685886015
4.16734731685175	104.905506026716
4.172375688171	104.888567655306
4.17740405949024	104.86541638668
4.18243243080949	104.855354580544
4.18746080212873	104.874807249988
4.19248917344798	104.893313150031
4.19751754476723	104.861772209962
4.20254591608647	104.812402872532
4.20757428740572	104.778505455338
4.21260265872496	104.778817345584
4.21763103004421	104.772296907635
4.22265940136345	104.759987315777
4.2276877726827	104.745871409035
4.23271614400195	104.749553545062
4.23774451532119	104.763758497192
4.24277288664044	104.773539755429
4.24780125795968	104.734956446437
4.25282962927893	104.695610787898
4.25785800059817	104.680618827561
4.26288637191742	104.693301161917
4.26791474323667	104.701406549196
4.27294311455591	104.684443731183
4.27797148587516	104.654381875434
4.2829998571944	104.617038574421
4.28802822851365	104.598174945506
4.29305659983289	104.61298062466
4.29808497115214	104.642466881027
4.30311334247139	104.65450675893
4.30814171379063	104.619533451187
4.31317008510988	104.598797756772
4.31819845642912	104.600067035654
4.32322682774837	104.599876914985
4.32825519906761	104.607819840966
4.33328357038686	104.603839909842
4.3383119417061	104.571370572077
4.34334031302535	104.507163809575
4.3483686843446	104.508089394329
4.35339705566384	104.555558629398
4.35842542698309	104.584682876763
4.36345379830233	104.531873760975
4.36848216962158	104.474510385993
4.37351054094082	104.445688754188
4.37853891226007	104.487477437113
4.38356728357932	104.519610826858
4.38859565489856	104.535895982087
4.39362402621781	104.518833807515
4.39865239753705	104.479643943062
4.4036807688563	104.4465969355
4.40870914017554	104.433029803432
4.41373751149479	104.415632804156
4.41876588281404	104.374014752529
4.42379425413328	104.317717984508
4.42882262545253	104.281220549818
4.43385099677177	104.30746446279
4.43887936809102	104.354298015681
4.44390773941026	104.397431553563
4.44893611072951	104.35246525792
4.45396448204876	104.312326843211
4.458992853368	104.289479890801
4.46402122468725	104.287993736866
4.46904959600649	104.266635341556
4.47407796732574	104.232327225898
4.47910633864498	104.192938735315
4.48413470996423	104.195294783054
4.48916308128348	104.209620698439
4.49419145260272	104.224324776247
4.49921982392197	104.223478402099
4.50424819524121	104.227398770709
4.50927656656046	104.235784221459
4.5143049378797	104.206430922084
4.51933330919895	104.194419343753
4.5243616805182	104.192732602389
4.52939005183744	104.18716799401
4.53441842315669	104.15318049377
4.53944679447593	104.119832287911
4.54447516579518	104.114013293987
4.54950353711442	104.142327357623
4.55453190843367	104.159267574924
4.55956027975291	104.148770461649
4.56458865107216	104.098272112779
4.56961702239141	104.056519521789
4.57464539371065	104.026942559044
4.5796737650299	104.001006999407
4.58470213634914	104.005060737047
4.58973050766839	104.035655028255
4.59475887898763	104.101869286893
4.59978725030688	104.093439371787
4.60481562162613	104.043628883407
4.60984399294537	103.984096874963
4.61487236426462	103.97707314585
4.61990073558386	103.97448638528
4.62492910690311	103.927189090452
4.62995747822235	103.927606755027
4.6349858495416	103.96063694361
4.64001422086085	104.036838597512
4.64504259218009	104.015928151803
4.65007096349934	103.977030982166
4.65509933481858	103.9386978587
4.66012770613783	103.94752786384
4.66515607745707	103.945311657784
4.67018444877632	103.916540844391
4.67521282009557	103.881633397747
4.68024119141481	103.864711528847
4.68526956273406	103.872665975585
4.6902979340533	103.893004875906
4.69532630537255	103.901308274967
4.70035467669179	103.89412005308
4.70538304801104	103.879373516376
4.71041141933029	103.857803530513
4.71543979064953	103.828852581776
4.72046816196878	103.770791333107
4.72549653328802	103.745567471714
4.73052490460727	103.75747077221
4.73555327592651	103.781059393374
4.74058164724576	103.777463592994
4.74561001856501	103.743901439514
4.75063838988425	103.729403754078
4.7556667612035	103.71267751677
4.76069513252274	103.692488032492
4.76572350384199	103.686082308556
4.77075187516123	103.686985158668
4.77578024648048	103.696150359614
4.78080861779973	103.679323654642
4.78583698911897	103.670950457114
4.79086536043822	103.677565212127
4.79589373175746	103.703924915973
4.80092210307671	103.699537034146
4.80595047439595	103.639517535434
4.8109788457152	103.60786259751
4.81600721703444	103.603826979071
4.82103558835369	103.646385787979
4.82606395967294	103.626711884812
4.83109233099218	103.608018190848
4.83612070231143	103.632777174
4.84114907363067	103.628117920023
4.84617744494992	103.603620591918
4.85120581626916	103.54210733748
4.85623418758841	103.522242530129
4.86126255890766	103.518440305345
4.8662909302269	103.479845162748
4.87131930154615	103.4722170749
4.87634767286539	103.485205078871
4.88137604418464	103.472417002088
4.88640441550388	103.451757682213
4.89143278682313	103.422958591096
4.89646115814238	103.466067176493
4.90148952946162	103.480881473182
4.90651790078087	103.447974367865
4.91154627210011	103.409047068832
4.91657464341936	103.382527758696
4.9216030147386	103.387814688615
4.92663138605785	103.393149794253
4.9316597573771	103.399307264804
4.93668812869634	103.409078323903
4.94171650001559	103.383330109633
4.94674487133483	103.338287927975
4.95177324265408	103.329543049746
4.95680161397332	103.338309970322
4.96182998529257	103.364833367073
4.96685835661182	103.332515447438
4.97188672793106	103.302969264239
4.97691509925031	103.286127176286
4.98194347056955	103.294845774727
4.9869718418888	103.302599659314
4.99200021320804	103.280662885685
4.99702858452729	103.258986308063
5.00205695584654	103.24076364213
5.00708532716578	103.276265322121
5.01211369848503	103.301072228896
5.01714206980427	103.314241930145
5.02217044112352	103.283073108764
5.02719881244276	103.242427817033
5.03222718376201	103.192688903676
5.03725555508125	103.174628299138
5.0422839264005	103.172559356273
5.04731229771975	103.194357641455
5.05234066903899	103.183688937606
5.05736904035824	103.144544192307
5.06239741167748	103.125346020264
5.06742578299673	103.111612032517
5.07245415431597	103.106006962521
5.07748252563522	103.080628825385
5.08251089695447	103.050519022146
5.08753926827371	103.035845953973
5.09256763959296	103.026109659828
5.0975960109122	103.020833762925
5.10262438223145	103.043061869138
5.10765275355069	103.061478229365
5.11268112486994	103.065043234959
5.11770949618919	103.050274100427
5.12273786750843	103.029015810294
5.12776623882768	103.034166126711
5.13279461014692	103.034653668776
5.13782298146617	103.029456978469
5.14285135278541	103.008031636658
5.14787972410466	102.980232261266
5.15290809542391	102.940262689221
5.15793646674315	102.902083985757
5.1629648380624	102.86550893861
5.16799320938164	102.89502720712
5.17302158070089	102.916774068873
5.17804995202013	102.916019070869
5.18307832333938	102.899753119112
5.18810669465863	102.879968320709
5.19313506597787	102.913697129388
5.19816343729712	102.9153433635
5.20319180861636	102.874188570494
5.20822017993561	102.847110067678
5.21324855125485	102.830228438181
5.2182769225741	102.851334406585
5.22330529389335	102.845449480998
5.22833366521259	102.812571590589
5.23336203653184	102.769489817916
5.23839040785108	102.729640960867
5.24341877917033	102.709005210617
5.24844715048957	102.718392551922
5.25347552180882	102.752376601203
5.25850389312806	102.782470321812
5.26353226444731	102.792836804921
5.26856063576656	102.74223138534
5.2735890070858	102.695129149752
5.27861737840505	102.650681307617
5.28364574972429	102.668221264832
5.28867412104354	102.690175371009
5.29370249236278	102.709473806409
5.29873086368203	102.715267770503
5.30375923500128	102.711594516922
5.30878760632052	102.678702442189
5.31381597763977	102.653571793263
5.31884434895901	102.659441622859
5.32387272027826	102.665578677875
5.3289010915975	102.671921622265
5.33392946291675	102.621052199323
5.338957834236	102.581776010953
5.34398620555524	102.602722340285
5.34901457687449	102.62763354483
5.35404294819373	102.655941489039
5.35907131951298	102.617492813513
5.36409969083222	102.57088984354
5.36912806215147	102.535939540269
5.37415643347072	102.50677536411
5.37918480478996	102.483719191963
5.38421317610921	102.475085620447
5.38924154742845	102.473035143839
5.3942699187477	102.496154343968
5.39929829006694	102.498368005556
5.40432666138619	102.470405104918
5.40935503270544	102.431926959084
5.41438340402468	102.390819002397
5.41941177534393	102.430555289049
5.42444014666317	102.461913460743
5.42946851798242	102.473721803087
5.43449688930166	102.459988013419
5.43952526062091	102.429741662204
5.44455363194016	102.437716134644
5.4495820032594	102.440997269717
5.45461037457865	102.405531067057
5.45963874589789	102.381140284797
5.46466711721714	102.368820989713
5.46969548853638	102.362627860121
5.47472385985563	102.356665116479
5.47975223117488	102.314844178436
5.48478060249412	102.278847131735
5.48980897381337	102.254995478833
5.49483734513261	102.239053363677
5.49986571645186	102.228333194205
5.5048940877711	102.249748846053
5.50992245909035	102.270265930755
5.5149508304096	102.25991518475
5.51997920172884	102.246691249204
5.52500757304809	102.229408014547
5.53003594436733	102.224037675848
5.53506431568658	102.224116327937
5.54009268700582	102.221078436922
5.54512105832507	102.215603942295
5.55014942964432	102.201833299966
5.55517780096356	102.173091165091
5.56020617228281	102.127492863678
5.56523454360205	102.120976844419
5.5702629149213	102.129012832999
5.57529128624054	102.143087336232
5.58031965755979	102.142245292006
5.58534802887903	102.092799615413
5.59037640019828	102.066097816957
5.59540477151753	102.06325791069
5.60043314283677	102.088880187228
5.60546151415602	102.124021112573
5.61048988547526	102.085919365076
5.61551825679451	102.045047830239
5.62054662811375	102.001099921919
5.625574999433	101.984038042109
5.63060337075225	101.997851634941
5.63563174207149	102.01227586237
5.64066011339074	102.026936542236
5.64568848470998	102.027231736967
5.65071685602923	102.022969320234
5.65574522734847	102.001116914331
5.66077359866772	101.983634663952
5.66580196998697	101.972702182723
5.67083034130621	101.975731107344
5.67585871262546	101.986953483876
5.6808870839447	101.971986148544
5.68591545526395	101.953774681453
5.69094382658319	101.950632536002
5.69597219790244	101.953917583483
5.70100056922169	101.972586490247
5.70602894054093	101.96584595538
5.71105731186018	101.934942409785
5.71608568317942	101.907626258461
5.72111405449867	101.8816575992
5.72614242581791	101.859637713006
5.73117079713716	101.841823209109
5.7361991684564	101.847580259571
5.74122753977565	101.864136244678
5.7462559110949	101.900468633389
5.75128428241414	101.888952372704
5.75631265373339	101.839255413407
5.76134102505263	101.789829061898
5.76636939637188	101.740386363554
5.77139776769112	101.767958264874
5.77642613901037	101.794750268974
5.78145451032962	101.798238269299
5.78648288164886	101.788520364194
5.79151125296811	101.754795953496
5.79653962428735	101.735190563863
5.8015679956066	101.727103088281
5.80659636692585	101.719489966326
5.81162473824509	101.712026890754
5.81665310956434	101.682114871421
5.82168148088358	101.653604869773
5.82670985220283	101.65038259768
5.83173822352207	101.650288638879
5.83676659484132	101.657524954695
5.84179496616057	101.654186121565
5.84682333747981	101.639287561928
5.85185170879906	101.636519458601
5.8568800801183	101.64013958758
5.86190845143755	101.613605493843
5.86693682275679	101.580762226296
5.87196519407604	101.552883552885
5.87699356539528	101.53386353342
5.88202193671453	101.558658546086
5.88705030803378	101.568642571219
5.89207867935302	101.548482700823
5.89710705067227	101.529860925221
5.90213542199151	101.512772022781
5.90716379331076	101.505484213003
5.91219216463	101.503397387032
5.91722053594925	101.481517408723
5.9222489072685	101.45507333081
5.92727727858774	101.440543709245
5.93230564990699	101.426746956403
5.93733402122623	101.415642647832
5.94236239254548	101.409432754355
5.94739076386472	101.416383694533
5.95241913518397	101.421427881868
5.95744750650322	101.423788236672
5.96247587782246	101.412270317105
5.96750424914171	101.389672713523
5.97253262046095	101.363538769297
5.9775609917802	101.335958753743
5.98258936309944	101.349948739302
5.98761773441869	101.37209163115
5.99264610573793	101.413824092853
5.99767447705718	101.448272872426
6.00270284837643	101.412501756897
6.00773121969567	101.374513531552
6.01275959101492	101.32933279051
6.01778796233416	101.297517117699
6.02281633365341	101.288874948251
6.02784470497265	101.294235541437
6.0328730762919	101.31418672957
6.03790144761115	101.324273049708
6.04292981893039	101.328017843113
6.04795819024964	101.303871629335
6.05298656156888	101.269587887235
6.05801493288813	101.236526096831
6.06304330420737	101.203914170449
6.06807167552662	101.207274473211
6.07310004684587	101.21287644331
6.07812841816511	101.22796281627
6.08315678948436	101.23578826057
6.0881851608036	101.209750847291
6.09321353212285	101.18566058532
6.09824190344209	101.166697361098
6.10327027476134	101.146301177919
6.10829864608059	101.123549720788
6.11332701739983	101.102471163737
6.11835538871908	101.08314290968
6.12338376003832	101.07430726074
6.12841213135757	101.072963764256
6.13344050267681	101.071199450951
6.13846887399606	101.069232168833
6.14349724531531	101.055932500235
6.14852561663455	101.039249968834
6.1535539879538	101.010133322502
6.15858235927304	100.979063430905
6.16361073059229	100.993031158422
6.16863910191153	101.009500963879
6.17366747323078	101.020901910658
6.17869584455003	101.028626550673
6.18372421586927	101.005176524498
6.18875258718852	100.985178628084
6.19378095850776	100.980864130261
6.19880932982701	100.979359867706
6.20383770114625	100.985846082776
6.2088660724655	100.995297842207
6.21389444378474	101.010676807142
6.21892281510399	101.012667369899
6.22395118642324	100.994773090654
6.22897955774248	100.968647214165
6.23400792906173	100.93317741071
6.23903630038097	100.903344160951
6.24406467170022	100.878540967671
6.24909304301946	100.868198728486
6.25412141433871	100.867631491741
6.25914978565796	100.855897127635
6.2641781569772	100.83836965389
6.26920652829645	100.814710090638
6.27423489961569	100.788573729851
6.27926327093494	100.794225480644
6.28429164225418	100.809598389415
6.28932001357343	100.794739721194
6.29434838489268	100.772977707544
6.29937675621192	100.764026854039
6.30440512753117	100.757077956606
6.30943349885041	100.741512442323
6.31446187016966	100.725316594021
6.3194902414889	100.745079092906
6.32451861280815	100.766782633718
6.3295469841274	100.774258629528
6.33457535544664	100.778259695164
6.33960372676589	100.703703338286
6.34463209808513	100.633707710939
6.34966046940438	100.653577422194
6.35468884072362	100.670925998558
6.35971721204287	100.658909692507
6.36474558336212	100.645355306238
6.36977395468136	100.619330725281
6.37480232600061	100.60120193122
6.37983069731985	100.635232608376
6.3848590686391	100.659808513881
6.38988743995834	100.632947304097
6.39491581127759	100.609639281276
6.39994418259684	100.603099143215
6.40497255391608	100.598874834299
6.41000092523533	100.604643720115
6.41502929655457	100.600650947594
6.42005766787382	100.557645892507
6.42508603919306	100.521192630703
6.43011441051231	100.50985103375
6.43514278183155	100.505513350399
6.4401711531508	100.527535296146
6.44519952447005	100.544381850523
6.45022789578929	100.542692292076
6.45525626710854	100.530934369661
6.46028463842778	100.482514238536
6.46531300974703	100.440889744088
6.47034138106627	100.424895151037
6.47536975238552	100.41747005298
6.48039812370477	100.443396378736
6.48542649502401	100.467578477019
6.49045486634326	100.484827925761
6.4954832376625	100.500192901218
6.50051160898175	100.507205021069
6.50553998030099	100.503355145125
6.51056835162024	100.446209964584
6.51559672293949	100.39272167641
6.52062509425873	100.360142191713
6.52565346557798	100.332386816222
6.53068183689722	100.33590731851
6.53571020821647	100.337014132477
6.54073857953571	100.318190978359
6.54576695085496	100.301299358871
6.55079532217421	100.306653287046
6.55582369349345	100.310566596547
6.5608520648127	100.287454365676
6.56588043613194	100.264843061979
6.57090880745119	100.254586655204
6.57593717877043	100.245265410077
6.58096555008968	100.272121980162
6.58599392140893	100.300148927931
6.59102229272817	100.303844805464
6.59605066404742	100.306196366708
6.60107903536666	100.278974904678
6.60610740668591	100.248804935911
6.61113577800515	100.223965722243
6.6161641493244	100.200067973628
6.62119252064365	100.192929013929
6.62622089196289	100.189553201449
6.63124926328214	100.187156727633
6.63627763460138	100.185049798932
6.64130600592063	100.160945808395
6.64633437723987	100.128074248507
6.65136274855912	100.090553898362
6.65639111987837	100.050418699858
6.66141949119761	100.044372988118
6.66644786251686	100.060861432319
6.6714762338361	100.080474741486
6.67650460515535	100.102739282054
6.68153297647459	100.121281795867
6.68656134779384	100.135690802092
6.69158971911309	100.132189280862
6.69661809043233	100.102508455199
6.70164646175158	100.067032712163
6.70667483307082	100.01979940097
6.71170320439007	99.9848588117993
6.71673157570931	99.9858869875525
6.72175994702856	99.98499215745
6.7267883183478	99.9755879528446
6.73181668966705	99.9651900384813
6.7368450609863	99.946143634896
6.74187343230554	99.9274675388223
6.74690180362479	99.9185916003898
6.75193017494403	99.9098877877577
6.75695854626328	99.9107722614392
6.76198691758252	99.9123469794514
6.76701528890177	99.9079910801214
6.77204366022102	99.9025597670407
6.77707203154026	99.8886698054878
6.78210040285951	99.8719498918795
6.78712877417875	99.8725806470171
6.792157145498	99.8822574108592
6.79718551681724	99.8864887896396
6.80221388813649	99.8865241411361
6.80724225945574	99.8766564039374
6.81227063077498	99.8553108694969
6.81729900209423	99.8325670908009
6.82232737341347	99.8072590649093
6.82735574473272	99.788311569375
6.83238411605196	99.7889820486272
6.83741248737121	99.7917044649225
6.84244085869046	99.8078935120732
6.8474692300097	99.8234462872257
6.85249760132895	99.8055874425173
6.85752597264819	99.7877521398548
6.86255434396744	99.7443988879187
6.86758271528668	99.6982302134383
6.87261108660593	99.6567777601317
6.87763945792518	99.6166852565513
6.88266782924442	99.6145266286596
6.88769620056367	99.6315770825124
6.89272457188291	99.6509954045431
6.89775294320216	99.6724049087127
6.9027813145214	99.6782052812684
6.90780968584065	99.6613299613822
6.9128380571599	99.6470519170306
6.91786642847914	99.639417357771
6.92289479979839	99.6308786654938
6.92792317111763	99.6168450299333
6.93295154243688	99.603017288388
6.93797991375612	99.6035781137441
6.94300828507537	99.6041985755938
6.94803665639462	99.5969932908553
6.95306502771386	99.588637386306
6.95809339903311	99.5659426660776
6.96312177035235	99.5379789049235
6.9681501416716	99.5177419690271
6.97317851299084	99.5031581903928
6.97820688431009	99.4757767882751
6.98323525562934	99.4314733588778
6.98826362694858	99.402588818606
6.99329199826783	99.4129491121988
6.99832036958707	99.42590791044
7.00334874090632	99.4560899073473
7.00837711222556	99.4860844609668
7.01340548354481	99.4620072998765
7.01843385486406	99.4361383873268
7.0234622261833	99.4179351313118
7.02849059750255	99.4015946955965
7.03351896882179	99.3805549720054
7.03854734014104	99.3568710181363
7.04357571146028	99.3429889063945
7.04860408277953	99.3398843089587
7.05363245409877	99.3452784910832
7.05866082541802	99.3703672205363
7.06368919673726	99.388047040203
7.06871756805651	99.3532435260566
7.07374593937576	99.3183826698952
7.078774310695	99.2897425733161
7.08380268201425	99.2615048714104
7.08883105333349	99.2652271428251
7.09385942465274	99.2790494745497
7.09888779597199	99.2914156487084
7.10391616729123	99.3026962505176
7.10894453861048	99.3109876525242
7.11397290992972	99.3146291328932
7.11900128124897	99.3134427711007
7.12402965256821	99.2925195774352
7.12905802388746	99.2718666683272
7.13408639520671	99.258431267324
7.13911476652595	99.2452258650075
7.1441431378452	99.2478615079331
7.14917150916444	99.2543461415882
7.15419988048369	99.2510362467623
7.15922825180293	99.241372984431
7.16425662312218	99.2235063470092
7.16928499444143	99.1936782654952
7.17431336576067	99.1669218631874
7.17934173707992	99.1529815260066
7.18437010839916	99.1389536708083
7.18939847971841	99.1188653516427
7.19442685103765	99.0987153302439
7.1994552223569	99.0906618008826
7.20448359367615	99.0861348891632
7.20951196499539	99.0895123022534
7.21454033631464	99.0990716893243
7.21956870763388	99.092042532333
7.22459707895313	99.0524806132263
7.22962545027237	99.0126140995588
7.23465382159162	98.9701155031028
7.23968219291087	98.9277023590758
7.24471056423011	98.9063909050833
7.24973893554936	98.8877560592138
7.2547673068686	98.8977800683205
7.25979567818785	98.9227219008956
7.26482404950709	98.9577622066591
7.26985242082634	99.0067529581321
7.27488079214559	99.0447680020202
7.27990916346483	99.0355107530882
7.28493753478408	99.0258418528752
7.28996590610332	98.9687855434814
7.29499427742257	98.9083425566425
7.30002264874181	98.8618015326437
7.30505102006106	98.8210799277332
7.31007939138031	98.813221332774
7.31510776269955	98.8450057517481
7.32013613401879	98.8728436984106
7.32516450533804	98.8848223232873
7.33019287665729	98.8967530008387
7.33522124797653	98.8475872618138
7.34024961929578	98.7953498985812
7.34527799061502	98.7782704799722
7.35030636193427	98.7765812052501
7.35533473325351	98.7862091502559
7.36036310457276	98.8103594739014
7.36539147589201	98.8292307525472
7.37041984721125	98.8222723639356
7.3754482185305	98.8153190836959
7.38047658984974	98.7857348117235
7.38550496116899	98.7539444506535
7.39053333248823	98.7274610634445
7.39556170380748	98.7039557164402
7.40059007512673	98.6886243723993
7.40561844644597	98.6875313040369
7.41064681776522	98.6860949447255
7.41567518908446	98.6811711783351
7.42070356040371	98.6762491757859
7.42573193172296	98.6965960503605
7.4307603030422	98.7227607353181
7.43578867436145	98.7371141829509
7.44081704568069	98.7411091272264
7.44584541699994	98.7403559528282
7.45087378831918	98.7253937931337
7.45590215963843	98.7104210958642
7.46093053095768	98.691828990984
7.46595890227692	98.6729927709668
7.47098727359617	98.6424642675366
7.47601564491541	98.6061265265913
7.48104401623466	98.5917616174176
7.4860723875539	98.6144006572696
7.49110075887315	98.634686829288
7.4961291301924	98.6268760483054
7.50115750151164	98.6189860068767
7.50618587283089	98.5843610644296
7.51121424415013	98.542040479476
7.51624261546938	98.5272130116395
7.52127098678862	98.5436842074726
7.52629935810787	98.5582256017156
7.53132772942712	98.5627767617056
7.53635610074636	98.567323350345
7.54138447206561	98.5547121922863
7.54641284338485	98.5389325139343
7.5514412147041	98.520501954759
7.55646958602334	98.4997164004042
7.56149795734259	98.4741969808982
7.56652632866184	98.4318517745495
7.57155469998108	98.3893785813859
7.57658307130033	98.3906357574506
7.58161144261957	98.3969765740678
7.58663981393882	98.4125882972622
7.59166818525806	98.4351550930869
7.59669655657731	98.4468517507195
7.60172492789656	98.4244972114886
7.6067532992158	98.4021545772402
7.61178167053504	98.379282506246
7.61681004185429	98.3564063411549
7.62183841317354	98.3436743416705
7.62686678449278	98.338259843441
7.63189515581203	98.3354909213949
7.63692352713127	98.3409173019594
7.64195189845052	98.3463399022514
7.64698026976976	98.3280881730841
7.65200864108901	98.3074120684959
7.65703701240826	98.2835521689176
7.6620653837275	98.2571144347922
7.66709375504675	98.2394141368142
7.67212212636599	98.2532038312959
7.67715049768524	98.2669825755353
7.68217886900448	98.2577071882727
7.68720724032373	98.2449250648201
7.69223561164298	98.2188201026831
7.69726398296222	98.1801908344368
7.70229235428147	98.15027138367
7.70732072560071	98.1672371586206
7.71234909691996	98.18421752039
7.7173774682392	98.2062164065984
7.72240583955845	98.2296009552576
7.7274342108777	98.2407095069572
7.73246258219694	98.2353610047338
7.73749095351619	98.2291311810443
7.74251932483543	98.2084861444135
7.74754769615468	98.1878269447934
7.75257606747393	98.1437472902587
7.75760443879317	98.0887894422499
7.76263281011242	98.0478579847233
7.76766118143166	98.0382978987043
7.77268955275091	98.0287208198884
7.77771792407015	98.0460120530704
7.7827462953894	98.0652002730853
7.78777466670864	98.0662201194724
7.79280303802789	98.0523171305141
7.79783140934714	98.0426180036554
7.80285978066638	98.0533710081386
7.80788815198563	98.0640975385609
7.81291652330487	98.0665809191993
7.81794489462412	98.0666960342183
7.82297326594336	98.0614455606989
7.82800163726261	98.0477742337516
7.83303000858186	98.0341762846928
7.8380583799011	98.0221228645723
7.84308675122035	98.0101478863134
7.84811512253959	97.9848179616716
7.85314349385884	97.9502615815326
7.85817186517808	97.9165127156462
7.86320023649733	97.8864164679969
7.86822860781658	97.8564154576913
7.87325697913582	97.8378426332095
7.87828535045507	97.8225275517708
7.88331372177431	97.8124167661817
7.88834209309356	97.8115282477325
7.8933704644128	97.8107948777996
7.89839883573205	97.8249838018968
7.9034272070513	97.8402152776983
7.90845557837054	97.8445577323866
7.91348394968979	97.838968140548
7.91851232100903	97.8320763049992
7.92354069232828	97.8141038008419
7.92856906364752	97.7961306523956
7.93359743496677	97.8048009706117
7.93862580628602	97.8258749576734
7.94365417760526	97.8429935773389
7.94868254892451	97.8487916129646
7.95371092024375	97.8545883631055
7.958739291563	97.8306227315759
7.96376766288224	97.8004491560516
7.96879603420149	97.7701086055491
7.97382440552074	97.7395086281652
7.97885277683998	97.7091608328456
7.98388114815923	97.7034707764338
7.98890951947847	97.6993976134863
7.99393789079772	97.7116609006363
7.99896626211696	97.7396523270733
8.00399463343621	97.7651252108123
8.00902300475546	97.7539715912504
8.0140513760747	97.742833263931
8.01907974739395	97.7066925671996
8.02410811871319	97.6548009853127
8.02913649003244	97.6079274377584
8.03416486135168	97.5875497118232
8.03919323267093	97.5672405117278
8.04422160399018	97.5658657519213
8.04924997530942	97.572570401288
8.05427834662867	97.5753484068473
8.05930671794791	97.56560020009
8.06433508926716	97.5558397275927
8.0693634605864	97.555155338872
8.07439183190565	97.557131974574
8.07942020322489	97.5607508325192
8.08444857454414	97.5680759493879
8.08947694586339	97.5754100972091
8.09450531718263	97.553129965347
8.09953368850188	97.5249750193049
8.10456205982112	97.5007127677244
8.10959043114037	97.4832093400521
8.11461880245961	97.4657390654174
8.11964717377886	97.4624638232625
8.12467554509811	97.4610724957732
8.12970391641735	97.4680764652841
8.1347322877366	97.4877417443644
8.13976065905584	97.5074208991775
8.14478903037509	97.5183349810434
8.14981740169433	97.5284201768613
8.15484577301358	97.5180666315475
8.15987414433283	97.480219046772
8.16490251565207	97.4425180685537
8.16993088697132	97.4209318725113
8.17495925829056	97.400573181832
8.17998762960981	97.3862444107404
8.18501600092905	97.3794195894894
8.1900443722483	97.3724583402891
8.19507274356755	97.3524277305358
8.20010111488679	97.3315536659019
8.20512948620604	97.3099061660752
8.21015785752528	97.2872557601793
8.21518622884453	97.2646344316582
8.22021460016377	97.2437825748066
8.22524297148302	97.2230058195236
8.23027134280226	97.2175804008238
8.23529971412151	97.232402481099
8.24032808544075	97.2472307099985
8.24535645676	97.2799415972825
8.25038482807925	97.314241201563
8.25541319939849	97.3266318578814
8.26044157071774	97.3053791274889
8.26546994203698	97.2841815890211
8.27049831335623	97.2456465878551
8.27552668467547	97.2046975636049
8.28055505599472	97.1789630767861
8.28558342731397	97.1809746046311
8.29061179863321	97.1830061965428
8.29564016995246	97.1950300228297
8.3006685412717	97.2091695332768
8.30569691259095	97.2176798159376
8.31072528391019	97.2129721676314
8.31575365522944	97.2082825090547
8.32078202654869	97.1947819615636
8.32581039786793	97.1786042383143
8.33083876918718	97.1557617428165
8.33586714050642	97.1104558301569
8.34089551182567	97.0651599782979
8.34592388314491	97.0415404966028
8.35095225446416	97.0278673985187
8.35598062578341	97.0233522033432
8.36100899710265	97.075664567803
8.3660373684219	97.1279503743697
8.37106573974114	97.1452301598225
8.37609411106039	97.1384070733812
8.38112248237964	97.129662101188
8.38615085369888	97.0780927919602
8.39117922501813	97.0261853265638
8.39620759633737	96.9935388130879
8.40123596765662	96.9819969749879
8.40626433897586	96.9704417130473
8.41129271029511	96.9812575079374
8.41632108161436	96.9940327068139
8.4213494529336	96.9959376831409
8.42637782425285	96.9779726231324
8.43140619557209	96.9600089459586
8.43643456689134	96.9388105981681
8.44146293821058	96.9168081347652
8.44649130952983	96.9041912600627
8.45151968084908	96.9252846256473
8.45654805216832	96.9463515896819
8.46157642348757	96.9484154369502
8.46660479480681	96.9399999457037
8.47163316612606	96.930962910476
8.4766615374453	96.9116507108763
8.48168990876455	96.8924639068608
8.4867182800838	96.8886888642084
8.49174665140304	96.9021255742695
8.49677502272229	96.9155568300754
8.50180339404153	96.9097401177707
8.50683176536078	96.9013822218887
8.51186013668002	96.8876667885968
8.51688850799927	96.8608409081928
8.52191687931852	96.8340164558113
8.52694525063776	96.8163808986667
8.53197362195701	96.8027478488266
8.53700199327625	96.7912759790752
8.5420303645955	96.7982896473067
8.54705873591474	96.8053648063843
8.55208710723399	96.813412110521
8.55711547855323	96.8224109514357
8.56214384987248	96.8314016094379
8.56717222119173	96.8150491395938
8.57220059251097	96.7956148578783
8.57722896383022	96.7710543440312
8.58225733514946	96.7332967319515
8.58728570646871	96.6956903771227
8.59231407778795	96.6743036032788
8.5973424491072	96.6609380571748
8.60237082042645	96.6482237517251
8.60739919174569	96.6447879366559
8.61242756306494	96.6414659616002
8.61745593438418	96.6315643860845
8.62248430570343	96.6131112482045
8.62751267702267	96.5947051060841
8.63254104834192	96.5812692627295
8.63756941966117	96.5690350140815
8.64259779098041	96.5609540853415
8.64762616229966	96.5706767074355
8.6526545336189	96.5803841881736
8.65768290493815	96.5863207972061
8.66271127625739	96.5892548276792
8.66773964757664	96.5919124720692
8.67276801889589	96.5588066162079
8.67779639021513	96.5224118044277
8.68282476153438	96.499414314704
8.68785313285362	96.5101154346817
8.69288150417287	96.5208305906364
8.69790987549211	96.5340149155881
8.70293824681136	96.548616464801
8.70796661813061	96.5619660475588
8.71299498944985	96.5337102546281
8.7180233607691	96.503935608699
8.72305173208834	96.4815706626982
8.72808010340759	96.4733299782366
8.73310847472683	96.4650969749781
8.73813684604608	96.4597799784862
8.74316521736533	96.4557930749783
8.74819358868457	96.4516264195376
8.75322196000382	96.4399262579367
8.75825033132306	96.4282629777466
8.76327870264231	96.4114612513484
8.76830707396155	96.3855877376072
8.7733354452808	96.3597730938605
8.77836381660004	96.3467776924656
8.78339218791929	96.3393327585988
8.78842055923853	96.3319008122191
8.79344893055778	96.3250094129202
8.79847730187703	96.3181151898057
8.80350567319627	96.308540525414
8.80853404451552	96.2940136367969
8.81356241583476	96.2794948565405
8.81859078715401	96.2766737225775
8.82361915847325	96.279549223425
8.8286475297925	96.2822377277825
8.83367590111175	96.2629650760456
8.83870427243099	96.2432415713035
8.84373264375024	96.2254588935531
8.84876101506948	96.2121131745983
8.85378938638873	96.1988014043244
8.85881775770797	96.1908221158438
8.86384612902722	96.1862619804998
8.86887450034647	96.1817034285801
8.87390287166571	96.1759110653721
8.87893124298496	96.1700016450152
8.8839596143042	96.1677970970884
8.88898798562345	96.1790727014912
8.89401635694269	96.1903061723647
8.89904472826194	96.1868503283604
8.90407309958119	96.1695152141861
8.90910147090043	96.1522422232174
8.91412984221968	96.128994865962
8.91915821353892	96.1044164469781
8.92418658485817	96.0823694784577
8.92921495617741	96.0820765693331
8.93424332749666	96.0818286291343
8.93927169881591	96.0798389404478
8.94430007013515	96.0751251090261
8.9493284414544	96.0704163906864
8.95435681277364	96.0628352473334
8.95938518409289	96.0538801958326
8.96441355541213	96.045092208106
8.96944192673138	96.0503977884003
8.97447029805063	96.0565787324489
8.97949866936987	96.0596542332686
8.98452704068912	96.0520759155105
8.98955541200836	96.044496598538
8.99458378332761	96.0357287962334
8.99961215464685	96.0256976217924
9.0046405259661	96.0156487492879
9.00966889728535	95.995149147223
9.01469726860459	95.9713902979708
9.01972563992384	95.9493066702386
9.02475401124308	95.9596965054444
9.02978238256233	95.9708752400051
9.03481075388157	95.9848772873989
9.03983912520082	96.0058095549878
9.04486749652007	96.0266900517039
9.04989586783931	96.005217307477
9.05492423915856	95.9475850436947
9.0599526104778	95.8901497942497
9.06498098179705	95.8634776272521
9.07000935311629	95.8449685285261
9.07503772443554	95.8275265483889
9.08006609575479	95.8361821888618
9.08509446707403	95.8448210909306
9.09012283839328	95.8476581510965
9.09515120971252	95.8354725708393
9.10017958103177	95.8232882130883
9.10520795235101	95.8181229672661
9.11023632367026	95.8194823285707
9.11526469498951	95.8208360505912
9.12029306630875	95.8225901315638
9.125321437628	95.8244721262105
9.13034980894724	95.8260819915246
9.13537818026649	95.8109182325919
9.14040655158573	95.7951773191484
9.14543492290498	95.777700031539
9.15046329422423	95.7536345150486
9.15549166554347	95.7296117359907
9.16052003686272	95.7129492784821
9.16554840818196	95.7057507999707
9.17057677950121	95.6985616130932
9.17560515082045	95.6989502199004
9.1806335221397	95.7032967494747
9.18566189345895	95.7076531686133
9.19069026477819	95.6980225554423
9.19571863609744	95.6862484251249
9.20074700741668	95.6757410697262
9.20577537873593	95.6796687626441
9.21080375005517	95.6836094948964
9.21583212137442	95.6848713087981
9.22086049269367	95.6794144509863
9.22588886401291	95.6739630561628
9.23091723533216	95.6590516840023
9.2359456066514	95.6341985550432
9.24097397797065	95.6093957902685
9.24600234928989	95.6113539758843
9.25103072060914	95.6253301048978
9.25605909192838	95.6393037008756
9.26108746324763	95.622960445057
9.26611583456688	95.6026240646189
9.27114420588612	95.5816895841007
9.27617257720537	95.5532886537593
9.28120094852461	95.5249568892471
9.28622931984386	95.5070746742063
9.2912576911631	95.5186374745296
9.29628606248235	95.5302291617743
9.3013144338016	95.537205988883
9.30634280512084	95.5384017070351
9.31137117644009	95.5396011764079
9.31639954775933	95.5340050000654
9.32142791907858	95.5242199528114
9.32645629039782	95.5144245761412
9.33148466171707	95.4917459264022
9.33651303303632	95.4657627438711
9.34154140435556	95.4398559790508
9.34656977567481	95.4257947330699
9.35159814699405	95.4122678745241
9.3566265183133	95.4018483239286
9.36165488963254	95.4115681825349
9.36668326095179	95.4212830725109
9.37171163227103	95.4297847617138
9.37674000359028	95.4353993826919
9.38176837490953	95.4410076142974
9.38679674622877	95.4368424713212
9.39182511754802	95.4211230312933
9.39685348886726	95.4053694308751
9.40188186018651	95.382543549281
9.40691023150575	95.3551776622554
9.411938602825	95.3278674413023
9.41696697414425	95.3169012418647
9.42199534546349	95.3109523922635
9.42702371678274	95.3050200096353
9.43205208810198	95.2952184185577
9.43708045942123	95.2850211072844
9.44210883074047	95.2744241690079
9.44713720205972	95.2586812188386
9.45216557337897	95.2428873883625
9.45719394469821	95.2296833807176
9.46222231601746	95.2272936338054
9.4672506873367	95.2249105457406
9.47227905865595	95.2223848827133
9.47730742997519	95.2195742266983
9.48233580129444	95.2167597466881
9.48736417261369	95.2065814685305
9.49239254393293	95.1877213324301
9.49742091525218	95.1689121887773
9.50244928657142	95.1507952953357
9.50747765789067	95.1332056284662
9.51250602920991	95.1155897578307
9.51753440052916	95.1115362718713
9.52256277184841	95.1131094163359
9.52759114316765	95.1146816853895
9.5326195144869	95.1174989456013
9.53764788580614	95.1205883962088
9.54267625712539	95.1237000839914
9.54770462844463	95.1352512820488
9.55273299976388	95.1474083664366
9.55776137108313	95.1575055639956
9.56278974240237	95.1394906774313
9.56781811372162	95.1209013598124
9.57284648504086	95.1030896075537
9.57787485636011	95.0894550545925
9.58290322767935	95.075819072615
9.5879315989986	95.0680447860631
9.59295997031785	95.0770448214878
9.59798834163709	95.0860666297818
9.60301671295634	95.0779366478476
9.60804508427558	95.0393276196665
9.61307345559483	95.000643886462
9.61810182691407	94.9701722095586
9.62313019823332	94.9496108044746
9.62815856955257	94.9290381439321
9.63318694087181	94.9317278910946
9.63821531219106	94.9540978850585
9.6432436835103	94.9764308286471
9.64827205482955	94.9920865144753
9.65330042614879	95.0037064632763
9.65832879746804	95.015343431255
9.66335716878729	95.0108857163478
9.66838554010653	94.9997843847236
9.67341391142578	94.9887077194911
9.67844228274502	94.9687397291847
9.68347065406427	94.9464019364888
9.68849902538351	94.9241134499128
9.69352739670276	94.9181162286716
9.69855576802201	94.9148064183954
9.70358413934125	94.9115077984157
9.7086125106605	94.9067873974948
9.71364088197974	94.9019486441714
9.71866925329899	94.8969340719064
9.72369762461823	94.8824964579677
9.72872599593748	94.8677593632214
9.73375436725672	94.8531615900411
9.73878273857597	94.841076896844
9.74381110989522	94.8289878314465
9.74883948121446	94.8155974634421
9.75386785253371	94.7911993795806
9.75889622385295	94.7668492174865
9.7639245951722	94.7479153313626
9.76895296649144	94.7571513608683
9.77398133781069	94.7663848569864
9.77900970912994	94.7752131896164
9.78403808044918	94.7825403634619
9.78906645176843	94.7898827443103
9.79409482308767	94.7896339509416
9.79912319440692	94.7664659982089
9.80415156572616	94.7433243739533
9.80917993704541	94.727346985575
9.81420830836466	94.7290015735447
9.8192366796839	94.7306646257576
[truncated: 8,000 more rows]
