# Supplementary material for: The reverse quantum limit and its implications for unconventional quantum oscillations in YbB12
Source: Nat Commun. 2024 Feb 21;15:1607. doi: 10.1038/s41467-024-45801-2 (PMC10881586; doi:10.1038/s41467-024-45801-2)
Supplement: Supplementary file 3 — Source Data [file 41467_2024_45801_MOESM3_ESM.zip › Source_Data/RvH_varyAngle/RvH_12p8_deg.csv]

-0.264332778168057	110.891752119301
-0.259293701122494	110.824815207529
-0.254254624076932	110.829367543267
-0.24921554703137	110.885945165342
-0.244176469985808	110.987658349986
-0.239137392940246	110.805924874284
-0.234098315894684	110.950556622623
-0.229059238849122	110.934080532173
-0.22402016180356	110.988303017228
-0.218981084757997	110.84968962821
-0.213942007712435	110.96669026732
-0.208902930666873	110.944330746541
-0.203863853621311	110.981867138643
-0.198824776575749	110.939838110911
-0.193785699530187	110.814554724867
-0.188746622484625	110.995388246617
-0.183707545439063	110.903557796548
-0.178668468393501	110.876874974443
-0.173629391347938	110.966684126176
-0.168590314302376	110.991252316778
-0.163551237256814	110.893540145399
-0.158512160211252	110.84047964901
-0.15347308316569	110.991512104536
-0.148434006120128	110.980316990069
-0.143394929074566	110.814503154942
-0.138355852029004	110.898915651184
-0.133316774983441	110.986685406508
-0.128277697937879	110.934072758304
-0.123238620892317	110.839519176048
-0.118199543846755	110.84965637488
-0.113160466801193	110.967606302671
-0.108121389755631	110.991926157494
-0.103082312710069	110.929826151783
-0.0980432356645066	110.868259518404
-0.0930041586189445	110.936516480088
-0.0879650815733823	110.940993835026
-0.0829260045278202	110.891283207102
-0.0778869274822581	110.883095638474
-0.072847850436696	110.951799918847
-0.0678087733911339	111.049755764058
-0.0627696963455717	110.977699205436
-0.0577306193000096	110.91222995659
-0.0526915422544475	110.89382390421
-0.0476524652088854	110.923927337047
-0.0426133881633232	111.081697001208
-0.0375743111177611	111.012378975079
-0.032535234072199	110.981137860976
-0.0274961570266369	110.943171389089
-0.0224570799810748	110.973126594245
-0.0174180029355127	110.994485819328
-0.0123789258899505	111.014903555318
-0.00733984884438843	110.962443428807
-0.00230077179882632	110.924903559204
0.00273830524673579	110.932118050692
0.00777738229229791	110.945933630838
0.0128164593378601	111.049083328413
0.0178555363834222	110.977433424291
0.0228946134289843	110.962145761047
0.0279336904745464	110.923059641764
0.0329727675201085	110.952731687846
0.0380118445656706	111.06617810366
0.0430509216112328	111.049874939983
0.0480899986567949	110.992645155212
0.053129075702357	110.952716855069
0.0581681527479191	110.882505896337
0.0632072297934813	110.915073546034
0.0682463068390434	111.131151519545
0.0732853838846055	111.093529425983
0.0783244609301676	110.971800911287
0.0833635379757298	110.901558906011
0.0884026150212919	110.910278797036
0.093441692066854	111.030132767686
0.0984807691124161	111.052199560943
0.103519846157978	111.019362326376
0.10855892320354	111.01497552093
0.113598000249102	110.974169249228
0.118637077294665	110.989145946094
0.123676154340227	110.884697800744
0.128715231385789	110.946311059146
0.133754308431351	110.962069990586
0.138793385476913	111.008432942657
0.143832462522475	110.954083899735
0.148871539568037	111.041389604382
0.153910616613599	110.953383495355
0.158949693659162	110.941753884055
0.163988770704724	110.967540976742
0.169027847750286	110.936473347843
0.174066924795848	111.014693196196
0.17910600184141	111.038952044208
0.184145078886972	110.948557792754
0.189184155932534	110.915698207812
0.194223232978096	110.894814724694
0.199262310023659	110.930363154915
0.204301387069221	110.993608280537
0.209340464114783	110.987082870004
0.214379541160345	111.081234489226
0.219418618205907	110.968753451725
0.224457695251469	110.964461693972
0.229496772297031	110.889390122228
0.234535849342593	110.941885411136
0.239574926388155	110.882594265817
0.244614003433718	110.984245050661
0.24965308047928	111.012308109156
0.254692157524842	110.987328532041
0.259731234570404	110.976167829671
0.264770311615966	110.900008014449
0.269809388661528	110.986406026561
0.27484846570709	110.856483615793
0.279887542752652	110.889693160565
0.284926619798215	110.844528066073
0.289965696843777	110.939733448726
0.295004773889339	110.984416949338
0.300043850934901	110.933366851806
0.305082927980463	110.880218793746
0.310122005026025	110.882445165255
0.315161082071587	110.862732087149
0.320200159117149	110.837265944982
0.325239236162712	110.723493436215
0.330278313208274	110.869141190124
0.335317390253836	110.872729753349
0.340356467299398	110.950561997004
0.34539554434496	110.994821900017
0.350434621390522	110.98796007934
0.355473698436084	110.901768761783
0.360512775481646	110.780079660174
0.365551852527208	110.830456074875
0.370590929572771	110.864379494115
0.375630006618333	110.842824300665
0.380669083663895	110.839715044761
0.385708160709457	110.831283780402
0.390747237755019	110.875835659761
0.395786314800581	110.887244824022
0.400825391846143	110.836756659643
0.405864468891705	110.767049698294
0.410903545937268	110.821432923985
0.41594262298283	110.762660871711
0.420981700028392	110.773413873944
0.426020777073954	110.82730100285
0.431059854119516	110.794536422778
0.436098931165078	110.790235011046
0.44113800821064	110.878651188147
0.446177085256202	110.859013140819
0.451216162301765	110.779179989709
0.456255239347327	110.739300052025
0.461294316392889	110.75578155856
0.466333393438451	110.754187918899
0.471372470484013	110.697973249231
0.476411547529575	110.685825874637
0.481450624575137	110.728078249112
0.486489701620699	110.785417392472
0.491528778666262	110.813592323311
0.496567855711824	110.817725353054
0.501606932757386	110.781701004624
0.506646009802948	110.794872455488
0.51168508684851	110.706575276762
0.516724163894072	110.712479961872
0.521763240939634	110.647524024054
0.526802317985196	110.603047087621
0.531841395030759	110.665810272271
0.536880472076321	110.642880277717
0.541919549121883	110.709130113507
0.546958626167445	110.749182767772
0.551997703213007	110.711612431114
0.557036780258569	110.726116370464
0.562075857304131	110.677055125624
0.567114934349693	110.658961179315
0.572154011395255	110.633590565097
0.577193088440818	110.634796139124
0.58223216548638	110.633413913982
0.587271242531942	110.653257320146
0.592310319577504	110.596196582988
0.597349396623066	110.689696525556
0.602388473668628	110.73402293891
0.60742755071419	110.696267295574
0.612466627759752	110.70075831283
0.617505704805315	110.674698015304
0.622544781850877	110.662001071982
0.627583858896439	110.608447551656
0.632622935942001	110.572860297013
0.637662012987563	110.562945596527
0.642701090033125	110.553089004019
0.647740167078687	110.544407174907
0.652779244124249	110.548478829307
0.657818321169812	110.572795831781
0.662857398215374	110.497384864778
0.667896475260936	110.563016669269
0.672935552306498	110.582551215624
0.67797462935206	110.606495224326
0.683013706397622	110.598495863483
0.688052783443184	110.589981792976
0.693091860488746	110.524411257318
0.698130937534309	110.575802830868
0.70317001457987	110.464906740851
0.708209091625433	110.540210385744
0.713248168670995	110.469244346771
0.718287245716557	110.467663862587
0.723326322762119	110.523762843913
0.728365399807681	110.476930000992
0.733404476853243	110.556906142193
0.738443553898805	110.485323461201
0.743482630944368	110.537497019372
0.748521707989929	110.526981802767
0.753560785035492	110.500771864496
0.758599862081054	110.495155058237
0.763638939126616	110.456418579967
0.768678016172178	110.432603366543
0.77371709321774	110.406065925153
0.778756170263302	110.388790854826
0.783795247308864	110.367634090011
0.788834324354427	110.379671062275
0.793873401399989	110.408977676124
0.798912478445551	110.377909457757
0.803951555491113	110.420483121835
0.808990632536675	110.42565800155
0.814029709582237	110.462672149396
0.819068786627799	110.436122973997
0.824107863673361	110.385910596609
0.829146940718923	110.384468715731
0.834186017764486	110.409674000999
0.839225094810048	110.304698302438
0.84426417185561	110.308676579197
0.849303248901172	110.325333425181
0.854342325946734	110.284077215335
0.859381402992296	110.258033444255
0.864420480037858	110.334124437742
0.86945955708342	110.264657398725
0.874498634128983	110.274674029041
0.879537711174545	110.299299673573
0.884576788220107	110.340774137093
0.889615865265669	110.321118347777
0.894654942311231	110.302337779531
0.899694019356793	110.29980077501
0.904733096402355	110.239956151774
0.909772173447917	110.327539703484
0.91481125049348	110.177549970484
0.919850327539042	110.193867492034
0.924889404584604	110.148795165653
0.929928481630166	110.113917601775
0.934967558675728	110.169410479656
0.94000663572129	110.160554997305
0.945045712766852	110.189266356735
0.950084789812414	110.219295249383
0.955123866857977	110.215884147652
0.960162943903539	110.16950455445
0.965202020949101	110.20119493609
0.970241097994663	110.220671494072
0.975280175040225	110.191819430125
0.980319252085787	110.18286633343
0.985358329131349	110.237578547957
0.990397406176911	110.195983140955
0.995436483222473	110.138708726305
1.00047556026804	110.076015226744
1.0055146373136	110.135837087219
1.01055371435916	110.023501096636
1.01559279140472	110.030608906166
1.02063186845028	109.99718418202
1.02567094549585	110.181481109659
1.03071002254141	110.045065440043
1.03574909958697	110.111375191438
1.04078817663253	110.078445731378
1.04582725367809	110.099124984378
1.05086633072366	110.128688179237
1.05590540776922	110.095000507215
1.06094448481478	110.082322847287
1.06598356186034	110.107280774856
1.07102263890591	110.122426792457
1.07606171595147	110.024263881336
1.08110079299703	110.12567977922
1.08613987004259	109.984531470911
1.09117894708815	109.952900328069
1.09621802413372	109.925650178022
1.10125710117928	109.916319034364
1.10629617822484	109.889882105718
1.1113352552704	109.946808575761
1.11637433231596	109.971608225145
1.12141340936153	109.93979715102
1.12645248640709	109.951774120591
1.13149156345265	109.945159250123
1.13653064049821	109.95343663501
1.14156971754378	110.027420793954
1.14660879458934	110.002960117777
1.1516478716349	110.060656776513
1.15668694868046	109.979041623434
1.16172602572602	109.999331540918
1.16676510277159	109.949099099818
1.17180417981715	109.878116814461
1.17684325686271	109.874872456248
1.18188233390827	109.777752642551
1.18692141095383	109.808742754369
1.1919604879994	109.802188105234
1.19699956504496	109.741180442013
1.20203864209052	109.77270156144
1.20707771913608	109.799688927735
1.21211679618164	109.767136480313
1.21715587322721	109.822564008193
1.22219495027277	109.875909073009
1.22723402731833	109.823170322727
1.23227310436389	109.905266306753
1.23731218140946	109.837176398452
1.24235125845502	109.849290776447
1.24739033550058	109.775940385395
1.25242941254614	109.803693966389
1.2574684895917	109.802718846875
1.26250756663727	109.830957620797
1.26754664368283	109.701223238851
1.27258572072839	109.68362262652
1.27762479777395	109.749063066209
1.28266387481951	109.642084468068
1.28770295186508	109.756396727516
1.29274202891064	109.653523807267
1.2977811059562	109.684308894614
1.30282018300176	109.638891012536
1.30785926004733	109.69846353049
1.31289833709289	109.644264201106
1.31793741413845	109.638866403689
1.32297649118401	109.669732668785
1.32801556822957	109.686598333829
1.33305464527514	109.690381453668
1.3380937223207	109.757251106599
1.34313279936626	109.709811199807
1.34817187641182	109.750406449699
1.35321095345738	109.726913541265
1.35825003050295	109.719399721724
1.36328910754851	109.657783367183
1.36832818459407	109.678982184229
1.37336726163963	109.658784091085
1.37840633868519	109.604895993291
1.38344541573076	109.496116899069
1.38848449277632	109.557099221596
1.39352356982188	109.523867021865
1.39856264686744	109.506678728859
1.40360172391301	109.582628274296
1.40864080095857	109.455778663443
1.41367987800413	109.554382421385
1.41871895504969	109.47896682641
1.42375803209525	109.430136617892
1.42879710914082	109.501049280361
1.43383618618638	109.580165121327
1.43887526323194	109.55467548433
1.4439143402775	109.516147787097
1.44895341732306	109.529919379397
1.45399249436863	109.54599703339
1.45903157141419	109.54076433643
1.46407064845975	109.496211355934
1.46910972550531	109.46169600317
1.47414880255088	109.511445693186
1.47918787959644	109.488375823539
1.484226956642	109.387233899011
1.48926603368756	109.41497401283
1.49430511073312	109.376361498778
1.49934418777869	109.337322340966
1.50438326482425	109.328224220982
1.50942234186981	109.246407090152
1.51446141891537	109.386910740345
1.51950049596093	109.371700169506
1.5245395730065	109.324902663876
1.52957865005206	109.351308983719
1.53461772709762	109.375780538986
1.53965680414318	109.302737500381
1.54469588118874	109.392802273821
1.54973495823431	109.383649798031
1.55477403527987	109.356483589911
1.55981311232543	109.430908788845
1.56485218937099	109.422217761348
1.56989126641656	109.402992808267
1.57493034346212	109.348592275919
1.57996942050768	109.263414764803
1.58500849755324	109.250986583936
1.5900475745988	109.307805998055
1.59508665164437	109.214850178901
1.60012572868993	109.250547667112
1.60516480573549	109.226081383549
1.61020388278105	109.088780402352
1.61524295982661	109.181827361392
1.62028203687218	109.17436913092
1.62532111391774	109.189519920769
1.6303601909633	109.175114086198
1.63539926800886	109.120244887121
1.64043834505443	109.095210551195
1.64547742209999	109.151957813772
1.65051649914555	109.126212815971
1.65555557619111	109.135325926308
1.66059465323667	109.142389152973
1.66563373028224	109.096719770027
1.6706728073278	109.085564933311
1.67571188437336	109.141855689216
1.68075096141892	109.195689795498
1.68579003846448	109.070109409831
1.69082911551005	109.182116975423
1.69586819255561	109.140830979931
1.70090726960117	109.157186319237
1.70594634664673	109.165928762783
1.71098542369229	109.151782768062
1.71602450073786	109.067548829878
1.72106357778342	109.092641069554
1.72610265482898	109.05397102216
1.73114173187454	109.013220731464
1.73618080892011	109.041045177553
1.74121988596567	108.972206387636
1.74625896301123	108.964860057495
1.75129804005679	108.925317950751
1.75633711710235	108.876550058322
1.76137619414792	108.938744938211
1.76641527119348	109.033739426089
1.77145434823904	108.964666485923
1.7764934252846	108.934487400642
1.78153250233016	108.987434553139
1.78657157937573	109.024563181798
1.79161065642129	108.979306395948
1.79664973346685	108.984582760987
1.80168881051241	109.023829516025
1.80672788755797	109.011868486942
1.81176696460354	108.957678077866
1.8168060416491	108.964804081536
1.82184511869466	108.925506830666
1.82688419574022	109.005982048789
1.83192327278579	108.943900609579
1.83696234983135	108.957338650905
1.84200142687691	108.890978628273
1.84704050392247	108.896195718764
1.85207958096803	108.83505802609
1.8571186580136	108.866069196209
1.86215773505916	108.905575922687
1.86719681210472	108.7871180338
1.87223588915028	108.73695516648
1.87727496619584	108.730171657266
1.88231404324141	108.782448552379
1.88735312028697	108.763603280939
1.89239219733253	108.745259915113
1.89743127437809	108.688942256356
1.90247035142366	108.719928263281
1.90750942846922	108.77044162143
1.91254850551478	108.791415443669
1.91758758256034	108.759557567096
1.9226266596059	108.730401594367
1.92766573665147	108.727994075935
1.93270481369703	108.743506260069
1.93774389074259	108.724857839759
1.94278296778815	108.796145374679
1.94782204483371	108.746360915208
1.95286112187928	108.684007941296
1.95790019892484	108.738042275927
1.9629392759704	108.750396707125
1.96797835301596	108.639413305823
1.97301743006152	108.614836606059
1.97805650710709	108.690281755501
1.98309558415265	108.703519496948
1.98813466119821	108.621308403568
1.99317373824377	108.608285799031
1.99821281528934	108.578625722058
2.0032518923349	108.545301095341
2.00829096938046	108.499529840882
2.01333004642602	108.454628808552
2.01836912347158	108.522008255362
2.02340820051715	108.470519477058
2.02844727756271	108.511309363034
2.03348635460827	108.516806698751
2.03852543165383	108.510174286594
2.04356450869939	108.490419017157
2.04860358574496	108.492985989933
2.05364266279052	108.528258888227
2.05868173983608	108.451649226936
2.06372081688164	108.516301026403
2.06875989392721	108.511250173197
2.07379897097277	108.463174795151
2.07883804801833	108.442428605834
2.08387712506389	108.491439399734
2.08891620210945	108.530635790907
2.09395527915502	108.509973939036
2.09899435620058	108.504351779037
2.10403343324614	108.499672169559
2.1090725102917	108.555432623083
2.11411158733726	108.43436159326
2.11915066438283	108.396915930104
2.12418974142839	108.377283629977
2.12922881847395	108.386729819129
2.13426789551951	108.339752909232
2.13930697256508	108.331612506732
2.14434604961064	108.317326222146
2.1493851266562	108.355416362609
2.15442420370176	108.277364981595
2.15946328074732	108.30664041298
2.16450235779289	108.250290136205
2.16954143483845	108.204769653527
2.17458051188401	108.234295047893
2.17961958892957	108.240858898724
2.18465866597513	108.225417441434
2.1896977430207	108.248434729874
2.19473682006626	108.23706017224
2.19977589711182	108.255439351713
2.20481497415738	108.25869584172
2.20985405120294	108.212775022103
2.21489312824851	108.254263529648
2.21993220529407	108.230295794963
2.22497128233963	108.212710189747
2.23001035938519	108.245310622823
2.23504943643076	108.267756000377
2.24008851347632	108.289702094604
2.24512759052188	108.345634759206
2.25016666756744	108.260074052289
2.255205744613	108.228076749346
2.26024482165857	108.165884058755
2.26528389870413	108.185694696906
2.27032297574969	108.137429783095
2.27536205279525	108.139889448005
2.28040112984081	108.180036838222
2.28544020688638	108.174822805077
2.29047928393194	108.104760013584
2.2955183609775	108.112707665048
2.30055743802306	108.137361282022
2.30559651506862	108.018142804189
2.31063559211419	107.985161380987
2.31567466915975	108.016329554751
2.32071374620531	108.003355950065
2.32575282325087	107.9840112651
2.33079190029644	107.994163168885
2.335830977342	108.051078458854
2.34087005438756	108.000402665998
2.34590913143312	107.972442763819
2.35094820847868	107.952389675578
2.35598728552425	107.945045377524
2.36102636256981	107.95321988491
2.36606543961537	107.980751556399
2.37110451666093	107.959078754871
2.37614359370649	107.996288416531
2.38118267075206	108.04090563604
2.38622174779762	108.047818244576
2.39126082484318	107.933386436362
2.39629990188874	107.975674199948
2.4013389789343	108.013715978011
2.40637805597987	108.001797381604
2.41141713302543	107.983450896126
2.41645621007099	107.906543090722
2.42149528711655	107.916285816132
2.42653436416212	107.904126339941
2.43157344120768	107.880086345861
2.43661251825324	107.857171881563
2.4416515952988	107.876569747151
2.44669067234436	107.869822143565
2.45172974938993	107.797135776428
2.45676882643549	107.744684015247
2.46180790348105	107.747244770709
2.46684698052661	107.745361855105
2.47188605757217	107.702391563971
2.47692513461774	107.705342825341
2.4819642116633	107.715907933974
2.48700328870886	107.742457435137
2.49204236575442	107.770464360362
2.49708144279999	107.711785233068
2.50212051984555	107.77165535933
2.50715959689111	107.744006327238
2.51219867393667	107.687906045457
2.51723775098223	107.688417304274
2.5222768280278	107.707225029977
2.52731590507336	107.676914653915
2.53235498211892	107.737303064973
2.53739405916448	107.708243077797
2.54243313621004	107.709288049911
2.54747221325561	107.708006179546
2.55251129030117	107.692404634772
2.55755036734673	107.718977067429
2.56258944439229	107.71063771373
2.56762852143786	107.71651600143
2.57266759848342	107.708798015423
2.57770667552898	107.69103121588
2.58274575257454	107.643076816722
2.5877848296201	107.644386077248
2.59282390666567	107.643133506919
2.59786298371123	107.612989143005
2.60290206075679	107.59899078706
2.60794113780235	107.6001983223
2.61298021484791	107.601964067656
2.61801929189348	107.575435781096
2.62305836893904	107.483237554505
2.6280974459846	107.483259045274
2.63313652303016	107.498270600569
2.63817560007572	107.427539302264
2.64321467712129	107.403775627869
2.64825375416685	107.386357102683
2.65329283121241	107.442250811938
2.65833190825797	107.500952678844
2.66337098530354	107.43009917427
2.6684100623491	107.390697367693
2.67344913939466	107.317283540463
2.67848821644022	107.313299718255
2.68352729348578	107.371338705536
2.68856637053135	107.397410779467
2.69360544757691	107.38718561113
2.69864452462247	107.338299100856
2.70368360166803	107.372382340143
2.70872267871359	107.3770952852
2.71376175575916	107.343822678711
2.71880083280472	107.361737527436
2.72383990985028	107.37608025477
2.72887898689584	107.285087263213
2.7339180639414	107.288891684957
2.73895714098697	107.40922126249
2.74399621803253	107.383873507354
2.74903529507809	107.313662801065
2.75407437212365	107.29525382995
2.75911344916922	107.298213705878
2.76415252621478	107.336717997359
2.76919160326034	107.326508703038
2.7742306803059	107.282906747663
2.77926975735146	107.284035548805
2.78430883439703	107.222361132989
2.78934791144259	107.166578092028
2.79438698848815	107.176894155865
2.79942606553371	107.169319296388
2.80446514257927	107.196955352164
2.80950421962484	107.23974053298
2.8145432966704	107.213211425079
2.81958237371596	107.124482622499
2.82462145076152	107.14321673481
2.82966052780709	107.191629599023
2.83469960485265	107.154244908753
2.83973868189821	107.101238418197
2.84477775894377	107.086681773431
2.84981683598933	107.086896432571
2.8548559130349	107.047157200558
2.85989499008046	107.013266845803
2.86493406712602	107.045793281745
2.86997314417158	107.08785450701
2.87501222121714	107.077406986488
2.88005129826271	107.008575898298
2.88509037530827	107.015627656055
2.89012945235383	107.061327863476
2.89516852939939	107.008507166281
2.90020760644496	107.019131922942
2.90524668349052	106.999011430464
2.91028576053608	106.963993016697
2.91532483758164	106.99062596626
2.9203639146272	106.99426263914
2.92540299167277	107.018203234032
2.93044206871833	107.007113385654
2.93548114576389	107.04073011497
2.94052022280945	107.058499008842
2.94555929985501	106.981503621859
2.95059837690058	106.985453975115
2.95563745394614	107.032165494193
2.9606765309917	107.02905826225
2.96571560803726	107.004700883066
2.97075468508282	106.953872761253
2.97579376212839	106.871503694712
2.98083283917395	106.873437941939
2.98587191621951	106.913332513817
2.99091099326507	106.888911866995
2.99595007031064	106.856888513573
3.0009891473562	106.82400238576
3.00602822440176	106.798591903167
3.01106730144732	106.790016076023
3.01610637849288	106.788028360639
3.02114545553845	106.777690149221
3.02618453258401	106.718664969777
3.03122360962957	106.709993599383
3.03626268667513	106.76129741058
3.04130176372069	106.739992532739
3.04634084076626	106.718146365438
3.05137991781182	106.698248968589
3.05641899485738	106.672651854311
3.06145807190294	106.694804368539
3.0664971489485	106.696372666078
3.07153622599407	106.683427566003
3.07657530303963	106.647207828074
3.08161438008519	106.629923748258
3.08665345713075	106.672604910327
3.09169253417632	106.669885183773
3.09673161122188	106.624453259025
3.10177068826744	106.6617857846
3.106809765313	106.696404782331
3.11184884235856	106.633945854274
3.11688791940413	106.610585340248
3.12192699644969	106.631214359499
3.12696607349525	106.638108617706
3.13200515054081	106.621280663217
3.13704422758637	106.568072090831
3.14208330463194	106.601108018231
3.1471223816775	106.664925414557
3.15216145872306	106.626282900413
3.15720053576862	106.594571409417
3.16223961281419	106.563240388802
3.16727868985975	106.548131254597
3.17231776690531	106.561688492439
3.17735684395087	106.570395473354
3.18239592099643	106.56295092246
3.187434998042	106.488245369391
3.19247407508756	106.41258653202
3.19751315213312	106.409089049153
3.20255222917868	106.391355490182
3.20759130622424	106.372564015473
3.21263038326981	106.427105270322
3.21766946031537	106.421993459956
3.22270853736093	106.332969325195
3.22774761440649	106.2947908952
3.23278669145205	106.325520812538
3.23782576849762	106.30967249868
3.24286484554318	106.295289021771
3.24790392258874	106.284382773242
3.2529429996343	106.303360455533
3.25798207667987	106.322303730668
3.26302115372543	106.28757707882
3.26806023077099	106.251395145935
3.27309930781655	106.250702393713
3.27813838486211	106.250840285124
3.28317746190768	106.222486640909
3.28821653895324	106.1880624203
3.2932556159988	106.207145748163
3.29829469304436	106.299466522468
3.30333377008993	106.321663789613
3.30837284713549	106.247691806234
3.31341192418105	106.224444492434
3.31845100122661	106.280940923124
3.32349007827217	106.294343380874
3.32852915531773	106.26773988352
3.3335682323633	106.265996147181
3.33860730940886	106.270387154496
3.34364638645442	106.26517276958
3.34868546349998	106.279619797544
3.35372454054555	106.27953021613
3.35876361759111	106.240587822711
3.36380269463667	106.209496930755
3.36884177168223	106.219468932958
3.37388084872779	106.243471979787
3.37891992577336	106.192815389532
3.38395900281892	106.110312541669
3.38899807986448	106.067544099358
3.39403715691004	106.071189625139
3.39907623395561	106.083938941689
3.40411531100117	106.087388840866
3.40915438804673	106.088213037887
3.41419346509229	106.104894374491
3.41923254213785	106.119583137778
3.42427161918342	106.078447073986
3.42931069622898	106.053697996151
3.43434977327454	106.030908811998
3.4393888503201	105.974472573526
3.44442792736566	105.927425534354
3.44946700441123	105.930279764064
3.45450608145679	105.899841865823
3.45954515850235	105.861481715133
3.46458423554791	105.888436695025
3.46962331259347	105.901881955945
3.47466238963904	105.902258397159
3.4797014666846	105.896299923238
3.48474054373016	105.918180867998
3.48977962077572	105.954348990886
3.49481869782129	105.944122871749
3.49985777486685	105.905576853476
3.50489685191241	105.875564991124
3.50993592895797	105.801341597675
3.51497500600353	105.797553836594
3.5200140830491	105.823524050446
3.52505316009466	105.809627494032
3.53009223714022	105.757170117623
3.53513131418578	105.73686049276
3.54017039123134	105.76044585008
3.54520946827691	105.815081830458
3.55024854532247	105.839079247094
3.55528762236803	105.837680987026
3.56032669941359	105.822520733869
3.56536577645916	105.799554020926
3.57040485350472	105.777553715375
3.57544393055028	105.784616877455
3.58048300759584	105.831461587411
3.5855220846414	105.818698092792
3.59056116168697	105.770229118591
3.59560023873253	105.734414481341
3.60063931577809	105.71472324386
3.60567839282365	105.693737353076
3.61071746986921	105.686757602546
3.61575654691478	105.668851987672
3.62079562396034	105.681246048545
3.6258347010059	105.679038168317
3.63087377805146	105.63213314646
3.63591285509702	105.583113125556
3.64095193214259	105.608434114501
3.64599100918815	105.662700479846
3.65103008623371	105.67139790655
3.65606916327927	105.661044089709
3.66110824032484	105.600579740505
3.6661473173704	105.536422608979
3.67118639441596	105.523466737074
3.67622547146152	105.548680540659
3.68126454850708	105.501849020123
3.68630362555265	105.511926609615
3.69134270259821	105.52466498357
3.69638177964377	105.503724688228
3.70142085668933	105.460417450155
3.70645993373489	105.465477157005
3.71149901078046	105.428412015993
3.71653808782602	105.398052870302
3.72157716487158	105.409692525713
3.72661624191714	105.419200160957
3.7316553189627	105.389612525456
3.73669439600827	105.359808800856
3.74173347305383	105.422635039236
3.74677255009939	105.459048430933
3.75181162714495	105.439094980939
3.75685070419052	105.397908840884
3.76188978123608	105.385923596538
3.76692885828164	105.367362073543
3.7719679353272	105.374737482214
3.77700701237276	105.378317997971
3.78204608941833	105.364726629564
3.78708516646389	105.350824386799
3.79212424350945	105.381695399197
3.79716332055501	105.376101865863
3.80220239760057	105.365915843081
3.80724147464614	105.377526084402
3.8122805516917	105.391034554383
3.81731962873726	105.373686395435
3.82235870578282	105.336532358942
3.82739778282838	105.290977105287
3.83243685987395	105.253164631524
3.83747593691951	105.239345962138
3.84251501396507	105.251050518736
3.84755409101063	105.251204242659
3.8525931680562	105.235886820995
3.85763224510176	105.238732253303
3.86267132214732	105.26630606822
3.86771039919288	105.289914965041
3.87274947623844	105.215425898198
3.87778855328401	105.123908194735
3.88282763032957	105.095122748909
3.88786670737513	105.073233510715
3.89290578442069	105.041378688827
3.89794486146625	105.085339575119
3.90298393851182	105.130516645804
3.90802301555738	105.105050874242
3.91306209260294	105.063539636362
3.9181011696485	105.047977522231
3.92314024669407	105.026569568586
3.92817932373963	105.002950942939
3.93321840078519	105.007783752542
3.93825747783075	105.024050388107
3.94329655487631	105.026001344003
3.94833563192188	104.992100233578
3.95337470896744	104.947046644921
3.958413786013	104.937776565567
3.96345286305856	104.965306508195
3.96849194010412	105.00474320158
3.97353101714969	104.961462378604
3.97857009419525	104.912668531041
3.98360917124081	104.872270909374
3.98864824828637	104.854061410524
3.99368732533194	104.888632529301
3.9987264023775	104.933573032566
4.00376547942306	104.94470805969
4.00880455646862	104.936285903204
4.01384363351418	104.939085088071
4.01888271055975	104.918042782421
4.02392178760531	104.90737818456
4.02896086465087	104.907692914754
4.03399994169643	104.915493909285
4.03903901874199	104.911311459464
4.04407809578756	104.919325607075
4.04911717283312	104.923215146714
4.05415624987868	104.915317184895
4.05919532692424	104.88739999523
4.06423440396981	104.876330486286
4.06927348101537	104.902883742194
4.07431255806093	104.920641732197
4.07935163510649	104.88311885399
4.08439071215205	104.837626425826
4.08942978919761	104.826656220419
4.09446886624318	104.805786718366
4.09950794328874	104.760295569037
4.1045470203343	104.780808455854
4.10958609737986	104.818452983691
4.11462517442543	104.800848583751
4.11966425147099	104.722339903374
4.12470332851655	104.687476778897
4.12974240556211	104.69887698157
4.13478148260767	104.699545276101
4.13982055965324	104.683648069401
4.1448596366988	104.684772829245
4.14989871374436	104.666562249152
4.15493779078992	104.637672875833
4.15997686783549	104.600175060517
4.16501594488105	104.553916349725
4.17005502192661	104.525156469467
4.17509409897217	104.519554469079
4.18013317601773	104.529778791256
4.1851722530633	104.532383396449
4.19021133010886	104.51920952873
4.19525040715442	104.493732569559
4.20028948419998	104.462877925188
4.20532856124554	104.447968069208
4.21036763829111	104.450480947092
4.21540671533667	104.448084938164
4.22044579238223	104.434507263906
4.22548486942779	104.406551818118
4.23052394647335	104.42933867174
4.23556302351892	104.447553366285
4.24060210056448	104.435325214239
4.24564117761004	104.352351351381
4.2506802546556	104.362173536088
4.25571933170117	104.411154314781
4.26075840874673	104.466425517693
4.26579748579229	104.454348170694
4.27083656283785	104.434128090232
4.27587563988341	104.410577940786
4.28091471692898	104.390219129973
4.28595379397454	104.408802433157
4.2909928710201	104.413533995284
4.29603194806566	104.406002088298
4.30107102511122	104.404473050891
4.30611010215679	104.396716297875
4.31114917920235	104.363761326778
4.31618825624791	104.304258908764
4.32122733329347	104.300860382859
4.32626641033903	104.321234358032
4.3313054873846	104.342301606551
4.33634456443016	104.340472434326
4.34138364147572	104.287951978628
4.34642271852128	104.258994280316
4.35146179556685	104.264059742325
4.35650087261241	104.326301059878
4.36153994965797	104.3095350178
4.36657902670353	104.264884683229
4.37161810374909	104.214737729346
4.37665718079466	104.21715147799
4.38169625784022	104.210134090473
4.38673533488578	104.192541569454
4.39177441193134	104.162275047984
4.39681348897691	104.158099558348
4.40185256602247	104.159729999181
4.40689164306803	104.15962544953
4.41193072011359	104.146575955449
4.41696979715915	104.126982326104
4.42200887420472	104.102762320884
4.42704795125028	104.07880519322
4.43208702829584	104.071492053007
4.4371261053414	104.077245352152
4.44216518238696	104.097324413044
4.44720425943253	104.103368850234
4.45224333647809	104.09306052828
4.45728241352365	104.066077496583
4.46232149056921	104.015969734851
4.46736056761477	103.930577336126
4.47239964466034	103.846144328744
4.4774387217059	103.799996665499
4.48247779875146	103.820442223371
4.48751687579702	103.859889213797
4.49255595284258	103.907729479452
4.49759502988815	103.871014791412
4.50263410693371	103.847447367733
4.50767318397927	103.840238140443
4.51271226102483	103.866912287722
4.5177513380704	103.846028355378
4.52279041511596	103.813726206836
4.52782949216152	103.798244539933
4.53286856920708	103.801424148291
4.53790764625264	103.816704768969
4.54294672329821	103.844414856106
4.54798580034377	103.851194536383
4.55302487738933	103.853544037972
4.55806395443489	103.854652296149
4.56310303148045	103.878573672477
4.56814210852602	103.86341048875
4.57318118557158	103.827448474095
4.57822026261714	103.797602057029
4.5832593396627	103.823850037627
4.58829841670827	103.858319301375
4.59333749375383	103.862414791159
4.59837657079939	103.827509054176
4.60341564784495	103.800824858423
4.60845472489051	103.803319171317
4.61349380193608	103.802025971746
4.61853287898164	103.781978871945
4.6235719560272	103.738241832731
4.62861103307276	103.709805970968
4.63365011011832	103.697862835973
4.63868918716389	103.701385629901
4.64372826420945	103.702683024463
4.64876734125501	103.695191738957
4.65380641830057	103.683876744105
4.65884549534614	103.698816551293
4.6638845723917	103.694968255557
4.66892364943726	103.673636264179
4.67396272648282	103.616145055064
4.67900180352838	103.575724182815
4.68404088057395	103.545202676641
4.68907995761951	103.521075535648
4.69411903466507	103.520350594676
4.69915811171063	103.531014823898
4.70419718875619	103.546990451592
4.70923626580176	103.531197778456
4.71427534284732	103.496486761372
4.71931441989288	103.438535990962
4.72435349693844	103.415308562399
4.729392573984	103.408130649201
4.73443165102957	103.412586696341
4.73947072807513	103.401799576159
4.74450980512069	103.384326351509
4.74954888216625	103.36234204725
4.75458795921181	103.364920404371
4.75962703625738	103.387764840641
4.76466611330294	103.448232301785
4.7697051903485	103.454694834266
4.77474426739406	103.431323128386
4.77978334443963	103.371734726977
4.78482242148519	103.339212442885
4.78986149853075	103.320071347959
4.79490057557631	103.312105067674
4.79993965262187	103.284601009989
4.80497872966744	103.253255532241
4.810017806713	103.243218404963
4.81505688375856	103.243278188308
4.82009596080412	103.24978958684
4.82513503784969	103.263608350568
4.83017411489525	103.290631873868
4.83521319194081	103.320430512101
4.84025226898637	103.297185309315
4.84529134603193	103.277291820525
4.8503304230775	103.261685033861
4.85536950012306	103.287291590017
4.86040857716862	103.298208004995
4.86544765421418	103.294296714996
4.87048673125974	103.264104299414
4.87552580830531	103.237201554381
4.88056488535087	103.215857397689
4.88560396239643	103.208559366524
4.89064303944199	103.196933779379
4.89568211648755	103.174642021323
4.90072119353312	103.18544918068
4.90576027057868	103.205396942326
4.91079934762424	103.229083453407
4.9158384246698	103.212797075884
4.92087750171537	103.182149141528
4.92591657876093	103.158916311706
4.93095565580649	103.150858735422
4.93599473285205	103.151441367899
4.94103380989761	103.137405538953
4.94607288694318	103.1131610429
4.95111196398874	103.078666455851
4.9561510410343	103.070832991297
4.96119011807986	103.067588204904
4.96622919512542	103.069151960918
4.97126827217099	103.075967766896
4.97630734921655	103.074920453839
4.98134642626211	103.046375989313
4.98638550330767	102.999727009927
4.99142458035324	102.951947824572
4.9964636573988	102.962167273989
5.00150273444436	102.991304214671
5.00654181148992	103.03617892775
5.01158088853548	103.004957558142
5.01661996558105	102.949547033078
5.02165904262661	102.861158501298
5.02669811967217	102.847936499052
5.03173719671773	102.859079772699
5.03677627376329	102.894110876017
5.04181535080886	102.87129718332
5.04685442785442	102.81739294611
5.05189350489998	102.790129153035
5.05693258194554	102.78683083128
5.06197165899111	102.811660360075
5.06701073603667	102.797842237158
5.07204981308223	102.775514059864
5.07708889012779	102.746345738242
5.08212796717335	102.720157300018
5.08716704421891	102.697248841209
5.09220612126448	102.697127258947
5.09724519831004	102.70542311429
5.1022842753556	102.722999330167
5.10732335240116	102.697253139612
5.11236242944673	102.664678102963
5.11740150649229	102.630483804432
5.12244058353785	102.630817983979
5.12747966058341	102.64896958298
5.13251873762897	102.674396554047
5.13755781467454	102.682523353388
5.1425968917201	102.669006243411
5.14763596876566	102.642184934918
5.15267504581122	102.627050159052
5.15771412285678	102.661786647315
5.16275319990235	102.681706452939
5.16779227694791	102.69165402345
5.17283135399347	102.649303802253
5.17787043103903	102.621102971729
5.1829095080846	102.62053351076
5.18794858513016	102.627665109204
5.19298766217572	102.634273136502
5.19802673922128	102.6130183227
5.20306581626684	102.591501817411
5.20810489331241	102.569670353186
5.21314397035797	102.576793798504
5.21818304740353	102.588068760379
5.22322212444909	102.593881226851
5.22826120149465	102.586832510504
5.23330027854022	102.570120044983
5.23833935558578	102.562583202139
5.24337843263134	102.566217530429
5.2484175096769	102.595460376523
5.25345658672247	102.612939187441
5.25849566376803	102.622698495146
5.26353474081359	102.574947425406
5.26857381785915	102.533793012416
5.27361289490471	102.507347329138
5.27865197195028	102.488280674428
5.28369104899584	102.472243433378
5.2887301260414	102.452333806499
5.29376920308696	102.449648430287
5.29880828013252	102.47424526903
5.30384735717809	102.468519737742
5.30888643422365	102.447073192619
5.31392551126921	102.362722346522
5.31896458831477	102.305309695315
5.32400366536034	102.289295625504
5.3290427424059	102.289987771936
5.33408181945146	102.295903244449
5.33912089649702	102.28514479828
5.34415997354258	102.281217315979
5.34919905058814	102.288051602353
5.35423812763371	102.27336768453
5.35927720467927	102.249972942599
5.36431628172483	102.223899899194
5.36935535877039	102.213989938928
5.37439443581596	102.234149269546
5.37943351286152	102.244240244881
5.38447258990708	102.248319046203
5.38951166695264	102.196458564021
5.3945507439982	102.153532014537
5.39958982104377	102.13436724657
5.40462889808933	102.128539428765
5.40966797513489	102.130924400072
5.41470705218045	102.120576404979
5.41974612922602	102.113913575346
5.42478520627158	102.122451931933
5.42982428331714	102.101561424255
5.4348633603627	102.055276636807
5.43990243740826	102.016990350211
5.44494151445383	101.985813378353
5.44998059149939	101.98994427735
5.45501966854495	101.983688929793
5.46005874559051	101.963916014995
5.46509782263607	101.97158281504
5.47013689968164	101.989606178405
5.4751759767272	102.000521364172
5.48021505377276	102.010041944622
5.48525413081832	102.016551423848
5.49029320786388	102.009516357863
5.49533228490945	101.993050091031
5.50037136195501	101.966820922016
5.50541043900057	101.944597508554
5.51044951604613	101.951642803275
5.5154885930917	101.953267638961
5.52052767013726	101.947940105386
5.52556674718282	101.938211479903
5.53060582422838	101.926908834237
5.53564490127394	101.925723750829
5.54068397831951	101.934104961161
5.54572305536507	101.968269437162
5.55076213241063	101.99586927946
5.55580120945619	102.017987345043
5.56084028650175	101.990315560101
5.56587936354732	101.952022409284
5.57091844059288	101.928636646962
5.57595751763844	101.912644655682
5.580996594684	101.910849737706
5.58603567172957	101.897058243045
5.59107474877513	101.875468235462
5.59611382582069	101.867634155464
5.60115290286625	101.85871141135
5.60619197991181	101.826106980079
5.61123105695738	101.793350932276
5.61627013400294	101.7601032021
5.6213092110485	101.763353662554
5.62634828809406	101.788182888057
5.63138736513962	101.78882198238
5.63642644218519	101.780668370082
5.64146551923075	101.732437895024
5.64650459627631	101.693361238728
5.65154367332187	101.670747582131
5.65658275036744	101.648315778173
5.661621827413	101.625980152855
5.66666090445856	101.619541933535
5.67169998150412	101.617409811433
5.67673905854968	101.630937037733
5.68177813559525	101.633422594579
5.68681721264081	101.611237664758
5.69185628968637	101.588184410517
5.69689536673193	101.564258657126
5.70193444377749	101.537142515687
5.70697352082306	101.509616597545
5.71201259786862	101.508319735677
5.71705167491418	101.508771922487
5.72209075195974	101.512995091834
5.7271298290053	101.510311629571
5.73216890605087	101.498712068845
5.73720798309643	101.493786681637
5.74224706014199	101.492397929428
5.74728613718755	101.463533445299
5.75232521423311	101.430864070033
5.75736429127868	101.403483989675
5.76240336832424	101.389746690633
5.7674424453698	101.409830010497
5.77248152241536	101.430405786284
5.77752059946093	101.451544419474
5.78255967650649	101.432321583919
5.78759875355205	101.396223462405
5.79263783059761	101.342009972262
5.79767690764317	101.29140897318
5.80271598468874	101.288469243481
5.8077550617343	101.295833313657
5.81279413877986	101.326953083705
5.81783321582542	101.349757608348
5.82287229287098	101.364097328627
5.82791136991655	101.367754892861
5.83295044696211	101.366589822487
5.83798952400767	101.343440123476
5.84302860105323	101.318161692924
5.8480676780988	101.308517888175
5.85310675514436	101.30461343961
5.85814583218992	101.318053540393
5.86318490923548	101.307500325728
5.86822398628104	101.264918412144
5.87326306332661	101.236071793603
5.87830214037217	101.21605912978
5.88334121741773	101.225843543376
5.88838029446329	101.243910842675
5.89341937150885	101.255911856339
5.89845844855442	101.269074480001
5.90349752559998	101.292252895837
5.90853660264554	101.302332207591
5.9135756796911	101.281871403524
5.91861475673667	101.276866648449
5.92365383378223	101.289691347478
5.92869291082779	101.317174720742
5.93373198787335	101.353404918098
5.93877106491891	101.314741675145
5.94381014196448	101.255825631658
5.94884921901004	101.194458141143
5.9538882960556	101.138275851713
5.95892737310116	101.128001895882
5.96396645014672	101.12342402055
5.96900552719229	101.13531904213
5.97404460423785	101.14102354527
5.97908368128341	101.137767457263
5.98412275832897	101.128548849887
5.98916183537453	101.114462769913
5.9942009124201	101.097995005547
5.99923998946566	101.080483911817
6.00427906651122	101.049998762447
6.00931814355678	101.017137530783
6.01435722060235	101.023738589652
6.01939629764791	101.028384270038
6.02443537469347	101.008469676195
6.02947445173903	100.983481226758
6.03451352878459	100.942423602929
6.03955260583016	100.909492790453
6.04459168287572	100.890154252795
6.04963075992128	100.873719956091
6.05466983696684	100.860201307608
6.0597089140124	100.84841360714
6.06474799105797	100.837667562196
6.06978706810353	100.815716406438
6.07482614514909	100.79007343525
6.07986522219465	100.785985879808
6.08490429924022	100.785197727913
6.08994337628578	100.797764217488
6.09498245333134	100.808151187283
6.1000215303769	100.795294153952
6.10506060742246	100.778158205406
6.11009968446803	100.744632195411
6.11513876151359	100.724340280024
6.12017783855915	100.733229363003
6.12521691560471	100.740680420675
6.13025599265027	100.746064752416
6.13529506969584	100.741676175219
6.1403341467414	100.728140449796
6.14537322378696	100.721981730975
6.15041230083252	100.720488203831
6.15545137787808	100.704861110604
6.16049045492365	100.683517861336
6.16552953196921	100.660927076864
6.17056860901477	100.637990155571
6.17560768606033	100.631282456388
6.1806467631059	100.626570267661
6.18568584015146	100.624742251739
6.19072491719702	100.622037238389
6.19576399424258	100.606924639668
6.20080307128814	100.595804084215
6.20584214833371	100.606190212527
6.21088122537927	100.611349153369
6.21592030242483	100.599378760924
6.22095937947039	100.584616125045
6.22599845651595	100.563658397462
6.23103753356152	100.563441439191
6.23607661060708	100.595719899591
6.24111568765264	100.61264496185
6.2461547646982	100.612002796809
6.25119384174377	100.598313861569
6.25623291878933	100.573268384396
6.26127199583489	100.553375896306
6.26631107288045	100.536757155805
6.27135014992601	100.53073749243
6.27638922697158	100.529977291016
6.28142830401714	100.526335684726
6.2864673810627	100.521651164305
6.29150645810826	100.509977771342
6.29654553515382	100.496362359752
6.30158461219939	100.493073671485
6.30662368924495	100.491720038456
6.31166276629051	100.479211735692
6.31670184333607	100.465409675907
6.32174092038164	100.467085900918
6.3267799974272	100.469462161545
6.33181907447276	100.456304777663
6.33685815151832	100.442313395958
6.34189722856388	100.412595970003
6.34693630560945	100.384009133928
6.35197538265501	100.36891623334
6.35701445970057	100.355475547017
6.36205353674613	100.354205573656
6.36709261379169	100.351386555227
6.37213169083726	100.340393360898
6.37717076788282	100.331920708531
6.38220984492838	100.334085275241
6.38724892197394	100.340180029298
6.3922879990195	100.359918894647
6.39732707606507	100.366575869411
6.40236615311063	100.333986899536
6.40740523015619	100.299731745426
6.41244430720175	100.260630884437
6.41748338424731	100.217173016049
6.42252246129288	100.16382574167
6.42756153833844	100.122682928319
6.432600615384	100.108815465607
6.43763969242956	100.106131619807
6.44267876947513	100.1263305136
6.44771784652069	100.13502545114
6.45275692356625	100.121505030891
6.45779600061181	100.112617880307
6.46283507765737	100.112075410507
6.46787415470294	100.09075058546
6.4729132317485	100.03260911147
6.47795230879406	99.9946192743722
6.48299138583962	99.9911780320826
6.48803046288518	100.006519882023
6.49306953993075	100.053903475234
6.49810861697631	100.066253917539
6.50314769402187	100.017871454404
6.50818677106743	99.9816589114084
6.513225848113	99.9663503197833
6.51826492515856	99.9638515214768
6.52330400220412	99.9847322988365
6.52834307924968	99.990937940868
6.53338215629524	99.9697552976699
6.53842123334081	99.9571363117908
6.54346031038637	99.9615483084117
6.54849938743193	99.9615601299825
6.55353846447749	99.952380341483
6.55857754152305	99.9322621493145
6.56361661856862	99.887211090382
6.56865569561418	99.8559278872414
6.57369477265974	99.8592870628133
6.5787338497053	99.8637199397143
6.58377292675086	99.8712319375293
6.58881200379643	99.8749691110165
6.59385108084199	99.865930249935
6.59889015788755	99.8596578380325
6.60392923493311	99.8641974863461
6.60896831197868	99.8668639881765
6.61400738902424	99.8604027076262
6.6190464660698	99.8539363297616
6.62408554311536	99.8471936792212
6.62912462016092	99.8420822419915
6.63416369720649	99.8528077239499
6.63920277425205	99.8618591755819
6.64424185129761	99.8417537074714
6.64928092834317	99.8220640332843
6.65432000538874	99.8137154192408
6.6593590824343	99.8055902093653
6.66439815947986	99.7973232547782
6.66943723652542	99.7890856152401
6.67447631357098	99.7589581048868
6.67951539061654	99.7266789403953
6.68455446766211	99.7384495001372
6.68959354470767	99.7574084626375
6.69463262175323	99.7682392931508
6.69967169879879	99.7770650221331
6.70471077584436	99.7871691885987
6.70974985288992	99.7976630042252
6.71478892993548	99.7904468232434
6.71982800698104	99.7746107098598
6.7248670840266	99.7420856286085
6.72990616107217	99.6983897869098
6.73494523811773	99.6802905617004
6.73998431516329	99.6847502214189
6.74502339220885	99.677529461596
6.75006246925442	99.6565337644049
6.75510154629998	99.6336547558276
6.76014062334554	99.607661136436
6.7651797003911	99.5831643533201
6.77021877743666	99.5620778591985
6.77525785448223	99.5411225512287
6.78029693152779	99.5206788909587
6.78533600857335	99.5059618278648
6.79037508561891	99.5243386894441
6.79541416266447	99.5415347176101
6.80045323971004	99.5376969448611
6.8054923167556	99.5331780790343
6.81053139380116	99.4807928389685
6.81557047084672	99.4262422580393
6.82060954789228	99.3804009029555
6.82564862493785	99.3357771503924
6.83068770198341	99.3463796607617
6.83572677902897	99.3725152304616
6.84076585607453	99.393882526529
6.8458049331201	99.4130590349765
6.85084401016566	99.3971620911435
6.85588308721122	99.3558533360483
6.86092216425678	99.3237356991952
6.86596124130234	99.3014496093482
6.87100031834791	99.2857532010295
6.87603939539347	99.2810122771974
6.88107847243903	99.2783010377775
6.88611754948459	99.2814276995871
6.89115662653015	99.2797545277926
6.89619570357572	99.2502352910373
6.90123478062128	99.2200003221818
6.90627385766684	99.1718170990848
6.9113129347124	99.1233167063336
6.91635201175797	99.1389691262005
6.92139108880353	99.1609743984895
6.92643016584909	99.1845802028223
6.93146924289465	99.2086837607045
6.93650831994021	99.2057799104336
6.94154739698578	99.1889918153218
6.94658647403134	99.1704768384245
6.9516255510769	99.1504614629483
6.95666462812246	99.1362549713623
6.96170370516802	99.1307448672928
6.96674278221359	99.1315417947205
6.97178185925915	99.1497912722425
6.97682093630471	99.1623095909017
6.98186001335027	99.1353432300446
6.98689909039583	99.1085573728055
6.9919381674414	99.0899656787488
6.99697724448696	99.0717058519531
7.00201632153252	99.080426086223
7.00705539857808	99.0940118164038
7.01209447562364	99.0878994445824
7.01713355266921	99.0733566916443
7.02217262971477	99.0624889753752
7.02721170676033	99.0545780909877
7.03225078380589	99.0496815319471
7.03728986085146	99.0493171300218
7.04232893789702	99.0530701420837
7.04736801494258	99.0699206398495
7.05240709198814	99.0826212136772
7.0574461690337	99.0457646351447
7.06248524607927	99.0089567708893
7.06752432312483	98.980622687157
7.07256340017039	98.9531387780689
7.07760247721595	98.9803139346138
7.08264155426151	99.0257313403061
7.08768063130708	99.043086005789
7.09271970835264	99.039943733129
7.0977587853982	99.0276696188769
7.10279786244376	99.0019840534426
7.10783693948933	98.9813198321858
7.11287601653489	98.977271832548
7.11791509358045	98.9725975716048
7.12295417062601	98.9557220282857
7.12799324767157	98.9388923850975
7.13303232471714	98.9246220218196
7.1380714017627	98.9107091564527
7.14311047880826	98.9237922546307
7.14814955585382	98.9491372587994
7.15318863289939	98.9539303155656
7.15822770994495	98.9380089434935
7.16326678699051	98.9190878371007
7.16830586403607	98.8936074034713
7.17334494108163	98.8713437486023
7.17838401812719	98.8733793817634
7.18342309517276	98.8754198304112
7.18846217221832	98.8368129818605
7.19350124926388	98.7948982571212
7.19854032630944	98.7852549055248
7.203579403355	98.7880255849296
7.20861848040057	98.7861763421518
7.21365755744613	98.7800540153567
7.21869663449169	98.7643078780062
7.22373571153725	98.727137310284
7.22877478858282	98.6955648106066
7.23381386562838	98.713184546332
7.23885294267394	98.730721852112
7.2438920197195	98.7177576432078
7.24893109676507	98.7008299190494
7.25397017381063	98.6666381836226
7.25900925085619	98.6236300635391
7.26404832790175	98.6037839716791
7.26908740494731	98.6126327938894
7.27412648199288	98.619929395849
7.27916555903844	98.6218240071595
7.284204636084	98.6232823653458
7.28924371312956	98.59425696875
7.29428279017512	98.5647405987631
7.29932186722069	98.5356308857642
7.30436094426625	98.5065515977431
7.30940002131181	98.4951160099347
7.31443909835737	98.498567713151
7.31947817540293	98.5063957343817
7.3245172524485	98.5241152159851
7.32955632949406	98.5384044478219
7.33459540653962	98.5096728674648
7.33963448358518	98.4807263171134
7.34467356063075	98.4334447891851
7.34971263767631	98.3822596959996
7.35475171472187	98.3495978382161
7.35979079176743	98.330235666917
7.36482986881299	98.3247131575482
7.36986894585856	98.3473355591137
7.37490802290412	98.369501338282
7.37994709994968	98.3862315735636
7.38498617699524	98.4029162382936
7.3900252540408	98.4016227381226
7.39506433108637	98.3964393418373
7.40010340813193	98.3918660843423
7.40514248517749	98.3877453412031
7.41018156222305	98.377941805219
7.41522063926861	98.3548798918135
7.42025971631418	98.3315793977768
7.42529879335974	98.3028944566045
7.4303378704053	98.2741999763205
7.43537694745086	98.2578179510013
7.44041602449643	98.2451646246262
7.44545510154199	98.2343041277908
7.45049417858755	98.2252472555024
7.45553325563311	98.216684047034
7.46057233267867	98.2097583278447
7.46561140972424	98.2031074033652
7.4706504867698	98.2275718657638
7.47568956381536	98.254327046452
7.48072864086092	98.2797047172507
7.48576771790648	98.3044496023902
7.49080679495205	98.3118753515697
7.49584587199761	98.2904963543126
7.50088494904317	98.270084851403
7.50592402608873	98.2598131373979
7.5109631031343	98.2495618418353
7.51600218017986	98.2272950416921
7.52104125722542	98.2018289427196
7.52608033427098	98.180196467506
7.53111941131654	98.1625052285931
7.53615848836211	98.1492281209158
7.54119756540767	98.1535938116434
7.54623664245323	98.1579486231669
7.55127571949879	98.137565013969
7.55631479654435	98.1141894512133
7.56135387358992	98.1058517330734
7.56639295063548	98.1079916673331
7.57143202768104	98.1107579526195
7.5764711047266	98.1151799399114
7.58151018177216	98.1195375193275
7.58654925881773	98.1176846781814
7.59158833586329	98.1155514803696
7.59662741290885	98.1156410241086
7.60166648995441	98.1169532441629
7.60670556699997	98.1079447003581
7.61174464404554	98.0777378969142
7.6167837210911	98.047650799082
7.62182279813666	98.0220575164383
7.62686187518222	97.9964909209164
7.63190095222779	97.9886865120606
7.63694002927335	97.9891184701124
7.64197910631891	97.9967500028409
7.64701818336447	98.0177436206634
7.65205726041003	98.0370057643895
7.6570963374556	98.0096634204199
7.66213541450116	97.9815030493419
7.66717449154672	97.9475938940942
7.67221356859228	97.9111265700342
7.67725264563784	97.8918194134226
7.68229172268341	97.9044045460063
7.68733079972897	97.915968719415
7.69236987677453	97.8918182349322
7.69740895382009	97.8669677374385
7.70244803086566	97.8489166832136
7.70748710791122	97.834273187419
7.71252618495678	97.8237885407768
7.71756526200234	97.8223590959851
7.7226043390479	97.8205210551864
7.72764341609347	97.7829481832756
7.73268249313903	97.7435109823335
7.73772157018459	97.7210231083984
7.74276064723015	97.7095126843926
7.74779972427571	97.70797000457
7.75283880132128	97.7363034617955
7.75787787836684	97.7646143422356
7.7629169554124	97.7649028338124
7.76795603245796	97.7615701085589
7.77299510950353	97.7427037234067
7.77803418654909	97.709653216433
7.78307326359465	97.6807429617463
7.78811234064021	97.674298994739
7.79315141768577	97.6678555424373
7.79819049473134	97.6515635179546
7.8032295717769	97.6326096312071
7.80826864882246	97.6088660328207
7.81330772586802	97.5783650165439
7.81834680291359	97.5491705837555
7.82338587995915	97.5567968850676
7.82842495700471	97.5644168036465
7.83346403405027	97.5839568483564
7.83850311109583	97.6099163512798
7.8435421881414	97.624638581056
7.84858126518696	97.6083887304339
7.85362034223252	97.5921444141036
7.85865941927808	97.5314122255937
7.86369849632364	97.4644305592625
7.86873757336921	97.4247706815685
7.87377665041477	97.414940804191
7.87881572746033	97.4084723310297
7.88385480450589	97.4389627493992
7.88889388155145	97.4696262599251
7.89393295859702	97.4775764838346
7.89897203564258	97.4749767847827
7.90401111268814	97.4726030715983
7.9090501897337	97.4708142606305
7.91408926677927	97.469024473291
7.91912834382483	97.4662923114494
7.92416742087039	97.4634445555585
7.92920649791595	97.4653524309095
7.93424557496151	97.4726387524322
7.93928465200708	97.4792771954313
7.94432372905264	97.4759330347535
7.9493628060982	97.4725413478676
7.95440188314376	97.4434813673902
7.95944096018932	97.3999148214103
7.96448003723489	97.3665954159626
7.96951911428045	97.370208048042
7.97455819132601	97.373821206323
7.97959726837157	97.3774998485109
7.98463634541713	97.3811979590359
7.9896754224627	97.3712838151569
7.99471449950826	97.3386807327178
7.99975357655382	97.3065811583076
8.00479265359938	97.3210532704889
8.00983173064495	97.3387455258972
8.01487080769051	97.3521170039578
8.01990988473607	97.3613907361499
8.02494896178163	97.3691548343664
8.0299880388272	97.3581858074057
8.03502711587276	97.347207870796
8.04006619291832	97.3379856905391
8.04510526996388	97.3297516413521
8.05014434700944	97.3206997539228
8.05518342405501	97.3080309488725
8.06022250110057	97.29535491571
8.06526157814613	97.2852945762874
8.07030065519169	97.2762076133168
8.07533973223725	97.260665958422
8.08037880928281	97.2285849822629
8.08541788632838	97.1964461731414
8.09045696337394	97.1711976540535
8.0954960404195	97.1474644190811
8.10053511746506	97.1382273452405
8.10557419451063	97.1542218394229
8.11061327155619	97.1702606232112
8.11565234860175	97.1731989769144
8.12069142564731	97.1747504499555
8.12573050269287	97.1556494301144
8.13076957973844	97.1099297044101
8.135808656784	97.064657645714
8.14084773382956	97.0648630049951
8.14588681087512	97.06704436305
8.15092588792069	97.0758292413077
8.15596496496625	97.0913920580166
8.16100404201181	97.1056791709611
8.16604311905737	97.0669278451918
8.17108219610293	97.0277096539729
8.1761212731485	97.0129488072197
8.18116035019406	97.0198022517601
8.18619942723962	97.026358541042
8.19123850428518	97.0263628737651
8.19627758133074	97.0263833582227
8.20131665837631	97.0033685372059
8.20635573542187	96.9617018932043
8.21139481246743	96.9221643155937
8.21643388951299	96.91344441278
8.22147296655855	96.904748234219
8.22651204360412	96.8980085944334
8.23155112064968	96.8927735316896
8.23659019769524	96.8871756986797
8.2416292747408	96.8768900887864
8.24666835178637	96.8665665028708
8.25170742883193	96.8566957514894
8.25674650587749	96.8471474473254
8.26178558292305	96.837185976682
8.26682465996861	96.821048444319
8.27186373701418	96.8049120983663
8.27690281405974	96.7867604415897
8.2819418911053	96.7669704171205
8.28698096815086	96.7476113961358
8.29202004519643	96.7404045563906
8.29705912224199	96.7332221769203
8.30209819928755	96.732342902932
8.30713727633311	96.7374476371582
8.31217635337867	96.7423143114266
8.31721543042424	96.7395992933371
8.3222545074698	96.7366031940315
8.32729358451536	96.7304262707196
8.33233266156092	96.7207415683782
8.33737173860648	96.7110800321823
8.34241081565205	96.6916674815313
8.34744989269761	96.6716981348918
8.35248896974317	96.6596885851671
8.35752804678873	96.6586176435333
8.36256712383429	96.657555213759
8.36760620087986	96.6726921184598
8.37264527792542	96.6898606634362
8.37768435497098	96.6949906597451
8.38272343201654	96.677538660151
8.3877625090621	96.6600676868862
8.39280158610767	96.6392568351227
8.39784066315323	96.6176990119393
8.40287974019879	96.6011201243595
8.40791881724435	96.5983401142021
8.41295789428992	96.5955619778815
8.41799697133548	96.5846110449765
8.42303604838104	96.5705012550494
8.4280751254266	96.556169813393
8.43311420247217	96.5407591810661
8.43815327951773	96.5253354708339
8.44319235656329	96.5245731166468
8.44823143360885	96.5331426879711
8.45327051065441	96.5405679584829
8.45830958769997	96.5305454068139
8.46334866474554	96.5204561377619
8.4683877417911	96.5098684754462
8.47342681883666	96.498788548118
8.47846589588222	96.4879828566447
8.48350497292778	96.5114612349347
8.48854404997335	96.5379339238842
8.49358312701891	96.5511568926102
8.49862220406447	96.5404511050363
8.50366128111003	96.5297413210087
8.5087003581556	96.5255645563901
8.51373943520116	96.5232131534129
8.51877851224672	96.5199408528102
8.52381758929228	96.513101426586
8.52885666633784	96.5062634307223
8.53389574338341	96.4996787529992
8.53893482042897	96.4932609084069
8.54397389747453	96.4865947576313
8.54901297452009	96.4754459883145
8.55405205156566	96.4642656637677
8.55909112861122	96.4410445838297
8.56413020565678	96.4034855445433
8.56916928270234	96.3659824560036
8.5742083597479	96.3683569842443
8.57924743679346	96.377242828232
8.58428651383903	96.377650019356
8.58932559088459	96.3541871752
8.59436466793015	96.33070260461
8.59940374497571	96.3117899239856
8.60444282202128	96.2952712846921
8.60948189906684	96.2802606263744
8.6145209761124	96.2868548529743
8.61956005315796	96.2936869582545
8.62459913020352	96.2858757658221
8.62963820724909	96.2599007766833
8.63467728429465	96.2340348336279
8.63971636134021	96.2306611291453
8.64475543838577	96.2317089174661
8.64979451543133	96.231514107731
8.6548335924769	96.2268140812716
8.65987266952246	96.2221196153394
8.66491174656802	96.2054199059915
8.66995082361358	96.1807462627075
8.67498990065915	96.1564764055326
8.68002897770471	96.1524351233389
8.68506805475027	96.1492872002009
8.69010713179583	96.141675216863
8.6951462088414	96.125685849031
8.70018528588696	96.1097266486233
8.70522436293252	96.0834138571606
8.71026343997808	96.0528022269877
8.71530251702364	96.0248971205414
8.72034159406921	96.0270403564357
8.72538067111477	96.0292441447349
8.73041974816033	96.0364451320538
8.73545882520589	96.0500294226989
8.74049790225145	96.0635832726275
8.74553697929702	96.048391225872
8.75057605634258	96.0261770576808
8.75561513338814	96.007182199914
8.7606542104337	96.0055784642573
8.76569328747926	96.0039743098185
8.77073236452483	95.9992916518215
8.77577144157039	95.9916773408446
8.78081051861595	95.9840730513209
8.78584959566151	95.9454953642182
8.79088867270707	95.9016320947144
8.79592774975264	95.8637054467023
8.8009668267982	95.8504668020869
8.80600590384376	95.837255812511
8.81104498088932	95.8365159223615
8.81608405793489	95.8466795764156
8.82112313498045	95.8568423570661
8.82616221202601	95.8587086702449
8.83120128907157	95.8592822497536
8.83624036611713	95.8537853027612
8.8412794431627	95.8229494413607
8.84631852020826	95.7922664152076
8.85135759725382	95.7712894028863
8.85639667429938	95.7594814084429
8.86143575134494	95.7476624666367
8.86647482839051	95.7525646755594
8.87151390543607	95.7605818990233
8.87655298248163	95.7696961001817
8.88159205952719	95.7846053913208
8.88663113657275	95.7995296824939
8.89167021361832	95.8090310327064
8.89670929066388	95.8125009426139
8.90174836770944	95.8159705244344
8.906787444755	95.7828375841293
8.91182652180057	95.7398001171727
8.91686559884613	95.7007208152165
8.92190467589169	95.6991957628496
8.92694375293725	95.6976748247514
8.93198282998281	95.7001525228407
8.93702190702838	95.7087319840439
8.94206098407394	95.7173136871601
8.9471000611195	95.7068573021259
8.95213913816506	95.6879875488702
8.95717821521062	95.6691929991358
8.96221729225619	95.685364015009
8.96725636930175	95.7018223461918
8.97229544634731	95.7117529529985
8.97733452339287	95.705178310632
8.98237360043843	95.6986224798074
8.987412677484	95.6849535709053
8.99245175452956	95.665921951749
8.99749083157512	95.6469262142164
9.00252990862068	95.6492870549743
9.00756898566624	95.6552937459117
9.01260806271181	95.6598308248809
9.01764713975737	95.6548841716305
9.02268621680293	95.649955806037
9.02772529384849	95.6345253367174
9.03276437089406	95.6042227229996
9.03780344793962	95.5739494548639
9.04284252498518	95.5526585118522
9.04788160203074	95.5354244300021
9.0529206790763	95.5181902117441
9.05795975612187	95.5377071087551
9.06299883316743	95.5586724730679
9.06803791021299	95.5721890522524
9.07307698725855	95.5600883367645
9.07811606430412	95.5480280630619
9.08315514134968	95.53797135285
9.08819421839524	95.5300613143299
9.0932332954408	95.5221560697905
9.09827237248636	95.5164811012973
9.10331144953193	95.511526360823
9.10835052657749	95.5061624881249
9.11338960362305	95.4908524943633
9.11842868066861	95.4752425135351
9.12346775771418	95.4642745316743
9.12850683475974	95.4662798643165
9.1335459118053	95.4682876056092
9.13858498885086	95.4557563948337
9.14362406589642	95.4291808655613
9.14866314294199	95.4026499297752
9.15370221998755	95.3848299720303
9.15874129703311	95.36980443572
9.16378037407867	95.354818805518
9.16881945112423	95.3509379932312
9.1738585281698	95.3471556711548
9.17889760521536	95.3427866615557
9.18393668226092	95.3364039408562
9.18897575930648	95.3300363038904
9.19401483635204	95.3189090693018
9.19905391339761	95.3020430917514
9.20409299044317	95.2851488076565
9.20913206748873	95.2651071013558
9.21417114453429	95.2436091854765
9.21921022157986	95.2220438203993
9.22424929862542	95.2292666305726
9.22928837567098	95.2397801028896
9.23432745271654	95.2484167450783
9.2393665297621	95.2426622692183
9.24440560680767	95.2369115937699
9.24944468385323	95.2248322757621
9.25448376089879	95.1997633326886
9.25952283794435	95.1746936290881
9.26456191498991	95.160982891595
9.26960099203548	95.1571201559563
9.27464006908104	95.1532643261335
9.2796791461266	95.147032307077
9.28471822317216	95.1399839932188
9.28975730021772	95.1329429682503
9.29479637726329	95.1269546900233
9.29983545430885	95.1210429334154
9.30487453135441	95.116202124179
9.30991360839997	95.1176268998783
9.31495268544553	95.1190535868964
9.3199917624911	95.1087102874329
9.32503083953666	95.0753849018998
9.33006991658222	95.0420357385785
9.33510899362778	95.0157511934538
9.34014807067335	94.9957852379069
9.34518714771891	94.9758008728148
9.35022622476447	94.9740876040375
9.35526530181003	94.979620250237
9.36030437885559	94.9851644445232
9.36534345590116	94.9623812893989
9.37038253294672	94.936271394206
9.37542160999228	94.9122261001736
9.38046068703784	94.9119680415033
9.3854997640834	94.9118293732454
9.39053884112897	94.9131073318383
9.39557791817453	94.9187137527456
9.40061699522009	94.9243340062879
9.40565607226565	94.9163095069257
9.41069514931121	94.8887479564043
9.41573422635678	94.8611622151574
9.42077330340234	94.8515037848842
9.4258123804479	94.8552656569719
9.43085145749346	94.8590388643486
9.43589053453903	94.8656408342324
9.44092961158459	94.8733034099917
9.44596868863015	94.8809513527292
9.45100776567571	94.8841187593346
9.45604684272127	94.8867523855648
9.46108591976684	94.8887012900142
9.4661249968124	94.8815134667966
9.47116407385796	94.8741774242599
9.47620315090352	94.8649510709368
9.48124222794909	94.8481403461849
9.48628130499465	94.83133116563
9.49132038204021	94.8169878266075
9.49635945908577	94.8073705276558
9.50139853613133	94.7977627819841
9.5064376131769	94.7853417579667
9.51147669022246	94.7699111504927
9.51651576726802	94.7545258932388
9.52155484431358	94.7585430045134
9.52659392135914	94.7745355374873
9.53163299840471	94.7905144281145
9.53667207545027	94.799473246388
9.54171115249583	94.8060994844104
9.54675022954139	94.8126935407356
9.55178930658696	94.7939905457096
9.55682838363252	94.7715986922368
9.56186746067808	94.749867469173
9.56690653772364	94.7447237597037
9.5719456147692	94.740217470053
9.57698469181476	94.736291198186
9.58202376886033	94.7368211735338
9.58706284590589	94.7373595078567
9.59210192295145	94.733318802694
9.59714099999701	94.7134934784602
9.60218007704258	94.6937009660077
9.60721915408814	94.6741048102072
9.6122582311337	94.6549588418147
9.61729730817926	94.6358206697145
9.62233638522483	94.6330450439635
9.62737546227039	94.6508940580107
9.63241453931595	94.6686743414672
9.63745361636151	94.6875419957459
9.64249269340707	94.7072911720631
9.64753177045264	94.7270302465024
9.6525708474982	94.7205457545004
9.65760992454376	94.6994380200413
9.66264900158932	94.6783849651135
9.66768807863488	94.6505807760221
9.67272715568045	94.6203424876368
9.67776623272601	94.5900387753151
9.68280530977157	94.5668668835419
9.68784438681713	94.5453247870898
9.69288346386269	94.5237909023188
9.69792254090826	94.5234205081989
9.70296161795382	94.5252122940268
9.70800069499938	94.5270025572113
9.71303977204494	94.5312667768834
9.7180788490905	94.5355594953895
9.72311792613607	94.5374052578191
9.72815700318163	94.5047805320884
9.73319608022719	94.4721730126286
9.73823515727275	94.4427141853453
9.74327423431832	94.4318626649625
9.74831331136388	94.4210276925249
9.75335238840944	94.4104467898952
9.758391465455	94.4008714859194
9.76343054250056	94.3913122409054
9.76846961954613	94.3738767001493
9.77350869659169	94.335915270711
9.77854777363725	94.2978660270262
9.78358685068281	94.2767421514716
9.78862592772837	94.288431026419
9.79366500477394	94.3001692040315
9.7987040818195	94.307834210286
9.80374315886506	94.3094076603626
9.80878223591062	94.3109822062901
[truncated: 8,000 more rows]
