# Supplementary material for: The reverse quantum limit and its implications for unconventional quantum oscillations in YbB12
Source: Nat Commun. 2024 Feb 21;15:1607. doi: 10.1038/s41467-024-45801-2 (PMC10881586; doi:10.1038/s41467-024-45801-2)
Supplement: Supplementary file 3 — Source Data [file 41467_2024_45801_MOESM3_ESM.zip › Source_Data/RvH_varyAngle/RvH_-13p4_deg.csv]

-0.2647685548837	110.800537333975
-0.259731093435691	110.761063289285
-0.254693631987682	110.777031239187
-0.249656170539673	110.754425303345
-0.244618709091663	110.734216751924
-0.239581247643654	110.765083938405
-0.234543786195645	110.787932356354
-0.229506324747636	110.732553317007
-0.224468863299627	110.843884463938
-0.219431401851618	110.733499244517
-0.214393940403609	110.728153033431
-0.2093564789556	110.834615742751
-0.204319017507591	110.767996034681
-0.199281556059582	110.746090275976
-0.194244094611573	110.775246208878
-0.189206633163564	110.795899447721
-0.184169171715555	110.716719501817
-0.179131710267546	110.661942880744
-0.174094248819537	110.755951498956
-0.169056787371528	110.715323812229
-0.164019325923519	110.755495081778
-0.15898186447551	110.735741421172
-0.153944403027501	110.835190067565
-0.148906941579492	110.706262587038
-0.143869480131483	110.774512959169
-0.138832018683474	110.801108439149
-0.133794557235465	110.769626746796
-0.128757095787456	110.768234457384
-0.123719634339447	110.810298255314
-0.118682172891438	110.820214665186
-0.113644711443429	110.775152520966
-0.108607249995419	110.794994944527
-0.10356978854741	110.802105007303
-0.0985323270994014	110.784767153505
-0.0934948656513924	110.847648147214
-0.0884574042033833	110.708949306982
-0.0834199427553743	110.804363712412
-0.0783824813073653	110.834318254359
-0.0733450198593562	110.826161381421
-0.0683075584113472	110.83145180025
-0.0632700969633382	110.766215068464
-0.0582326355153291	110.808182337863
-0.0531951740673201	110.871447615939
-0.048157712619311	110.800878869046
-0.043120251171302	110.853922580435
-0.038082789723293	110.866197571404
-0.0330453282752839	110.877192233406
-0.0280078668272749	110.831797325706
-0.0229704053792658	110.861122298884
-0.0179329439312568	110.819504637848
-0.0128954824832478	110.89059865266
-0.00785802103523875	110.855804514342
-0.00282055958722971	110.806731109517
0.00221690186077933	110.876897170125
0.00725436330878837	110.928137249806
0.0122918247567974	110.86701025763
0.0173292862048064	110.874274052482
0.0223667476528155	110.854006651055
0.0274042091008245	110.788253303032
0.0324416705488336	110.849531468172
0.0374791319968426	110.83916485761
0.0425165934448516	110.815126647178
0.0475540548928607	110.828170293032
0.0525915163408697	110.810183668438
0.0576289777888788	110.852312106123
0.0626664392368878	110.792725470761
0.0677039006848968	110.841099653734
0.0727413621329058	110.849864086159
0.0777788235809149	110.813002976131
0.082816285028924	110.875829118174
0.087853746476933	110.921099745063
0.092891207924942	110.860638362416
0.097928669372951	110.879431511937
0.10296613082096	110.878952111252
0.108003592268969	110.860949759116
0.113041053716978	110.838991221576
0.118078515164987	110.821793520244
0.123115976612996	110.863152595891
0.128153438061005	110.81687496636
0.133190899509014	110.855231112131
0.138228360957023	110.830343461765
0.143265822405032	110.834328341951
0.148303283853041	110.807528423133
0.15334074530105	110.862752143659
0.15837820674906	110.807167976807
0.163415668197069	110.862594312687
0.168453129645078	110.82498301065
0.173490591093087	110.837516157692
0.178528052541096	110.734800168957
0.183565513989105	110.846014517186
0.188602975437114	110.782526058659
0.193640436885123	110.762542305197
0.198677898333132	110.762702109733
0.203715359781141	110.792875441864
0.20875282122915	110.808963762341
0.213790282677159	110.838212276472
0.218827744125168	110.774538075216
0.223865205573177	110.803683633285
0.228902667021186	110.791146390904
0.233940128469195	110.774005937845
0.238977589917204	110.768773980008
0.244015051365213	110.743974279598
0.249052512813222	110.772084760907
0.254089974261231	110.757885113852
0.25912743570924	110.72438852238
0.264164897157249	110.807669974329
0.269202358605258	110.776998232011
0.274239820053267	110.828254439105
0.279277281501276	110.7738889097
0.284314742949285	110.776942611167
0.289352204397294	110.775407915582
0.294389665845304	110.765701265894
0.299427127293313	110.764103604496
0.304464588741322	110.787108393194
0.309502050189331	110.766162067349
0.31453951163734	110.873880662937
0.319576973085349	110.753978841266
0.324614434533358	110.752908559403
0.329651895981367	110.81593832221
0.334689357429376	110.773849597303
0.339726818877385	110.751839372895
0.344764280325394	110.764922652658
0.349801741773403	110.83318713436
0.354839203221412	110.770902430202
0.359876664669421	110.724499539466
0.36491412611743	110.700378991371
0.369951587565439	110.674007854455
0.374989049013448	110.75861623432
0.380026510461457	110.674369217727
0.385063971909466	110.751464067259
0.390101433357475	110.69454353505
0.395138894805484	110.750558522059
0.400176356253493	110.684223306466
0.405213817701502	110.698367487088
0.410251279149511	110.751752117376
0.41528874059752	110.674155459194
0.42032620204553	110.699039569957
0.425363663493538	110.66343387108
0.430401124941548	110.685641956056
0.435438586389557	110.628753494767
0.440476047837566	110.6447178601
0.445513509285575	110.687168538813
0.450550970733584	110.673365644127
0.455588432181593	110.606274798228
0.460625893629602	110.660190907651
0.465663355077611	110.650350473168
0.47070081652562	110.620073066577
0.475738277973629	110.656207670245
0.480775739421638	110.687964434301
0.485813200869647	110.709037830815
0.490850662317656	110.591785193251
0.495888123765665	110.56757899075
0.500925585213674	110.604042206165
0.505963046661683	110.636803015609
0.511000508109692	110.551390953837
0.516037969557701	110.606745371652
0.52107543100571	110.590067583895
0.526112892453719	110.577003277101
0.531150353901728	110.624438665733
0.536187815349737	110.649446191497
0.541225276797746	110.531424721618
0.546262738245755	110.579451867402
0.551300199693764	110.539169021059
0.556337661141774	110.52396770892
0.561375122589783	110.533471468243
0.566412584037792	110.541332628925
0.571450045485801	110.594100523233
0.57648750693381	110.453465939776
0.581524968381819	110.520364817596
0.586562429829828	110.561118270634
0.591599891277837	110.497396690809
0.596637352725846	110.427732860046
0.601674814173855	110.479062060147
0.606712275621864	110.527518970125
0.611749737069873	110.476732278266
0.616787198517882	110.533335171328
0.621824659965891	110.506137674888
0.6268621214139	110.502000679758
0.631899582861909	110.483100613317
0.636937044309918	110.456197671831
0.641974505757927	110.439779542676
0.647011967205936	110.370201448585
0.652049428653945	110.419772848894
0.657086890101954	110.466678442925
0.662124351549963	110.406077661035
0.667161812997972	110.461165286798
0.672199274445981	110.44327788431
0.67723673589399	110.454918090001
0.682274197341999	110.386799905081
0.687311658790009	110.41185998162
0.692349120238018	110.423271201156
0.697386581686027	110.39080680686
0.702424043134036	110.380861097403
0.707461504582045	110.348088973534
0.712498966030054	110.411063324229
0.717536427478063	110.360687314507
0.722573888926072	110.440333608486
0.727611350374081	110.3593020907
0.73264881182209	110.366989815108
0.737686273270099	110.380852850245
0.742723734718108	110.316140018912
0.747761196166117	110.296269422074
0.752798657614126	110.279762242786
0.757836119062135	110.32544060178
0.762873580510144	110.359520654332
0.767911041958153	110.258681769893
0.772948503406162	110.318059078102
0.777985964854171	110.306267074382
0.78302342630218	110.302988032254
0.788060887750189	110.316055473735
0.793098349198198	110.29371096522
0.798135810646207	110.287562718934
0.803173272094216	110.296211174021
0.808210733542225	110.242119110625
0.813248194990234	110.306509908352
0.818285656438244	110.263661656839
0.823323117886252	110.275440321299
0.828360579334262	110.30024992369
0.833398040782271	110.28725752371
0.83843550223028	110.269724279046
0.843472963678289	110.241063021201
0.848510425126298	110.265729827529
0.853547886574307	110.216875486137
0.858585348022316	110.237359988275
0.863622809470325	110.228775541627
0.868660270918334	110.240739792313
0.873697732366343	110.227903706666
0.878735193814352	110.176428282093
0.883772655262361	110.129376910482
0.88881011671037	110.220114863662
0.893847578158379	110.162950477419
0.898885039606388	110.158285421478
0.903922501054397	110.197804315282
0.908959962502406	110.194398327544
0.913997423950415	110.154474142101
0.919034885398424	110.2079407022
0.924072346846433	110.162694013677
0.929109808294442	110.097161557962
0.934147269742451	110.114993309867
0.93918473119046	110.06637561896
0.944222192638469	110.094454402914
0.949259654086478	110.039509810912
0.954297115534488	110.111840054308
0.959334576982496	110.16208713265
0.964372038430506	110.09116189792
0.969409499878515	110.095149335976
0.974446961326524	110.04949650428
0.979484422774533	110.035763480172
0.984521884222542	110.089232775913
0.989559345670551	110.014882415134
0.99459680711856	110.026020985548
0.999634268566569	110.101921927135
1.00467173001458	110.018630095676
1.00970919146259	110.037922560934
1.0147466529106	110.067284245665
1.0197841143586	109.956122808102
1.02482157580661	110.020600916844
1.02985903725462	109.968802495048
1.03489649870263	110.028022954125
1.03993396015064	109.991529222523
1.04497142159865	109.925138172799
1.05000888304666	109.970207746673
1.05504634449467	109.933156945081
1.06008380594268	109.899204426315
1.06512126739069	109.935525404634
1.0701587288387	109.885866776613
1.0751961902867	109.896176498634
1.08023365173471	109.918524631718
1.08527111318272	109.82559921795
1.09030857463073	109.973816004231
1.09534603607874	109.909439534773
1.10038349752675	109.865139237883
1.10542095897476	109.903882772779
1.11045842042277	109.872522894848
1.11549588187078	109.917435848064
1.12053334331879	109.965109123999
1.12557080476679	109.905354233097
1.1306082662148	109.804554272285
1.13564572766281	109.80356674585
1.14068318911082	109.803307886631
1.14572065055883	109.82102166169
1.15075811200684	109.779260265296
1.15579557345485	109.850977662255
1.16083303490286	109.729664750225
1.16587049635087	109.772330776657
1.17090795779888	109.869469856859
1.17594541924689	109.836835868546
1.18098288069489	109.757689629503
1.1860203421429	109.691369804683
1.19105780359091	109.797205070387
1.19609526503892	109.711572731052
1.20113272648693	109.797902371831
1.20617018793494	109.750888119241
1.21120764938295	109.678687031573
1.21624511083096	109.737794899495
1.22128257227897	109.727924240044
1.22632003372698	109.760878643422
1.23135749517498	109.739722692716
1.23639495662299	109.72692391499
1.241432418071	109.761661688686
1.24646987951901	109.733056552019
1.25150734096702	109.633310173668
1.25654480241503	109.655546098977
1.26158226386304	109.655165525566
1.26661972531105	109.597376806107
1.27165718675906	109.616125755655
1.27669464820707	109.640857702559
1.28173210965508	109.690726177526
1.28676957110308	109.617917164281
1.29180703255109	109.687743954471
1.2968444939991	109.671553748896
1.30188195544711	109.598708043381
1.30691941689512	109.632756305254
1.31195687834313	109.59889539169
1.31699433979114	109.628578033491
1.32203180123915	109.563845367138
1.32706926268716	109.589772214396
1.33210672413517	109.558441987541
1.33714418558317	109.556690163887
1.34218164703118	109.56417237907
1.34721910847919	109.511434553125
1.3522565699272	109.561538683931
1.35729403137521	109.574794898597
1.36233149282322	109.614519325628
1.36736895427123	109.60713431992
1.37240641571924	109.508691183023
1.37744387716725	109.475546782514
1.38248133861526	109.531207692982
1.38751880006326	109.477902060408
1.39255626151127	109.486366627369
1.39759372295928	109.482197073842
1.40263118440729	109.444858009934
1.4076686458553	109.451949872495
1.41270610730331	109.389319552352
1.41774356875132	109.39411903329
1.42278103019933	109.486849719208
1.42781849164734	109.483592032225
1.43285595309535	109.44379215873
1.43789341454336	109.410236415569
1.44293087599136	109.497957545979
1.44796833743937	109.448922558407
1.45300579888738	109.3903668633
1.45804326033539	109.333709624459
1.4630807217834	109.330062719249
1.46811818323141	109.348130252928
1.47315564467942	109.382418197484
1.47819310612743	109.367199094424
1.48323056757544	109.328022127047
1.48826802902345	109.335522886879
1.49330549047145	109.328852757197
1.49834295191946	109.270231516322
1.50338041336747	109.299577639939
1.50841787481548	109.303360623282
1.51345533626349	109.245691243184
1.5184927977115	109.329304494098
1.52353025915951	109.257766165467
1.52856772060752	109.317935590822
1.53360518205553	109.335543596175
1.53864264350354	109.259950029693
1.54368010495154	109.260405036465
1.54871756639955	109.275236811016
1.55375502784756	109.300035230141
1.55879248929557	109.203678952112
1.56382995074358	109.18661011847
1.56886741219159	109.175774319867
1.5739048736396	109.244965109032
1.57894233508761	109.226229057985
1.58397979653562	109.144818028109
1.58901725798363	109.24661241622
1.59405471943164	109.214509623249
1.59909218087964	109.228215635357
1.60412964232765	109.23629397043
1.60916710377566	109.180533789531
1.61420456522367	109.247251583678
1.61924202667168	109.154621568357
1.62427948811969	109.117566064577
1.6293169495677	109.117723045145
1.63435441101571	109.123229700963
1.63939187246372	109.099994110596
1.64442933391173	109.139249595173
1.64946679535973	109.063191133984
1.65450425680774	109.087657010057
1.65954171825575	109.110582445428
1.66457917970376	109.204231514046
1.66961664115177	109.087811669961
1.67465410259978	109.058960007722
1.67969156404779	109.064540972254
1.6847290254958	109.059517826403
1.68976648694381	109.098783671967
1.69480394839182	109.015104969721
1.69984140983982	108.991226255744
1.70487887128783	108.995847212672
1.70991633273584	109.013895794394
1.71495379418385	109.010400801987
1.71999125563186	108.955295223536
1.72502871707987	108.974132336334
1.73006617852788	109.013871871609
1.73510363997589	108.951353880182
1.7401411014239	108.934826811908
1.74517856287191	108.990268199582
1.75021602431992	109.010177639584
1.75525348576792	108.998414560108
1.76029094721593	108.934665449962
1.76532840866394	108.879332333829
1.77036587011195	108.854088754659
1.77540333155996	108.865001863252
1.78044079300797	108.894723117508
1.78547825445598	108.967061446509
1.79051571590399	108.93661518592
1.795553177352	108.883488004992
1.80059063880001	108.925447029948
1.80562810024801	108.936463912946
1.81066556169602	108.818129660197
1.81570302314403	108.775258716663
1.82074048459204	108.859887591191
1.82577794604005	108.854858826899
1.83081540748806	108.878896660356
1.83585286893607	108.804300209058
1.84089033038408	108.804523656515
1.84592779183209	108.81595630805
1.8509652532801	108.758102965135
1.85600271472811	108.756527181887
1.86104017617611	108.771450834075
1.86607763762412	108.782795864905
1.87111509907213	108.781925811402
1.87615256052014	108.756008429392
1.88119002196815	108.763615061688
1.88622748341616	108.753235055335
1.89126494486417	108.734516947203
1.89630240631218	108.701840485716
1.90133986776019	108.714867152334
1.9063773292082	108.731561211318
1.9114147906562	108.722192371241
1.91645225210421	108.643871161488
1.92148971355222	108.701533896536
1.92652717500023	108.688923963604
1.93156463644824	108.635779660938
1.93660209789625	108.616637821134
1.94163955934426	108.632249235556
1.94667702079227	108.621271523365
1.95171448224028	108.690677500441
1.95675194368829	108.652598443036
1.9617894051363	108.68736851122
1.9668268665843	108.588363766746
1.97186432803231	108.602447712547
1.97690178948032	108.647176534669
1.98193925092833	108.6117568308
1.98697671237634	108.588450982108
1.99201417382435	108.555985637947
1.99705163527236	108.550001204404
2.00208909672037	108.526961775191
2.00712655816838	108.518729216959
2.01216401961639	108.55091492068
2.01720148106439	108.478237530257
2.0222389425124	108.505142112721
2.02727640396041	108.564428445738
2.03231386540842	108.566617360901
2.03735132685643	108.523250176581
2.04238878830444	108.473933291506
2.04742624975245	108.506852017992
2.05246371120046	108.519598401035
2.05750117264847	108.52739669525
2.06253863409648	108.47312682615
2.06757609554448	108.443707487636
2.07261355699249	108.444996565451
2.0776510184405	108.374875779123
2.08268847988851	108.353288926504
2.08772594133652	108.363973322401
2.09276340278453	108.381328606153
2.09780086423254	108.426266712818
2.10283832568055	108.396170868321
2.10787578712856	108.402086761603
2.11291324857657	108.396897224659
2.11795071002458	108.343313238153
2.12298817147258	108.321443596305
2.12802563292059	108.345857379858
2.1330630943686	108.363429158102
2.13810055581661	108.411725320813
2.14313801726462	108.292674017204
2.14817547871263	108.289235209225
2.15321294016064	108.364500473841
2.15825040160865	108.278469733892
2.16328786305666	108.284471275456
2.16832532450467	108.283745079041
2.17336278595267	108.218296885127
2.17840024740068	108.248904184278
2.18343770884869	108.255593281247
2.1884751702967	108.199188999505
2.19351263174471	108.254117265857
2.19855009319272	108.206459375264
2.20358755464073	108.236970442855
2.20862501608874	108.229867815062
2.21366247753675	108.195600111083
2.21869993898476	108.188142836603
2.22373740043277	108.167252777175
2.22877486188077	108.207262205297
2.23381232332878	108.157189913204
2.23884978477679	108.140655408904
2.2438872462248	108.13951346721
2.24892470767281	108.22163746171
2.25396216912082	108.15471497088
2.25899963056883	108.113606307231
2.26403709201684	108.095377575479
2.26907455346485	108.116313902002
2.27411201491286	108.1083802865
2.27914947636086	108.087770601801
2.28418693780887	108.116222721668
2.28922439925688	108.094914086634
2.29426186070489	108.093861598108
2.2992993221529	108.084894177841
2.30433678360091	108.030597973379
2.30937424504892	108.048380372182
2.31441170649693	108.039242257695
2.31944916794494	108.012433298536
2.32448662939295	108.06134218956
2.32952409084095	108.007932629321
2.33456155228896	107.913274592565
2.33959901373697	107.987665273679
2.34463647518498	107.97090386788
2.34967393663299	107.947590980097
2.354711398081	108.036962714785
2.35974885952901	107.937175532728
2.36478632097702	107.957758738145
2.36982378242503	107.892765649779
2.37486124387304	107.861460142729
2.37989870532104	107.928823429939
2.38493616676905	107.915925184334
2.38997362821706	107.914008058373
2.39501108966507	107.934049485316
2.40004855111308	107.943020615832
2.40508601256109	107.926766665605
2.4101234740091	107.883063490391
2.41516093545711	107.893522439057
2.42019839690512	107.890739563742
2.42523585835313	107.856502456489
2.43027331980114	107.853670885032
2.43531078124914	107.821402912551
2.44034824269715	107.825309536464
2.44538570414516	107.800701541502
2.45042316559317	107.822213445615
2.45546062704118	107.754204512564
2.46049808848919	107.797909056621
2.4655355499372	107.824820258941
2.47057301138521	107.755582002863
2.47561047283322	107.729274257247
2.48064793428123	107.739505639535
2.48568539572924	107.763785609052
2.49072285717724	107.713965275454
2.49576031862525	107.717861065433
2.50079778007326	107.724738178265
2.50583524152127	107.690421584868
2.51087270296928	107.690074831923
2.51591016441729	107.668445087987
2.5209476258653	107.65275267795
2.52598508731331	107.682915630755
2.53102254876132	107.68660488739
2.53606001020933	107.652818319543
2.54109747165733	107.634955936657
2.54613493310534	107.579806677883
2.55117239455335	107.634812825687
2.55620985600136	107.597277933497
2.56124731744937	107.586643920381
2.56628477889738	107.624064721627
2.57132224034539	107.517873240643
2.5763597017934	107.54930200323
2.58139716324141	107.64565629217
2.58643462468942	107.64002766405
2.59147208613742	107.581597731473
2.59650954758543	107.537282386366
2.60154700903344	107.543427037677
2.60658447048145	107.566079853715
2.61162193192946	107.536721814031
2.61665939337747	107.574259284541
2.62169685482548	107.504473050519
2.62673431627349	107.473399021523
2.6317717777215	107.498329709542
2.63680923916951	107.492383481007
2.64184670061752	107.481765864769
2.64688416206552	107.453509383678
2.65192162351353	107.485641422894
2.65695908496154	107.446057263162
2.66199654640955	107.39181175912
2.66703400785756	107.373173963605
2.67207146930557	107.362831948277
2.67710893075358	107.362790779624
2.68214639220159	107.380826202073
2.6871838536496	107.393114978161
2.69222131509761	107.382347386087
2.69725877654561	107.328110889749
2.70229623799362	107.316368565409
2.70733369944163	107.342255993259
2.71237116088964	107.336293627009
2.71740862233765	107.34362471802
2.72244608378566	107.308748564966
2.72748354523367	107.310157144141
2.73252100668168	107.337560943806
2.73755846812969	107.303633935437
2.7425959295777	107.290836742723
2.74763339102571	107.281531844867
2.75267085247371	107.220830347847
2.75770831392172	107.260488857053
2.76274577536973	107.31724821808
2.76778323681774	107.294623949208
2.77282069826575	107.209584713523
2.77785815971376	107.154599790514
2.78289562116177	107.205677936516
2.78793308260978	107.193995210096
2.79297054405779	107.154626940807
2.7980080055058	107.215943288356
2.8030454669538	107.244458871007
2.80808292840181	107.175643240014
2.81312038984982	107.099646016581
2.81815785129783	107.118508314996
2.82319531274584	107.134317263788
2.82823277419385	107.168672976449
2.83327023564186	107.202045607832
2.83830769708987	107.16215052932
2.84334515853788	107.182334529803
2.84838261998589	107.123104694361
2.85342008143389	107.057281897178
2.8584575428819	107.058416303205
2.86349500432991	107.060612119556
2.86853246577792	107.091399227665
2.87356992722593	107.090257598157
2.87860738867394	107.05166907015
2.88364485012195	107.00552260159
2.88868231156996	106.980584433839
2.89371977301797	106.998512104187
2.89875723446598	107.000755428413
2.90379469591399	106.987607127669
2.90883215736199	106.987366367175
2.91386961881	106.974556099647
2.91890708025801	106.990357121288
2.92394454170602	107.040908621294
2.92898200315403	107.008725771501
2.93401946460204	106.931340721421
2.93905692605005	106.915533642798
2.94409438749806	106.929548639786
2.94913184894607	106.941158358074
2.95416931039408	106.911189457362
2.95920677184208	106.847936383553
2.96424423329009	106.840201236355
2.9692816947381	106.836285144713
2.97431915618611	106.841864961851
2.97935661763412	106.893694669828
2.98439407908213	106.889207597509
2.98943154053014	106.833382780104
2.99446900197815	106.841697019599
2.99950646342616	106.891902132658
3.00454392487417	106.848773325878
3.00958138632217	106.810986910264
3.01461884777018	106.779435558684
3.01965630921819	106.767420583968
3.0246937706662	106.840570488142
3.02973123211421	106.800791968888
3.03476869356222	106.679260001538
3.03980615501023	106.705046529817
3.04484361645824	106.787065447754
3.04988107790625	106.70811381169
3.05491853935426	106.665887243143
3.05995600080227	106.72653865573
3.06499346225027	106.710582661727
3.07003092369828	106.696605176278
3.07506838514629	106.717863613464
3.0801058465943	106.698869172941
3.08514330804231	106.674054029252
3.09018076949032	106.681459850893
3.09521823093833	106.651128333272
3.10025569238634	106.602197177507
3.10529315383435	106.619277035507
3.11033061528236	106.635432457329
3.11536807673036	106.606279647225
3.12040553817837	106.608303606435
3.12544299962638	106.62352328577
3.13048046107439	106.606824970933
3.1355179225224	106.591000567686
3.14055538397041	106.562420737905
3.14559284541842	106.528752381385
3.15063030686643	106.561761808321
3.15566776831444	106.570974595223
3.16070522976245	106.507808319266
3.16574269121045	106.461457972573
3.17078015265846	106.528167631013
3.17581761410647	106.572428420175
3.18085507555448	106.4908544762
3.18589253700249	106.459285367726
3.1909299984505	106.498989804314
3.19596745989851	106.52930281075
3.20100492134652	106.482843684872
3.20604238279453	106.421598528075
3.21107984424254	106.425065905876
3.21611730569055	106.438384097663
3.22115476713855	106.432015289652
3.22619222858656	106.452416787879
3.23122969003457	106.447868644597
3.23626715148258	106.348363055019
3.24130461293059	106.305163628374
3.2463420743786	106.38600364607
3.25137953582661	106.401918713559
3.25641699727462	106.337467345041
3.26145445872263	106.239635710526
3.26649192017064	106.254111010878
3.27152938161864	106.320651726765
3.27656684306665	106.308167357069
3.28160430451466	106.306459075461
3.28664176596267	106.302649364257
3.29167922741068	106.274831170421
3.29671668885869	106.247387800988
3.3017541503067	106.242186545543
3.30679161175471	106.25038373527
3.31182907320272	106.259877903864
3.31686653465073	106.258861650819
3.32190399609873	106.2616749601
3.32694145754674	106.24960633863
3.33197891899475	106.254121732864
3.33701638044276	106.216079940509
3.34205384189077	106.162397238534
3.34709130333878	106.181966356161
3.35212876478679	106.223291302084
3.3571662262348	106.207482942396
3.36220368768281	106.158611574213
3.36724114913082	106.134732872982
3.37227861057883	106.080131366282
3.37731607202683	106.049001998845
3.38235353347484	106.116438710565
3.38739099492285	106.147884600678
3.39242845637086	106.125489182476
3.39746591781887	106.070422904647
3.40250337926688	106.062715022029
3.40754084071489	106.082315687179
3.4125783021629	106.068042410447
3.41761576361091	106.044749620883
3.42265322505892	106.07666659072
3.42769068650693	106.024717469411
3.43272814795493	106.039536180189
3.43776560940294	106.073782609548
3.44280307085095	105.993282705767
3.44784053229896	105.905881838592
3.45287799374697	105.907917072061
3.45791545519498	105.959009702256
3.46295291664299	105.958298199548
3.467990378091	105.927822089736
3.47302783953901	105.934120983076
3.47806530098702	105.928865294802
3.48310276243502	105.891124119436
3.48814022388303	105.877930556293
3.49317768533104	105.894585504615
3.49821514677905	105.878682191502
3.50325260822706	105.823733336179
3.50829006967507	105.868862302692
3.51332753112308	105.94710708322
3.51836499257109	105.912200487627
3.5234024540191	105.872718990361
3.52843991546711	105.804660206845
3.53347737691512	105.775377295044
3.53851483836312	105.816281459412
3.54355229981113	105.86613722843
3.54858976125914	105.809274084039
3.55362722270715	105.760810142259
3.55866468415516	105.777074785307
3.56370214560317	105.770329221976
3.56873960705118	105.752253372961
3.57377706849919	105.737433069595
3.5788145299472	105.727789893015
3.58385199139521	105.722126562863
3.58888945284321	105.729645139355
3.59392691429122	105.681937314983
3.59896437573923	105.66133235872
3.60400183718724	105.677393860871
3.60903929863525	105.701986246879
3.61407676008326	105.710092699046
3.61911422153127	105.722665522714
3.62415168297928	105.700123318902
3.62918914442729	105.66926502754
3.6342266058753	105.645954730687
3.6392640673233	105.606618282787
3.64430152877131	105.568683458208
3.64933899021932	105.583655945822
3.65437645166733	105.62278470653
3.65941391311534	105.563563450549
3.66445137456335	105.545196086752
3.66948883601136	105.54240542531
3.67452629745937	105.523568401845
3.67956375890738	105.485248397698
3.68460122035539	105.487715596167
3.68963868180339	105.518074423629
3.6946761432514	105.566347012272
3.69971360469941	105.590312955857
3.70475106614742	105.577451665043
3.70978852759543	105.543153208374
3.71482598904344	105.530932924695
3.71986345049145	105.507946516181
3.72490091193946	105.467248911221
3.72993837338747	105.436525764971
3.73497583483548	105.430312154151
3.74001329628348	105.447839531804
3.74505075773149	105.473899718725
3.7500882191795	105.487497904885
3.75512568062751	105.477442622291
3.76016314207552	105.441421529896
3.76520060352353	105.395108824554
3.77023806497154	105.372373012051
3.77527552641955	105.346779690415
3.78031298786756	105.353919482006
3.78535044931557	105.377920760188
3.79038791076358	105.391814103475
3.79542537221158	105.377899274361
3.80046283365959	105.375919153801
3.8055002951076	105.351800302484
3.81053775655561	105.346809854984
3.81557521800362	105.339167137232
3.82061267945163	105.31025516389
3.82565014089964	105.267461672367
3.83068760234765	105.271708439058
3.83572506379566	105.264686603824
3.84076252524367	105.266078368653
3.84579998669167	105.272259637989
3.85083744813968	105.243799052811
3.85587490958769	105.188465463269
3.8609123710357	105.151758158119
3.86594983248371	105.131067015465
3.87098729393172	105.129881149253
3.87602475537973	105.160258063487
3.88106221682774	105.12777681589
3.88609967827575	105.137235320106
3.89113713972376	105.186552551863
3.89617460117177	105.23585151231
3.90121206261977	105.192655113275
3.90624952406778	105.125004885356
3.91128698551579	105.091924971909
3.9163244469638	105.073933634194
3.92136190841181	105.057510090578
3.92639936985982	105.049541980653
3.93143683130783	105.073105639882
3.93647429275584	105.065935249057
3.94151175420385	105.033826690193
3.94654921565186	104.998663730112
3.95158667709987	105.019127319204
3.95662413854787	105.002021215219
3.96166159999588	104.977772391664
3.96669906144389	104.967257360678
3.9717365228919	104.992167638687
3.97677398433991	104.940950164545
3.98181144578792	104.916706152351
3.98684890723593	104.933589844338
3.99188636868394	104.984462168343
3.99692383013195	104.99724017927
4.00196129157995	104.977197064008
4.00699875302796	104.934496817591
4.01203621447597	104.884034188906
4.01707367592398	104.84942447288
4.02211113737199	104.883193036108
4.02714859882	104.926146170155
4.03218606026801	104.943233446
4.03722352171602	104.912154080944
4.04226098316403	104.873617332263
4.04729844461204	104.835608235765
4.05233590606005	104.801848209782
4.05737336750805	104.782857133754
4.06241082895606	104.812263565055
4.06744829040407	104.809071863491
4.07248575185208	104.785839645358
4.07752321330009	104.764608411677
4.0825606747481	104.783979096807
4.08759813619611	104.762992412598
4.09263559764412	104.734940866765
4.09767305909213	104.717162774798
4.10271052054014	104.726842404703
4.10774798198814	104.703912475897
4.11278544343615	104.707625897349
4.11782290488416	104.716320313189
4.12286036633217	104.709559745901
4.12789782778018	104.661972998144
4.13293528922819	104.643300089438
4.1379727506762	104.651767593231
4.14301021212421	104.683326344186
4.14804767357222	104.694446805391
4.15308513502023	104.667021482909
4.15812259646824	104.62549497744
4.16316005791624	104.587614126308
4.16819751936425	104.599576589154
4.17323498081226	104.600756228757
4.17827244226027	104.588356943038
4.18330990370828	104.562864727466
4.18834736515629	104.586931440424
4.1933848266043	104.594482978069
4.19842228805231	104.582779196916
4.20345974950032	104.549392772204
4.20849721094833	104.513993939244
4.21353467239633	104.491490295232
4.21857213384434	104.480214189248
4.22360959529235	104.479213058305
4.22864705674036	104.476175087957
4.23368451818837	104.460222050525
4.23872197963638	104.43509845546
4.24375944108439	104.407273577439
4.2487969025324	104.399604628279
4.25383436398041	104.406100149907
4.25887182542842	104.422805953584
4.26390928687642	104.438612172705
4.26894674832443	104.41338199134
4.27398420977244	104.398713166338
4.27902167122045	104.410959236045
4.28405913266846	104.426807920862
4.28909659411647	104.395759972763
4.29413405556448	104.346177574923
4.29917151701249	104.300687862457
4.3042089784605	104.27442549499
4.30924643990851	104.289638589168
4.31428390135652	104.330524900653
4.31932136280452	104.352900365455
4.32435882425253	104.304779247529
4.32939628570054	104.267238193168
4.33443374714855	104.265931949411
4.33947120859656	104.299556837363
4.34450867004457	104.299822836923
4.34954613149258	104.280560994224
4.35458359294059	104.255209761035
4.3596210543886	104.241734849026
4.36465851583661	104.231886008079
4.36969597728461	104.22315064182
4.37473343873262	104.205462170413
4.37977090018063	104.190011838723
4.38480836162864	104.178187368499
4.38984582307665	104.172579027985
4.39488328452466	104.158889047922
4.39992074597267	104.16007675807
4.40495820742068	104.172626785514
4.40999566886869	104.146161408931
4.4150331303167	104.109289235935
4.4200705917647	104.083407376369
4.42510805321271	104.096157391333
4.43014551466072	104.07743842627
4.43518297610873	104.062775646627
4.44022043755674	104.058543315045
4.44525789900475	104.066303657484
4.45029536045276	104.058698016221
4.45533282190077	104.054272303938
4.46037028334878	104.093797395471
4.46540774479679	104.094287474917
4.4704452062448	104.065359077979
4.4754826676928	104.003774185186
4.48052012914081	104.016684575803
4.48555759058882	104.002870487758
4.49059505203683	103.957626655205
4.49563251348484	103.897612630653
4.50066997493285	103.91260743465
4.50570743638086	103.964971281199
4.51074489782887	104.00419609881
4.51578235927688	103.960811204253
4.52081982072489	103.897964287688
4.5258572821729	103.841138059107
4.5308947436209	103.843795809633
4.53593220506891	103.867247053879
4.54096966651692	103.90658198942
4.54600712796493	103.904498105559
4.55104458941294	103.881976598799
4.55608205086095	103.84862032437
4.56111951230896	103.845462233621
4.56615697375697	103.851517090212
4.57119443520498	103.86553820767
4.57623189665299	103.892275064963
4.58126935810099	103.854356094698
4.586306819549	103.801694318879
4.59134428099701	103.760793801669
4.59638174244502	103.777494189803
4.60141920389303	103.788958255466
4.60645666534104	103.775921458947
4.61149412678905	103.773223261557
4.61653158823706	103.766085067444
4.62156904968507	103.75231682953
4.62660651113308	103.709859313537
4.63164397258108	103.688610637294
4.63668143402909	103.687595786186
4.6417188954771	103.691635461139
4.64675635692511	103.68479515307
4.65179381837312	103.669271887902
4.65683127982113	103.648188295327
4.66186874126914	103.613641823212
4.66690620271715	103.582855137628
4.67194366416516	103.624178399766
4.67698112561317	103.653596538954
4.68201858706118	103.663671130501
4.68705604850918	103.612416698276
4.69209350995719	103.590311436258
4.6971309714052	103.584578545547
4.70216843285321	103.591426988248
4.70720589430122	103.574704075969
4.71224335574923	103.54479834819
4.71728081719724	103.501593469144
4.72231827864525	103.4869967341
4.72735574009326	103.484519831249
4.73239320154127	103.486125546705
4.73743066298927	103.4923519897
4.74246812443728	103.492952055846
4.74750558588529	103.469122457701
4.7525430473333	103.447861938559
4.75758050878131	103.438624900994
4.76261797022932	103.469186887256
4.76765543167733	103.474685581001
4.77269289312534	103.46878147308
4.77773035457335	103.458653109426
4.78276781602136	103.438324411139
4.78780527746936	103.413986488883
4.79284273891737	103.393728442976
4.79788020036538	103.361992698189
4.80291766181339	103.328384380586
4.8079551232614	103.322627051207
4.81299258470941	103.341367670205
4.81803004615742	103.369876241506
4.82306750760543	103.338004118386
4.82810496905344	103.312665631804
4.83314243050145	103.292455680283
4.83817989194945	103.272369278247
4.84321735339746	103.257162260603
4.84825481484547	103.246747668592
4.85329227629348	103.254241132866
4.85832973774149	103.255979950551
4.8633671991895	103.249665306752
4.86840466063751	103.269265856206
4.87344212208552	103.291720656115
4.87847958353353	103.314640198315
4.88351704498154	103.289381602883
4.88855450642955	103.24827219392
4.89359196787755	103.19281200103
4.89862942932556	103.166912843382
4.90366689077357	103.159249196391
4.90870435222158	103.18458045744
4.91374181366959	103.176327063134
4.9187792751176	103.147076737209
4.92381673656561	103.09600642854
4.92885419801362	103.071212344255
4.93389165946163	103.070203538723
4.93892912090964	103.062406820692
4.94396658235764	103.067175123579
4.94900404380565	103.090127231813
4.95404150525366	103.097727825611
4.95907896670167	103.088691127313
4.96411642814968	103.044411416647
4.96915388959769	103.024720611315
4.9741913510457	103.010527643142
4.97922881249371	102.97112742431
4.98426627394172	102.953744099789
4.98930373538973	102.953130045598
4.99434119683773	102.98120345885
4.99937865828574	102.97786843483
5.00441611973375	102.932142594579
5.00945358118176	102.900129743225
5.01449104262977	102.879828348745
5.01952850407778	102.884934841486
5.02456596552579	102.915462904194
5.0296034269738	102.94975474689
5.03464088842181	102.918380008938
5.03967834986982	102.890978267885
5.04471581131783	102.867397830357
5.04975327276583	102.903275584292
5.05479073421384	102.913402292604
5.05982819566185	102.863894835554
5.06486565710986	102.835457811188
5.06990311855787	102.817873925971
5.07494058000588	102.820314128798
5.07997804145389	102.835605144762
5.0850155029019	102.860714687545
5.09005296434991	102.857015395988
5.09509042579792	102.833294871293
5.10012788724593	102.776000135697
5.10516534869393	102.779392046011
5.11020281014194	102.800457691642
5.11524027158995	102.804761261638
5.12027773303796	102.789961681378
5.12531519448597	102.757903459468
5.13035265593398	102.718780809668
5.13539011738199	102.701106410994
5.14042757883	102.734369320524
5.14546504027801	102.761124707583
5.15050250172602	102.777625531388
5.15553996317402	102.690498019112
5.16057742462203	102.629601668208
5.16561488607004	102.601791898534
5.17065234751805	102.61486738667
5.17568980896606	102.632768883039
5.18072727041407	102.63191704859
5.18576473186208	102.613175485481
5.19080219331009	102.580320474637
5.1958396547581	102.552750152506
5.20087711620611	102.533309217766
5.20591457765412	102.532357145458
5.21095203910212	102.551673907239
5.21598950055013	102.581523234649
5.22102696199814	102.611566287723
5.22606442344615	102.608087781467
5.23110188489416	102.550145250607
5.23613934634217	102.502900208743
5.24117680779018	102.466271947332
5.24621426923819	102.492073608282
5.2512517306862	102.505687375447
5.25628919213421	102.504538048961
5.26132665358221	102.495200188407
5.26636411503022	102.480913034337
5.27140157647823	102.45001075957
5.27643903792624	102.41452654598
5.28147649937425	102.374094084136
5.28651396082226	102.355274552546
5.29155142227027	102.345131155282
5.29658888371828	102.356296056593
5.30162634516629	102.379314480434
5.3066638066143	102.413615957678
5.3117012680623	102.419489367561
5.31673872951031	102.416687341691
5.32177619095832	102.397532564545
5.32681365240633	102.379895785229
5.33185111385434	102.363807482379
5.33688857530235	102.332599342541
5.34192603675036	102.299896664924
5.34696349819837	102.273898111956
5.35200095964638	102.266053000966
5.35703842109439	102.277070830575
5.36207588254239	102.293574059273
5.3671133439904	102.305996717089
5.37215080543841	102.283431665724
5.37718826688642	102.269319164441
5.38222572833443	102.265531626094
5.38726318978244	102.278092769543
5.39230065123045	102.292959114207
5.39733811267846	102.265354497179
5.40237557412647	102.251225297738
5.40741303557448	102.259278775927
5.41245049702249	102.245754939177
5.41748795847049	102.222118114271
5.4225254199185	102.187516389745
5.42756288136651	102.169051566652
5.43260034281452	102.191028621014
5.43763780426253	102.182030399208
5.44267526571054	102.1516062219
5.44771272715855	102.134020386056
5.45275018860656	102.118442565388
5.45778765005457	102.104886853851
5.46282511150258	102.089807947351
5.46786257295058	102.073024946688
5.47290003439859	102.056136153893
5.4779374958466	102.038848722127
5.48297495729461	102.013200858973
5.48801241874262	101.997898173501
5.49304988019063	102.003584720353
5.49808734163864	102.008740758435
5.50312480308665	102.013561475193
5.50816226453466	102.024405410884
5.51319972598267	102.028020115106
5.51823718743068	101.991681889834
5.52327464887868	101.96348875027
5.52831211032669	101.945762973433
5.5333495717747	101.933939657655
5.53838703322271	101.92420396965
5.54342449467072	101.895920027658
5.54846195611873	101.874927430491
5.55349941756674	101.876696016099
5.55853687901475	101.864370441523
5.56357434046276	101.839156819333
5.56861180191077	101.856529151009
5.57364926335877	101.885525358591
5.57868672480678	101.915987552105
5.58372418625479	101.920961786367
5.5887616477028	101.86676217774
5.59379910915081	101.816729826927
5.59883657059882	101.77002118938
5.60387403204683	101.775436019352
5.60891149349484	101.792239065268
5.61394895494285	101.791873730241
5.61898641639086	101.784248843543
5.62402387783886	101.760362261744
5.62906133928687	101.760065407772
5.63409880073488	101.779011342412
5.63913626218289	101.790062587984
5.6441737236309	101.797666331779
5.64921118507891	101.768542251504
5.65424864652692	101.738960573833
5.65928610797493	101.708737038084
5.66432356942294	101.689412683723
5.66936103087095	101.681145206784
5.67439849231896	101.675912524348
5.67943595376696	101.671863810973
5.68447341521497	101.678030168032
5.68951087666298	101.680835106312
5.69454833811099	101.666609825993
5.699585799559	101.656220587796
5.70462326100701	101.651253727186
5.70966072245502	101.652219053102
5.71469818390303	101.656668156057
5.71973564535104	101.636658141723
5.72477310679905	101.613437714464
5.72981056824705	101.603658181708
5.73484802969506	101.584792075234
5.73988549114307	101.543395075894
5.74492295259108	101.514663768268
5.74996041403909	101.4983377489
5.7549978754871	101.494093399151
5.76003533693511	101.494695483935
5.76507279838312	101.436412995681
5.77011025983113	101.381182794011
5.77514772127914	101.388082045046
5.78018518272715	101.40986604899
5.78522264417515	101.462230238176
5.79026010562316	101.474761579614
5.79529756707117	101.451484861946
5.80033502851918	101.426682997909
5.80537248996719	101.40132786096
5.8104099514152	101.403373021538
5.81544741286321	101.406877273424
5.82048487431122	101.401229861713
5.82552233575923	101.390968104544
5.83055979720724	101.369374049002
5.83559725865524	101.35387367502
5.84063472010325	101.34515195671
5.84567218155126	101.343790535056
5.85070964299927	101.346242853661
5.85574710444728	101.325824122953
5.86078456589529	101.301158675356
5.8658220273433	101.282781532952
5.87085948879131	101.268314942348
5.87589695023932	101.270899486803
5.88093441168733	101.27362634339
5.88597187313534	101.276581314661
5.89100933458334	101.267462658311
5.89604679603135	101.247775295935
5.90108425747936	101.23671209486
5.90612171892737	101.22935586364
5.91115918037538	101.235805971589
5.91619664182339	101.242946765017
5.9212341032714	101.208143030841
5.92627156471941	101.177005980652
5.93130902616742	101.163322272634
5.93634648761542	101.1613646533
5.94138394906343	101.181848432919
5.94642141051144	101.180176972884
5.95145887195945	101.15665019555
5.95649633340746	101.134035961553
5.96153379485547	101.11188205778
5.96657125630348	101.098149762386
5.97160871775149	101.08652215168
5.9766461791995	101.081704384969
5.98168364064751	101.078993408645
5.98672110209552	101.094587971348
5.99175856354352	101.102740815835
5.99679602499153	101.085262448169
6.00183348643954	101.065241641307
6.00687094788755	101.040747219392
6.01190840933556	101.013100608045
6.01694587078357	100.982303235788
6.02198333223158	100.955099900874
6.02702079367959	100.930203433299
6.0320582551276	100.933133136197
6.03709571657561	100.945403743893
6.04213317802362	100.947899683839
6.04717063947162	100.948748224634
6.05220810091963	100.936411225412
6.05724556236764	100.925737299839
6.06228302381565	100.928867661605
6.06732048526366	100.930023667543
6.07235794671167	100.925136494397
6.07739540815968	100.92088104279
6.08243286960769	100.91776621459
6.0874703310557	100.904783678108
6.09250779250371	100.880944301291
6.09754525395171	100.84798644322
6.10258271539972	100.808673612258
6.10762017684773	100.821644580169
6.11265763829574	100.857746655616
6.11769509974375	100.888212760342
6.12273256119176	100.917293100994
6.12777002263977	100.878715071045
6.13280748408778	100.832549966753
6.13784494553579	100.780602859206
6.1428824069838	100.73367859814
6.14791986843181	100.734087430832
6.15295732987981	100.737825030303
6.15799479132782	100.755561694034
6.16303225277583	100.761271657614
6.16806971422384	100.737026876304
6.17310717567185	100.709438411162
6.17814463711986	100.676112675422
6.18318209856787	100.654299451421
6.18821956001588	100.646187005321
6.19325702146389	100.640497426192
6.1982944829119	100.636836069659
6.2033319443599	100.631853435593
6.20836940580791	100.62609577159
6.21340686725592	100.637299561056
6.21844432870393	100.655639517319
6.22348179015194	100.645276059304
6.22851925159995	100.626716461495
6.23355671304796	100.621425843099
6.23859417449597	100.61847217819
6.24363163594398	100.62544640275
6.24866909739199	100.632669616867
6.25370655883999	100.608128522961
6.258744020288	100.58379146648
6.26378148173601	100.581616696746
6.26881894318402	100.575965638696
6.27385640463203	100.542091020571
6.27889386608004	100.512915055315
6.28393132752805	100.505389687653
6.28896878897606	100.504775426353
6.29400625042407	100.527433630598
6.29904371187208	100.533364612076
6.30408117332009	100.49642784439
6.30911863476809	100.458853786369
6.3141560962161	100.419605015537
6.31919355766411	100.394112484872
6.32423101911212	100.391248376863
6.32926848056013	100.393700213316
6.33430594200814	100.403457109153
6.33934340345615	100.407608019155
6.34438086490416	100.405176769002
6.34941832635217	100.390391832991
6.35445578780018	100.36337237973
6.35949324924818	100.344729726112
6.36453071069619	100.333238673464
6.3695681721442	100.32525979526
6.37460563359221	100.320025916637
6.37964309504022	100.309831784549
6.38468055648823	100.296288024629
6.38971801793624	100.290907145933
6.39475547938425	100.29061154281
6.39979294083226	100.29381789931
6.40483040228027	100.299005185518
6.40986786372828	100.292642361961
6.41490532517628	100.280367845435
6.41994278662429	100.259193808984
6.4249802480723	100.233938132767
6.43001770952031	100.214283909181
6.43505517096832	100.19718230508
6.44009263241633	100.200039968166
6.44513009386434	100.211005557527
6.45016755531235	100.233157281475
6.45520501676036	100.259706155351
6.46024247820837	100.250967333756
6.46527993965637	100.228645608777
6.47031740110438	100.201912546058
6.47535486255239	100.173556257163
6.4803923240004	100.150657221406
6.48542978544841	100.129980530541
6.49046724689642	100.109661841973
6.49550470834443	100.089598972075
6.50054216979244	100.104094442139
6.50557963124045	100.132374592231
6.51061709268846	100.142380085904
6.51565455413646	100.144766689631
6.52069201558447	100.10461479771
6.52572947703248	100.045845247474
6.53076693848049	100.020327883497
6.5358043999285	100.010508708978
6.54084186137651	100.026936840618
6.54587932282452	100.056658221801
6.55091678427253	100.050254520498
6.55595424572054	100.023824785279
6.56099170716855	100.006863928368
6.56602916861655	99.9956632484175
6.57106663006456	99.9956790452147
6.57610409151257	100.003315917116
6.58114155296058	99.9934030514792
6.58617901440859	99.9701046439235
6.5912164758566	99.9570386177251
6.59625393730461	99.9526137479512
6.60129139875262	99.9515447015619
6.60632886020063	99.9537458936596
6.61136632164864	99.9473114951554
6.61640378309665	99.9311628879886
6.62144124454465	99.9093181120565
6.62647870599266	99.8798792836692
6.63151616744067	99.8480273790667
6.63655362888868	99.8123697940549
6.64159109033669	99.7915160576245
6.6466285517847	99.7989500813629
6.65166601323271	99.8069062416298
6.65670347468072	99.8161005776576
6.66174093612873	99.8184997168786
6.66677839757674	99.8008530601347
6.67181585902475	99.7888493783312
6.67685332047275	99.7993526292528
6.68189078192076	99.8066245475986
6.68692824336877	99.7946633912688
6.69196570481678	99.7814358647287
6.69700316626479	99.7528616442785
6.7020406277128	99.7245888600553
6.70707808916081	99.7024413586593
6.71211555060882	99.6804469595294
6.71715301205683	99.66555356328
6.72219047350483	99.651017818184
6.72722793495284	99.6535667360897
6.73226539640085	99.6583570830418
6.73730285784886	99.6655852612286
6.74234031929687	99.6733865984101
6.74737778074488	99.6824420536159
6.75241524219289	99.6919274764539
6.7574527036409	99.6759184905513
6.76249016508891	99.6465610746774
6.76752762653692	99.6188661517617
6.77256508798493	99.5922745567066
6.77760254943294	99.5764346199495
6.78264001088094	99.5718432591677
6.78767747232895	99.5698692058134
6.79271493377696	99.5718231672541
6.79775239522497	99.576596948416
6.80278985667298	99.5877492059319
6.80782731812099	99.587824634877
6.812864779569	99.5466646210061
6.81790224101701	99.508199718341
6.82293970246501	99.491418786747
6.82797716391303	99.4750794892957
6.83301462536103	99.4911361628111
6.83805208680904	99.5071408284664
6.84308954825705	99.5023020869539
6.84812700970506	99.4953316410937
6.85316447115307	99.4729368909643
6.85820193260108	99.446663006478
6.86323939404909	99.4249633204187
6.8682768554971	99.4052180975651
6.87331431694511	99.4172668144924
6.87835177839312	99.452687681753
6.88338923984112	99.4780307747526
6.88842670128913	99.4918789063004
6.89346416273714	99.4929169678365
6.89850162418515	99.4701256370353
6.90353908563316	99.4451185188933
6.90857654708117	99.412595618714
6.91361400852918	99.3830921751145
6.91865146997719	99.3791836101779
6.9236889314252	99.3753322883457
6.92872639287321	99.3763491843894
6.93376385432121	99.3775272908362
6.93880131576922	99.3441718670114
6.94383877721723	99.3049292042309
6.94887623866524	99.2920222694296
6.95391370011325	99.2891676282165
6.95895116156126	99.2878374919517
6.96398862300927	99.2875842721136
6.96902608445728	99.283360784376
6.97406354590529	99.2742257593305
6.9791010073533	99.2652591441309
6.98413846880131	99.256667097197
6.98917593024931	99.2450236315804
6.99421339169732	99.2177892411335
6.99925085314533	99.1907339720182
7.00428831459334	99.1851065132167
7.00932577604135	99.1795411932251
7.01436323748936	99.1686156514841
7.01940069893737	99.1568349837049
7.02443816038538	99.1492578992658
7.02947562183339	99.1434951305905
7.0345130832814	99.1464858491524
7.0395505447294	99.1566794523242
7.04458800617741	99.1490913450367
7.04962546762542	99.1131614672057
7.05466292907343	99.0806443507655
7.05970039052144	99.0601674119609
7.06473785196945	99.0415947556887
7.06977531341746	99.0536279128571
7.07481277486547	99.0658452671653
7.07985023631348	99.0472774361204
7.08488769776149	99.0244938165839
7.08992515920949	99.0231216177916
7.0949626206575	99.0304518597552
7.10000008210551	99.0347974867147
7.10503754355352	99.0366107416706
7.11007500500153	99.0222607003364
7.11511246644954	98.9789828217525
7.12014992789755	98.9413207568939
7.12518738934556	98.929973628592
7.13022485079357	98.9187408234898
7.13526231224158	98.9154823602985
7.14029977368959	98.9124901621101
7.14533723513759	98.8992082375954
7.1503746965856	98.8831453844357
7.15541215803361	98.8710870128136
7.16044961948162	98.8616925541515
7.16548708092963	98.8606497296432
7.17052454237764	98.8719307700367
7.17556200382565	98.8796912647234
7.18059946527366	98.8741962666209
7.18563692672167	98.8681546210347
7.19067438816968	98.8442579171198
7.19571184961768	98.8200216735474
7.20074931106569	98.810060480475
7.2057867725137	98.8036997508989
7.21082423396171	98.8195568794134
7.21586169540972	98.8507096535525
7.22089915685773	98.8635311038646
7.22593661830574	98.8458611879077
7.23097407975375	98.8205526667581
7.23601154120176	98.7577867996343
7.24104900264977	98.6951178621915
7.24608646409778	98.6925203372727
7.25112392554578	98.6929931193928
7.25616138699379	98.6986445269875
7.2611988484418	98.7062559700641
7.26623630988981	98.7080791778928
7.27127377133782	98.7042540285944
7.27631123278583	98.6982034877386
7.28134869423384	98.6864345261422
7.28638615568185	98.6747897138851
7.29142361712986	98.6651036631667
7.29646107857786	98.6554846438752
7.30149854002587	98.6468818324802
7.30653600147388	98.6385525498414
7.31157346292189	98.6389304397755
7.3166109243699	98.6456646954374
7.32164838581791	98.64728686245
7.32668584726592	98.638998394027
7.33172330871393	98.6299477974832
7.33676077016194	98.6136878591599
7.34179823160995	98.5974015147818
7.34683569305796	98.601407364675
7.35187315450597	98.6090139078702
7.35691061595397	98.590566577666
7.36194807740198	98.5547273472438
7.36698553884999	98.5199407784087
7.372023000298	98.4874620533505
7.37706046174601	98.4592381888354
7.38209792319402	98.4747499114183
7.38713538464203	98.4902712538394
7.39217284609004	98.5052890759205
7.39721030753805	98.5201618041052
7.40224776898606	98.5129590852649
7.40728523043406	98.4888934984833
7.41232269188207	98.4665637151604
7.41736015333008	98.448200624439
7.42239761477809	98.4312006173886
7.4274350762261	98.4533596322028
7.43247253767411	98.4755572865651
7.43750999912212	98.4699017668455
7.44254746057013	98.4555203666983
7.44758492201814	98.4261857111401
7.45262238346615	98.3809354191427
7.45765984491415	98.344460886276
7.46269730636216	98.3415902538829
7.46773476781017	98.3387235654322
7.47277222925818	98.3357250374643
7.47780969070619	98.3327219231111
7.4828471521542	98.322842181431
7.48788461360221	98.3091924179487
7.49292207505022	98.2904079013597
7.49795953649823	98.2622784905063
7.50299699794624	98.2340547220021
7.50803445939424	98.2034934020411
7.51307192084225	98.1728190274125
7.51810938229026	98.185301545838
7.52314684373827	98.2106292516323
7.52818430518628	98.2266786509997
7.53322176663429	98.2324464298635
7.5382592280823	98.2338770254588
7.54329668953031	98.2144831528319
7.54833415097832	98.1951412717345
7.55337161242633	98.1868626967932
7.55840907387434	98.1802591440881
7.56344653532234	98.1696981995695
7.56848399677035	98.1560036871042
7.57352145821836	98.1414540355021
7.57855891966637	98.124284999696
7.58359638111438	98.107192704014
7.58863384256239	98.0930975297777
7.5936713040104	98.0791881946401
7.59870876545841	98.0877016187249
7.60374622690642	98.1102455202688
7.60878368835443	98.1237745552905
7.61382114980244	98.1154646122634
7.61885861125044	98.1070350822326
7.62389607269845	98.0895689140851
7.62893353414646	98.0715640664051
7.63397099559447	98.0710861459408
7.63900845704248	98.080585055453
7.64404591849049	98.0850142469541
7.6490833799385	98.0779183734993
7.65412084138651	98.0708125718271
7.65915830283452	98.0482292108901
7.66419576428252	98.0251927932543
7.66923322573053	98.0023750981683
7.67427068717854	97.9797358413201
7.67930814862655	97.963984695455
7.68434561007456	97.9649658141281
7.68938307152257	97.9657676505398
7.69442053297058	97.9454744173311
7.69945799441859	97.9237241335411
7.7044954558666	97.9054002263094
7.70953291731461	97.8895769738122
7.71457037876262	97.8820249321497
7.71960784021063	97.9005892884283
7.72464530165863	97.9191629690777
7.72968276310664	97.9012661088435
7.73472022455465	97.8785742346791
7.73975768600266	97.850719155504
7.74479514745067	97.8182311033178
7.74983260889868	97.7950596588127
7.75487007034669	97.8197296529512
7.7599075317947	97.8444411758614
7.76494499324271	97.8403944270797
7.76998245469071	97.8288351183047
7.77501991613872	97.8126964002933
7.78005737758673	97.7903217898749
7.78509483903474	97.7694488549948
7.79013230048275	97.7762894012095
7.79516976193076	97.7831198175398
7.80020722337877	97.7722417608127
7.80524468482678	97.7528538860651
7.81028214627479	97.7345945661945
7.8153196077228	97.7188556994671
7.82035706917081	97.7031170277745
7.82539453061882	97.703259041392
7.83043199206682	97.7050066546014
7.83546945351483	97.7009550979783
7.84050691496284	97.6916661795559
7.84554437641085	97.6827429474723
7.85058183785886	97.6761256422555
7.85561929930687	97.6694999073814
7.86065676075488	97.6587316616795
7.86569422220289	97.6466008535146
7.8707316836509	97.6240118746475
7.87576914509891	97.5818496311022
7.88080660654691	97.5401348345787
7.88584406799492	97.5344692624222
7.89088152944293	97.5313541232431
7.89591899089094	97.5332515172246
7.90095645233895	97.5393594311637
7.90599391378696	97.5444314475506
7.91103137523497	97.542876791868
7.91606883668298	97.5413260427087
7.92110629813099	97.5374799290756
7.92614375957899	97.5327713734709
7.931181221027	97.5272763563217
7.93621868247501	97.5200165813135
7.94125614392302	97.5127838475177
7.94629360537103	97.5361597474869
7.95133106681904	97.5629919626887
7.95636852826705	97.5756618919773
7.96140598971506	97.5728753985658
7.96644345116307	97.5672485790067
7.97148091261108	97.510746483047
7.97651837405908	97.4543142970782
7.98155583550709	97.4145971523315
7.9865932969551	97.3849043431538
7.99163075840311	97.3639555233731
7.99666821985112	97.3785666588037
8.00170568129913	97.3931706641382
8.00674314274714	97.3879020602995
8.01178060419515	97.3764180844943
8.01681806564316	97.3652682687201
8.02185552709117	97.354799966635
8.02689298853918	97.3443632800921
8.03193044998718	97.3514464118515
8.03696791143519	97.3607861570666
8.0420053728832	97.364427158639
8.04704283433121	97.3606872387136
8.05208029577922	97.3568168042023
8.05711775722723	97.3427560445558
8.06215521867524	97.3284431628109
8.06719268012325	97.3100234292413
8.07223014157126	97.2881971196769
8.07726760301927	97.2671284048983
8.08230506446728	97.2545344072258
8.08734252591528	97.2419257538346
8.09237998736329	97.2322797759115
8.0974174488113	97.224428141223
8.10245491025931	97.2170450385491
8.10749237170732	97.2120766590426
8.11252983315533	97.2071023866635
8.11756729460334	97.2101961194028
8.12260475605135	97.2168880131533
8.12764221749936	97.2194498354826
8.13267967894737	97.2070451656304
8.13771714039537	97.194629664516
8.14275460184338	97.1679134533744
8.14779206329139	97.1362314245545
8.1528295247394	97.1117371533293
8.15786698618741	97.1075719867717
8.16290444763542	97.1034216063452
8.16794190908343	97.0989519909354
8.17297937053144	97.0943833480738
8.17801683197945	97.081299476947
8.18305429342746	97.0473198890531
8.18809175487547	97.0133795857688
8.19312921632348	97.0028294727778
8.19816667777148	96.9981137527916
8.20320413921949	97.0025802843433
8.2082416006675	97.0276538612104
8.21327906211551	97.0526882618272
8.21831652356352	97.0542256402437
8.22335398501153	97.050263776662
8.22839144645954	97.0393638373907
8.23342890790755	97.0128904749757
8.23846636935555	96.9864072722878
8.24350383080357	96.9776684612888
8.24854129225157	96.9732037565752
8.25357875369958	96.9701145188101
8.25861621514759	96.9702156177555
8.2636536765956	96.9703170852255
8.26869113804361	96.9570818302301
8.27372859949162	96.9403042071727
8.27876606093963	96.9297214402251
8.28380352238764	96.9354645799989
8.28884098383565	96.9412127654136
8.29387844528365	96.9357507200938
8.29891590673166	96.926735910506
8.30395336817967	96.914303215338
8.30899082962768	96.8908337821155
8.31402829107569	96.8673811253477
8.3190657525237	96.8513402663759
8.32410321397171	96.8383465986722
8.32914067541972	96.8273195721831
8.33417813686773	96.8252202528808
8.33921559831574	96.8231247859746
8.34425305976374	96.8330106095906
8.34929052121175	96.8492825774366
8.35432798265976	96.8608432394541
8.35936544410777	96.8376256829384
8.36440290555578	96.8144245120189
8.36944036700379	96.799094032745
8.3744778284518	96.7894315987466
8.37951528989981	96.7804970477292
8.38455275134782	96.7834740549693
8.38959021279583	96.7866535206694
8.39462767424384	96.7717525534812
8.39966513569185	96.7385579669462
8.40470259713985	96.7053554547453
8.40974005858786	96.6809437749808
8.41477752003587	96.6570428254741
8.41981498148388	96.6339651371421
8.42485244293189	96.6121656294882
8.4298899043799	96.5903705418598
8.43492736582791	96.5877506916975
8.43996482727592	96.5889554131905
8.44500228872393	96.5920678776543
8.45003975017194	96.6003034668831
8.45507721161994	96.6085217971795
8.46011467306795	96.5893706185882
8.46515213451596	96.5589366989428
8.47018959596397	96.5342572794702
8.47522705741198	96.5438769131428
8.48026451885999	96.5535029426056
8.485301980308	96.5524470157314
8.49033944175601	96.5434746058048
8.49537690320402	96.5343197187537
8.50041436465203	96.5188668326827
8.50545182610003	96.5032711350771
8.51048928754804	96.5150423386107
8.51552674899605	96.564301050091
8.52056421044406	96.6135762301449
8.52560167189207	96.592730686172
8.53063913334008	96.5582958108275
8.53567659478809	96.522555899286
8.5407140562361	96.4824016592505
8.54575151768411	96.4422693405919
8.55078897913211	96.4271225701942
8.55582644058012	96.4251451337955
8.56086390202814	96.4207597034491
8.56590136347614	96.3792662224782
8.57093882492415	96.3377714878352
8.57597628637216	96.3265400119185
8.58101374782017	96.3502478850397
8.58605120926818	96.373951912654
8.59108867071619	96.4110365415242
8.5961261321642	96.4501777881335
8.60116359361221	96.4732724677015
8.60620105506021	96.4509836421396
8.61123851650822	96.4286923169832
8.61627597795623	96.4133150172454
8.62131343940424	96.4017284337202
8.62635090085225	96.3901080112394
8.63138836230026	96.3771483849207
8.63642582374827	96.3642038469173
8.64146328519628	96.3402237906603
8.64650074664429	96.3010382882692
8.6515382080923	96.2617712054337
8.65657566954031	96.2488354119542
8.66161313098831	96.2427782644209
8.66665059243632	96.2402712818504
8.67168805388433	96.2552269462864
8.67672551533234	96.2701907031889
8.68176297678035	96.2784693038276
8.68680043822836	96.2811973628774
8.69183789967637	96.2839296072257
8.69687536112438	96.2710998595902
8.70191282257239	96.2569076717873
8.7069502840204	96.2384080351331
8.7119877454684	96.2091316584741
8.71702520691641	96.1798250131257
8.72206266836442	96.165718739526
8.72710012981243	96.1600013040288
8.73213759126044	96.154286050998
8.73717505270845	96.1471811951277
8.74221251415646	96.1400877156066
8.74724997560447	96.1331256167956
8.75228743705248	96.1263788748729
8.75732489850049	96.119621210335
8.7623623599485	96.1170572072531
8.76739982139651	96.1162716309068
8.77243728284451	96.1149617966669
8.77747474429252	96.1050464388399
8.78251220574053	96.0950214922564
8.78754966718854	96.083549522713
8.79258712863655	96.0697645452502
8.79762459008456	96.0559441412855
8.80266205153257	96.0392861435684
8.80769951298058	96.0215254757653
8.81273697442859	96.0050681105116
8.8177744358766	96.0090909989763
8.8228118973246	96.0132576310172
8.82784935877261	96.0156490127195
8.83288682022062	96.0151110779946
8.83792428166863	96.014571565468
8.84296174311664	96.006406141228
8.84799920456465	95.9950847108564
8.85303666601266	95.9834240401107
8.85807412746067	95.9641349910598
8.86311158890868	95.9447940657288
8.86814905035668	95.9263418236828
8.87318651180469	95.9095385010578
8.8782239732527	95.8927427578397
8.88326143470071	95.8906515843832
8.88829889614872	95.8959926629156
8.89333635759673	95.9010159244884
8.89837381904474	95.8813057828334
8.90341128049275	95.8606203652561
8.90844874194076	95.8413877694208
8.91348620338877	95.8257917070229
8.91852366483677	95.8102190902478
8.92356112628478	95.8076124790852
8.92859858773279	95.8142381461792
8.9336360491808	95.8208600836438
8.93867351062881	95.8224177947462
8.94371097207682	95.8232901106265
8.94874843352483	95.8233295358904
8.95378589497284	95.8195694995331
8.95882335642085	95.8158079624827
8.96386081786886	95.8059683119076
8.96889827931687	95.7894540146924
8.97393574076488	95.7729556033709
8.97897320221288	95.7662737440246
8.98401066366089	95.7626593779949
8.9890481251089	95.7600100915939
8.99408558655691	95.7715443642293
8.99912304800492	95.7833795259219
9.00416050945293	95.7896078619619
9.00919797090094	95.7843075728858
9.01423543234895	95.7790149253791
9.01927289379696	95.7499619404857
9.02431035524497	95.7053489910448
9.02934781669297	95.6606908568338
9.03438527814098	95.628790237378
9.03942273958899	95.598587680204
9.044460201037	95.5728030811365
9.04949766248501	95.5721042411922
9.05453512393302	95.5714133823371
9.05957258538103	95.5765111387691
9.06461004682904	95.5896728340259
9.06964750827705	95.6028235034066
9.07468496972506	95.6248670671704
9.07972243117306	95.6511259747833
9.08475989262107	95.6773543758524
9.08979735406908	95.6536844949599
9.09483481551709	95.6264412193963
9.0998722769651	95.5960371713766
9.10490973841311	95.5516506558521
9.10994719986112	95.5074416192454
9.11498466130913	95.4879819354108
9.12002212275714	95.5008924039718
9.12505958420515	95.5137896762707
9.13009704565316	95.5309122211655
9.13513450710117	95.5500502007503
9.14017196854917	95.5688602083003
9.14520942999718	95.5298384145975
9.15024689144519	95.4857671942672
9.1552843528932	95.4411534556493
9.16032181434121	95.3931123378992
9.16535927578922	95.3450854126237
9.17039673723723	95.3209514090063
9.17543419868524	95.3334557936987
9.18047166013324	95.3459258316057
9.18550912158125	95.3625930052416
9.19054658302926	95.3818397180596
9.19558404447727	95.4010583115916
9.20062150592528	95.383647479607
9.20565896737329	95.3592961493065
9.2106964288213	95.3353272230215
9.21573389026931	95.3151449168169
9.22077135171732	95.295017640227
9.22580881316533	95.2811671119889
9.23084627461334	95.2835340752424
9.23588373606134	95.2858973440688
9.24092119750935	95.277295893828
9.24595865895736	95.2574247824714
9.25099612040537	95.2375244426664
9.25603358185338	95.2308116991045
9.26107104330139	95.2298102570558
9.2661085047494	95.2288507678896
9.27114596619741	95.2426416018294
9.27618342764542	95.2581194204611
9.28122088909343	95.2698184913643
9.28625835054143	95.2495622847557
9.29129581198944	95.2293490150804
9.29633327343745	95.2124471031252
9.30137073488546	95.2033973237186
9.30640819633347	95.194350495881
9.31144565778148	95.1859917501171
9.31648311922949	95.1783591808634
9.3215205806775	95.1707532181688
9.32655804212551	95.1566946546506
9.33159550357352	95.139624384661
9.33663296502153	95.1226006506074
9.34167042646954	95.1340751820828
9.34670788791754	95.1501297253424
9.35174534936555	95.1650034532001
9.35678281081356	95.1524448473399
9.36182027226157	95.1398603805053
9.36685773370958	95.1243995565992
9.37189519515759	95.0984460617336
9.3769326566056	95.0724992424901
9.38197011805361	95.0597048751149
9.38700757950162	95.0677744550739
9.39204504094963	95.0758643813757
9.39708250239763	95.0837080166207
9.40211996384564	95.0913401608287
9.40715742529365	95.0989735836113
9.41219488674166	95.0893812722277
9.41723234818967	95.0730433734709
9.42226980963768	95.0567269330053
9.42730727108569	95.0444834916946
9.4323447325337	95.0327834949528
9.43738219398171	95.0211786489498
9.44241965542972	95.0115811460884
9.44745711687772	95.0020284077014
9.45249457832573	94.992609697002
9.45753203977374	94.9839805290462
9.46256950122175	94.9753651889063
9.46760696266976	94.9736388143626
9.47264442411777	94.9863830256597
9.47768188556578	94.9990957028356
9.48271934701379	94.993497291529
9.4877568084618	94.9669608798177
9.4927942699098	94.940424384729
9.49783173135781	94.9177131656529
9.50286919280583	94.8974933592311
9.50790665425383	94.8772893638427
9.51294411570184	94.8633005678215
9.51798157714985	94.8514775846233
9.52301903859786	94.839638624337
9.52805650004587	94.8229507701582
9.53309396149388	94.8056086356805
9.53813142294189	94.7891783213284
9.5431688843899	94.8031224983433
9.54820634583791	94.8178723703808
9.55324380728591	94.8279352574393
9.55828126873392	94.8068678450617
9.56331873018193	94.7858170325826
9.56835619162994	94.7636739745801
9.57339365307795	94.7383097045802
9.57843111452596	94.7129123826763
9.58346857597397	94.6990079301735
9.58850603742198	94.7053507118956
9.59354349886999	94.7116758275334
9.598580960318	94.7122894506813
9.603618421766	94.7066227704593
9.60865588321401	94.7009660009928
9.61369334466202	94.698207503656
9.61873080611003	94.6975077516107
9.62376826755804	94.6968097181304
9.62880572900605	94.6933977844853
9.63384319045406	94.6887780550834
9.63888065190207	94.6841661634551
9.64391811335008	94.6790272512571
9.64895557479809	94.6737556833899
9.65399303624609	94.6684932044739
9.6590304976941	94.6554059510578
9.66406795914211	94.6412943832027
9.66910542059012	94.6272189774843
9.67414288203813	94.6032903491592
9.67918034348614	94.578982630714
9.68421780493415	94.5567423692966
9.68925526638216	94.568106819369
9.69429272783017	94.5794679084717
9.69933018927818	94.5867400384177
9.70436765072619	94.569117072702
9.7094051121742	94.5514895011312
9.7144425736222	94.5312085673654
9.71948003507021	94.5017272931734
9.72451749651822	94.4722421484957
9.72955495796623	94.4550000558201
9.73459241941424	94.4661880578158
9.73962988086225	94.4774050852485
9.74466734231026	94.4857976711125
9.74970480375827	94.4893668067833
9.75474226520627	94.4929352332206
9.75977972665429	94.4886383051252
9.76481718810229	94.4742469748671
9.7698546495503	94.4597948218562
9.77489211099831	94.4563761247687
9.77992957244632	94.4638933505999
9.78496703389433	94.4714094924199
9.79000449534234	94.4785241493297
9.79504195679035	94.4853230909419
9.80007941823836	94.4921174768936
9.80511687968637	94.4756994986788
[truncated: 8,000 more rows]
