# Supplementary material for: The reverse quantum limit and its implications for unconventional quantum oscillations in YbB12
Source: Nat Commun. 2024 Feb 21;15:1607. doi: 10.1038/s41467-024-45801-2 (PMC10881586; doi:10.1038/s41467-024-45801-2)
Supplement: Supplementary file 3 — Source Data [file 41467_2024_45801_MOESM3_ESM.zip › Source_Data/RvH_varyAngle/RvH_15p7_deg.csv]

-0.0337611012699258	115.283734697867
-0.0277569700450669	115.248674995519
-0.021752838820208	115.191402596311
-0.0157487075953491	115.29479467739
-0.00974457637049022	115.218416019421
-0.00374044514563133	115.223704862975
0.00226368607922755	115.298536217333
0.00826781730408643	115.297807501713
0.0142719485289453	115.185583834628
0.0202760797538042	115.289352801559
0.0262802109786631	115.241456724388
0.032284342203522	115.187162166285
0.0382884734283809	115.356570019571
0.0442926046532398	115.244519984441
0.0502967358780986	115.276170288749
0.0563008671029575	115.242033155055
0.0623049983278164	115.380455351759
0.0683091295526753	115.278112167614
0.0743132607775342	115.297131255768
0.0803173920023931	115.265671335605
0.086321523227252	115.282928164413
0.0923256544521108	115.127350787833
0.0983297856769697	115.187029020949
0.104333916901829	115.368464202322
0.110338048126687	115.279587172483
0.116342179351546	115.285983528582
0.122346310576405	115.204008465007
0.128350441801264	115.370543901859
0.134354573026123	115.350850156936
0.140358704250982	115.258503318599
0.146362835475841	115.24911180461
0.1523669667007	115.268991142075
0.158371097925559	115.326174322731
0.164375229150417	115.389269731095
0.170379360375276	115.250843963193
0.176383491600135	115.236909213461
0.182387622824994	115.319400576101
0.188391754049853	115.306259666566
0.194395885274712	115.368003433997
0.200400016499571	115.204956854391
0.20640414772443	115.228890423578
0.212408278949289	115.258551526824
0.218412410174147	115.332715156472
0.224416541399006	115.358957675177
0.230420672623865	115.280934185263
0.236424803848724	115.253776392147
0.242428935073583	115.222166434602
0.248433066298442	115.288687292882
0.254437197523301	115.336782701087
0.26044132874816	115.369311875892
0.266445459973018	115.245775720546
0.272449591197877	115.242000430931
0.278453722422736	115.270293590805
0.284457853647595	115.297261928389
0.290461984872454	115.313449507788
0.296466116097313	115.379929202617
0.302470247322172	115.250977944457
0.308474378547031	115.238626389202
0.31447850977189	115.195816663147
0.320482640996749	115.274342703613
0.326486772221607	115.310744941148
0.332490903446466	115.331269919815
0.338495034671325	115.323795236455
0.344499165896184	115.219719560893
0.350503297121043	115.179932354539
0.356507428345902	115.166712611977
0.362511559570761	115.365807165599
0.36851569079562	115.317928129196
0.374519822020478	115.310437348937
0.380523953245337	115.251221671717
0.386528084470196	115.239651036271
0.392532215695055	115.168257385696
0.398536346919914	115.23196005817
0.404540478144773	115.18230484883
0.410544609369632	115.222862837015
0.416548740594491	115.232370144473
0.42255287181935	115.243118518716
0.428557003044208	115.218319769665
0.434561134269067	115.143106559415
0.440565265493926	115.126513979942
0.446569396718785	115.183106338827
0.452573527943644	115.148975479652
0.458577659168503	115.188573731372
0.464581790393362	115.271390382135
0.470585921618221	115.128956803182
0.476590052843079	115.189661584053
0.482594184067938	115.128734044292
0.488598315292797	115.089055871238
0.494602446517656	115.099314445031
0.500606577742515	115.156271227265
0.506610708967374	115.200962028774
0.512614840192233	115.226317944121
0.518618971417092	115.161733685028
0.524623102641951	115.101889473594
0.530627233866809	115.110049113047
0.536631365091668	115.091905765427
0.542635496316527	114.994368179941
0.548639627541386	115.102834167209
0.554643758766245	115.085239036262
0.560647889991104	115.161421875676
0.566652021215963	115.140844044267
0.572656152440822	115.098170751754
0.578660283665681	115.085480249135
0.584664414890539	115.035245343086
0.590668546115398	114.963661474101
0.596672677340257	114.957255415778
0.602676808565116	114.993815808327
0.608680939789975	115.019164063068
0.614685071014834	115.07556360123
0.620689202239693	115.039266616352
0.626693333464552	115.064033421179
0.632697464689411	115.011176331761
0.638701595914269	114.981667481496
0.644705727139128	114.954251509001
0.650709858363987	114.934077259875
0.656713989588846	114.911867120499
0.662718120813705	114.963145736438
0.668722252038564	114.981324627852
0.674726383263423	114.971352806263
0.680730514488282	114.980714174774
0.68673464571314	115.047702961828
0.692738776937999	114.970709500658
0.698742908162858	114.909191483385
0.704747039387717	114.876652221602
0.710751170612576	114.761754430009
0.716755301837435	114.931328519686
0.722759433062294	114.859438820079
0.728763564287153	114.807989151833
0.734767695512011	114.883397099026
0.740771826736871	114.945543804788
0.746775957961729	114.868817171833
0.752780089186588	114.932256741007
0.758784220411447	114.899766518014
0.764788351636306	114.891762762629
0.770792482861165	114.807179833127
0.776796614086024	114.826616058032
0.782800745310883	114.719907657728
0.788804876535742	114.716507842269
0.7948090077606	114.693315877093
0.800813138985459	114.740270532514
0.806817270210318	114.837098285881
0.812821401435177	114.859899499291
0.818825532660036	114.805669315496
0.824829663884895	114.810714386693
0.830833795109754	114.776224362112
0.836837926334613	114.781850103764
0.842842057559472	114.74752655303
0.84884618878433	114.736537212991
0.854850320009189	114.68650595089
0.860854451234048	114.6828608109
0.866858582458907	114.663921417989
0.872862713683766	114.676116880398
0.878866844908625	114.661349335292
0.884870976133484	114.724692447963
0.890875107358343	114.743452436712
0.896879238583201	114.732839393464
0.90288336980806	114.702031036264
0.908887501032919	114.678829743965
0.914891632257778	114.686392397184
0.920895763482637	114.595355938017
0.926899894707496	114.599006740061
0.932904025932355	114.60284743786
0.938908157157214	114.502217886712
0.944912288382072	114.581914152607
0.950916419606932	114.531016630149
0.95692055083179	114.592078708553
0.962924682056649	114.58522063219
0.968928813281508	114.591800206522
0.974932944506367	114.600108451204
0.980937075731226	114.667793550717
0.986941206956085	114.560489440812
0.992945338180944	114.582196432269
0.998949469405803	114.577038609573
1.00495360063066	114.51943369294
1.01095773185552	114.438221413532
1.01696186308038	114.431600310672
1.02296599430524	114.404468894923
1.0289701255301	114.408308897865
1.03497425675496	114.348567335141
1.04097838797981	114.439795609806
1.04698251920467	114.431320564279
1.05298665042953	114.482313436141
1.05899078165439	114.551790194415
1.06499491287925	114.439716040294
1.07099904410411	114.468893003517
1.07700317532897	114.431303042766
1.08300730655383	114.455334566182
1.08901143777869	114.321171009312
1.09501556900354	114.450432834377
1.1010197002284	114.266737716282
1.10702383145326	114.285541817423
1.11302796267812	114.32367760552
1.11903209390298	114.244842417511
1.12503622512784	114.271139915079
1.1310403563527	114.325740368057
1.13704448757756	114.290324353662
1.14304861880242	114.347896414695
1.14905275002727	114.29704380384
1.15505688125213	114.328197011551
1.16106101247699	114.331656414078
1.16706514370185	114.205131681376
1.17306927492671	114.248458173879
1.17907340615157	114.254950383938
1.18507753737643	114.248786100492
1.19108166860129	114.135810710398
1.19708579982615	114.163583603429
1.203089931051	114.057875603719
1.20909406227586	114.148049223373
1.21509819350072	114.179048842436
1.22110232472558	114.132414450331
1.22710645595044	114.126523111751
1.2331105871753	114.127775803443
1.23911471840016	114.147305573562
1.24511884962502	114.210503041026
1.25112298084988	114.115258446385
1.25712711207473	114.229196758157
1.26313124329959	114.168200375263
1.26913537452445	114.144179803347
1.27513950574931	114.052739489981
1.28114363697417	114.089699919166
1.28714776819903	114.021176907234
1.29315189942389	114.100435009004
1.29915603064875	113.990104834045
1.30516016187361	114.012679802821
1.31116429309846	114.000574330471
1.31716842432332	113.951690425194
1.32317255554818	113.910895244972
1.32917668677304	114.011650178098
1.3351808179979	113.985826269472
1.34118494922276	114.02695773367
1.34718908044762	113.95602312515
1.35319321167248	114.01739312623
1.35919734289734	114.028365506937
1.36520147412219	113.974849275821
1.37120560534705	113.972911735344
1.37720973657191	113.913862751329
1.38321386779677	113.945669175863
1.38921799902163	113.866323690086
1.39522213024649	113.79926970149
1.40122626147135	113.867175544099
1.40723039269621	113.7880874024
1.41323452392107	113.819483885363
1.41923865514592	113.851399670549
1.42524278637078	113.758810388447
1.43124691759564	113.765782144446
1.4372510488205	113.733147828044
1.44325518004536	113.75012362304
1.44925931127022	113.77176414061
1.45526344249508	113.786773427711
1.46126757371994	113.797535278901
1.4672717049448	113.815793810361
1.47327583616965	113.816881611656
1.47927996739451	113.766229875417
1.48528409861937	113.732201312725
1.49128822984423	113.788027131984
1.49729236106909	113.74104909577
1.50329649229395	113.630385758136
1.50930062351881	113.592452066653
1.51530475474367	113.570492954365
1.52130888596853	113.666291986954
1.52731301719338	113.566381173644
1.53331714841824	113.540564729113
1.5393212796431	113.534881998264
1.54532541086796	113.511117468311
1.55132954209282	113.527352355942
1.55733367331768	113.56772529572
1.56333780454254	113.599197025779
1.5693419357674	113.610649367743
1.57534606699226	113.640658613554
1.58135019821711	113.645034441562
1.58735432944197	113.520365024348
1.59335846066683	113.59996412493
1.59936259189169	113.570237975505
1.60536672311655	113.550927026746
1.61137085434141	113.499518686289
1.61737498556627	113.52760427916
1.62337911679113	113.495856108325
1.62938324801599	113.457323868154
1.63538737924084	113.412091221043
1.6413915104657	113.48949678852
1.64739564169056	113.331798016634
1.65339977291542	113.430389191082
1.65940390414028	113.346086172788
1.66540803536514	113.329288713247
1.67141216659	113.423001907234
1.67741629781486	113.33271190914
1.68342042903972	113.350998664272
1.68942456026457	113.349670499127
1.69542869148943	113.351476932841
1.70143282271429	113.461256631791
1.70743695393915	113.420209899605
1.71344108516401	113.393188619124
1.71944521638887	113.323183453981
1.72544934761373	113.351009280198
1.73145347883859	113.381605154332
1.73745761006345	113.35109217417
1.7434617412883	113.298248865238
1.74946587251316	113.219953216216
1.75547000373802	113.253781250672
1.76147413496288	113.14842231061
1.76747826618774	113.124315573066
1.7734823974126	113.180332773953
1.77948652863746	113.178297118433
1.78549065986232	113.103463936085
1.79149479108718	113.164103114738
1.79749892231203	113.094462865312
1.80350305353689	113.07976854684
1.80950718476175	113.149282986605
1.81551131598661	113.194421916728
1.82151544721147	113.162472582866
1.82751957843633	113.185332271428
1.83352370966119	113.185518789489
1.83952784088605	113.159339928413
1.84553197211091	113.103149159737
1.85153610333576	113.12618814164
1.85754023456062	113.112072040197
1.86354436578548	113.149047825177
1.86954849701034	113.12724669813
1.8755526282352	113.098718959745
1.88155675946006	113.089159957194
1.88756089068492	113.065142177433
1.89356502190978	113.048915830427
1.89956915313464	113.038568140879
1.90557328435949	113.016046262344
1.91157741558435	112.982604318387
1.91758154680921	113.028605184552
1.92358567803407	112.900441371301
1.92958980925893	112.826281651468
1.93559394048379	112.858371963431
1.94159807170865	112.842907240583
1.94760220293351	112.851902232599
1.95360633415837	112.877234559401
1.95961046538322	112.848561178401
1.96561459660808	112.82185526949
1.97161872783294	112.875335941439
1.9776228590578	112.91023372811
1.98362699028266	112.837213532363
1.98963112150752	112.851421066306
1.99563525273238	112.880553756186
2.00163938395724	112.845050722805
2.0076435151821	112.777970236414
2.01364764640695	112.803442141807
2.01965177763181	112.851988627698
2.02565590885667	112.863747876269
2.03166004008153	112.818437482402
2.03766417130639	112.802408772437
2.04366830253125	112.758551777794
2.04967243375611	112.682217441322
2.05567656498097	112.731463632254
2.06168069620583	112.687678374376
2.06768482743068	112.590109123281
2.07368895865554	112.647000969966
2.0796930898804	112.572000855202
2.08569722110526	112.561911995665
2.09170135233012	112.571747214644
2.09770548355498	112.580722588422
2.10370961477984	112.548244593808
2.1097137460047	112.596432095975
2.11571787722955	112.523539811894
2.12172200845441	112.591167566976
2.12772613967927	112.563877697861
2.13373027090413	112.621212661578
2.13973440212899	112.58217979684
2.14573853335385	112.530628767484
2.15174266457871	112.559112025249
2.15774679580357	112.585209098701
2.16375092702843	112.628721458369
2.16975505825328	112.564635556511
2.17575918947814	112.573424249655
2.181763320703	112.466286906235
2.18776745192786	112.461766287272
2.19377158315272	112.477227714953
2.19977571437758	112.411237989054
2.20577984560244	112.432485256784
2.2117839768273	112.423475249992
2.21778810805216	112.377344870047
2.22379223927702	112.232417295636
2.22979637050187	112.252115748946
2.23580050172673	112.32364438577
2.24180463295159	112.25582409434
2.24780876417645	112.271551265248
2.25381289540131	112.291403501364
2.25981702662617	112.251377977271
2.26582115785103	112.270832670478
2.27182528907589	112.258928195094
2.27782942030074	112.272970691908
2.2838335515256	112.264902508149
2.28983768275046	112.288004262471
2.29584181397532	112.279040173487
2.30184594520018	112.306043200609
2.30785007642504	112.333387434222
2.3138542076499	112.337537811938
2.31985833887476	112.302936016655
2.32586247009962	112.263776516182
2.33186660132447	112.230139288269
2.33787073254933	112.200915001502
2.34387486377419	112.182111256687
2.34987899499905	112.220521624968
2.35588312622391	112.160133731786
2.36188725744877	112.155748342779
2.36789138867363	112.146594365235
2.37389551989849	112.177231744196
2.37989965112335	112.154708542738
2.38590378234821	112.095130123942
2.39190791357306	112.046673192635
2.39791204479792	112.012545692988
2.40391617602278	112.015975062953
2.40992030724764	111.993575652192
2.4159244384725	112.008641259535
2.42192856969736	111.985764571556
2.42793270092222	111.935782228996
2.43393683214708	111.980940908931
2.43994096337193	111.948371462333
2.44594509459679	111.936140933093
2.45194922582165	111.936289315596
2.45795335704651	111.958162472445
2.46395748827137	111.98939701147
2.46996161949623	111.934517246127
2.47596575072109	111.916038459891
2.48196988194595	111.944190982451
2.48797401317081	111.920217737522
2.49397814439566	111.969768210166
2.49998227562052	111.981625215023
2.50598640684538	111.917940385241
2.51199053807024	111.83911210188
2.5179946692951	111.86318003906
2.52399880051996	111.884131116551
2.53000293174482	111.81854542719
2.53600706296968	111.77677430103
2.54201119419454	111.876848169749
2.54801532541939	111.824423714101
2.55401945664425	111.68075182038
2.56002358786911	111.667686422677
2.56602771909397	111.659813239983
2.57203185031883	111.723320099064
2.57803598154369	111.698121748524
2.58404011276855	111.673274482973
2.59004424399341	111.615552347722
2.59604837521827	111.587917286566
2.60205250644312	111.567537859078
2.60805663766798	111.590134214165
2.61406076889284	111.577483966135
2.6200649001177	111.539118082659
2.62606903134256	111.471850812054
2.63207316256742	111.496110311331
2.63807729379228	111.53621653619
2.64408142501714	111.541865204892
2.650085556242	111.530626876014
2.65608968746685	111.523386900028
2.66209381869171	111.553204746388
2.66809794991657	111.651097907157
2.67410208114143	111.580198827084
2.68010621236629	111.538351143176
2.68611034359115	111.603266573393
2.69211447481601	111.581148151346
2.69811860604087	111.568313977181
2.70412273726573	111.554477481215
2.71012686849058	111.503814856313
2.71613099971544	111.560890526678
2.7221351309403	111.473459412721
2.72813926216516	111.395196740446
2.73414339339002	111.347830094216
2.74014752461488	111.344798586427
2.74615165583974	111.359491924027
2.7521557870646	111.313349521753
2.75815991828946	111.319537145353
2.76416404951431	111.352287598932
2.77016818073917	111.328326035812
2.77617231196403	111.247315252151
2.78217644318889	111.237771840396
2.78818057441375	111.260232021999
2.79418470563861	111.256101667637
2.80018883686347	111.217066516734
2.80619296808833	111.167989050482
2.81219709931319	111.210111751796
2.81820123053804	111.249974317415
2.8242053617629	111.18202052547
2.83020949298776	111.105448951571
2.83621362421262	111.148412536378
2.84221775543748	111.189091950057
2.84822188666234	111.159399950607
2.8542260178872	111.139952717931
2.86023014911206	111.096817258619
2.86623428033692	111.137982741267
2.87223841156177	111.195974296078
2.87824254278663	111.168238538938
2.88424667401149	111.135345186222
2.89025080523635	111.113911135968
2.89625493646121	111.139199943336
2.90225906768607	111.186781778764
2.90826319891093	111.158585843704
2.91426733013579	111.12154406939
2.92027146136065	111.162294774215
2.9262755925855	111.106679428546
2.93227972381036	111.029178262901
2.93828385503522	111.080913317657
2.94428798626008	111.066984123362
2.95029211748494	111.041770518554
2.9562962487098	110.969841942076
2.96230037993466	110.880913258352
2.96830451115952	110.870950694201
2.97430864238438	110.891568396317
2.98031277360923	110.905667147971
2.98631690483409	110.898508945811
2.99232103605895	110.822005734294
2.99832516728381	110.788263310269
3.00432929850867	110.788142183687
3.01033342973353	110.762550429546
3.01633756095839	110.758623454186
3.02234169218325	110.771856533448
3.02834582340811	110.821638854979
3.03434995463296	110.829227649657
3.04035408585782	110.72812538826
3.04635821708268	110.685264284544
3.05236234830754	110.693379756708
3.0583664795324	110.679357375996
3.06437061075726	110.741642809267
3.07037474198212	110.786198208962
3.07637887320698	110.721173396339
3.08238300443184	110.711323440015
3.08838713565669	110.735694261252
3.09439126688155	110.649654886754
3.10039539810641	110.644567727917
3.10639952933127	110.702585304774
3.11240366055613	110.702237569782
3.11840779178099	110.706282569281
3.12441192300585	110.680939785344
3.13041605423071	110.666712633072
3.13642018545557	110.66189389958
3.14242431668042	110.58637893956
3.14842844790528	110.56236698203
3.15443257913014	110.617872336791
3.160436710355	110.568143911556
3.16644084157986	110.51235355917
3.17244497280472	110.521822239499
3.17844910402958	110.49649224416
3.18445323525444	110.50943732068
3.1904573664793	110.535100458616
3.19646149770415	110.529346679148
3.20246562892901	110.499137580928
3.20846976015387	110.467651427335
3.21447389137873	110.483488473853
3.22047802260359	110.445486362216
3.22648215382845	110.406333700546
3.23248628505331	110.41782480974
3.23849041627817	110.362984569138
3.24449454750303	110.301352018967
3.25049867872788	110.306315852845
3.25650280995274	110.340159797657
3.2625069411776	110.324428132586
3.26851107240246	110.282855043199
3.27451520362732	110.26513832705
3.28051933485218	110.255034787045
3.28652346607704	110.270877910364
3.2925275973019	110.271284430656
3.29853172852676	110.233333698361
3.30453585975161	110.246301256627
3.31053999097647	110.263775121992
3.31654412220133	110.25449379759
3.32254825342619	110.30802485963
3.32855238465105	110.298794172164
3.33455651587591	110.254561818112
3.34056064710077	110.261549118321
3.34656477832563	110.25918241483
3.35256890955049	110.218155883107
3.35857304077534	110.18078356457
3.3645771720002	110.2084197922
3.37058130322506	110.227289810623
3.37658543444992	110.185156925549
3.38258956567478	110.176384926742
3.38859369689964	110.173437047783
3.3945978281245	110.111879559149
3.40060195934936	110.06148738278
3.40660609057422	110.060915343503
3.41261022179907	110.050789482259
3.41861435302393	110.047481408784
3.42461848424879	110.01023320282
3.43062261547365	109.934438982788
3.43662674669851	109.96393327598
3.44263087792337	110.000082675368
3.44863500914823	109.930478443752
3.45463914037309	109.900579353511
3.46064327159795	109.915875645374
3.4666474028228	109.905646251585
3.47265153404766	109.893115499097
3.47865566527252	109.896643682381
3.48465979649738	109.855526899185
3.49066392772224	109.787865829035
3.4966680589471	109.784590148329
3.50267219017196	109.808653455482
3.50867632139682	109.763579429385
3.51468045262168	109.769236425218
3.52068458384653	109.802451510422
3.52668871507139	109.823594482128
3.53269284629625	109.798036497142
3.53869697752111	109.774618557279
3.54470110874597	109.811656915206
3.55070523997083	109.820427472743
3.55670937119569	109.795711605866
3.56271350242055	109.799690676878
3.56871763364541	109.824264697945
3.57472176487026	109.796698886229
3.58072589609512	109.723559886402
3.58673002731998	109.632419403999
3.59273415854484	109.640887103733
3.5987382897697	109.68301409629
3.60474242099456	109.679298530136
3.61074655221942	109.662406376339
3.61675068344428	109.642992388612
3.62275481466914	109.625468929952
3.62875894589399	109.63662986266
3.63476307711885	109.670384610293
3.64076720834371	109.675387566281
3.64677133956857	109.649210169049
3.65277547079343	109.597556392184
3.65877960201829	109.571157798081
3.66478373324315	109.558684215835
3.67078786446801	109.521805018156
3.67679199569287	109.468095301022
3.68279612691772	109.456669979548
3.68880025814258	109.478871759218
3.69480438936744	109.443176178237
3.7008085205923	109.425051803896
3.70681265181716	109.383930967646
3.71281678304202	109.319381773465
3.71882091426688	109.288371989865
3.72482504549174	109.313241407789
3.7308291767166	109.327340251608
3.73683330794145	109.284415145696
3.74283743916631	109.268695686712
3.74884157039117	109.258537041613
3.75484570161603	109.223648997278
3.76084983284089	109.212040527931
3.76685396406575	109.232766798117
3.77285809529061	109.239442677113
3.77886222651547	109.233332079094
3.78486635774032	109.258090349524
3.79087048896518	109.218710713412
3.79687462019004	109.191847210916
3.8028787514149	109.198018488361
3.80888288263976	109.221324540806
3.81488701386462	109.235199343932
3.82089114508948	109.238384966616
3.82689527631434	109.222577867033
3.8328994075392	109.233328974518
3.83890353876405	109.223732511887
3.84490766998891	109.190315269387
3.85091180121377	109.162460264714
3.85691593243863	109.173690316561
3.86292006366349	109.157615777051
3.86892419488835	109.1224188747
3.87492832611321	109.089510944741
3.88093245733807	109.083977060851
3.88693658856293	109.111063816583
3.89294071978779	109.14189434775
3.89894485101264	109.109521899471
3.9049489822375	109.054866890779
3.91095311346236	109.013690884716
3.91695724468722	109.01116831653
3.92296137591208	109.04240853139
3.92896550713694	109.052644410359
3.9349696383618	108.954686405556
3.94097376958666	108.892461239653
3.94697790081152	108.896521552196
3.95298203203637	108.917427520369
3.95898616326123	108.885331113741
3.96499029448609	108.839178556372
3.97099442571095	108.858520278118
3.97699855693581	108.818176214831
3.98300268816067	108.756753311417
3.98900681938553	108.729378138365
3.99501095061039	108.772927618733
4.00101508183525	108.776381736298
4.0070192130601	108.760985725374
4.01302334428496	108.726407943209
4.01902747550982	108.688851930556
4.02503160673468	108.675191176076
4.03103573795954	108.686355316426
4.0370398691844	108.6863449513
4.04304400040926	108.672494626547
4.04904813163412	108.652019268403
4.05505226285898	108.63800470943
4.06105639408383	108.653444949991
4.06706052530869	108.682688120147
4.07306465653355	108.705721962611
4.07906878775841	108.690767515543
4.08507291898327	108.611171941793
4.09107705020813	108.577684687936
4.09708118143299	108.648523945155
4.10308531265785	108.680859269225
4.1090894438827	108.651313927397
4.11509357510756	108.602138632268
4.12109770633242	108.642595021244
4.12710183755728	108.602936446013
4.13310596878214	108.55289279919
4.139110100007	108.532368367964
4.14511423123186	108.555787306442
4.15111836245672	108.523614382566
4.15712249368158	108.517498538543
4.16312662490644	108.531909841921
4.16913075613129	108.552285490141
4.17513488735615	108.558427239668
4.18113901858101	108.532635109989
4.18714314980587	108.478331537123
4.19314728103073	108.412626332336
4.19915141225559	108.36968763712
4.20515554348045	108.389699163705
4.21115967470531	108.401271148741
4.21716380593017	108.381276403464
4.22316793715502	108.323124920398
4.22917206837988	108.349251993967
4.23517619960474	108.346729930615
4.2411803308296	108.294919886704
4.24718446205446	108.216766715278
4.25318859327932	108.238922205887
4.25919272450418	108.250452682039
4.26519685572904	108.250040773794
4.27120098695389	108.246387671314
4.27720511817875	108.258779457892
4.28320924940361	108.238304635288
4.28921338062847	108.228506107561
4.29521751185333	108.216957918395
4.30122164307819	108.181335824793
4.30722577430305	108.096702977354
4.31322990552791	108.046708354688
4.31923403675277	108.036340679606
4.32523816797763	108.067424580598
4.33124229920248	108.128776364456
4.33724643042734	108.150708868488
4.3432505616522	108.119155949885
4.34925469287706	108.023385595968
4.35525882410192	108.016020224589
4.36126295532678	108.020573548256
4.36726708655164	108.014796311678
4.3732712177765	107.978707561975
4.37927534900135	108.00978550663
4.38527948022621	108.00925755287
4.39128361145107	107.984677566424
4.39728774267593	107.945667788978
4.40329187390079	107.962142590884
4.40929600512565	107.965352632767
4.41530013635051	107.963679075033
4.42130426757537	107.976709543298
4.42730839880023	107.99111625888
4.43331253002509	107.983374700397
4.43931666124994	107.959958861456
4.4453207924748	107.948478900065
4.45132492369966	107.940977348566
4.45732905492452	107.917089508996
4.46333318614938	107.874706436332
4.46933731737424	107.848950098995
4.4753414485991	107.863031673372
4.48134557982396	107.876357468356
4.48734971104881	107.861290134553
4.49335384227367	107.796148037021
4.49935797349853	107.76415310943
4.50536210472339	107.760293947053
4.51136623594825	107.777225459992
4.51737036717311	107.769608439674
4.52337449839797	107.754117451716
4.52937862962283	107.731434467666
4.53538276084769	107.676169503429
4.54138689207254	107.632581181831
4.5473910232974	107.607206468087
4.55339515452226	107.60996764652
4.55939928574712	107.602495000718
4.56540341697198	107.590604871285
4.57140754819684	107.579289493592
4.5774116794217	107.5917852881
4.58341581064656	107.580223871295
4.58941994187142	107.549948103482
4.59542407309628	107.499737385821
4.60142820432113	107.497658125937
4.60743233554599	107.501164151475
4.61343646677085	107.503524668153
4.61944059799571	107.483755235338
4.62544472922057	107.465681410429
4.63144886044543	107.453312672668
4.63745299167029	107.452221684975
4.64345712289515	107.417190635197
4.64946125412	107.393347736093
4.65546538534486	107.387382176933
4.66146951656972	107.401273208905
4.66747364779458	107.387817261733
4.67347777901944	107.365781564487
4.6794819102443	107.370358373514
4.68548604146916	107.366312308196
4.69149017269402	107.356038033407
4.69749430391888	107.338929233594
4.70349843514374	107.324375059439
4.70950256636859	107.319683724107
4.71550669759345	107.324364096667
4.72151082881831	107.325342571775
4.72751496004317	107.324802344418
4.73351909126803	107.326160548173
4.73952322249289	107.339433849291
4.74552735371775	107.319411606284
4.75153148494261	107.28894914501
4.75753561616746	107.260649282763
4.76353974739232	107.22722375618
4.76954387861718	107.198615250271
4.77554800984204	107.178886202828
4.7815521410669	107.172938970332
4.78755627229176	107.172342217981
4.79356040351662	107.176868477163
4.79956453474148	107.195508836155
4.80556866596634	107.184407447513
4.81157279719119	107.150374194815
4.81757692841605	107.112189595416
4.82358105964091	107.099485495016
4.82958519086577	107.105360706311
4.83558932209063	107.131562255329
4.84159345331549	107.159110079941
4.84759758454035	107.175363739337
4.85360171576521	107.152343428912
4.85960584699007	107.098755655549
4.86560997821493	107.034338056475
4.87161410943978	106.967597815768
4.87761824066464	106.930713697933
4.8836223718895	106.90301534117
4.88962650311436	106.87880815345
4.89563063433922	106.876259815027
4.90163476556408	106.884931151579
4.90763889678894	106.906829993028
4.9136430280138	106.861214031162
4.91964715923865	106.817739129985
4.92565129046351	106.800349686773
4.93165542168837	106.801937202612
4.93765955291323	106.797551188953
4.94366368413809	106.777013600813
4.94966781536295	106.793872837828
4.95567194658781	106.801247948172
4.96167607781267	106.78094768724
4.96768020903753	106.732555260314
4.97368434026238	106.702830544984
4.97968847148724	106.718863581152
4.9856926027121	106.718369950292
4.99169673393696	106.706025817203
4.99770086516182	106.675184414359
5.00370499638668	106.684911720917
5.00970912761154	106.691284680025
5.0157132588364	106.660899550223
5.02171739006126	106.634241484496
5.02772152128611	106.617267832928
5.03372565251097	106.629410862764
5.03972978373583	106.607028221779
5.04573391496069	106.579286519962
5.05173804618555	106.60031387366
5.05774217741041	106.622964482861
5.06374630863527	106.639691637489
5.06975043986013	106.589078946654
5.07575457108499	106.553613006953
5.08175870230984	106.531169174965
5.0877628335347	106.540127982505
5.09376696475956	106.553805137688
5.09977109598442	106.572410912787
5.10577522720928	106.591292557359
5.11177935843414	106.600238959128
5.117783489659	106.591700994517
5.12378762088386	106.554967497562
5.12979175210872	106.509974482212
5.13579588333357	106.460164768645
5.14180001455843	106.406166009146
5.14780414578329	106.358686363081
5.15380827700815	106.363500344698
5.15981240823301	106.381456066479
5.16581653945787	106.408260522397
5.17182067068273	106.406840215495
5.17782480190759	106.406943122066
5.18382893313245	106.409536120939
5.1898330643573	106.369717065092
5.19583719558216	106.329335933898
5.20184132680702	106.303427776255
5.20784545803188	106.281708352087
5.21384958925674	106.260383289231
5.2198537204816	106.230805084768
5.22585785170646	106.223164352974
5.23186198293132	106.233154548021
5.23786611415618	106.225345931097
5.24387024538103	106.201952822493
5.24987437660589	106.154259831404
5.25587850783075	106.135427766781
5.26188263905561	106.120723678647
5.26788677028047	106.092213600611
5.27389090150533	106.058182648594
5.27989503273019	106.021795795575
5.28589916395505	106.065670898987
5.2919032951799	106.08273144348
5.29790742640476	106.060047055892
5.30391155762962	106.060894205942
5.30991568885448	106.06396545517
5.31591982007934	106.052781258893
5.3219239513042	105.999509656307
5.32792808252906	105.917130252377
5.33393221375392	105.916963889332
5.33993634497878	105.919858488556
5.34594047620364	105.925290613418
5.35194460742849	105.923455306199
5.35794873865335	105.918994339638
5.36395286987821	105.912948126073
5.36995700110307	105.8897148544
5.37596113232793	105.849762707065
5.38196526355279	105.815494873554
5.38796939477765	105.799579965831
5.39397352600251	105.834092399915
5.39997765722737	105.880619999618
5.40598178845222	105.934342799263
5.41198591967708	105.893411615639
5.41799005090194	105.853530615678
5.4239941821268	105.816947777243
5.42999831335166	105.83398986758
5.43600244457652	105.866894272454
5.44200657580138	105.833314546154
5.44801070702624	105.808716591807
5.4540148382511	105.796045656121
5.46001896947595	105.773335233231
5.46602310070081	105.745809749996
5.47202723192567	105.704623805398
5.47803136315053	105.703456426045
5.48403549437539	105.746696172281
5.49003962560025	105.740378407719
5.49604375682511	105.721639043859
5.50204788804997	105.697195847992
5.50805201927483	105.679139893797
5.51405615049968	105.6677218379
5.52006028172454	105.665504907162
5.5260644129494	105.666154748256
5.53206854417426	105.671770077542
5.53807267539912	105.652259333382
5.54407680662398	105.606483656076
5.55008093784884	105.583806421928
5.5560850690737	105.569753669765
5.56208920029855	105.576892245293
5.56809333152341	105.576505770158
5.57409746274827	105.566920840384
5.58010159397313	105.536366612108
5.58610572519799	105.501121897763
5.59210985642285	105.482571202395
5.59811398764771	105.472530635808
5.60411811887257	105.475238671197
5.61012225009743	105.469853982781
5.61612638132229	105.460866531197
5.62213051254714	105.441409134985
5.628134643772	105.417694478144
5.63413877499686	105.385572465557
5.64014290622172	105.34081931527
5.64614703744658	105.288349765297
5.65215116867144	105.265531545777
5.6581552998963	105.251416826759
5.66415943112116	105.259811681735
5.67016356234602	105.247426433182
5.67616769357087	105.21441771641
5.68217182479573	105.19753687397
5.68817595602059	105.18427078021
5.69418008724545	105.161629699971
5.70018421847031	105.135930641716
5.70618834969517	105.104624817037
5.71219248092003	105.104866276041
5.71819661214489	105.123508882376
5.72420074336975	105.128462035568
5.7302048745946	105.126550343543
5.73620900581946	105.099709329974
5.74221313704432	105.077132711496
5.74821726826918	105.059792191395
5.75422139949404	105.061489509163
5.7602255307189	105.070768749414
5.76622966194376	105.085803944674
5.77223379316862	105.093260267695
5.77823792439348	105.076504353891
5.78424205561833	105.052053468478
5.79024618684319	105.020198711261
5.79625031806805	105.032399964294
5.80225444929291	105.058570758584
5.80825858051777	105.053357907543
5.81426271174263	105.037765714311
5.82026684296749	104.991706172462
5.82627097419235	104.968885550442
5.8322751054172	104.968914323486
5.83827923664206	104.958290439062
5.84428336786692	104.944222144366
5.85028749909178	104.938590046947
5.85629163031664	104.932258366174
5.8622957615415	104.922826778647
5.86829989276636	104.908532779813
5.87430402399122	104.888621834419
5.88030815521608	104.851567436485
5.88631228644094	104.80717245692
5.89231641766579	104.824980281211
5.89832054889065	104.852577633184
5.90432468011551	104.906163080891
5.91032881134037	104.916006153872
5.91633294256523	104.851488791142
5.92233707379009	104.806096125463
5.92834120501495	104.774131405763
5.93434533623981	104.758512062198
5.94034946746466	104.746520922617
5.94635359868952	104.720545017752
5.95235772991438	104.706499192131
5.95836186113924	104.734499568733
5.9643659923641	104.751851945927
5.97037012358896	104.755270300573
5.97637425481382	104.726960532804
5.98237838603868	104.68036145774
5.98838251726354	104.640869751421
5.9943866484884	104.604133802652
6.00039077971325	104.59873293294
6.00639491093811	104.595524026432
6.01239904216297	104.599019429161
6.01840317338783	104.595486482368
6.02440730461269	104.582107665523
6.03041143583755	104.570952623417
6.03641556706241	104.561226816072
6.04241969828727	104.540070122471
6.04842382951213	104.515655426289
6.05442796073698	104.458588008942
6.06043209196184	104.409585863478
6.0664362231867	104.411615404569
6.07244035441156	104.419832963319
6.07844448563642	104.440968574002
6.08444861686128	104.443195056054
6.09045274808614	104.426244159059
6.096456879311	104.424143896551
6.10246101053585	104.429457705834
6.10846514176071	104.400296837641
6.11446927298557	104.36426541075
6.12047340421043	104.334040631424
6.12647753543529	104.306902230607
6.13248166666015	104.295710688442
6.13848579788501	104.273695549027
6.14448992910987	104.22848890466
6.15049406033473	104.205474129991
6.15649819155959	104.207531072779
6.16250232278444	104.22310672257
6.1685064540093	104.246836647319
6.17451058523416	104.238315034994
6.18051471645902	104.220151733943
6.18651884768388	104.209720460325
6.19252297890874	104.200555356707
6.1985271101336	104.199882845295
6.20453124135846	104.196986631717
6.21053537258331	104.184256896713
6.21653950380817	104.173731584515
6.22254363503303	104.167783777435
6.22854776625789	104.155670614235
6.23455189748275	104.136146963025
6.24055602870761	104.129490937398
6.24656015993247	104.131974037207
6.25256429115733	104.139125922789
6.25856842238219	104.148186446154
6.26457255360704	104.126840432082
6.2705766848319	104.099241301005
6.27658081605676	104.077486513115
6.28258494728162	104.057040010358
6.28858907850648	104.049663366717
6.29459320973134	104.043030759835
6.3005973409562	104.039675180542
6.30660147218106	104.03504228549
6.31260560340592	104.027171846159
6.31860973463078	104.012214771046
6.32461386585563	103.985869759965
6.33061799708049	103.957851994426
6.33662212830535	103.928007306046
6.34262625953021	103.918415201363
6.34863039075507	103.923196915467
6.35463452197993	103.919550949977
6.36063865320479	103.911868938165
6.36664278442965	103.880821755203
6.37264691565451	103.842651219436
6.37865104687936	103.85732140257
6.38465517810422	103.880913767521
6.39065930932908	103.871287728612
6.39666344055394	103.858864007285
6.4026675717788	103.821582133345
6.40867170300366	103.790443869111
6.41467583422852	103.81566529105
6.42067996545338	103.832307762787
6.42668409667824	103.807859287424
6.43268822790309	103.787137999569
6.43869235912795	103.778016099334
6.44469649035281	103.761001796073
6.45070062157767	103.726657157833
6.45670475280253	103.674684946753
6.46270888402739	103.594102884753
6.46871301525225	103.553183052356
6.47471714647711	103.562591005072
6.48072127770196	103.566263565104
6.48672540892682	103.564133357615
6.49272954015168	103.54475388419
6.49873367137654	103.511357725882
6.5047378026014	103.495158143687
6.51074193382626	103.490237722975
6.51674606505112	103.480935066146
6.52275019627598	103.469310210761
6.52875432750084	103.470445615976
6.53475845872569	103.477184342575
6.54076258995055	103.483656307331
6.54676672117541	103.490012054912
6.55277085240027	103.470037642149
6.55877498362513	103.441958702585
6.56477911484999	103.42868682404
6.57078324607485	103.419234125534
6.57678737729971	103.39247152831
6.58279150852456	103.362182941567
6.58879563974942	103.336313250368
6.59479977097428	103.311089666928
6.60080390219914	103.324206751225
6.606808033424	103.342568329734
6.61281216464886	103.325251788458
6.61881629587372	103.304040275031
6.62482042709858	103.282549060785
6.63082455832344	103.261040593105
6.6368286895483	103.265812956115
6.64283282077315	103.272496312585
6.64883695199801	103.28561522304
6.65484108322287	103.298975859078
6.66084521444773	103.281248098218
6.66684934567259	103.261667439131
6.67285347689745	103.245381981317
6.67885760812231	103.229650607544
6.68486173934717	103.266005677833
6.69086587057203	103.305419120504
6.69687000179688	103.316576794051
6.70287413302174	103.326137974721
6.7088782642466	103.293240206536
6.71488239547146	103.257627999905
6.72088652669632	103.208865924037
6.72689065792118	103.159111066044
6.73289478914604	103.138573136776
6.7388989203709	103.120977833842
6.74490305159576	103.124470930751
6.75090718282061	103.130547815899
6.75691131404547	103.12522972296
6.76291544527033	103.118172178315
6.76891957649519	103.108145148691
6.77492370772005	103.097572541123
6.78092783894491	103.088413408405
6.78693197016977	103.079574108023
6.79293610139463	103.05237355644
6.79894023261949	103.020118273737
6.80494436384435	103.012079301115
6.8109484950692	103.012287011129
6.81695262629406	103.015583600861
6.82295675751892	103.020168174681
6.82896088874378	102.995875042079
6.83496501996864	102.956910163346
6.8409691511935	102.92701826222
6.84697328241836	102.902606988812
6.85297741364322	102.877542636372
6.85898154486808	102.851968440411
6.86498567609293	102.851166164631
6.87098980731779	102.873644649603
6.87699393854265	102.883870136179
6.88299806976751	102.879709226689
6.88900220099237	102.863860287865
6.89500633221723	102.830435916859
6.90101046344209	102.807389002257
6.90701459466695	102.804752611463
6.91301872589181	102.800030327919
6.91902285711666	102.789663910329
6.92502698834152	102.780864169145
6.93103111956638	102.778349180185
6.93703525079124	102.76962799783
6.9430393820161	102.716386940929
6.94904351324096	102.663394790828
6.95504764446582	102.61438827421
6.96105177569068	102.566068628855
6.96705590691553	102.577992484361
6.97306003814039	102.592866031641
6.97906416936525	102.608070693083
6.98506830059011	102.623287898159
6.99107243181497	102.612876576257
6.99707656303983	102.595916461421
7.00308069426469	102.5610270788
7.00908482548955	102.518631552706
7.01508895671441	102.49943574769
7.02109308793926	102.495137344395
7.02709721916412	102.488333142771
7.03310135038898	102.47920051773
7.03910548161384	102.45922492169
7.0451096128387	102.424037766419
7.05111374406356	102.403118716186
7.05711787528842	102.413736168881
7.06312200651328	102.420632223667
7.06912613773814	102.412684661797
7.07513026896299	102.402529401376
7.08113440018785	102.369027881472
7.08713853141271	102.335589252574
7.09314266263757	102.326630924995
7.09914679386243	102.318515949488
7.10515092508729	102.327971657752
7.11115505631215	102.34060232837
7.11715918753701	102.324336016208
7.12316331876187	102.297022047151
7.12916744998672	102.271201482577
7.13517158121158	102.246375996997
7.14117571243644	102.241818600342
7.1471798436613	102.260391600274
7.15318397488616	102.272940389388
7.15918810611102	102.273311833317
7.16519223733588	102.274935336492
7.17119636856074	102.281819052339
7.1772004997856	102.286120505721
7.18320463101045	102.249631597544
7.18920876223531	102.212826090929
7.19521289346017	102.200590375088
7.20121702468503	102.190954601508
7.20722115590989	102.202636815773
7.21322528713475	102.221080739325
7.21922941835961	102.197198950181
7.22523354958447	102.146195095762
7.23123768080932	102.100366569232
7.23724181203418	102.060902858573
7.24324594325904	102.04566716841
7.2492500744839	102.088614523723
7.25525420570876	102.130189703139
7.26125833693362	102.16341240921
7.26726246815848	102.196007404359
7.27326659938334	102.1415392589
7.2792707306082	102.083048928744
7.28527486183305	102.048564781928
7.29127899305791	102.020421161293
7.29728312428277	102.017956184311
7.30328725550763	102.031603663814
7.30929138673249	102.042847502242
7.31529551795735	102.051005958272
7.32129964918221	102.050822342207
7.32730378040707	102.026181073426
7.33330791163193	102.000331905716
7.33931204285679	101.957463628577
7.34531617408164	101.914718405085
7.3513203053065	101.90321216644
7.35732443653136	101.895981028019
7.36332856775622	101.892517885533
7.36933269898108	101.890743814994
7.37533683020594	101.879052699917
7.3813409614308	101.85718225931
7.38734509265566	101.834260117495
7.39334922388052	101.808813801574
7.39935335510537	101.786628980043
7.40535748633023	101.798375495261
7.41136161755509	101.810184130285
7.41736574877995	101.801230962914
7.42336988000481	101.789297925254
7.42937401122967	101.757260386248
7.43537814245453	101.714885288763
7.44138227367939	101.683920476978
7.44738640490425	101.6670927954
7.45339053612911	101.653372704505
7.45939466735396	101.650322008465
7.46539879857882	101.646929022709
7.47140292980368	101.633395297943
7.47740706102854	101.619622017434
7.4834111922534	101.595303577126
7.48941532347826	101.56797528819
7.49541945470312	101.550555366143
7.50142358592798	101.541352261677
7.50742771715283	101.529278360978
7.51343184837769	101.510764778767
7.51943597960255	101.494393638007
7.52544011082741	101.505828105865
7.53144424205227	101.517233052109
7.53744837327713	101.522865839368
7.54345250450199	101.527317738758
7.54945663572685	101.505378879937
7.55546076695171	101.464569207803
7.56146489817657	101.430099210446
7.56746902940142	101.408267074841
7.57347316062628	101.387163586708
7.57947729185114	101.373672655708
7.585481423076	101.360231518389
7.59148555430086	101.395586034637
7.59748968552572	101.441596531482
7.60349381675058	101.463541783738
7.60949794797544	101.466347327321
7.61550207920029	101.457007680882
7.62150621042515	101.418101695897
7.62751034165001	101.380030195084
7.63351447287487	101.381821249779
7.63951860409973	101.383609927578
7.64552273532459	101.361282940618
7.65152686654945	101.330916057562
7.65753099777431	101.316472154972
7.66353512899917	101.319854568577
7.66953926022402	101.321314752713
7.67554339144888	101.314701035797
7.68154752267374	101.308141670964
7.6875516538986	101.281126775216
7.69355578512346	101.25210801718
7.69955991634832	101.234884028096
7.70556404757318	101.225067476601
7.71156817879804	101.213956093086
7.7175723100229	101.200034341752
7.72357644124775	101.186501155045
7.72958057247261	101.190810475336
7.73558470369747	101.195116301601
7.74158883492233	101.194038511319
7.74759296614719	101.190899761951
7.75359709737205	101.183065269693
7.75960122859691	101.168609944202
7.76560535982177	101.152789864432
7.77160949104662	101.125080764507
7.77761362227148	101.097440846289
7.78361775349634	101.084586194037
7.7896218847212	101.075710609742
7.79562601594606	101.077921857633
7.80163014717092	101.092482340512
7.80763427839578	101.104483008763
7.81363840962064	101.101764837798
7.8196425408455	101.099048603833
7.82564667207035	101.068750662901
7.83165080329521	101.032910783815
7.83765493452007	101.005842843625
7.84365906574493	100.987543057728
7.84966319696979	100.971609074993
7.85566732819465	100.967512291665
7.86167145941951	100.963424509302
7.86767559064437	100.940129878002
7.87367972186923	100.912869540507
7.87968385309408	100.899238704619
7.88568798431894	100.899995713592
7.8916921155438	100.901604985118
7.89769624676866	100.908524888183
7.90370037799352	100.915425351937
7.90970450921838	100.908336764537
7.91570864044324	100.897468704047
7.9217127716681	100.875230515766
7.92771690289296	100.838250250994
7.93372103411781	100.80085187013
7.93972516534267	100.758504241341
7.94572929656753	100.716085439944
7.95173342779239	100.693949316278
7.95773755901725	100.679976578742
7.96374169024211	100.673405034566
7.96974582146697	100.680604554955
7.97574995269183	100.687398929878
7.98175408391669	100.677645031359
7.98775821514154	100.667166770616
7.9937623463664	100.638434826905
7.99976647759126	100.597823565684
8.00577060881612	100.564373855379
8.01177474004098	100.555555614738
8.01777887126584	100.546735984321
8.0237830024907	100.552023561022
8.02978713371556	100.559931767085
8.03579126494042	100.561283997617
8.04179539616528	100.554845578683
8.04779952739013	100.547228933983
8.05380365861499	100.52385923918
8.05980778983985	100.50055656032
8.06581192106471	100.46874945947
8.07181605228957	100.432772381078
8.07782018351443	100.406751912438
8.08382431473929	100.406949116656
8.08982844596415	100.407149075136
8.09583257718901	100.428096378352
8.10183670841386	100.452056378254
8.10784083963872	100.469070569435
8.11384497086358	100.478132891959
8.11984910208844	100.484705885528
8.1258532333133	100.458497960587
8.13185736453816	100.431942417181
8.13786149576302	100.403883079467
8.14386562698788	100.37508993118
8.14986975821274	100.347039387135
8.1558738894376	100.321510513584
8.16187802066245	100.296026545119
8.16788215188731	100.268352469188
8.17388628311217	100.240225777528
8.17989041433703	100.224548558458
8.18589454556189	100.228881787025
8.19189867678675	100.233096226332
8.19790280801161	100.228089815834
8.20390693923646	100.222528605418
8.20991107046132	100.211188328798
8.21591520168618	100.194513021736
8.22191933291104	100.181354152501
8.2279234641359	100.204343462231
8.23392759536076	100.227314991525
8.23993172658562	100.256738076965
8.24593585781048	100.289770526556
8.25193998903534	100.309515372924
8.25794412026019	100.276242894972
8.26394825148505	100.243037432348
8.26995238270991	100.213584311734
8.27595651393477	100.185357175473
8.28196064515963	100.165835210309
8.28796477638449	100.167019080626
8.29396890760935	100.168202718148
8.29997303883421	100.139385113694
8.30597717005907	100.104722368123
8.31198130128393	100.084928836464
8.31798543250878	100.089548616348
8.32398956373364	100.094171795446
8.3299936949585	100.102589049191
8.33599782618336	100.111363103875
8.34200195740822	100.091308357839
8.34800608863308	100.0338473484
8.35401021985794	99.9764420329061
8.3600143510828	99.9628050061305
8.36601848230766	99.9509400987858
8.37202261353251	99.9601192256039
8.37802674475737	99.9921032951856
8.38403087598223	100.023451468618
8.39003500720709	100.016896381503
8.39603913843195	100.009677744401
8.40204326965681	99.9907291037372
8.40804740088167	99.9606217886083
8.41405153210652	99.9297081935122
8.42005566333138	99.8795941719723
8.42605979455624	99.8291243133831
8.4320639257811	99.8028278093433
8.43806805700596	99.7986774706937
8.44407218823082	99.7954479994634
8.45007631945568	99.8115390632163
8.45608045068054	99.8280453828189
8.4620845819054	99.8297521097207
8.46808871313026	99.8175058451301
8.47409284435511	99.8053784713813
8.48009697557997	99.8010061182729
8.48610110680483	99.7966973472516
8.49210523802969	99.7902072198826
8.49810936925455	99.7814652146712
8.50411350047941	99.7723910378243
8.51011763170427	99.7449433246231
8.51612176292913	99.7167910517773
8.52212589415399	99.6865292270116
8.52813002537884	99.6537389491666
8.5341341566037	99.6208962980477
8.54013828782856	99.6005026218415
8.54614241905342	99.5810696062095
8.55214655027828	99.5606157859991
8.55815068150314	99.5385810061329
8.564154812728	99.516513616781
8.57015894395286	99.5144782778337
8.57616307517772	99.5157312680441
8.58216720640258	99.5128220469969
8.58817133762743	99.5009797590647
8.59417546885229	99.4891494339568
8.60017960007715	99.4748377744501
8.60618373130201	99.4597469799311
8.61218786252687	99.4511750831015
8.61819199375173	99.4655376589556
8.62419612497659	99.4799158823764
8.63020025620145	99.4755118619972
8.63620438742631	99.461758012889
8.64220851865116	99.4459979773892
8.64821264987602	99.4139713452296
8.65421678110088	99.3819786240765
8.66022091232574	99.3616544351981
8.6662250435506	99.3508370933281
8.67222917477546	99.3405641520066
8.67823330600032	99.3531228128958
8.68423743722518	99.366549053665
8.69024156845004	99.3726593850449
8.69624569967489	99.3683958653243
8.70224983089975	99.3641483123588
8.70825396212461	99.3551186068202
8.71425809334947	99.3451436818052
8.72026222457433	99.3383247862724
8.72626635579919	99.340465921694
8.73227048702405	99.3426039223961
8.73827461824891	99.3212959828057
8.74427874947376	99.2886808745299
8.75028288069862	99.2570375710388
8.75628701192348	99.2363768033406
8.76229114314834	99.2157049649314
8.7682952743732	99.2093159990065
8.77429940559806	99.2176723614872
8.78030353682292	99.2260471954776
8.78630766804778	99.2056566867277
8.79231179927264	99.181815497749
8.79831593049749	99.1685501877413
8.80432006172235	99.18097219162
8.81032419294721	99.1933595386198
8.81632832417207	99.2144463654322
8.82233245539693	99.2395100644282
8.82833658662179	99.2610115458127
8.83434071784665	99.2423954628525
8.84034484907151	99.2237520707169
8.84634898029637	99.2113980696942
8.85235311152123	99.2063635506937
8.85835724274608	99.2013245235405
8.86436137397094	99.1785526700248
8.8703655051958	99.1525741179555
8.87636963642066	99.1256661268279
8.88237376764552	99.0953944032108
8.88837789887038	99.0651553088923
8.89438203009524	99.0461533840767
8.9003861613201	99.0349192698505
8.90639029254496	99.0236781311497
8.91239442376981	99.0064963567156
8.91839855499467	98.9890572345378
8.92440268621953	98.9717993042819
8.93040681744439	98.9549238072178
8.93641094866925	98.9380220565905
8.94241507989411	98.9138154355738
8.94841921111897	98.8860678597268
8.95442334234382	98.8592998562945
8.96042747356868	98.8682221285989
8.96643160479354	98.8771627137676
8.9724357360184	98.8865687189944
8.97843986724326	98.8967853442078
8.98444399846812	98.9069907922638
8.99044812969298	98.8968874677547
8.99645226091784	98.8787902442744
9.0024563921427	98.8616656828719
9.00846052336755	98.8596007862318
9.01446465459241	98.8575833313786
9.02046878581727	98.844191804686
9.02647291704213	98.8132722658967
9.03247704826699	98.7824760308605
9.03848117949185	98.7604030101746
9.04448531071671	98.7416645215225
9.05048944194157	98.7232132898596
9.05649357316643	98.7083266750231
9.06249770439129	98.693492865341
9.06850183561614	98.6768392339325
9.074505966841	98.6571279941026
9.08051009806586	98.6374229111834
9.08651422929072	98.6314855130124
9.09251836051558	98.6318685556581
9.09852249174044	98.6320540129722
9.1045266229653	98.6244707640839
9.11053075419016	98.6167152883002
9.11653488541502	98.6127069123919
9.12253901663987	98.6171063557933
9.12854314786473	98.6214987196602
9.13454727908959	98.6050958486612
9.14055141031445	98.5753916103693
9.14655554153931	98.5457133707218
9.15255967276417	98.5173921387902
9.15856380398903	98.4891691396419
9.16456793521389	98.4674766147172
9.17057206643875	98.4720566197054
9.1765761976636	98.4766273968429
9.18258032888846	98.4692330716303
9.18858446011332	98.4492847414456
9.19458859133818	98.429366411976
9.20059272256304	98.4111844772029
9.2065968537879	98.3935715193583
9.21260098501276	98.3762231563007
9.21860511623762	98.3650193913249
9.22460924746248	98.3538441720244
9.23061337868734	98.3431896623394
9.23661750991219	98.3336960715258
9.24262164113705	98.3241924860231
9.24862577236191	98.3185559472516
9.25462990358677	98.3155832644273
9.26063403481163	98.3126031940601
9.26663816603649	98.3048807498251
9.27264229726135	98.2963852473748
9.27864642848621	98.2863622845841
9.28465055971106	98.2649792102007
9.29065469093592	98.2436664525036
9.29665882216078	98.2254512357992
9.30266295338564	98.2125278929086
9.3086670846105	98.1996041298774
9.31467121583536	98.1933135233535
9.32067534706022	98.1910478309542
9.32667947828508	98.1887810807678
9.33268360950994	98.1813742860948
9.33868774073479	98.1731840243782
9.34469187195965	98.1647580689013
9.35069600318451	98.1543401489343
9.35670013440937	98.1439355535137
9.36270426563423	98.1346436531222
9.36870839685909	98.127492395477
9.37471252808395	98.1203643075905
9.38071665930881	98.1165987140401
9.38672079053367	98.1153344980227
9.39272492175852	98.1140715068009
9.39872905298338	98.1086607855704
9.40473318420824	98.1022195257172
9.4107373154331	98.0959308448456
9.41674144665796	98.09282916612
9.42274557788282	98.0898114775524
9.42874970910768	98.0855840060107
9.43475384033254	98.0774727051168
9.4407579715574	98.0693670001557
9.44676210278226	98.0623853603191
9.45276623400711	98.0567420576655
9.45877036523197	98.0511076287123
9.46477449645683	98.0452146666014
9.47077862768169	98.0392024216126
9.47678275890655	98.033181801185
9.48278689013141	98.0253610410483
9.48879102135627	98.0172438806137
9.49479515258112	98.0091983029242
9.50079928380598	98.001960445662
9.50680341503084	97.9947395613697
9.5128075462557	97.9915406574657
9.51881167748056	97.9999113898147
9.52481580870542	98.0082787151377
9.53081993993028	98.0150797203383
9.53682407115514	98.0199807344342
9.54282820238	98.0248718157746
9.54883233360485	98.0153131412626
9.55483646482971	97.9974011658906
9.56084059605457	97.9794728526117
9.56684472727943	97.9701373163859
9.57284885850429	97.9627567003681
9.57885298972915	97.9553767718687
9.58485712095401	97.9467411913405
9.59086125217887	97.9380744465552
9.59686538340373	97.926355789015
9.60286951462859	97.8988983453175
9.60887364585344	97.8714660635663
9.6148777770783	97.8464346330325
9.62088190830316	97.8263362445588
9.62688603952802	97.8062694974881
9.63289017075288	97.7952665831068
9.63889430197774	97.7937267149687
9.6448984332026	97.7921877105158
9.65090256442746	97.7784744066008
9.65690669565232	97.758110691621
9.66291082687717	97.7377661097055
9.66891495810203	97.7212299843441
9.67491908932689	97.7056627091568
9.68092322055175	97.6901153606498
9.68692735177661	97.6846109328412
9.69293148300147	97.6797567906499
9.69893561422633	97.6736217443277
9.70493974545119	97.6532119084444
9.71094387667604	97.6327309508105
9.7169480079009	97.6128877114576
9.72295213912576	97.5950951258863
9.72895627035062	97.5772986377015
9.73496040157548	97.5629538600652
9.74096453280034	97.5551410029254
9.7469686640252	97.5473525486881
9.75297279525006	97.5327699591297
9.75897692647492	97.5105726950973
9.76498105769978	97.4883916985063
9.77098518892463	97.47529015009
9.77698932014949	97.4684481199198
9.78299345137435	97.4616256433705
9.78899758259921	97.4597114350255
9.79500171382407	97.4598370064205
9.80100584504893	97.4599731949251
9.80700997627379	97.4265902132217
9.81301410749865	97.3858279521656
9.81901823872351	97.3450385139396
9.82502236994836	97.3304782593899
9.83102650117322	97.3180356954379
9.83703063239808	97.3060353180479
9.84303476362294	97.3101868838571
9.8490388948478	97.3143594376375
9.85504302607266	97.3153538000372
9.86104715729752	97.2923168008726
9.86705128852238	97.2692686691699
9.87305541974724	97.2491440180592
9.87905955097209	97.2398116301323
9.88506368219695	97.2304908395874
9.89106781342181	97.2202909427111
9.89707194464667	97.2079423195331
9.90307607587153	97.1956052583731
9.90908020709639	97.1811243117255
9.91508433832125	97.1630296163147
9.92108846954611	97.144963784695
9.92709260077097	97.1318930225418
9.93309673199582	97.1249289076106
9.93910086322068	97.117962765605
9.94510499444554	97.1222770360684
9.9511091256704	97.1369774105149
9.95711325689526	97.1516714927531
9.96311738812012	97.1643799059582
9.96912151934498	97.1757219861097
9.97512565056984	97.1870453725378
9.9811297817947	97.1700623386421
9.98713391301956	97.137530715236
9.99313804424441	97.105021936487
9.99914217546927	97.0821672182404
10.0051463066941	97.0634397094581
10.011150437919	97.0446772292015
10.0171545691438	97.0404377845313
10.0231587003687	97.0410788980253
10.0291628315936	97.0417313094386
10.0351669628184	97.0340301330469
10.0411710940433	97.0241450527571
10.0471752252681	97.0142846787344
10.053179356493	97.0110420679906
10.0591834877179	97.0091073689373
10.0651876189427	97.0071789396212
10.0711917501676	97.0010265360233
10.0771958813924	96.9942427815005
10.0832000126173	96.9874648378967
10.0892041438422	96.9684119582262
10.095208275067	96.9479566205673
10.1012124062919	96.9274787259203
10.1072165375167	96.9212902063569
10.1132206687416	96.9163502637138
10.1192247999664	96.9115267354031
10.1252289311913	96.9169159232746
10.1312330624162	96.9230684640473
10.137237193641	96.928730693626
10.1432413248659	96.9115537600928
10.1492454560907	96.8928279024704
10.1552495873156	96.8743741295697
10.1612537185405	96.8669232051496
10.1672578497653	96.860174175094
10.1732619809902	96.8536888444592
10.179266112215	96.8570930584759
10.1852702434399	96.8610548224104
10.1912743746648	96.8647039377357
10.1972785058896	96.850094406734
10.2032826371145	96.8346026995137
10.2092867683393	96.8191160279639
10.2152908995642	96.8224248415615
10.2212950307891	96.8264235018994
10.2272991620139	96.8304198183786
10.2333032932388	96.8237737881966
10.2393074244636	96.816654782501
10.2453115556885	96.8094307410332
10.2513156869133	96.7846028317884
10.2573198181382	96.7585243213116
10.2633239493631	96.7325775038497
10.2693280805879	96.7203189884867
10.2753322118128	96.7094342617811
10.2813363430376	96.6985773326465
10.2873404742625	96.6812835765397
10.2933446054874	96.6632281802908
10.2993487367122	96.6451958770717
10.3053528679371	96.6271557316206
10.3113569991619	96.6091180163931
10.3173611303868	96.5910918663995
10.3233652616117	96.587641785147
10.3293693928365	96.5873368961951
10.3353735240614	96.5870330419832
10.3413776552862	96.5873905965428
10.3473817865111	96.5879347170009
10.3533859177359	96.5884770136607
10.3593900489608	96.5770574920934
10.3653941801857	96.5612318801968
10.3713983114105	96.5453502172717
10.3774024426354	96.5197691129946
10.3834065738602	96.4895041471217
10.3894107050851	96.4593081614918
10.39541483631	96.4465069447921
10.4014189675348	96.4444646059846
10.4074230987597	96.4424283743911
10.4134272299845	96.4374307651833
10.4194313612094	96.4300505542795
10.4254354924343	96.4226879567762
10.4314396236591	96.4087673434492
10.437443754884	96.3878772995623
10.4434478861088	96.3670199589674
10.4494520173337	96.3594504515776
10.4554561485585	96.3708370316359
10.4614602797834	96.3822039175907
10.4674644110083	96.38054038301
10.4734685422331	96.3526546837796
10.479472673458	96.3248307203311
10.4854768046828	96.2947121048596
10.4914809359077	96.2574437682244
10.4974850671326	96.2201890253537
10.5034891983574	96.1900130845776
10.5094933295823	96.1979936706384
10.5154974608071	96.205972125059
10.521501592032	96.2133155878864
10.5275057232569	96.2107334492564
10.5335098544817	96.2081581398866
10.5395139857066	96.205387877684
10.5455181169314	96.1911852057285
10.5515222481563	96.1762582854943
10.5575263793811	96.1613189537273
10.563530510606	96.1477534557112
10.5695346418309	96.1344348746455
10.5755387730557	96.1211068492728
10.5815429042806	96.105204702177
10.5875470355054	96.0883875799626
10.5935511667303	96.0715950695299
10.5995552979552	96.0659472695734
10.60555942918	96.0670557769001
10.6115635604049	96.0681632512458
10.6175676916297	96.0680109228738
10.6235718228546	96.0665927850256
10.6295759540795	96.0651781575503
10.6355800853043	96.0546611790304
10.6415842165292	96.028700062163
10.647588347754	96.0027495902071
10.6535924789789	95.9827272194037
10.6595966102037	95.9817615697928
10.6656007414286	95.980799624669
10.6716048726535	95.9811038253717
10.6776090038783	95.9929262484097
10.6836131351032	96.0047476182464
10.689617266328	96.016127138036
10.6956213975529	96.0068718457632
10.7016255287778	95.9961591893197
10.7076296600026	95.9854775646189
10.7136337912275	95.9672372711144
10.7196379224523	95.9471625615786
10.7256420536772	95.9271388571359
10.7316461849021	95.9150150251133
10.7376503161269	95.9070163699621
10.7436544473518	95.8990289066193
10.7496585785766	95.8913347743733
10.7556627098015	95.8839634019829
10.7616668410264	95.8766110153574
10.7676709722512	95.8658552877326
10.7736751034761	95.8482986939488
10.7796792347009	95.8307603906231
10.7856833659258	95.8157779777342
10.7916874971506	95.8140380916195
10.7976916283755	95.8122951430289
10.8036957596004	95.81055428303
10.8096998908252	95.8079924243164
10.8157040220501	95.80542641532
10.8217081532749	95.802873347735
10.8277122844998	95.8058517254559
10.8337164157247	95.8101408147386
10.8397205469495	95.8144309154374
10.8457246781744	95.8120628470878
10.8517288093992	95.8057179762421
10.8577329406241	95.7994066509971
10.863737071849	95.7895732958168
10.8697412030738	95.7751656278941
10.8757453342987	95.7607662469461
10.8817494655235	95.7491576411325
10.8877535967484	95.7464369608227
10.8937577279732	95.7437229865597
10.8997618591981	95.7406648409348
10.905765990423	95.7322142410119
10.9117701216478	95.7236158188474
10.9177742528727	95.7150195787602
10.9237783840975	95.7121535937458
10.9297825153224	95.7104772742592
10.9357866465473	95.7088071479503
10.9417907777721	95.6968756745177
10.947794908997	95.6785859448688
10.9537990402218	95.6603025389385
10.9598031714467	95.6375621879274
10.9658073026716	95.6080854236233
10.9718114338964	95.5786415671308
10.9778155651213	95.5525985134639
10.9838196963461	95.5427792391999
10.989823827571	95.5329957566012
10.9958279587958	95.5234432736226
11.0018320900207	95.5227458030032
11.0078362212456	95.5227357437828
11.0138403524704	95.5227282051551
11.0198444836953	95.5243875315192
11.0258486149201	95.5267057776587
11.031852746145	95.5290262644402
11.0378568773699	95.5186446001067
11.0438610085947	95.4943552881398
11.0498651398196	95.4700528703832
11.0558692710444	95.4415566273075
11.0618734022693	95.3989549528242
11.0678775334942	95.3564616734034
11.073881664719	95.3140801681523
11.0798857959439	95.3135336714424
11.0858899271687	95.3139015402617
11.0918940583936	95.3142703477642
11.0978981896184	95.3212245791297
11.1039023208433	95.330709158069
11.1099064520682	95.3401927299788
11.115910583293	95.3382828768776
11.1219147145179	95.3229694752871
11.1279188457427	95.3076804542356
11.1339229769676	95.2914352639299
11.1399271081925	95.2711702643709
11.1459312394173	95.2509056245876
11.1519353706422	95.2306416020336
11.157939501867	95.2106546448598
11.1639436330919	95.1907275347485
11.1699477643168	95.1708269809589
11.1759518955416	95.1625663243493
11.1819560267665	95.1610948417366
11.1879601579913	95.1596321418451
11.1939642892162	95.1617239730683
11.199968420441	95.1704352872936
11.2059725516659	95.1791451656668
11.2119766828908	95.1858181606431
11.2179808141156	95.1681891438517
11.2239849453405	95.1501578083876
11.2299890765653	95.1321560573026
11.2359932077902	95.1076754261288
11.2419973390151	95.0812310725363
11.2480014702399	95.0548270849834
11.2540056014648	95.0361969202454
11.2600097326896	95.0263530895732
11.2660138639145	95.0165053823871
11.2720179951394	95.0034343739335
11.2780221263642	94.974062514979
11.2840262575891	94.944725029603
11.2900303888139	94.9153999768961
11.2960345200388	94.9046849877334
11.3020386512637	94.8971626475757
11.3080427824885	94.8896512354756
11.3140469137134	94.894097585182
11.3200510449382	94.9088770152119
11.3260551761631	94.9236202331007
11.3320593073879	94.9319807821822
11.3380634386128	94.9168332132119
11.3440675698377	94.9017175367296
11.3500717010625	94.8865763993027
11.3560758322874	94.8771419632313
11.3620799635122	94.8684685841384
11.3680840947371	94.8597989198153
11.374088225962	94.8438472284269
11.3800923571868	94.8220118696235
11.3860964884117	94.8002106836715
11.3921006196365	94.7810344837297
11.3981047508614	94.7717505776466
11.4041088820863	94.7624953454669
11.4101130133111	94.7533459621522
11.416117144536	94.7774969135651
11.4221212757608	94.8069115181807
11.4281254069857	94.8362523151614
11.4341295382105	94.8511306879305
11.4401336694354	94.8527554112255
11.4461378006603	94.8543804643039
11.4521419318851	94.8494444231443
11.45814606311	94.8108859234165
11.4641501943348	94.7722904441727
11.4701543255597	94.7336842863981
11.4761584567846	94.707797031787
11.4821625880094	94.6849698186326
11.4881667192343	94.662135404285
11.4941708504591	94.6539171954006
11.500174981684	94.664208272959
11.5061791129089	94.6744986866462
11.5121832441337	94.6835331683702
11.5181873753586	94.6789736606217
11.5241915065834	94.6741700271506
11.5301956378083	94.6693713383603
11.5361997690331	94.6656228930226
11.542203900258	94.6623565757373
11.5482080314829	94.6590942852615
11.5542121627077	94.6534173613217
11.5602162939326	94.6423102649762
11.5662204251574	94.6311927773349
11.5722245563823	94.6200616175302
11.5782286876072	94.6069293476493
11.584232818832	94.5936041152346
11.5902369500569	94.5802529229941
11.5962410812817	94.5794248097539
11.6022452125066	94.5900220371804
11.6082493437315	94.6006298327181
11.6142534749563	94.6074747812554
11.6202576061812	94.5874066068637
11.626261737406	94.5673398764649
11.6322658686309	94.5472712107251
11.6382699998557	94.5361816901971
11.6442741310806	94.5286519048648
11.6502782623055	94.5211489539572
11.6562823935303	94.5126138780925
11.6622865247552	94.5018079260992
11.66829065598	94.4910046152275
11.6742947872049	94.480202067612
11.6802989184298	94.4426557161482
11.6863030496546	94.4019198405886
11.6923071808795	94.3612032374286
11.6983113121043	94.3432538296901
11.7043154433292	94.3511762258715
11.7103195745541	94.359101151537
11.7163237057789	94.3665806864348
11.7223278370038	94.3641133556503
11.7283319682286	94.3616479695908
11.7343360994535	94.3591842323794
11.7403402306783	94.3397215680499
11.7463443619032	94.3093597293174
11.7523484931281	94.2790525807111
11.7583526243529	94.2570014161081
11.7643567555778	94.2744459484199
11.7703608868026	94.2918481708871
11.7763650180275	94.3092706095555
11.7823691492524	94.3090047647185
11.7883732804772	94.3021263129249
11.7943774117021	94.2952577474882
11.8003815429269	94.2847431518444
11.8063856741518	94.264760517663
11.8123898053767	94.2447448765364
11.8183939366015	94.2247449596422
11.8243980678264	94.2158338951946
11.8304021990512	94.2093431675946
11.8364063302761	94.2028612499988
11.842410461501	94.1831502410568
11.8484145927258	94.1396425857653
11.8544187239507	94.0961699401113
11.8604228551755	94.0527801548296
11.8664269864004	94.0665797510558
11.8724311176252	94.087701319471
11.8784352488501	94.1088302677495
11.884439380075	94.1286431753719
11.8904435112998	94.1466196130637
11.8964476425247	94.1646262727585
11.9024517737495	94.1813861147987
11.9084559049744	94.140949810938
11.9144600361993	94.0952925451075
11.9204641674241	94.0496088567518
11.926468298649	94.0154928883497
11.9324724298738	93.9953510899077
11.9384765610987	93.975253715917
11.9444806923236	93.955551606218
11.9504848235484	93.9509068812467
11.9564889547733	93.9473090010747
11.9624930859981	93.9437182613019
11.968497217223	93.9409360951918
[truncated: 8,000 more rows]
