# Supplementary material for: The reverse quantum limit and its implications for unconventional quantum oscillations in YbB12
Source: Nat Commun. 2024 Feb 21;15:1607. doi: 10.1038/s41467-024-45801-2 (PMC10881586; doi:10.1038/s41467-024-45801-2)
Supplement: Supplementary file 3 — Source Data [file 41467_2024_45801_MOESM3_ESM.zip › Source_Data/RvH_varyAngle/RvH_-16p1_deg.csv]

-0.0602726850730669	115.160982738111
-0.054262599905161	115.095716977887
-0.048252514737255	115.067035010387
-0.0422424295693491	115.007407948077
-0.0362323444014432	115.123490887117
-0.0302222592335373	114.993684061057
-0.0242121740656313	115.067338090578
-0.0182020888977254	115.127744975416
-0.0121920037298195	115.075019792857
-0.00618191856191357	115.066610590983
-0.000171833394007649	115.033236405861
0.00583825177389827	115.030112632623
0.0118483369418042	115.014460021753
0.0178584221097101	115.093688807932
0.023868507277616	115.044165214188
0.029878592445522	115.075706410651
0.0358886776134279	115.090591622298
0.0418987627813338	115.095239937259
0.0479088479492398	114.968756630383
0.0539189331171457	115.072785600583
0.0599290182850516	115.174415123953
0.0659391034529575	115.043110629711
0.0719491886208634	115.001625870392
0.0779592737887694	115.088108189242
0.0839693589566753	115.175415343241
0.0899794441245812	115.022042593974
0.0959895292924871	115.094143921279
0.101999614460393	115.11450255284
0.108009699628299	115.175727413746
0.114019784796205	115.063293110134
0.120029869964111	115.054704884741
0.126039955132017	115.118817142715
0.132050040299923	115.109347950547
0.138060125467829	115.161828826819
0.144070210635735	115.118251069561
0.15008029580364	115.03238516614
0.156090380971546	115.109982490048
0.162100466139452	115.180013202967
0.168110551307358	115.181732144259
0.174120636475264	115.071162200236
0.18013072164317	115.025188581276
0.186140806811076	115.138529641724
0.192150891978982	115.128790009395
0.198160977146888	115.240491883068
0.204171062314794	115.07237694121
0.2101811474827	115.112758893578
0.216191232650606	115.065050964839
0.222201317818512	115.181946119737
0.228211402986418	115.189667748303
0.234221488154323	115.147494792533
0.240231573322229	115.06602153896
0.246241658490135	115.075624613764
0.252251743658041	115.022658986051
0.258261828825947	115.174253690718
0.264271913993853	115.102250805517
0.270281999161759	115.143706524773
0.276292084329665	115.019540209362
0.282302169497571	115.051392728179
0.288312254665477	114.959781585136
0.294322339833383	115.098434522066
0.300332425001289	115.134111954698
0.306342510169194	115.160940263458
0.3123525953371	115.177705486053
0.318362680505006	115.087512867212
0.324372765672912	115.071172973593
0.330382850840818	115.046089140915
0.336392936008724	115.177549711908
0.34240302117663	115.090361768162
0.348413106344536	115.112722970637
0.354423191512442	115.114860379902
0.360433276680348	114.989840694814
0.366443361848254	115.021193550741
0.37245344701616	114.976240368983
0.378463532184066	115.129682756212
0.384473617351971	115.085195615273
0.390483702519877	115.062585910711
0.396493787687783	115.049574105197
0.402503872855689	115.058713542924
0.408513958023595	115.01025444965
0.414524043191501	115.016023609358
0.420534128359407	114.989989543359
0.426544213527313	115.080581461417
0.432554298695219	114.982089492182
0.438564383863125	115.08188412457
0.444574469031031	114.958914951352
0.450584554198937	114.933132713681
0.456594639366843	114.937452424915
0.462604724534748	114.941177860068
0.468614809702654	114.933731739186
0.47462489487056	114.998287279021
0.480634980038466	115.057376772555
0.486645065206372	115.053395736412
0.492655150374278	114.917735288893
0.498665235542184	114.898824453458
0.50467532071009	114.8891258892
0.510685405877996	114.833828588764
0.516695491045902	114.814736356225
0.522705576213808	114.890906295528
0.528715661381714	114.971223396182
0.534725746549619	114.997154345582
0.540735831717525	114.91379573842
0.546745916885431	114.920125252079
0.552756002053337	114.86358263881
0.558766087221243	114.866638976147
0.564776172389149	114.823859705507
0.570786257557055	114.833473268106
0.576796342724961	114.877297195718
0.582806427892867	114.910982206393
0.588816513060773	114.963652431672
0.594826598228679	114.933062072897
0.600836683396585	114.842516451677
0.606846768564491	114.927667954448
0.612856853732397	114.831598323416
0.618866938900302	114.767204427697
0.624877024068208	114.767077882674
0.630887109236114	114.822848473414
0.63689719440402	114.838482655416
0.642907279571926	114.820626278335
0.648917364739832	114.846659783498
0.654927449907738	114.792546689386
0.660937535075644	114.809157024103
0.66694762024355	114.826673793682
0.672957705411456	114.750942824366
0.678967790579362	114.691698057786
0.684977875747268	114.684170305445
0.690987960915174	114.730089507262
0.696998046083079	114.688660557945
0.703008131250985	114.702810452544
0.709018216418891	114.785166928409
0.715028301586797	114.768958348656
0.721038386754703	114.781802569614
0.727048471922609	114.7402962119
0.733058557090515	114.703361947757
0.739068642258421	114.679138556453
0.745078727426327	114.681561264128
0.751088812594233	114.630484148532
0.757098897762139	114.641734531144
0.763108982930044	114.639393375896
0.769119068097951	114.682713823816
0.775129153265857	114.706970445996
0.781139238433762	114.679589714452
0.787149323601668	114.725450389196
0.793159408769574	114.662403152419
0.79916949393748	114.658619931966
0.805179579105386	114.604608274743
0.811189664273292	114.525970853553
0.817199749441198	114.588750525521
0.823209834609104	114.477977488488
0.82921991977701	114.567473157501
0.835230004944916	114.535110015225
0.841240090112822	114.525828472621
0.847250175280728	114.598553916315
0.853260260448633	114.57949947378
0.859270345616539	114.602653640879
0.865280430784445	114.56236442941
0.871290515952351	114.610991379475
0.877300601120257	114.590331714227
0.883310686288163	114.588996612438
0.889320771456069	114.506299143342
0.895330856623975	114.476003460818
0.901340941791881	114.372084422611
0.907351026959787	114.443321531663
0.913361112127693	114.338330880517
0.919371197295599	114.44670051682
0.925381282463505	114.491714576127
0.931391367631411	114.453734784647
0.937401452799316	114.426787275119
0.943411537967222	114.431479154534
0.949421623135128	114.502817674607
0.955431708303034	114.426023037921
0.96144179347094	114.449136997129
0.967451878638846	114.383700390333
0.973461963806752	114.301737590911
0.979472048974658	114.31588932692
0.985482134142564	114.296421247887
0.99149221931047	114.313148559822
0.997502304478376	114.332237527352
1.00351238964628	114.29172910094
1.00952247481419	114.323042792372
1.01553255998209	114.340268757978
1.02154264515	114.360986353613
1.02755273031791	114.254177066869
1.03356281548581	114.315904173693
1.03957290065372	114.324005847136
1.04558298582162	114.307132648058
1.05159307098953	114.254293662271
1.05760315615744	114.206169106714
1.06361324132534	114.20762074801
1.06962332649325	114.157908611982
1.07563341166115	114.152253265872
1.08164349682906	114.281473377217
1.08765358199696	114.188169661901
1.09366366716487	114.123480444406
1.09967375233278	114.266315511029
1.10568383750068	114.227153244276
1.11169392266859	114.241210195567
1.11770400783649	114.262554211457
1.1237140930044	114.15613911944
1.12972417817231	114.180742175613
1.13573426334021	114.150688118774
1.14174434850812	114.115230503506
1.14775443367602	114.127196706218
1.15376451884393	113.996314230832
1.15977460401184	114.072057380997
1.16578468917974	114.026104528993
1.17179477434765	114.091631269923
1.17780485951555	114.05374379895
1.18381494468346	113.985621914043
1.18982502985137	114.067260388535
1.19583511501927	114.047234208988
1.20184520018718	114.044413249702
1.20785528535508	114.069366386625
1.21386537052299	114.099842016856
1.21987545569089	114.085847971434
1.2258855408588	114.032644428526
1.23189562602671	113.994318786773
1.23790571119461	113.999015223825
1.24391579636252	113.930186691522
1.24992588153042	113.900714634471
1.25593596669833	113.940045783319
1.26194605186624	113.832031871187
1.26795613703414	113.888164828861
1.27396622220205	113.878701372973
1.27997630736995	113.869228822119
1.28598639253786	113.889951744458
1.29199647770577	113.931784138053
1.29800656287367	113.859870869809
1.30401664804158	113.910492457332
1.31002673320948	113.956659291593
1.31603681837739	113.915027658447
1.3220469035453	113.890017484619
1.3280569887132	113.826102078019
1.33406707388111	113.919526463679
1.34007715904901	113.786644883871
1.34608724421692	113.837604549836
1.35209732938483	113.833149981074
1.35810741455273	113.74755501015
1.36411749972064	113.764441979665
1.37012758488854	113.743897546538
1.37613767005645	113.679926784064
1.38214775522435	113.732193342379
1.38815784039226	113.683907631916
1.39416792556017	113.632277107148
1.40017801072807	113.741461063867
1.40618809589598	113.740280171775
1.41219818106388	113.73761728091
1.41820826623179	113.74898934004
1.4242183513997	113.761208264319
1.4302284365676	113.772301160853
1.43623852173551	113.703425852549
1.44224860690341	113.661448544918
1.44825869207132	113.63087516177
1.45426877723923	113.616804886233
1.46027886240713	113.587416066372
1.46628894757504	113.578094489972
1.47229903274294	113.534370859165
1.47830911791085	113.564356866322
1.48431920307876	113.502666885496
1.49032928824666	113.563922995873
1.49633937341457	113.497101709229
1.50234945858247	113.442885941936
1.50835954375038	113.547739447862
1.51436962891829	113.501005787535
1.52037971408619	113.538086080693
1.5263897992541	113.493566181881
1.532399884422	113.537108928306
1.53840996958991	113.581033620636
1.54442005475781	113.562067070912
1.55043013992572	113.502121987638
1.55644022509363	113.50578724336
1.56245031026153	113.51975464587
1.56846039542944	113.49376461225
1.57447048059734	113.414888928134
1.58048056576525	113.406771503331
1.58649065093316	113.359577586707
1.59250073610106	113.339512281803
1.59851082126897	113.348560513204
1.60452090643687	113.261610522208
1.61053099160478	113.280493594308
1.61654107677269	113.303831169358
1.62255116194059	113.331780149461
1.6285612471085	113.281903141056
1.6345713322764	113.319991045092
1.64058141744431	113.31368114303
1.64659150261222	113.390305679681
1.65260158778012	113.334671141083
1.65861167294803	113.324186179135
1.66462175811593	113.362907730979
1.67063184328384	113.310637379526
1.67664192845175	113.259473073893
1.68265201361965	113.298602278213
1.68866209878756	113.294075179685
1.69467218395546	113.246710953055
1.70068226912337	113.152625445498
1.70669235429127	113.270368283884
1.71270243945918	113.145735602658
1.71871252462709	113.142051129935
1.72472260979499	113.135241347934
1.7307326949629	113.116482204463
1.7367427801308	113.032972346907
1.74275286529871	113.073746905971
1.74876295046662	113.022077939358
1.75477303563452	113.113072259206
1.76078312080243	113.136622254751
1.76679320597033	113.076482267504
1.77280329113824	113.027959829145
1.77881337630615	113.06440390953
1.78482346147405	113.099491331156
1.79083354664196	113.092435612492
1.79684363180986	113.205056543653
1.80285371697777	113.070384232722
1.80886380214568	113.090460983765
1.81487388731358	113.126389591507
1.82088397248149	113.001347825601
1.82689405764939	112.964549944132
1.8329041428173	112.957181050059
1.83891422798521	113.014945227316
1.84492431315311	112.932196048627
1.85093439832102	112.88493546033
1.85694448348892	112.921130384119
1.86295456865683	112.897637508242
1.86896465382473	112.90225448448
1.87497473899264	112.829472992869
1.88098482416055	112.819413750187
1.88699490932845	112.883183226953
1.89300499449636	112.78969060778
1.89901507966426	112.808858584528
1.90502516483217	112.900431222861
1.91103525000008	112.880952454405
1.91704533516798	112.833818170908
1.92305542033589	112.845521589589
1.92906550550379	112.89605516153
1.9350755906717	112.805349601224
1.94108567583961	112.91125848835
1.94709576100751	112.820347582339
1.95310584617542	112.805338891269
1.95911593134332	112.796958052997
1.96512601651123	112.746721784235
1.97113610167914	112.722603727607
1.97714618684704	112.780076716122
1.98315627201495	112.734402766473
1.98916635718285	112.673228880686
1.99517644235076	112.658667730528
2.00118652751866	112.719709832527
2.00719661268657	112.62723150897
2.01320669785448	112.598265023885
2.01921678302238	112.653598645752
2.02522686819029	112.540229296476
2.03123695335819	112.596846817411
2.0372470385261	112.637130122327
2.04325712369401	112.590754963053
2.04926720886191	112.560326880786
2.05527729402982	112.580932550445
2.06128737919772	112.678879633171
2.06729746436563	112.600852204676
2.07330754953354	112.557841805171
2.07931763470144	112.615163541558
2.08532771986935	112.58362066252
2.09133780503725	112.574318798178
2.09734789020516	112.587197034269
2.10335797537307	112.541111977862
2.10936806054097	112.555784534679
2.11537814570888	112.550972337527
2.12138823087678	112.517612367694
2.12739831604469	112.470380709487
2.1334084012126	112.486323017915
2.1394184863805	112.427261125922
2.14542857154841	112.343274605986
2.15143865671631	112.39339091019
2.15744874188422	112.442847033585
2.16345882705212	112.372880002604
2.16946891222003	112.303339119621
2.17547899738794	112.312277848701
2.18148908255584	112.317227633329
2.18749916772375	112.232617714704
2.19350925289165	112.230973104729
2.19951933805956	112.22733842149
2.20552942322747	112.263071166228
2.21153950839537	112.276233175767
2.21754959356328	112.329144191882
2.22355967873118	112.222057285223
2.22956976389909	112.222043622744
2.235579849067	112.223352577855
2.2415899342349	112.25479046853
2.24760001940281	112.301582304954
2.25361010457071	112.288818047701
2.25962018973862	112.211640709137
2.26563027490653	112.208802838605
2.27164036007443	112.237927024413
2.27765044524234	112.209693367863
2.28366053041024	112.25204511373
2.28967061557815	112.249084662703
2.29568070074605	112.219471358588
2.30169078591396	112.183415397567
2.30770087108187	112.155475297857
2.31371095624977	112.117274511703
2.31972104141768	112.058899845819
2.32573112658558	112.092915073372
2.33174121175349	112.071512424563
2.3377512969214	111.975859628048
2.3437613820893	112.021893430299
2.34977146725721	112.018576979837
2.35578155242511	111.965869584804
2.36179163759302	111.988647501913
2.36780172276093	112.023506678566
2.37381180792883	111.955450731593
2.37982189309674	111.900121301306
2.38583197826464	111.938656980567
2.39184206343255	111.923761436506
2.39785214860046	111.94209773983
2.40386223376836	111.961688347677
2.40987231893627	111.970578266676
2.41588240410417	111.994886015707
2.42189248927208	111.94487478444
2.42790257443999	111.950499480506
2.43391265960789	111.940796765426
2.4399227447758	111.895507168949
2.4459328299437	111.881095586399
2.45194291511161	111.86525396064
2.45795300027951	111.981341179513
2.46396308544742	111.957812497213
2.46997317061533	111.871153111764
2.47598325578323	111.897499103189
2.48199334095114	111.809791221051
2.48800342611904	111.735872394582
2.49401351128695	111.744663322738
2.50002359645486	111.705522774528
2.50603368162276	111.73430325759
2.51204376679067	111.716324537383
2.51805385195857	111.66320998207
2.52406393712648	111.656014388393
2.53007402229439	111.637406829552
2.53608410746229	111.662877488377
2.5420941926302	111.572196954887
2.5481042777981	111.57657115312
2.55411436296601	111.707198078512
2.56012444813392	111.698137008046
2.56613453330182	111.604232664962
2.57214461846973	111.573026472514
2.57815470363763	111.55376622325
2.58416478880554	111.571647667872
2.59017487397345	111.59028313114
2.59618495914135	111.595691351197
2.60219504430926	111.579761829411
2.60820512947716	111.545781907495
2.61421521464507	111.588471640941
2.62022529981297	111.567016498314
2.62623538498088	111.532894216243
2.63224547014879	111.551758819827
2.63825555531669	111.496351575736
2.6442656404846	111.507607660853
2.6502757256525	111.547306162642
2.65628581082041	111.548103548618
2.66229589598832	111.504712796234
2.66830598115622	111.477989895422
2.67431606632413	111.454873318694
2.68032615149203	111.450540486644
2.68633623665994	111.430398733667
2.69234632182785	111.329235423608
2.69835640699575	111.270606650732
2.70436649216366	111.370501773333
2.71037657733156	111.280080484405
2.71638666249947	111.269174721697
2.72239674766738	111.299677281978
2.72840683283528	111.294571973727
2.73441691800319	111.267845937738
2.74042700317109	111.209558626452
2.746437088339	111.232321162912
2.7524471735069	111.211409583142
2.75845725867481	111.191659547844
2.76446734384272	111.199861618751
2.77047742901062	111.188372493708
2.77648751417853	111.229271161622
2.78249759934643	111.245398902707
2.78850768451434	111.210772457269
2.79451776968225	111.225675388506
2.80052785485015	111.230912511779
2.80653794001806	111.255084639895
2.81254802518596	111.250909364791
2.81855811035387	111.229467153249
2.82456819552178	111.198164199072
2.83057828068968	111.233874895216
2.83658836585759	111.240771628357
2.84259845102549	111.195619910339
2.8486085361934	111.189463003598
2.85461862136131	111.157787889851
2.86062870652921	111.121818189841
2.86663879169712	111.049865738817
2.87264887686502	111.017851054648
2.87865896203293	111.015678669505
2.88466904720084	111.016899606803
2.89067913236874	111.061098931356
2.89668921753665	110.975942999892
2.90269930270455	110.932698934394
2.90870938787246	110.953504866581
2.91471947304037	110.872409975686
2.92072955820827	110.897246298365
2.92673964337618	110.872377190867
2.93274972854408	110.84625772964
2.93875981371199	110.906239837042
2.94476989887989	110.838958993696
2.9507799840478	110.793960273684
2.95679006921571	110.827649989585
2.96280015438361	110.760030772734
2.96881023955152	110.73171864649
2.97482032471942	110.785097238423
2.98083040988733	110.793639003714
2.98684049505524	110.810615952582
2.99285058022314	110.821058546887
2.99886066539105	110.8556815944
3.00487075055895	110.854099307955
3.01088083572686	110.796617067302
3.01689092089477	110.788236967592
3.02290100606267	110.85456361877
3.02891109123058	110.854183484164
3.03492117639848	110.792131023636
3.04093126156639	110.767088455662
3.0469413467343	110.797749020814
3.0529514319022	110.802499339054
3.05896151707011	110.743596150286
3.06497160223801	110.739988126761
3.07098168740592	110.739298483778
3.07699177257383	110.716178071846
3.08300185774173	110.691740429061
3.08901194290964	110.677852354502
3.09502202807754	110.651167247063
3.10103211324545	110.61964501292
3.10704219841335	110.641207696537
3.11305228358126	110.591095264891
3.11906236874917	110.516607396211
3.12507245391707	110.469013497959
3.13108253908498	110.429869378582
3.13709262425288	110.432797552166
3.14310270942079	110.417174501529
3.1491127945887	110.460997441518
3.1551228797566	110.504114233498
3.16113296492451	110.425005058492
3.16714305009241	110.351268683848
3.17315313526032	110.354966550563
3.17916322042823	110.39117280996
3.18517330559613	110.36858041743
3.19118339076404	110.346127930952
3.19719347593194	110.3778358438
3.20320356109985	110.336466409362
3.20921364626776	110.276924056013
3.21522373143566	110.274032438164
3.22123381660357	110.342101787352
3.22724390177147	110.401883343734
3.23325398693938	110.363819840173
3.23926407210729	110.343034726022
3.24527415727519	110.352759951526
3.2512842424431	110.335056996376
3.257294327611	110.355084440069
3.26330441277891	110.385169898894
3.26931449794681	110.320485618949
3.27532458311472	110.280066861588
3.28133466828263	110.289844587768
3.28734475345053	110.252273685219
3.29335483861844	110.270268910622
3.29936492378634	110.324268374894
3.30537500895425	110.310125663031
3.31138509412216	110.244775950888
3.31739517929006	110.200188913226
3.32340526445797	110.168680602062
3.32941534962587	110.138378674613
3.33542543479378	110.126047457968
3.34143551996169	110.109636718654
3.34744560512959	110.060179157784
3.3534556902975	109.990110696679
3.3594657754654	109.966322866847
3.36547586063331	109.990785729621
3.37148594580121	109.989210370319
3.37749603096912	109.963717923588
3.38350611613703	109.946868863781
3.38951620130493	109.917881138125
3.39552628647284	109.882732885319
3.40153637164075	109.845792941526
3.40754645680865	109.820038417967
3.41355654197656	109.774607491548
3.41956662714446	109.871719584229
3.42557671231237	109.954046963747
3.43158679748027	109.863551475283
3.43759688264818	109.844840621524
3.44360696781609	109.871270669861
3.44961705298399	109.848494034761
3.4556271381519	109.837494198644
3.4616372233198	109.854206839886
3.46764730848771	109.853249087328
3.47365739365562	109.851382800105
3.47966747882352	109.872186179292
3.48567756399143	109.891393643182
3.49168764915933	109.889627040099
3.49769773432724	109.85916589071
3.50370781949515	109.810564186196
3.50971790466305	109.796885187561
3.51572798983096	109.801194555455
3.52173807499886	109.762576477858
3.52774816016677	109.731611766075
3.53375824533468	109.730711182847
3.53976833050258	109.749550163202
3.54577841567049	109.782048177295
3.55178850083839	109.792035308524
3.5577985860063	109.704066046634
3.5638086711742	109.651452503909
3.56981875634211	109.679919291582
3.57582884151002	109.674311238022
3.58183892667792	109.624902697598
3.58784901184583	109.558800561382
3.59385909701373	109.566563927372
3.59986918218164	109.570348116799
3.60587926734955	109.498920846709
3.61188935251745	109.451535814834
3.61789943768536	109.516106749175
3.62390952285326	109.443936399705
3.62991960802117	109.397531613184
3.63592969318908	109.410253503393
3.64193977835698	109.399976804527
3.64794986352489	109.394789411943
3.65395994869279	109.394239316159
3.6599700338607	109.382864784472
3.66598011902861	109.368952605908
3.67199020419651	109.382814808717
3.67800028936442	109.418765304642
3.68401037453232	109.382041031128
3.69002045970023	109.323730357868
3.69603054486814	109.316815074963
3.70204063003604	109.346664981899
3.70805071520395	109.353327852974
3.71406080037185	109.310496753176
3.72007088553976	109.280058856921
3.72608097070766	109.269740978663
3.73209105587557	109.262334391124
3.73810114104348	109.252436398185
3.74411122621138	109.255770505868
3.75012131137929	109.273663248249
3.75613139654719	109.280474165793
3.7621414817151	109.25035962372
3.76815156688301	109.261537166538
3.77416165205091	109.313001197958
3.78017173721882	109.287669958526
3.78618182238672	109.249202500657
3.79219190755463	109.240626986797
3.79820199272254	109.250061372859
3.80421207789044	109.220928922655
3.81022216305835	109.140246760887
3.81623224822625	109.113694522111
3.82224233339416	109.161294247643
3.82825241856207	109.159922449041
3.83426250372997	109.122274967127
3.84027258889788	109.11626576445
3.84628267406578	109.134732316758
3.85229275923369	109.053439475656
3.8583028444016	109.036398127389
3.8643129295695	109.022481405408
3.87032301473741	108.983942618602
3.87633309990531	108.935148141057
3.88234318507322	108.925915199529
3.88835327024112	108.941058210944
3.89436335540903	108.907607101372
3.90037344057694	108.874984445385
3.90638352574484	108.860489205825
3.91239361091275	108.851993876734
3.91840369608065	108.812158665902
3.92441378124856	108.808512704629
3.93042386641647	108.822291843274
3.93643395158437	108.843195586097
3.94244403675228	108.84704691264
3.94845412192018	108.815030928092
3.95446420708809	108.753127193353
3.960474292256	108.725827464565
3.9664843774239	108.700310789693
3.97249446259181	108.698992202435
3.97850454775971	108.715729458828
3.98451463292762	108.717136579844
3.99052471809553	108.683520191754
3.99653480326343	108.721776514177
4.00254488843134	108.751840965616
4.00855497359924	108.750037529916
4.01456505876715	108.7252851577
4.02057514393505	108.738759399435
4.02658522910296	108.739107331724
4.03259531427087	108.708417922038
4.03860539943877	108.66168668189
4.04461548460668	108.628295598125
4.05062556977458	108.663830460128
4.05663565494249	108.650101181832
4.0626457401104	108.614104900968
4.0686558252783	108.592881361506
4.07466591044621	108.608458699262
4.08067599561411	108.64444062951
4.08668608078202	108.601745462754
4.09269616594993	108.544501788366
4.09870625111783	108.526049548313
4.10471633628574	108.565057404158
4.11072642145364	108.564261558207
4.11673650662155	108.566996151019
4.12274659178946	108.547805673207
4.12875667695736	108.537417889605
4.13476676212527	108.574031420256
4.14077684729317	108.645556196939
4.14678693246108	108.560273715226
4.15279701762899	108.449049416195
4.15880710279689	108.375770768629
4.1648171879648	108.379448404777
4.1708272731327	108.354868982331
4.17683735830061	108.332797541737
4.18284744346852	108.300709360487
4.18885752863642	108.253133000703
4.19486761380433	108.217751868651
4.20087769897223	108.245765071058
4.20688778414014	108.280911010055
4.21289786930804	108.285666265307
4.21890795447595	108.213987739129
4.22491803964386	108.177039312695
4.23092812481176	108.176659169026
4.23693820997967	108.158386563953
4.24294829514757	108.084980826088
4.24895838031548	108.131951303215
4.25496846548339	108.203014044442
4.26097855065129	108.18622731865
4.2669886358192	108.067369279815
4.2729987209871	108.03337241024
4.27900880615501	108.069063981475
4.28501889132292	108.076460720677
4.29102897649082	108.061115296546
4.29703906165873	108.096183726482
4.30304914682663	108.09333984679
4.30905923199454	108.081398328673
4.31506931716245	108.067706633074
4.32107940233035	108.059149080292
4.32708948749826	108.00401319514
4.33309957266616	108.009819553368
4.33910965783407	108.056294297125
4.34511974300198	108.100744233042
4.35112982816988	108.03106076675
4.35713991333779	107.985567030202
4.36314999850569	107.980987825249
4.3691600836736	108.031994394275
4.3751701688415	108.042100661137
4.38118025400941	108.038139384918
4.38719033917732	108.026303785874
4.39320042434522	108.013736469222
4.39921050951313	107.967571800178
4.40522059468103	107.922196563629
4.41123067984894	107.891850761583
4.41724076501685	107.901738020645
4.42325085018475	107.88604464516
4.42926093535266	107.850220996724
4.43527102052056	107.804425144255
4.44128110568847	107.779238936408
4.44729119085638	107.772607611602
4.45330127602428	107.785671148888
4.45931136119219	107.81535732017
4.46532144636009	107.833432957393
4.471331531528	107.802243548193
4.47734161669591	107.738510678814
4.48335170186381	107.64983680297
4.48936178703172	107.603009149152
4.49537187219962	107.592075189832
4.50138195736753	107.602820303793
4.50739204253544	107.61741305825
4.51340212770334	107.60018706638
4.51941221287125	107.586191966228
4.52542229803915	107.573285590254
4.53143238320706	107.522447167604
4.53744246837496	107.478588734333
4.54345255354287	107.463102866957
4.54946263871078	107.493037024577
4.55547272387868	107.523779062603
4.56148280904659	107.526074351939
4.56749289421449	107.505476559879
4.5735029793824	107.47497085818
4.57951306455031	107.499671825322
4.58552314971821	107.51590301028
4.59153323488612	107.496110633349
4.59754332005402	107.471045746819
4.60355340522193	107.445490295212
4.60956349038984	107.422872542392
4.61557357555774	107.414183828103
4.62158366072565	107.443512545085
4.62759374589355	107.458602987935
4.63360383106146	107.432358179604
4.63961391622937	107.409807048807
4.64562400139727	107.415832852502
4.65163408656518	107.438869092466
4.65764417173308	107.42187372264
4.66365425690099	107.3792653441
4.6696643420689	107.343208281137
4.6756744272368	107.346323137088
4.68168451240471	107.338008564
4.68769459757261	107.328923237957
4.69370468274052	107.322157998218
4.69971476790842	107.381085844497
4.70572485307633	107.401695208148
4.71173493824424	107.388693180682
4.71774502341214	107.337331159545
4.72375510858005	107.294150889458
4.72976519374795	107.252691522589
4.73577527891586	107.207636858144
4.74178536408377	107.182124892254
4.74779544925167	107.152929392767
4.75380553441958	107.112377268638
4.75981561958748	107.129088086849
4.76582570475539	107.141921194524
4.7718357899233	107.145344921872
4.7778458750912	107.097826073105
4.78385596025911	107.0746407859
4.78986604542701	107.065081155945
4.79587613059492	107.035725862206
4.80188621576283	107.037481191939
4.80789630093073	107.051629628405
4.81390638609864	107.056217734728
4.81991647126654	107.04000332778
4.82592655643445	107.016029317468
4.83193664160236	106.989983777148
4.83794672677026	106.911436940961
4.84395681193817	106.847582065495
4.84996689710607	106.83584447609
4.85597698227398	106.877848476043
4.86198706744189	106.907410446688
4.86799715260979	106.904075085433
4.8740072377777	106.862973671976
4.8800173229456	106.847328994082
4.88602740811351	106.870028479806
4.89203749328141	106.874363794558
4.89804757844932	106.847736047118
4.90405766361723	106.786826263297
4.91006774878513	106.771883041845
4.91607783395304	106.766305740128
4.92208791912094	106.768824005507
4.92809800428885	106.756555911952
4.93410808945676	106.748110171194
4.94011817462466	106.744001360152
4.94612825979257	106.796255842178
4.95213834496047	106.818241345425
4.95814843012838	106.808518869555
4.96415851529629	106.755916772126
4.97016860046419	106.720220761283
4.9761786856321	106.703794531418
4.9821887708	106.719648307526
4.98819885596791	106.729187038196
4.99420894113581	106.729878514585
5.00021902630372	106.683862778547
5.00622911147163	106.653945326014
5.01223919663953	106.649305908218
5.01824928180744	106.618373902161
5.02425936697535	106.600010089931
5.03026945214325	106.605064314042
5.03627953731116	106.618323184945
5.04228962247906	106.618300525156
5.04829970764697	106.590654551424
5.05430979281487	106.590665644388
5.06031987798278	106.582932143851
5.06632996315069	106.539432149646
5.07234004831859	106.505805166802
5.0783501334865	106.484263193098
5.0843602186544	106.495731371425
5.09037030382231	106.465219804284
5.09638038899022	106.416363364266
5.10239047415812	106.387759735432
5.10840055932603	106.40580408712
5.11441064449393	106.454334072749
5.12042072966184	106.412984601177
5.12643081482975	106.36644765184
5.13244089999765	106.314458418644
5.13845098516556	106.320187409024
5.14446107033346	106.314332884531
5.15047115550137	106.27981584719
5.15648124066928	106.240091722682
5.16249132583718	106.204433867137
5.16850141100509	106.186757303968
5.17451149617299	106.166567474543
5.1805215813409	106.14797671987
5.1865316665088	106.156561968438
5.19254175167671	106.157722900389
5.19855183684462	106.152165517802
5.20456192201252	106.115050204058
5.21057200718043	106.101577219952
5.21658209234833	106.130162105443
5.22259217751624	106.150573919709
5.22860226268415	106.158082247047
5.23461234785205	106.125940412223
5.24062243301996	106.102196682385
5.24663251818786	106.083298757738
5.25264260335577	106.060797088692
5.25865268852368	106.044660323722
5.26466277369158	106.036255715346
5.27067285885949	106.041641101167
5.27668294402739	106.046904708538
5.2826930291953	106.04522227371
5.28870311436321	106.029226947495
5.29471319953111	106.003640273673
5.30072328469902	105.943540271757
5.30673336986692	105.911840320984
5.31274345503483	105.91373734076
5.31875354020274	105.949076949975
5.32476362537064	105.980822686981
5.33077371053855	105.983201002176
5.33678379570645	105.972252258997
5.34279388087436	105.952690989658
5.34880396604226	105.908685622998
5.35481405121017	105.880152452885
5.36082413637808	105.875306778607
5.36683422154598	105.916463317878
5.37284430671389	105.961172407086
5.37885439188179	105.954108882868
5.3848644770497	105.938678307723
5.39087456221761	105.91590842395
5.39688464738551	105.901011267161
5.40289473255342	105.877754985357
5.40890481772132	105.829297047845
5.41491490288923	105.830243443516
5.42092498805714	105.859199630768
5.42693507322504	105.862482603244
5.43294515839295	105.845137847033
5.43895524356085	105.791204958839
5.44496532872876	105.734830019641
5.45097541389667	105.679284023059
5.45698549906457	105.649171030819
5.46299558423248	105.6442541949
5.46900566940038	105.675090119605
5.47501575456829	105.656723620683
5.4810258397362	105.621769515758
5.4870359249041	105.574480249524
5.49304601007201	105.543714433079
5.49905609523991	105.533028515024
5.50506618040782	105.542566463807
5.51107626557572	105.55617414142
5.51708635074363	105.561333826164
5.52309643591154	105.530286296746
5.52910652107944	105.456918225689
5.53511660624735	105.427815145528
5.54112669141525	105.415092075646
5.54713677658316	105.438551237014
5.55314686175107	105.442328994951
5.55915694691897	105.4219304726
5.56516703208688	105.422243587624
5.57117711725478	105.428005810716
5.57718720242269	105.425580720421
5.5831972875906	105.406086208844
5.5892073727585	105.361269857238
5.59521745792641	105.330693684364
5.60122754309431	105.306531051311
5.60723762826222	105.311736011117
5.61324771343013	105.323146409556
5.61925779859803	105.346837673781
5.62526788376594	105.355541119131
5.63127796893384	105.355713642147
5.63728805410175	105.306849949053
5.64329813926966	105.259095328874
5.64930822443756	105.224363117646
5.65531830960547	105.210297592645
5.66132839477337	105.214284557013
5.66733847994128	105.209582585001
5.67334856510918	105.204055243074
5.67935865027709	105.206236348386
5.685368735445	105.195664048663
5.6913788206129	105.166266758765
5.69738890578081	105.130353106931
5.70339899094871	105.092342459781
5.70940907611662	105.119398256756
5.71541916128453	105.140805951997
5.72142924645243	105.136349423402
5.72743933162034	105.136609625337
5.73344941678824	105.141156366876
5.73945950195615	105.135899221277
5.74546958712406	105.126297974759
5.75147967229196	105.092176632961
5.75748975745987	105.086957946788
5.76349984262777	105.139041650896
5.76950992779568	105.175983142359
5.77552001296359	105.202650144198
5.78153009813149	105.17611734062
5.7875401832994	105.136683983502
5.7935502684673	105.068562828483
5.79956035363521	105.015414345331
5.80557043880311	104.988692243432
5.81158052397102	104.970178942327
5.81759060913893	104.956814667666
5.82360069430683	104.914156710971
5.82961077947474	104.873445871416
5.83562086464264	104.884756073381
5.84163094981055	104.888779945986
5.84764103497846	104.879423918511
5.85365112014636	104.868273407591
5.85966120531427	104.855902983592
5.86567129048217	104.871946734778
5.87168137565008	104.890760558396
5.87769146081799	104.869657651406
5.88370154598589	104.830988295453
5.8897116311538	104.751319842298
5.8957217163217	104.688659224463
5.90173180148961	104.641100460205
5.90774188665752	104.643887621365
5.91375197182542	104.662846627631
5.91976205699333	104.689496774499
5.92577214216123	104.711676673862
5.93178222732914	104.714741749217
5.93779231249705	104.700213975962
5.94380239766495	104.660932309597
5.94981248283286	104.623751092567
5.95582256800076	104.587965393795
5.96183265316867	104.576363205436
5.96784273833657	104.570564406944
5.97385282350448	104.584959095346
5.97986290867239	104.590002562789
5.98587299384029	104.566151532965
5.9918830790082	104.528936641048
5.9978931641761	104.475291922583
6.00390324934401	104.446588124883
6.00991333451192	104.43143541804
6.01592341967982	104.414241465711
6.02193350484773	104.39731735319
6.02794359001563	104.400847331631
6.03395367518354	104.408180817663
6.03996376035145	104.429128759372
6.04597384551935	104.41895974758
6.05198393068726	104.363280529556
6.05799401585516	104.337918700075
6.06400410102307	104.333746040023
6.07001418619098	104.369541862362
6.07602427135888	104.417630081305
6.08203435652679	104.388138383055
6.08804444169469	104.355516008256
6.0940545268626	104.338925599332
6.10006461203051	104.328346372914
6.10607469719841	104.333230838042
6.11208478236632	104.328059134624
6.11809486753422	104.310209348419
6.12410495270213	104.283963008545
6.13011503787003	104.25219631761
6.13612512303794	104.237017243551
6.14213520820585	104.227142499938
6.14814529337375	104.212549246556
6.15415537854166	104.196933120414
6.16016546370956	104.173380704179
6.16617554887747	104.163522754123
6.17218563404538	104.202716333762
6.17819571921328	104.222211253681
6.18420580438119	104.207481611051
6.19021588954909	104.181232823273
6.196225974717	104.143771045454
6.20223605988491	104.149442015121
6.20824614505281	104.178776772723
6.21425623022072	104.160561526787
6.22026631538862	104.129122324198
6.22627640055653	104.088197761802
6.23228648572444	104.049735385973
6.23829657089234	104.073412125649
6.24430665606025	104.094417989991
6.25031674122815	104.100508287762
6.25632682639606	104.098317800825
6.26233691156396	104.076410366507
6.26834699673187	104.052152535505
6.27435708189978	104.024561190544
6.28036716706768	104.006350619237
6.28637725223559	103.996443233747
6.29238733740349	103.960591354037
6.2983974225714	103.910229264682
6.30440750773931	103.880056488323
6.31041759290721	103.856536361187
6.31642767807512	103.882935067966
6.32243776324302	103.917206490999
6.32844784841093	103.897717056634
6.33445793357884	103.876500770999
6.34046801874674	103.860860331278
6.34647810391465	103.844454722271
6.35248818908255	103.82411844151
6.35849827425046	103.805234159392
6.36450835941837	103.790429621313
6.37051844458627	103.778881299183
6.37652852975418	103.773516512173
6.38253861492208	103.758193391811
6.38854870008999	103.729731079951
6.3945587852579	103.711032959092
6.4005688704258	103.701559408791
6.40657895559371	103.687395751193
6.41258904076161	103.670084412151
6.41859912592952	103.654320704813
6.42460921109742	103.639282477575
6.43061929626533	103.610415992512
6.43662938143324	103.57695126321
6.44263946660114	103.551099132809
6.44864955176905	103.526976389224
6.45465963693695	103.561195543448
6.46066972210486	103.602276502344
6.46667980727277	103.598205732257
6.47268989244067	103.591543360959
6.47869997760858	103.576408745719
6.48471006277648	103.562323006864
6.49072014794439	103.563435432196
6.4967302331123	103.556757906563
6.5027403182802	103.498078248804
6.50875040344811	103.449234357341
6.51476048861601	103.444451446866
6.52077057378392	103.443658682233
6.52678065895182	103.455921801666
6.53279074411973	103.45490296321
6.53880082928764	103.419844546134
6.54481091445554	103.402592643423
6.55082099962345	103.422925024108
6.55683108479136	103.427583065819
6.56284116995926	103.403963390754
6.56885125512717	103.379559113772
6.57486134029507	103.353941731616
6.58087142546298	103.357208285806
6.58688151063089	103.400653977667
6.59289159579879	103.407560445346
6.5989016809667	103.369212084104
6.6049117661346	103.341707146528
6.61092185130251	103.326197862218
6.61693193647041	103.326037401284
6.62294202163832	103.341712323043
6.62895210680623	103.348316352425
6.63496219197413	103.346256097856
6.64097227714204	103.330045013733
6.64698236230994	103.300943090484
6.65299244747785	103.2591792116
6.65900253264576	103.206342799408
6.66501261781366	103.193773300192
6.67102270298157	103.21604008842
6.67703278814947	103.230594392487
6.68304287331738	103.238532559561
6.68905295848529	103.213753629011
6.69506304365319	103.161062351956
6.7010731288211	103.120192161736
6.707083213989	103.089611496911
6.71309329915691	103.084852430724
6.71910338432482	103.103290287903
6.72511346949272	103.10238743008
6.73112355466063	103.083479853736
6.73713363982853	103.055320957782
6.74314372499644	103.018278225638
6.74915381016434	102.991925077116
6.75516389533225	102.976799571162
6.76117398050016	102.964836422461
6.76718406566806	102.956392585711
6.77319415083597	102.954938570686
6.77920423600387	102.962123410129
6.78521432117178	102.95686794426
6.79122440633969	102.934726662672
6.79723449150759	102.917841718328
6.8032445766755	102.90900320856
6.8092546618434	102.898066542447
6.81526474701131	102.883460226585
6.82127483217922	102.864091163404
6.82728491734712	102.83487720497
6.83329500251503	102.822164003167
6.83930508768293	102.850839346718
6.84531517285084	102.871105363655
6.85132525801875	102.86471026496
6.85733534318665	102.844960318249
6.86334542835456	102.767255264122
6.86935551352246	102.694718168468
6.87536559869037	102.65525078075
6.88137568385828	102.619649936849
6.88738576902618	102.628969290206
6.89339585419409	102.638203666959
6.89940593936199	102.643869127027
6.9054160245299	102.649288077983
6.91142610969781	102.633905283449
6.91743619486571	102.617446853854
6.92344628003362	102.572242201681
6.92945636520152	102.523467737243
6.93546645036943	102.515872229345
6.94147653553733	102.517128532733
6.94748662070524	102.543860858046
6.95349670587315	102.579034170207
6.95950679104105	102.568839818279
6.96551687620896	102.536725962969
6.97152696137686	102.51977696288
6.97753704654477	102.513092459332
6.98354713171268	102.521151657951
6.98955721688058	102.543157956155
6.99556730204849	102.553958024093
7.00157738721639	102.549624499302
7.0075874723843	102.536688056153
7.01359755755221	102.506951271337
7.01960764272011	102.477504376037
7.02561772788802	102.448896357397
7.03162781305592	102.428002282599
7.03763789822383	102.450622248843
7.04364798339173	102.472876070379
7.04965806855964	102.488808807472
7.05566815372755	102.504661912124
7.06167823889545	102.476648760514
7.06768832406336	102.446036122757
7.07369840923126	102.406297967682
7.07970849439917	102.364759837092
7.08571857956708	102.344169809365
7.09172866473498	102.33154220257
7.09773874990289	102.34000184326
7.10374883507079	102.361711494661
7.1097589202387	102.369047878195
7.11576900540661	102.361492368681
7.12177909057451	102.346626372103
7.12778917574242	102.319600252704
7.13379926091032	102.295982113514
7.13980934607823	102.282421111389
7.14581943124614	102.268952239761
7.15182951641404	102.256108180653
7.15783960158195	102.243307226667
7.16384968674985	102.266617828506
7.16985977191776	102.290194854688
7.17586985708567	102.285756487291
7.18187994225357	102.276645950791
7.18789002742148	102.221394818978
7.19390011258938	102.148011481142
7.19991019775729	102.092544631428
7.2059202829252	102.050611871862
7.2119303680931	102.035505939037
7.21794045326101	102.056895547802
7.22395053842891	102.074013359197
7.22996062359682	102.079995683259
7.23597070876472	102.083299720264
7.24198079393263	102.06594781342
7.24799087910054	102.048603864648
7.25400096426844	102.030400775227
7.26001104943635	102.012225758832
7.26602113460425	101.978588910554
7.27203121977216	101.941060776188
7.27804130494007	101.92454207741
7.28405139010797	101.920550818859
7.29006147527588	101.91293169604
7.29607156044378	101.90108181559
7.30208164561169	101.885631611867
7.3080917307796	101.861044385384
7.3141018159475	101.840720814739
7.32011190111541	101.855363614509
7.32612198628331	101.870010583377
7.33213207145122	101.866476868081
7.33814215661912	101.861518667538
7.34415224178703	101.837908451329
7.35016232695494	101.807862380175
7.35617241212284	101.776870169309
7.36218249729075	101.74513012622
7.36819258245865	101.720466314447
7.37420266762656	101.707932085272
7.38021275279447	101.698384206997
7.38622283796237	101.703225128568
7.39223292313028	101.707747877074
7.39824300829818	101.693648161552
7.40425309346609	101.67863193784
7.410263178634	101.6690811904
7.4162732638019	101.661141418999
7.42228334896981	101.654615588017
7.42829343413771	101.64917746539
7.43430351930562	101.63672472081
7.44031360447353	101.611292435283
7.44632368964143	101.587823410849
7.45233377480934	101.577100988095
7.45834385997724	101.566396705125
7.46435394514515	101.564652404398
7.47036403031306	101.563797780161
7.47637411548096	101.561087932548
7.48238420064887	101.557542190299
7.48839428581677	101.556338296948
7.49440437098468	101.557922709621
7.50041445615259	101.553681416733
7.50642454132049	101.529211886495
7.5124346264884	101.504627688075
7.5184447116563	101.472884137842
7.52445479682421	101.440991683216
7.53046488199212	101.443979396686
7.53647496716002	101.458592686911
7.54248505232793	101.481415156257
7.54849513749583	101.512181404366
7.55450522266374	101.533058447862
7.56051530783164	101.526198308639
7.56652539299955	101.519041419164
7.57253547816746	101.48762915167
7.57854556333536	101.456156296681
7.58455564850327	101.42053446359
7.59056573367117	101.383531798151
7.59657581883908	101.371071389034
7.60258590400699	101.382697959384
7.60859598917489	101.394236613201
7.6146060743428	101.405397227015
7.6206161595107	101.415743525771
7.62662624467861	101.381524654051
7.63263632984652	101.345661398061
7.63864641501442	101.343980751429
7.64465650018233	101.356118865446
7.65066658535023	101.370722879174
7.65667667051814	101.388446533557
7.66268675568604	101.396948674821
7.66869684085395	101.357662561578
7.67470692602186	101.318401692236
7.68071701118976	101.268314567458
7.68672709635767	101.216832498834
7.69273718152557	101.188363419885
7.69874726669348	101.175462633689
7.70475735186139	101.165741437117
7.71076743702929	101.163076727297
7.7167775221972	101.159867717339
7.72278760736511	101.143766384129
7.72879769253301	101.127345195476
7.73480777770092	101.112168763148
7.74081786286882	101.097468471309
7.74682794803673	101.084333455085
7.75283803320463	101.073411414365
7.75884811837254	101.062649997257
7.76485820354045	101.053054938994
7.77086828870835	101.043453112676
7.77687837387626	101.013107388425
7.78288845904416	100.977694588294
7.78889854421207	100.961817799504
7.79490862937998	100.96593963856
7.80091871454788	100.970590952815
7.80692879971579	100.977721399718
7.81293888488369	100.984843450253
7.8189489700516	100.95086086949
7.82495905521951	100.909941086256
7.83096914038741	100.879863373959
7.83697922555532	100.859601684261
7.84298931072322	100.837504581756
7.84899939589113	100.80829910807
7.85500948105903	100.779042348924
7.86101956622694	100.772833652385
7.86702965139485	100.770235043004
7.87303973656275	100.786198221996
7.87904982173066	100.818716891833
7.88505990689856	100.841174906213
7.89106999206647	100.821465751483
7.89708007723438	100.801733473479
7.90309016240228	100.76177541287
7.90910024757019	100.718355592062
7.91511033273809	100.697836622443
7.921120417906	100.700202685093
7.92713050307391	100.704061974036
7.93314058824181	100.716464650263
7.93915067340972	100.728830738701
7.94516075857762	100.724543004509
7.95117084374553	100.71601116293
7.95718092891344	100.701980913244
7.96319101408134	100.680947571194
7.96920109924925	100.66055987541
7.97521118441715	100.647679436999
7.98122126958506	100.634843382904
7.98723135475296	100.623430821082
7.99324143992087	100.612626369822
7.99925152508878	100.601271035139
8.00526161025668	100.588742637408
8.01127169542459	100.576434156977
8.0172817805925	100.583501073878
8.0232918657604	100.591865456643
8.02930195092831	100.579685478523
8.03531203609621	100.551892820678
8.04132212126412	100.523599717005
8.04733220643203	100.492820554699
8.05334229159993	100.462105072393
8.05935237676784	100.458766022525
8.06536246193574	100.46261291613
8.07137254710365	100.462420003382
8.07738263227155	100.456183077268
8.08339271743946	100.449946089072
8.08940280260737	100.442227719708
8.09541288777527	100.434531352775
8.10142297294318	100.424808099226
8.10743305811108	100.413764466935
8.11344314327899	100.404233375496
8.1194532284469	100.40070884477
8.1254633136148	100.397187679956
8.13147339878271	100.400049758485
8.13748348395061	100.404637934278
8.14349356911852	100.39648186309
8.14950365428643	100.366804080914
8.15551373945433	100.337124461068
8.16152382462224	100.32063203616
8.16753390979014	100.304852866221
8.17354399495805	100.307055636573
8.17955408012596	100.325491984312
8.18556416529386	100.340781720692
8.19157425046177	100.327504688291
8.19758433562967	100.314171474388
8.20359442079758	100.286589017751
8.20960450596549	100.25195338031
8.21561459113339	100.220066991556
8.2216246763013	100.197461787678
8.2276347614692	100.174890201721
8.23364484663711	100.16557241345
8.23965493180501	100.159694874921
8.24566501697292	100.157574090542
8.25167510214083	100.162283694924
8.25768518730873	100.167005618241
8.26369527247664	100.164438998431
8.26970535764454	100.161162947917
8.27571544281245	100.152966695957
8.28172552798036	100.138888631259
8.28773561314826	100.124665676478
8.29374569831617	100.099711834556
8.29975578348408	100.074553954374
8.30576586865198	100.05129454178
8.31177595381989	100.029679591177
8.31778603898779	100.010442415468
8.3237961241557	100.01850548131
8.3298062093236	100.026564652021
8.33581629449151	100.025605272463
8.34182637965942	100.018968429546
8.34783646482732	100.005882466422
8.35384654999523	99.9544611573632
8.35985663516313	99.903014083079
8.36586672033104	99.8803134014621
8.37187680549894	99.8717643120004
8.37788689066685	99.8658314105071
8.38389697583476	99.870980022942
8.38990706100266	99.8761522170173
8.39591714617057	99.8646234953358
8.40192723133847	99.8461068603661
8.40793731650638	99.8272627126178
8.41394740167429	99.8072262682567
8.41995748684219	99.7872169913106
8.4259675720101	99.7520846682634
8.431977657178	99.7112817016308
8.43798774234591	99.6761872775856
8.44399782751382	99.6603120782398
8.45000791268172	99.6444151118437
8.45601799784963	99.6458102097265
8.46202808301753	99.6537529283052
8.46803816818544	99.6603530161165
8.47404825335335	99.6621907917937
8.48005833852125	99.6640341842528
8.48606842368916	99.6486340012293
8.49207850885706	99.6260858757698
8.49808859402497	99.6090655991916
8.50409867919288	99.6154625100182
8.51010876436078	99.6218703179236
8.51611884952869	99.6239799179393
8.52212893469659	99.6239749823816
8.5281390198645	99.6164811704013
8.5341491050324	99.5644451179647
8.54015919020031	99.5124436432301
8.54616927536822	99.4768052388346
8.55217936053612	99.4515654576018
8.55818944570403	99.4294744161303
8.56419953087193	99.4445128479982
8.57020961603984	99.4595560102986
8.57621970120775	99.4753165790988
8.58222978637565	99.491660563846
8.58823987154356	99.506891880507
8.59424995671147	99.4896303405244
8.60026004187937	99.4711690280244
8.60627012704728	99.4619233157454
8.61228021221518	99.4638539986695
8.61829029738309	99.4657865505868
8.62430038255099	99.4738677617093
8.6303104677189	99.4826084640369
8.63632055288681	99.4755692184374
8.64233063805471	99.4384476971458
8.64834072322262	99.4014317021551
8.65435080839052	99.3704568996538
8.66036089355843	99.341206221499
8.66637097872634	99.3204428425614
8.67238106389424	99.3295803013823
8.67839114906215	99.3387139617915
8.68440123423005	99.3574021680608
8.69041131939796	99.381122985387
8.69642140456586	99.4013394036925
8.70243148973377	99.3833112588574
8.70844157490168	99.3653405276976
8.71445166006958	99.3417435836652
8.72046174523749	99.3126197830026
8.72647183040539	99.2834849396752
8.7324819155733	99.2582939325307
8.73849200074121	99.2333942159143
8.74450208590911	99.2085974449792
8.75051217107702	99.1839823268514
8.75652225624492	99.1593539150561
8.76253234141283	99.1698969755795
8.76854242658074	99.1918844206816
8.77455251174864	99.2108254954019
8.78056259691655	99.2142880060944
8.78657268208445	99.2177648589361
8.79258276725236	99.199068940187
8.79859285242027	99.1632966082258
8.80460293758817	99.127900190565
8.81061302275608	99.1085008942194
8.81662310792398	99.0900106157333
8.82263319309189	99.0768439028238
8.8286432782598	99.0730261804603
8.8346533634277	99.0692168550107
8.84066344859561	99.0610778801453
8.84667353376351	99.0514805312481
8.85268361893142	99.0441589548128
8.85869370409932	99.0514442307389
8.86470378926723	99.0587395630707
8.87071387443514	99.0589646664197
8.87672395960304	99.0524979600312
8.88273404477095	99.0460419291033
8.88874412993886	99.0220747771896
8.89475421510676	98.9958898624424
8.90076430027467	98.9745990675474
8.90677438544257	98.9674670947726
8.91278447061048	98.960338020426
8.91879455577839	98.9477294939291
8.92480464094629	98.9318064306241
8.9308147261142	98.9155931365917
8.9368248112821	98.8888104465957
8.94283489645001	98.8615258877515
8.94884498161791	98.8395798587758
8.95485506678582	98.8278017637708
8.96086515195373	98.8160318220448
8.96687523712163	98.8116926739468
8.97288532228954	98.810649437793
8.97889540745744	98.8088032649379
8.98490549262535	98.7934483504727
8.99091557779325	98.7778950993382
8.99692566296116	98.7678532628057
9.00293574812907	98.766657881905
9.00894583329697	98.7654714553961
9.01495591846488	98.7543206558721
9.02096600363278	98.7392907274573
9.02697608880069	98.7227334334367
9.0329861739686	98.6756387181076
9.0389962591365	98.6287109378716
9.04500634430441	98.6054422219277
9.05101642947231	98.6219540451866
9.05702651464022	98.6384316969888
9.06303659980813	98.6491540019878
9.06904668497603	98.6574021931776
9.07505677014394	98.6628228447657
9.08106685531184	98.6109613806687
9.08707694047975	98.5575326457829
9.09308702564766	98.5189479075998
9.09909711081556	98.5097004624943
9.10510719598347	98.5004464620194
9.11111728115137	98.4966209467875
9.11712736631928	98.4957890430608
9.12313745148719	98.4949583012848
9.12914753665509	98.4929821277145
9.135157621823	98.490946846183
9.1411677069909	98.4849534624045
9.14717779215881	98.4671460047399
9.15318787732671	98.4493670614721
9.15919796249462	98.4343398822568
9.16520804766253	98.4215394809516
9.17121813283043	98.4087797337818
9.17722821799834	98.4245696232723
9.18323830316625	98.4458769543101
9.18924838833415	98.4618938626469
9.19525847350206	98.4441693243645
9.20126855866996	98.4264312549242
9.20727864383787	98.4108939255193
9.21328872900578	98.3984711755127
9.21929881417368	98.3860528554051
9.22530889934159	98.3812740965201
9.23131898450949	98.3798034149788
9.2373290696774	98.3783334264085
9.2433391548453	98.3580293536179
9.24934924001321	98.3372195955137
9.25535932518112	98.3215365927907
9.26136941034902	98.3222793477574
9.26737949551693	98.3230225632764
9.27338958068483	98.3260598212257
9.27939966585274	98.3313809272074
9.28540975102065	98.3367129172529
9.29141983618855	98.3288166516984
9.29742992135646	98.3166867151662
9.30344000652436	98.3050723716805
9.30945009169227	98.3060926527687
9.31546017686017	98.3075153405637
9.32147026202808	98.3061285481399
9.32748034719599	98.2966374433991
9.33349043236389	98.2871645698717
9.3395005175318	98.2680409721727
9.3455106026997	98.2395193230768
9.35152068786761	98.2110349592176
9.35753077303552	98.1877010311849
9.36354085820342	98.166110804906
9.36955094337133	98.1445328115037
9.37556102853923	98.1551579874407
9.38157111370714	98.1664819894725
9.38758119887505	98.1771723591262
9.39359128404295	98.1855772749255
9.39960136921086	98.1939844770578
9.40561145437876	98.1926225112185
9.41162153954667	98.1788863766683
9.41763162471458	98.165129548937
9.42364170988248	98.1510953942535
9.42965179505039	98.1369418640757
9.43566188021829	98.1227949086125
9.4416719653862	98.0940388402845
9.44768205055411	98.0632945420343
9.45369213572201	98.0352370088595
9.45970222088992	98.0315417190187
9.46571230605782	98.027852225093
9.47172239122573	98.0230752130356
9.47773247639364	98.015908253206
9.48374256156154	98.0087572229077
9.48975264672945	97.9905586090711
9.49576273189735	97.9620485566958
9.50177281706526	97.9335738112436
9.50778290223317	97.9297534879478
9.51379298740107	97.9357141330624
9.51980307256898	97.9415511930595
9.52581315773688	97.925190545818
9.53182324290479	97.9065228943528
9.5378333280727	97.8874985847626
9.5438434132406	97.8651264999342
9.54985349840851	97.8427776455143
9.55586358357641	97.8249506921545
9.56187366874432	97.81836845868
9.56788375391222	97.8117906409953
9.57389383908013	97.79460679947
9.57990392424804	97.7653410973599
9.58591400941594	97.7360274590278
9.59192409458385	97.7154044641377
9.59793417975175	97.699631955263
9.60394426491966	97.6838716902313
9.60995435008756	97.6727769066096
9.61596443525547	97.6627162614571
9.62197452042338	97.6526810808103
9.62798460559128	97.6535324530519
9.63399469075919	97.6545540845508
9.64000477592709	97.6544065141057
9.646014861095	97.6478704254256
9.65202494626291	97.6413404518075
9.65803503143081	97.6267820312288
9.66404511659872	97.5947510464564
9.67005520176662	97.5627697798371
9.67606528693453	97.5376956872567
9.68207537210244	97.5202990295904
9.68808545727034	97.5029140968829
9.69409554243825	97.4879063558264
9.70010562760615	97.4743912222609
9.70611571277406	97.4608732067755
9.71212579794197	97.4568208433602
9.71813588310987	97.4556819410974
9.72414596827778	97.4545517456103
9.73015605344568	97.4566519869443
9.73616613861359	97.4590862959618
9.7421762237815	97.4602818874787
9.7481863089494	97.4404450132414
9.75419639411731	97.4202822075571
9.76020647928521	97.4012250589018
9.76621656445312	97.3874088592658
9.77222664962103	97.3736043322886
9.77823673478893	97.3643873374235
9.78424681995684	97.3660171393969
9.79025690512474	97.3676439602519
9.79626699029265	97.3643238028434
9.80227707546056	97.3541916857874
9.80828716062846	97.3440782054904
9.81429724579637	97.3422769162175
9.82030733096427	97.3476927902639
9.82631741613218	97.3531020279001
9.83232750130009	97.3624040437962
9.83833758646799	97.3737824393516
9.8443476716359	97.3851816098904
9.8503577568038	97.353068712639
9.85636784197171	97.3065527379098
9.86237792713961	97.2601150824153
9.86838801230752	97.2397600107277
9.87439809747543	97.2239733412262
9.88040818264333	97.2082362348721
9.88641826781124	97.2345575810726
9.89242835297914	97.2631095060959
9.89843843814705	97.2900591019359
9.90444852331496	97.2768125490385
9.91045860848286	97.2635656787448
9.91646869365077	97.2478831326746
9.92247877881867	97.2150295312892
9.92848886398658	97.1821763717505
9.93449894915448	97.1519233973558
9.94050903432239	97.1320161293995
9.9465191194903	97.1121507225035
9.9525292046582	97.1000627278328
9.95853928982611	97.107770464603
9.96454937499401	97.1154916066832
9.97055946016192	97.1290654307744
9.97656954532983	97.1532411751382
9.98257963049773	97.1774491845345
9.98858971566564	97.1936909673414
9.99459980083354	97.1989570413503
10.0006098860014	97.2042410817162
10.0066199711694	97.1938692390585
10.0126300563373	97.1665802120617
10.0186401415052	97.1393487869039
10.0246502266731	97.1118552867143
10.030660311841	97.0841263528842
10.0366703970089	97.0564623661197
10.0426804821768	97.0402247936654
10.0486905673447	97.0320349166305
10.0547006525126	97.0238381066098
10.0607107376805	97.0131394663433
10.0667208228484	97.0010259268609
10.0727309080163	96.9889305239063
10.0787409931842	96.9780374098139
10.0847510783521	96.9677596638783
10.09076116352	96.9574870258393
10.0967712486879	96.9463998710089
10.1027813338559	96.9349655287717
10.1087914190238	96.9235384920858
10.1148015041917	96.9063731442573
10.1208115893596	96.8871520018289
10.1268216745275	96.8679704887612
10.1328317596954	96.8594813528193
10.1388418448633	96.8543147858766
10.1448519300312	96.8491535259664
10.1508620151991	96.8453689564752
10.156872100367	96.8419703529603
10.1628821855349	96.8385750008443
10.1688922707028	96.810847732237
10.1749023558707	96.7769992615969
10.1809124410386	96.7431850989531
10.1869225262065	96.7272707174809
10.1929326113744	96.7156112910938
10.1989426965423	96.7039743373256
10.2049527817103	96.7118681804674
10.2109628668782	96.7242371642944
10.2169729520461	96.7366134354114
10.222983037214	96.7050963541739
10.2289931223819	96.6637862348168
10.2350032075498	96.6225168460211
10.2410132927177	96.5988255392077
10.2470233778856	96.5792151759981
10.2530334630535	96.5596545460218
10.2590435482214	96.5570609352086
10.2650536333893	96.5586547154206
10.2710637185572	96.5602478402133
10.2770738037251	96.5456269180068
10.283083888893	96.5267250177403
10.2890939740609	96.5078551808802
10.2951040592288	96.4971209194309
10.3011141443967	96.4887825235984
10.3071242295647	96.4804443737643
10.3131343147326	96.4590448400853
10.3191443999005	96.4331374084554
10.3251544850684	96.4072142526647
10.3311645702363	96.3914358254216
10.3371746554042	96.379738695874
10.3431847405721	96.3680701262111
10.34919482574	96.3685025686301
10.3552049109079	96.3748208453803
10.3612149960758	96.381137336487
10.3672250812437	96.3790150524597
10.3732351664116	96.3718857540005
10.3792452515795	96.3647541551163
10.3852553367474	96.3531905378825
10.3912654219153	96.338420026747
10.3972755070832	96.323653717859
10.4032855922511	96.3177335647263
10.4092956774191	96.3199297514374
10.415305762587	96.3221280400248
10.4213158477549	96.3191927628319
10.4273259329228	96.3103016424538
10.4333360180907	96.301422459058
10.4393461032586	96.2847332003271
10.4453561884265	96.2562841201605
10.4513662735944	96.227867298296
10.4573763587623	96.2119235030972
10.4633864439302	96.2210886968568
10.4693965290981	96.2302634346474
10.475406614266	96.2333244673398
10.4814166994339	96.2187885548075
10.4874267846018	96.2042882061562
10.4934368697697	96.1884074695869
10.4994469549376	96.1663241370669
10.5054570401055	96.1442321475153
10.5114671252735	96.1252009928391
10.5174772104414	96.133349466378
10.5234872956093	96.1415023155318
10.5294973807772	96.1489417213993
10.5355074659451	96.1416913423517
10.541517551113	96.1339260220112
10.5475276362809	96.1261690045077
10.5535377214488	96.1138645970461
10.5595478066167	96.1011407011706
10.5655578917846	96.0884513504937
10.5715679769525	96.0686948553857
10.5775780621204	96.0473854545755
10.5835881472883	96.0260730016794
10.5895982324562	96.0162043282498
10.5956083176241	96.0108258720221
10.601618402792	96.0054477893837
10.6076284879599	96.0023637421817
10.6136385731279	96.0007478705562
10.6196486582958	95.9991299036313
10.6256587434637	95.9898290732603
10.6316688286316	95.9727134460613
10.6376789137995	95.9555988962501
10.6436889989674	95.9451116218335
10.6496990841353	95.9456902260475
10.6557091693032	95.946272038932
10.6617192544711	95.9513515491297
10.667729339639	95.9701921477779
10.6737394248069	95.9890346817975
10.6797495099748	96.0047955475611
10.6857595951427	95.996930332027
10.6917696803106	95.9890561636666
10.6977797654785	95.9811199891383
10.7037898506464	95.9523488000401
10.7097999358143	95.9229529154594
10.7158100209823	95.8935793163415
10.7218201061502	95.8877976045192
10.7278301913181	95.8865323115032
10.733840276486	95.8852656648498
10.7398503616539	95.8942417733966
10.7458604468218	95.9078433345592
10.7518705319897	95.9214361767801
10.7578806171576	95.9209989799465
10.7638907023255	95.9083913838675
10.7699007874934	95.8957671601273
10.7759108726613	95.8758250814347
10.7819209578292	95.843691482638
10.7879310429971	95.811613295316
10.793941128165	95.7843298959889
10.7999512133329	95.7746249934711
10.8059612985008	95.764921132676
10.8119713836687	95.7550652558818
10.8179814688367	95.7431949864902
10.8239915540046	95.7312887230446
10.8300016391725	95.7194114123154
10.8360117243404	95.7091567995212
10.8420218095083	95.699116073339
10.8480318946762	95.6890929855116
10.8540419798441	95.6839492312115
10.860052065012	95.6808757489258
10.8660621501799	95.6778032314613
10.8720722353478	95.6678923955344
10.8780823205157	95.6516706417667
10.8840924056836	95.6354504554061
10.8901024908515	95.6191088059721
10.8961125760194	95.6025285627296
10.9021226611873	95.5859603765114
10.9081327463552	95.5704427954177
10.9141428315232	95.5612816782608
10.9201529166911	95.5521315956067
10.926163001859	95.5429665397815
10.9321730870269	95.5328133393936
10.9381831721948	95.522594999523
10.9441932573627	95.5123594142935
10.9502033425306	95.4892824406118
10.9562134276985	95.4617922857463
10.9622235128664	95.4343009893096
10.9682335980343	95.4130086243153
10.9742436832022	95.3970231627685
10.9802537683701	95.3810541169229
10.986263853538	95.3732242210061
10.9922739387059	95.3822995895195
10.9982840238738	95.3913556299089
11.0042941090417	95.3989701498549
11.0103041942096	95.394590235409
11.0163142793776	95.3901832552479
11.0223243645455	95.385711756213
11.0283344497134	95.3593046472401
11.0343445348813	95.3297382936642
11.0403546200492	95.3001826346725
11.0463647052171	95.277955052275
11.052374790385	95.2597564573106
11.0583848755529	95.2415676613587
11.0643949607208	95.2295109769259
11.0704050458887	95.2263256294922
11.0764151310566	95.2231350165743
11.0824252162245	95.2179405855928
11.0884353013924	95.2023877061558
11.0944453865603	95.1868318279541
11.1004554717282	95.171252900456
11.1064655568961	95.1535919589871
11.112475642064	95.1357794006464
11.118485727232	95.1179367095159
11.1244958123999	95.104544710611
11.1305058975678	95.093460250112
11.1365159827357	95.0823765320491
11.1425260679036	95.0762534423078
11.1485361530715	95.0775645784526
11.1545462382394	95.0788839342595
11.1605563234073	95.0791665552422
11.1665664085752	95.0727464078912
11.1725764937431	95.0663208644997
11.178586578911	95.0598721419187
11.1845966640789	95.0345719591954
11.1906067492468	95.0062962517464
11.1966168344147	94.9779934436479
11.2026269195826	94.9649873166791
11.2086370047505	94.9626306994034
11.2146470899184	94.9602808656371
11.2206571750864	94.9593107171212
11.2266672602543	94.9613366485162
11.2326773454222	94.963367540594
11.2386874305901	94.9647589925377
11.244697515758	94.9567036129366
11.2507076009259	94.9483734165663
11.2567176860938	94.9400368752669
11.2627277712617	94.9430044019116
11.2687378564296	94.9498543915447
11.2747479415975	94.9566993922786
11.2807580267654	94.9493308630745
11.2867681119333	94.924444604123
11.2927781971012	94.8995339425837
11.2987882822691	94.8745000143112
11.304798367437	94.8489320264772
11.3108084526049	94.8233357217534
11.3168185377728	94.797760113022
11.3228286229408	94.8114638130302
11.3288387081087	94.8326451122781
11.3348487932766	94.853856166291
11.3408588784445	94.8592111011531
11.3468689636124	94.8503782645813
11.3528790487803	94.8415782045825
11.3588891339482	94.8332408809343
11.3648992191161	94.8267078942727
11.370909304284	94.8201762468315
11.3769193894519	94.8136424446545
11.3829294746198	94.8086415101698
11.3889395597877	94.803865678117
11.3949496449556	94.7990901950729
11.4009597301235	94.7800228219712
11.4069698152914	94.7490788395471
11.4129799004593	94.7181501034049
11.4189899856272	94.698048203033
11.4250000707952	94.7198440136556
11.4310101559631	94.7416547649535
11.437020241131	94.7634450198843
11.4430303262989	94.7732620388621
11.4490404114668	94.7811428341013
11.4550504966347	94.7890165705228
11.4610605818026	94.7795182323531
11.4670706669705	94.753547738982
11.4730807521384	94.7275628172112
11.4790908373063	94.7038689425719
11.4851009224742	94.6924561103784
11.4911110076421	94.6810507591486
11.49712109281	94.6696692194392
11.5031311779779	94.6580155252219
11.5091412631458	94.6462939011295
11.5151513483137	94.634607001269
11.5211614334816	94.6297653794072
11.5271715186496	94.6339055208641
11.5331816038175	94.6380514680669
11.5391916889854	94.64191095599
11.5452017741533	94.6422750893005
11.5512118593212	94.6425909747138
11.5572219444891	94.6429170483455
11.563232029657	94.6218209027179
11.5692421148249	94.5907935750577
11.5752521999928	94.5597560633907
11.5812622851607	94.5318390933729
11.5872723703286	94.5109298264031
11.5932824554965	94.4900456382535
11.5992925406644	94.4691385196668
11.6053026258323	94.4741843113798
11.6113127110002	94.4815023164618
11.6173227961681	94.488817294568
11.623332881336	94.4850454484846
11.629342966504	94.4712520970642
11.6353530516719	94.4575109746811
11.6413631368398	94.4414462710997
11.6473732220077	94.4096012167627
11.6533833071756	94.3777476931964
11.6593933923435	94.3459102434088
11.6654034775114	94.3259673697551
11.6714135626793	94.3107065112403
11.6774236478472	94.2954473950427
11.6834337330151	94.2831986922306
11.689443818183	94.2775482737598
11.6954539033509	94.2719057411828
11.7014639885188	94.2662600789472
11.7074740736867	94.2676724006812
11.7134841588546	94.2699056693538
11.7194942440225	94.2721402985099
11.7255043291904	94.2727998098764
11.7315144143584	94.2717266232102
11.7375244995263	94.2706572186742
11.7435345846942	94.2680561745792
11.7495446698621	94.2445946869697
11.75555475503	94.2207491385322
11.7615648401979	94.1969772685754
11.7675749253658	94.1739365616085
11.7735850105337	94.1513682400166
11.7795950957016	94.1287986105233
11.7856051808695	94.1083930467784
11.7916152660374	94.0978069504301
11.7976253512053	94.0872194869672
11.8036354363732	94.0766316040093
11.8096455215411	94.0673097057558
11.815655606709	94.0584543658603
11.8216656918769	94.0495898764609
11.8276757770449	94.0418569212838
11.8336858622128	94.0369131340998
11.8396959473807	94.0319744959731
11.8457060325486	94.0270403471924
11.8517161177165	94.0183138957551
11.8577262028844	94.0088251164387
11.8637362880523	93.9993394302662
11.8697463732202	93.9875876181089
11.8757564583881	93.9720225097503
11.881766543556	93.956431671394
11.8877766287239	93.9408842406385
11.8937867138918	93.9280785185594
11.8997967990597	93.915544738523
11.9058068842276	93.9030339760714
11.9118169693955	93.894936604618
11.9178270545634	93.8927471119725
11.9238371397313	93.8905654014963
11.9298472248993	93.8883691694207
11.9358573100672	93.8812037677366
11.9418673952351	93.8737667929976
11.947877480403	93.8663408220554
11.9538875655709	93.8518281735372
[truncated: 8,000 more rows]
