# Supplementary material for: The reverse quantum limit and its implications for unconventional quantum oscillations in YbB12
Source: Nat Commun. 2024 Feb 21;15:1607. doi: 10.1038/s41467-024-45801-2 (PMC10881586; doi:10.1038/s41467-024-45801-2)
Supplement: Supplementary file 3 — Source Data [file 41467_2024_45801_MOESM3_ESM.zip › Source_Data/RvH_varyAngle/RvH_18p4_deg.csv]

-0.2856139991501	110.891005770499
-0.280575516340746	110.828358726626
-0.275537033531391	111.032722912119
-0.270498550722036	110.866926285803
-0.265460067912681	111.006337317743
-0.260421585103326	110.883197567486
-0.255383102293971	110.957514595679
-0.250344619484616	110.913155598216
-0.245306136675261	110.954945401072
-0.240267653865906	110.82926646522
-0.235229171056551	110.999219485329
-0.230190688247196	110.852009135609
-0.225152205437841	110.988342686686
-0.220113722628486	111.012063485011
-0.215075239819131	110.887559277412
-0.210036757009776	110.884436356896
-0.204998274200421	110.933277704987
-0.199959791391066	111.049033206658
-0.194921308581711	110.905038331122
-0.189882825772356	110.865524055688
-0.184844342963001	110.941424142906
-0.179805860153646	111.025462030039
-0.174767377344291	110.925793628217
-0.169728894534936	110.927383163595
-0.164690411725581	110.99901626652
-0.159651928916226	110.915568397068
-0.154613446106871	110.883086034252
-0.149574963297516	110.938081201012
-0.144536480488161	111.003691431017
-0.139497997678807	111.007942124581
-0.134459514869452	110.938864698412
-0.129421032060097	110.866739208604
-0.124382549250742	111.067871515911
-0.119344066441387	110.987310293122
-0.114305583632032	110.895543265646
-0.109267100822677	110.979207671496
-0.104228618013322	110.937944576899
-0.0991901352039668	111.035626687246
-0.0941516523946118	110.946584282732
-0.0891131695852569	111.002323636565
-0.0840746867759019	110.929965832062
-0.0790362039665469	111.012529527326
-0.073997721157192	111.01229971628
-0.068959238347837	110.952574905807
-0.063920755538482	110.912551978306
-0.058882272729127	111.017639136221
-0.0538437899197721	111.120674288376
-0.0488053071104171	111.047240124255
-0.0437668243010622	110.970928640589
-0.0387283414917072	110.902822035582
-0.0336898586823522	111.015218816723
-0.0286513758729973	111.036896952373
-0.0236128930636423	111.108876870261
-0.0185744102542873	110.994621690285
-0.0135359274449324	110.967531546207
-0.00849744463557744	110.980217005005
-0.00345896182622246	111.012119130891
0.00157952098313252	111.069773661266
0.00661800379248745	111.051873578277
0.0116564866018424	111.03178221431
0.0166949694111974	111.025938333414
0.0217334522205524	110.969928952138
0.0267719350299073	111.042348833205
0.0318104178392623	111.087252994337
0.0368489006486173	111.050620011635
0.0418873834579722	110.965739503352
0.0469258662673272	110.939749831938
0.0519643490766822	111.041496563395
0.0570028318860372	111.03013917578
0.0620413146953921	111.028590728108
0.0670797975047471	111.015326707442
0.0721182803141021	110.921250299777
0.077156763123457	110.937794089776
0.082195245932812	110.97543267007
0.0872337287421669	110.98010077577
0.0922722115515219	110.973889875581
0.0973106943608769	111.015693663036
0.102349177170232	110.979995650708
0.107387659979587	110.958806477907
0.112426142788942	110.950898634594
0.117464625598297	111.047735286168
0.122503108407652	111.063061162269
0.127541591217007	110.985207280705
0.132580074026362	110.996903714197
0.137618556835717	111.053062735586
0.142657039645072	110.948077896981
0.147695522454427	110.889055323928
0.152734005263781	110.921754583431
0.157772488073136	110.983974183166
0.162810970882491	111.007336309166
0.167849453691846	111.026054920582
0.172887936501201	111.067654654863
0.177926419310556	111.02951755987
0.182964902119911	110.890789850257
0.188003384929266	110.944636529589
0.193041867738621	110.925242644339
0.198080350547976	111.059269503676
0.203118833357331	110.981882598379
0.208157316166686	111.049769134666
0.213195798976041	111.007081652349
0.218234281785396	110.999491604563
0.223272764594751	110.899102527402
0.228311247404106	110.866762397529
0.233349730213461	110.945026938244
0.238388213022816	110.960717302584
0.243426695832171	111.056336883276
0.248465178641526	111.065869672216
0.253503661450881	111.046565703077
0.258542144260236	110.946445947704
0.263580627069591	110.815469844756
0.268619109878946	110.876880000494
0.273657592688301	110.857961757305
0.278696075497656	110.909219036482
0.283734558307011	110.951216556027
0.288773041116366	110.993783657207
0.29381152392572	110.955966275043
0.298850006735075	110.960588852332
0.30388848954443	110.954242179721
0.308926972353785	110.871671717423
0.31396545516314	110.902398993005
0.319003937972495	110.914497605381
0.32404242078185	110.855415897733
0.329080903591205	110.897800938101
0.33411938640056	110.958461369309
0.339157869209915	111.00625756933
0.34419635201927	110.884599747828
0.349234834828625	110.901181092297
0.35427331763798	110.845323163088
0.359311800447335	110.790236389305
0.36435028325669	110.851330513389
0.369388766066045	110.896222870878
0.3744272488754	110.872248420519
0.379465731684755	110.906574118679
0.38450421449411	110.888411229102
0.389542697303465	110.855056530493
0.39458118011282	110.846266177562
0.399619662922175	110.836096955821
0.40465814573153	110.745077324961
0.409696628540885	110.805203722438
0.41473511135024	110.756235804681
0.419773594159595	110.785070367663
0.42481207696895	110.800931310107
0.429850559778305	110.787661942482
0.43488904258766	110.917557494438
0.439927525397014	110.822005890632
0.444966008206369	110.876988773969
0.450004491015724	110.826843405897
0.455042973825079	110.799680570951
0.460081456634434	110.80065879002
0.465119939443789	110.756621605354
0.470158422253144	110.77214478883
0.475196905062499	110.730546958774
0.480235387871854	110.727955194766
0.485273870681209	110.726942346791
0.490312353490564	110.777308528686
0.495350836299919	110.830988767397
0.500389319109274	110.825047589727
0.505427801918629	110.73360297127
0.510466284727984	110.679092607971
0.515504767537339	110.697311717679
0.520543250346694	110.630880121955
0.525581733156049	110.683287519313
0.530620215965404	110.731800278535
0.535658698774759	110.731195119094
0.540697181584114	110.740223898376
0.545735664393469	110.74678345942
0.550774147202824	110.813126462861
0.555812630012179	110.668059439516
0.560851112821534	110.752626690037
0.565889595630889	110.730633575987
0.570928078440244	110.659645660444
0.575966561249599	110.613692995142
0.581005044058954	110.579538772208
0.586043526868309	110.611696435734
0.591082009677663	110.657345896926
0.596120492487018	110.649485183664
0.601158975296373	110.62743120847
0.606197458105728	110.680081531626
0.611235940915083	110.704000879649
0.616274423724438	110.697802521277
0.621312906533793	110.657911330532
0.626351389343148	110.695186491231
0.631389872152503	110.647762136868
0.636428354961858	110.63750614134
0.641466837771213	110.539412914317
0.646505320580568	110.515366372756
0.651543803389923	110.509800699389
0.656582286199278	110.487067567258
0.661620769008633	110.601264064353
0.666659251817988	110.566846259575
0.671697734627343	110.5859763217
0.676736217436698	110.639037350654
0.681774700246053	110.65131336994
0.686813183055408	110.541680341142
0.691851665864763	110.569168327783
0.696890148674118	110.490841007129
0.701928631483473	110.550571339101
0.706967114292828	110.439977271463
0.712005597102183	110.412769166667
0.717044079911538	110.415999431991
0.722082562720892	110.469303990053
0.727121045530247	110.488175690809
0.732159528339602	110.514058681947
0.737198011148957	110.487154695388
0.742236493958312	110.521227120629
0.747274976767667	110.540955450832
0.752313459577022	110.515270352974
0.757351942386377	110.495376718295
0.762390425195732	110.50472031159
0.767428908005087	110.451762487343
0.772467390814442	110.415189103421
0.777505873623797	110.361798498658
0.782544356433152	110.292589953151
0.787582839242507	110.36460121678
0.792621322051862	110.420299244428
0.797659804861217	110.336106804317
0.802698287670572	110.393099314637
0.807736770479927	110.428570066248
0.812775253289282	110.511387425245
0.817813736098637	110.454431271615
0.822852218907992	110.393892919605
0.827890701717347	110.390071113611
0.832929184526702	110.380727130068
0.837967667336057	110.33299542116
0.843006150145412	110.232735593777
0.848044632954767	110.286107852169
0.853083115764122	110.263664944154
0.858121598573477	110.209852121878
0.863160081382832	110.304806759714
0.868198564192187	110.267067991434
0.873237047001541	110.29806606362
0.878275529810896	110.283129467219
0.883314012620251	110.29894068815
0.888352495429606	110.352412083433
0.893390978238961	110.338190661828
0.898429461048316	110.314565680226
0.903467943857671	110.294891204538
0.908506426667026	110.261698037764
0.913544909476381	110.297782926391
0.918583392285736	110.183269358779
0.923621875095091	110.141329378712
0.928660357904446	110.127970112963
0.933698840713801	110.127556419755
0.938737323523156	110.106430429738
0.943775806332511	110.126879528235
0.948814289141866	110.202425603655
0.953852771951221	110.131010778164
0.958891254760576	110.211129587142
0.963929737569931	110.191133063799
0.968968220379286	110.134991768865
0.974006703188641	110.203463362582
0.979045185997996	110.177609756509
0.984083668807351	110.214091634969
0.989122151616706	110.198889472184
0.994160634426061	110.158024844513
0.999199117235416	110.097164752402
1.00423760004477	110.078866521878
1.00927608285413	110.041928632441
1.01431456566348	110.055695293706
1.01935304847284	110.093387409952
1.02439153128219	109.97918950228
1.02943001409155	110.013309845541
1.0344684969009	110.031750151777
1.03950697971026	110.018855950801
1.04454546251961	110.084216625356
1.04958394532897	110.129830165454
1.05462242813832	110.061881478572
1.05966091094768	110.116389127504
1.06469939375703	110.095075644784
1.06973787656639	110.049377374888
1.07477635937574	110.086693701878
1.0798148421851	109.966143086444
1.08485332499445	110.049541129955
1.0898918078038	110.008672207637
1.09493029061316	109.941254210482
1.09996877342251	109.927859324911
1.10500725623187	109.956947970561
1.11004573904122	109.929922554954
1.11508422185058	109.867040037103
1.12012270465993	109.913118377591
1.12516118746929	109.834922965689
1.13019967027864	109.931493629587
1.135238153088	109.975326742964
1.14027663589735	109.930995764233
1.14531511870671	109.972043322102
1.15035360151606	109.944789828947
1.15539208432542	109.959003047917
1.16043056713477	109.948137885296
1.16546904994413	109.929108162002
1.17050753275348	109.902881673688
1.17554601556284	109.761603907333
1.18058449837219	109.883476648501
1.18562298118155	109.783944141517
1.1906614639909	109.767079613311
1.19569994680026	109.736756369919
1.20073842960961	109.668384663869
1.20577691241897	109.680119418932
1.21081539522832	109.734257910136
1.21585387803768	109.774340984837
1.22089236084703	109.76257209971
1.22593084365639	109.767655787345
1.23096932646574	109.766244601359
1.2360078092751	109.775939630983
1.24104629208445	109.736986922849
1.24608477489381	109.769065754975
1.25112325770316	109.70445645237
1.25616174051252	109.834565129099
1.26120022332187	109.799450384701
1.26623870613123	109.724999831382
1.27127718894058	109.751604426953
1.27631567174994	109.719032217297
1.28135415455929	109.646869006039
1.28639263736865	109.62686535895
1.291431120178	109.56051381489
1.29646960298736	109.665282313321
1.30150808579671	109.61869190212
1.30654656860607	109.555581752796
1.31158505141542	109.523404020603
1.31662353422478	109.551436434102
1.32166201703413	109.565431632531
1.32670049984349	109.582436423774
1.33173898265284	109.621247052704
1.3367774654622	109.622538035381
1.34181594827155	109.660345645312
1.34685443108091	109.585215321784
1.35189291389026	109.664106806739
1.35693139669962	109.638771626409
1.36196987950897	109.665448427787
1.36700836231833	109.634257675444
1.37204684512768	109.592896743587
1.37708532793704	109.520846826857
1.38212381074639	109.474770283436
1.38716229355575	109.474321895446
1.3922007763651	109.472597438193
1.39723925917446	109.467933282793
1.40227774198381	109.402818032628
1.40731622479317	109.449663671144
1.41235470760252	109.415056251451
1.41739319041188	109.42637129568
1.42243167322123	109.42910408827
1.42747015603059	109.375864646796
1.43250863883994	109.364385292072
1.4375471216493	109.421774455373
1.44258560445865	109.428030766935
1.44762408726801	109.446644106246
1.45266257007736	109.490402535797
1.45770105288672	109.501626160693
1.46273953569607	109.419457470209
1.46777801850543	109.508974596451
1.47281650131478	109.394752026741
1.47785498412414	109.399082099347
1.48289346693349	109.376955237978
1.48793194974285	109.429941868502
1.4929704325522	109.39694552662
1.49800891536156	109.277996472738
1.50304739817091	109.265512055195
1.50808588098027	109.293118743167
1.51312436378962	109.31616840172
1.51816284659898	109.29184474129
1.52320132940833	109.259070109269
1.52823981221769	109.258499048723
1.53327829502704	109.259743375629
1.5383167778364	109.316126082871
1.54335526064575	109.215155946001
1.54839374345511	109.243477569098
1.55343222626446	109.240935844441
1.55847070907382	109.277612161392
1.56350919188317	109.296926213247
1.56854767469253	109.25959750202
1.57358615750188	109.310722364417
1.57862464031124	109.291257430351
1.58366312312059	109.23248770341
1.58870160592995	109.239992234947
1.5937400887393	109.213545112617
1.59877857154866	109.173618481304
1.60381705435801	109.171894476773
1.60885553716737	109.152672664465
1.61389401997672	109.09311373187
1.61893250278608	109.030138506832
1.62397098559543	109.027564109069
1.62900946840479	109.017946280008
1.63404795121414	109.032728796688
1.6390864340235	108.981989716893
1.64412491683285	109.059890616622
1.64916339964221	108.993253603825
1.65420188245156	109.043230624167
1.65924036526092	109.07944779117
1.66427884807027	109.045252320768
1.66931733087963	109.035778547857
1.67435581368898	109.020652500206
1.67939429649834	109.131586236803
1.68443277930769	109.109550342857
1.68947126211705	109.055773578058
1.6945097449264	109.117199930666
1.69954822773576	109.148067768621
1.70458671054511	109.000008990795
1.70962519335447	108.986663391264
1.71466367616382	109.033152763024
1.71970215897318	109.030462485025
1.72474064178253	108.956104521718
1.72977912459189	108.926124712893
1.73481760740124	108.830602396528
1.7398560902106	108.958780900449
1.74489457301995	108.923834521364
1.74993305582931	108.855040664681
1.75497153863866	108.847845176104
1.76001002144802	108.837774781039
1.76504850425737	108.769899482174
1.77008698706673	108.858830052585
1.77512546987608	108.829569711928
1.78016395268543	108.832624820425
1.78520243549479	108.802804243158
1.79024091830415	108.806517445583
1.7952794011135	108.849676871394
1.80031788392286	108.793042464485
1.80535636673221	108.787754869235
1.81039484954157	108.880378265772
1.81543333235092	108.934894540746
1.82047181516027	108.837352528614
1.82551029796963	108.835422741539
1.83054878077898	108.831931969783
1.83558726358834	108.786788023396
1.84062574639769	108.783010992448
1.84566422920705	108.725007546722
1.85070271201641	108.736844709155
1.85574119482576	108.796542300107
1.86077967763511	108.726217434672
1.86581816044447	108.699203495125
1.87085664325382	108.67378966217
1.87589512606318	108.598368966718
1.88093360887253	108.678709634446
1.88597209168189	108.695674006416
1.89101057449124	108.704020750105
1.8960490573006	108.653246215703
1.90108754010995	108.584886560254
1.90612602291931	108.581555573418
1.91116450572866	108.638541309728
1.91620298853802	108.598773822312
1.92124147134737	108.57808868624
1.92627995415673	108.606829611372
1.93131843696608	108.596702929407
1.93635691977544	108.532190188369
1.94139540258479	108.713164497532
1.94643388539415	108.553323227295
1.9514723682035	108.56271708206
1.95651085101286	108.694426262455
1.96154933382221	108.675820876782
1.96658781663157	108.681912064072
1.97162629944092	108.603052339559
1.97666478225028	108.518190603539
1.98170326505963	108.593655722234
1.98674174786899	108.535495146191
1.99178023067834	108.480122843316
1.9968187134877	108.491568631443
2.00185719629705	108.487446282162
2.00689567910641	108.438284002246
2.01193416191576	108.346593093212
2.01697264472512	108.344690638853
2.02201112753447	108.36709764047
2.02704961034383	108.375161161721
2.03208809315318	108.410434225957
2.03712657596254	108.329629231224
2.04216505877189	108.304317740617
2.04720354158125	108.360637873591
2.0522420243906	108.371768209271
2.05728050719996	108.330122835907
2.06231899000931	108.341204490311
2.06735747281867	108.331890306061
2.07239595562802	108.385749468313
2.07743443843738	108.386017710578
2.08247292124673	108.312859393609
2.08751140405609	108.351689320983
2.09254988686544	108.415725531892
2.0975883696748	108.378535391649
2.10262685248415	108.358487539471
2.10766533529351	108.404503013685
2.11270381810286	108.396628454428
2.11774230091222	108.314863405454
2.12278078372157	108.314371476654
2.12781926653093	108.292112321742
2.13285774934028	108.262105304714
2.13789623214964	108.309927014562
2.14293471495899	108.266080176125
2.14797319776835	108.277596182675
2.1530116805777	108.218143199752
2.15805016338706	108.146726056644
2.16308864619641	108.151612826072
2.16812712900577	108.084475661698
2.17316561181512	108.146311478692
2.17820409462448	108.167181588424
2.18324257743383	108.096546840504
2.18828106024319	108.067313537635
2.19331954305254	108.047275335724
2.1983580258619	108.048027947033
2.20339650867125	108.058839254951
2.20843499148061	108.060648280318
2.21347347428996	108.095433021376
2.21851195709932	108.082324036473
2.22355043990867	108.014672606459
2.22858892271803	108.088731361372
2.23362740552738	108.060542045324
2.23866588833674	108.039044430702
2.24370437114609	108.072191405804
2.24874285395545	108.076246695088
2.2537813367648	108.116875770293
2.25881981957416	108.071763996913
2.26385830238351	108.033145786675
2.26889678519287	108.056338262701
2.27393526800222	108.032952071476
2.27897375081158	107.978464483502
2.28401223362093	107.972651758177
2.28905071643029	107.942163167305
2.29408919923964	107.932102140565
2.299127682049	107.955184745024
2.30416616485835	107.945485641799
2.30920464766771	107.897726876509
2.31424313047706	107.853210165641
2.31928161328642	107.843138600298
2.32432009609577	107.82433306347
2.32935857890513	107.798272071902
2.33439706171448	107.815611941161
2.33943554452384	107.776831944684
2.34447402733319	107.830634854832
2.34951251014255	107.847422000926
2.3545509929519	107.826661261641
2.35958947576126	107.739018868046
2.36462795857061	107.783271825757
2.36966644137997	107.839728247263
2.37470492418932	107.838555111738
2.37974340699868	107.761480234984
2.38478188980803	107.712750841579
2.38982037261739	107.804472215015
2.39485885542674	107.848655954562
2.3998973382361	107.824170030874
2.40493582104545	107.883292321877
2.40997430385481	107.83031889139
2.41501278666416	107.767946914579
2.42005126947352	107.704863285484
2.42508975228287	107.779816222348
2.43012823509223	107.775993488326
2.43516671790158	107.732409142215
2.44020520071094	107.725680346444
2.44524368352029	107.719657391163
2.45028216632965	107.727850447389
2.455320649139	107.726030832137
2.46035913194836	107.664215622883
2.46539761475771	107.691043136676
2.47043609756707	107.620757095072
2.47547458037642	107.603689022043
2.48051306318578	107.598479384338
2.48555154599513	107.508853501325
2.49059002880449	107.515590832172
2.49562851161384	107.483650940273
2.5006669944232	107.471762801825
2.50570547723255	107.490708855899
2.51074396004191	107.518807523548
2.51578244285126	107.457702409919
2.52082092566062	107.464487740077
2.52585940846997	107.452582631876
2.53089789127932	107.477977361531
2.53593637408868	107.510149233073
2.54097485689804	107.444344068952
2.54601333970739	107.492525765259
2.55105182251674	107.461861213625
2.5560903053261	107.433725496789
2.56112878813545	107.486113900693
2.56616727094481	107.493929588795
2.57120575375416	107.469413039613
2.57624423656352	107.467756855694
2.58128271937287	107.457580750074
2.58632120218223	107.433434720115
2.59135968499158	107.474294242419
2.59639816780094	107.468961887788
2.60143665061029	107.472669470494
2.60647513341965	107.455777511096
2.611513616229	107.442682033236
2.61655209903836	107.414841165197
2.62159058184771	107.361458644094
2.62662906465707	107.387478413839
2.63166754746642	107.355671475797
2.63670603027578	107.329290655227
2.64174451308513	107.297763124731
2.64678299589449	107.255717981415
2.65182147870384	107.265444021283
2.6568599615132	107.287602047985
2.66189844432255	107.200653724306
2.66693692713191	107.192486678916
2.67197540994126	107.187344763363
2.67701389275062	107.109951915694
2.68205237555997	107.14134608078
2.68709085836933	107.207923652386
2.69212934117868	107.212047377123
2.69716782398804	107.150338549877
2.70220630679739	107.134169322453
2.70724478960675	107.207942487489
2.7122832724161	107.194112298432
2.71732175522546	107.128520128183
2.72236023803481	107.152778473798
2.72739872084417	107.15084382883
2.73243720365352	107.115117712862
2.73747568646288	107.091290413219
2.74251416927223	107.103982118515
2.74755265208159	107.089734169853
2.75259113489094	107.108115522035
2.7576296177003	107.141025648184
2.76266810050965	107.103616939879
2.76770658331901	107.048908280452
2.77274506612836	107.067422626134
2.77778354893772	107.073287335185
2.78282203174707	107.039634746841
2.78786051455643	107.099704879494
2.79289899736578	107.071323711036
2.79793748017514	107.057014794889
2.80297596298449	107.072709952083
2.80801444579385	107.011314136743
2.8130529286032	106.947363796272
2.81809141141256	106.940742731999
2.82312989422191	106.937874291776
2.82816837703127	106.933855086808
2.83320685984062	106.967847186698
2.83824534264998	106.938501261344
2.84328382545933	106.854574421584
2.84832230826869	106.825293067025
2.85336079107804	106.869761712542
2.8583992738874	106.858769770146
2.86343775669675	106.805288158225
2.86847623950611	106.833327866788
2.87351472231546	106.839388135695
2.87855320512482	106.819353350812
2.88359168793417	106.803781129728
2.88863017074353	106.831500624089
2.89366865355288	106.853455557695
2.89870713636224	106.789677872739
2.90374561917159	106.784407784846
2.90878410198095	106.757409303464
2.9138225847903	106.783598801552
2.91886106759966	106.844666596061
2.92389955040901	106.807422090187
2.92893803321837	106.764177420754
2.93397651602772	106.771372737949
2.93901499883708	106.781163681798
2.94405348164643	106.724511032174
2.94909196445579	106.723448160783
2.95413044726514	106.777995589766
2.9591689300745	106.788239032354
2.96420741288385	106.769526883754
2.96924589569321	106.749456787748
2.97428437850256	106.719555645677
2.97932286131192	106.667650365053
2.98436134412127	106.699259543155
2.98939982693063	106.738144175556
2.99443830973998	106.670479522121
2.99947679254934	106.646908796405
3.00451527535869	106.621239322528
3.00955375816805	106.573137308614
3.0145922409774	106.596557642445
3.01963072378676	106.559078173803
3.02466920659611	106.483694574429
3.02970768940547	106.497581788206
3.03474617221482	106.553176033217
3.03978465502418	106.528166845755
3.04482313783353	106.448797979594
3.04986162064289	106.401065105249
3.05490010345224	106.404568255563
3.0599385862616	106.4669985516
3.06497706907095	106.47879956331
3.07001555188031	106.411545259181
3.07505403468966	106.405511827476
3.08009251749902	106.376631231977
3.08513100030837	106.331727619575
3.09016948311773	106.401481083306
3.09520796592708	106.396965972834
3.10024644873644	106.378087213232
3.10528493154579	106.405022635645
3.11032341435515	106.395816359529
3.1153618971645	106.400796365118
3.12040037997386	106.382093399892
3.12543886278321	106.343637294253
3.13047734559257	106.329743206722
3.13551582840192	106.340578439632
3.14055431121128	106.375791294738
3.14559279402063	106.401377397356
3.15063127682999	106.40374606898
3.15566975963934	106.389529328326
3.1607082424487	106.367570965431
3.16574672525805	106.361389713576
3.17078520806741	106.345395348132
3.17582369087676	106.276325813477
3.18086217368612	106.219665848835
3.18590065649547	106.250041701962
3.19093913930483	106.290952854624
3.19597762211418	106.273026233684
3.20101610492354	106.228204806268
3.20605458773289	106.181600325558
3.21109307054225	106.175976022683
3.2161315533516	106.229041350058
3.22117003616095	106.196507369965
3.22620851897031	106.101617714225
3.23124700177967	106.094855118143
3.23628548458902	106.140121508364
3.24132396739837	106.176424475812
3.24636245020773	106.149796031812
3.25140093301709	106.086041460623
3.25643941582644	106.056747703223
3.26147789863579	106.067341569373
3.26651638144515	106.082230857722
3.2715548642545	106.112419500902
3.27659334706386	106.065853604397
3.28163182987322	106.017733335736
3.28667031268257	106.035722604302
3.29170879549192	106.037557686525
3.29674727830128	106.029166759361
3.30178576111063	105.979192439142
3.30682424391999	105.952954971482
3.31186272672934	105.971028089342
3.3169012095387	105.985545672843
3.32193969234805	105.966199742612
3.32697817515741	105.948294355095
3.33201665796676	105.966497333313
3.33705514077612	105.969703131396
3.34209362358547	105.959106672215
3.34713210639483	105.998184328288
3.35217058920418	105.960077154333
3.35720907201354	105.938539396928
3.36224755482289	105.953445519996
3.36728603763225	105.951376974155
3.3723245204416	105.954868375021
3.37736300325096	105.977952990184
3.38240148606031	105.979426057218
3.38743996886967	105.947379838836
3.39247845167902	105.923965045381
3.39751693448838	105.908705979983
3.40255541729773	105.886699347687
3.40759390010709	105.835786556081
3.41263238291644	105.81496559224
3.4176708657258	105.835792075933
3.42270934853515	105.848230975573
3.42774783134451	105.823937057215
3.43278631415386	105.784686878454
3.43782479696322	105.736590572845
3.44286327977257	105.74690558855
3.44790176258193	105.803135629263
3.45294024539128	105.815313523708
3.45797872820064	105.736342648453
3.46301721100999	105.651383014536
3.46805569381935	105.635985368163
3.4730941766287	105.667894006793
3.47813265943806	105.671610853598
3.48317114224741	105.705437679684
3.48820962505677	105.6868418672
3.49324810786612	105.640219486417
3.49828659067548	105.638320462045
3.50332507348483	105.664947752831
3.50836355629419	105.665231950231
3.51340203910354	105.613041090798
3.5184405219129	105.548116911239
3.52347900472225	105.524977550393
3.52851748753161	105.496265379906
3.53355597034096	105.532515795591
3.53859445315032	105.553475497233
3.54363293595967	105.502899620334
3.54867141876903	105.438517046584
3.55370990157838	105.462621160789
3.55874838438774	105.516241603301
3.56378686719709	105.524535151332
3.56882535000645	105.534265001579
3.5738638328158	105.566247600205
3.57890231562516	105.583639200006
3.58394079843451	105.546614478663
3.58897928124387	105.475262411719
3.59401776405322	105.528425929902
3.59905624686258	105.563910606228
3.60409472967193	105.510066703333
3.60913321248129	105.464813699609
3.61417169529064	105.44192526674
3.6192101781	105.438980087216
3.62424866090935	105.462107756772
3.62928714371871	105.44039563397
3.63432562652806	105.41473875693
3.63936410933742	105.37182733447
3.64440259214677	105.337013151445
3.64944107495613	105.360126157215
3.65447955776548	105.437518176001
3.65951804057484	105.392366115929
3.66455652338419	105.324803815713
3.66959500619355	105.295359873409
3.6746334890029	105.275334502219
3.67967197181226	105.277282974174
3.68471045462161	105.298777219863
3.68974893743097	105.25739227512
3.69478742024032	105.203015284663
3.69982590304968	105.202764642472
3.70486438585903	105.201070750207
3.70990286866839	105.185943232443
3.71494135147774	105.172504198971
3.7199798342871	105.182742835789
3.72501831709645	105.142065327066
3.73005679990581	105.119273546985
3.73509528271516	105.111520379944
3.74013376552452	105.100153628543
3.74517224833387	105.066613896551
3.75021073114323	105.045747589033
3.75524921395258	105.057944773404
3.76028769676194	105.090196694841
3.76532617957129	105.115276912199
3.77036466238065	105.119984436853
3.77540314519	105.124047654119
3.78044162799936	105.073501863316
3.78548011080871	105.039940114456
3.79051859361807	105.04304603261
3.79555707642742	105.068605559111
3.80059555923678	105.081235011772
3.80563404204613	105.094962540249
3.81067252485549	105.04896238462
3.81571100766484	105.019624740785
3.8207494904742	105.038942864037
3.82578797328355	105.105542639816
3.83082645609291	105.138475563356
3.83586493890226	105.136413005719
3.84090342171162	105.091555368529
3.84594190452097	105.031034853425
3.85098038733033	104.984861393552
3.85601887013968	104.96636406441
3.86105735294904	104.970519013705
3.86609583575839	105.012642194573
3.87113431856775	105.042700723615
3.8761728013771	105.015060177733
3.88121128418646	104.930067540624
3.88624976699581	104.897572129647
3.89128824980517	104.909399394004
3.89632673261452	104.929495619531
3.90136521542388	104.919351623482
3.90640369823323	104.853723581376
3.91144218104259	104.82656599048
3.91648066385194	104.841426345089
3.9215191466613	104.86473074109
3.92655762947065	104.845026140782
3.93159611228001	104.755052865413
3.93663459508936	104.747586048337
3.94167307789872	104.75820071176
3.94671156070807	104.747237180779
3.95175004351743	104.685659512003
3.95678852632678	104.689974462073
3.96182700913614	104.682152186744
3.96686549194549	104.670522820035
3.97190397475484	104.663130287322
3.9769424575642	104.62264749082
3.98198094037355	104.601559974127
3.98701942318291	104.631380795419
3.99205790599226	104.684970933959
3.99709638880162	104.682854502947
4.00213487161098	104.603215280536
4.00717335442033	104.56402316782
4.01221183722969	104.573033221262
4.01725032003904	104.622571989254
4.02228880284839	104.637241631109
4.02732728565775	104.623401397838
4.03236576846711	104.603882928597
4.03740425127646	104.596335377551
4.04244273408581	104.632232486039
4.04748121689517	104.641712359696
4.05251969970452	104.632628407316
4.05755818251388	104.611635574078
4.06259666532323	104.588679254767
4.06763514813259	104.54522534283
4.07267363094194	104.538701243553
4.0777121137513	104.55888236557
4.08275059656065	104.590689571026
4.08778907937001	104.584630421239
4.09282756217937	104.573897397439
4.09786604498872	104.557814038991
4.10290452779807	104.539183220621
4.10794301060743	104.552919432957
4.11298149341678	104.569551405087
4.11801997622614	104.554560353637
4.12305845903549	104.503231176076
4.12809694184485	104.489852330195
4.1331354246542	104.476280036467
4.13817390746356	104.453853424803
4.14321239027291	104.427162420974
4.14825087308227	104.440095534581
4.15328935589162	104.43899136776
4.15832783870098	104.438570990246
4.16336632151033	104.437481926277
4.16840480431969	104.398677906648
4.17344328712904	104.343108655553
4.1784817699384	104.309060190569
4.18352025274775	104.307673820254
4.18855873555711	104.309495711765
4.19359721836646	104.304288785699
4.19863570117582	104.302969022732
4.20367418398517	104.308776964492
4.20871266679453	104.295846494466
4.21375114960388	104.260372073227
4.21878963241324	104.218925467426
4.22382811522259	104.182329902878
4.22886659803195	104.165168761868
4.2339050808413	104.156065416347
4.23894356365066	104.143100497978
4.24398204646001	104.111799328667
4.24902052926937	104.120030589437
4.25405901207872	104.100219605135
4.25909749488808	104.05611352022
4.26413597769743	104.0017689881
4.26917446050679	104.061321625313
4.27421294331614	104.114111180863
4.2792514261255	104.131437972685
4.28428990893485	104.078724475792
4.28932839174421	104.05807071073
4.29436687455356	104.056937219813
4.29940535736292	104.069907027913
4.30444384017227	104.04975398965
4.30948232298163	104.035656155883
4.31452080579098	104.02986274216
4.31955928860034	104.03721695076
4.32459777140969	104.044782319308
4.32963625421905	104.043280363013
4.3346747370284	104.034315454356
4.33971321983776	104.046765221876
4.34475170264711	104.023714711343
4.34979018545647	103.982605167656
4.35482866826582	103.934609115262
4.35986715107518	103.970298988434
4.36490563388453	104.008051769768
4.36994411669389	104.036424751351
4.37498259950324	104.028245754917
4.3800210823126	103.977184493457
4.38505956512195	103.919988518161
4.39009804793131	103.882319011301
4.39513653074066	103.912160113214
4.40017501355002	103.910917411716
4.40521349635937	103.878241819667
4.41025197916873	103.852095286161
4.41529046197808	103.885509231151
4.42032894478744	103.912840657085
4.42536742759679	103.872183267537
4.43040591040615	103.837901564692
4.4354443932155	103.828399714359
4.44048287602486	103.84383176022
4.44552135883421	103.840732074235
4.45055984164357	103.813069018093
4.45559832445292	103.763623485569
4.46063680726228	103.685405833603
4.46567529007163	103.667256681979
4.47071377288099	103.663648899147
4.47575225569034	103.658917725502
4.4807907384997	103.636974542309
4.48582922130905	103.634574707382
4.49086770411841	103.64861804205
4.49590618692776	103.635836187115
4.50094466973712	103.628338319154
4.50598315254647	103.628583472409
4.51102163535583	103.646311531923
4.51606011816518	103.62321477605
4.52109860097454	103.595998058401
4.52613708378389	103.58288319711
4.53117556659325	103.568274688303
4.5362140494026	103.548917340233
4.54125253221196	103.525404495939
4.54629101502131	103.57236440012
4.55132949783067	103.590905767457
4.55636798064002	103.583420235404
4.56140646344938	103.54433622445
4.56644494625873	103.50276003923
4.57148342906809	103.463273156143
4.57652191187744	103.437910239449
4.5815603946868	103.459895765643
4.58659887749615	103.482158169681
4.59163736030551	103.463497375738
4.59667584311486	103.448801444583
4.60171432592422	103.445337476171
4.60675280873357	103.460154930847
4.61179129154293	103.442521834897
4.61682977435228	103.423780539964
4.62186825716164	103.408758827952
4.62690673997099	103.414003087953
4.63194522278035	103.419056821415
4.6369837055897	103.422848138145
4.64202218839906	103.428067296927
4.64706067120841	103.413418366668
4.65209915401777	103.381399098905
4.65713763682712	103.350947981527
4.66217611963648	103.377677693894
4.66721460244583	103.441109308741
4.67225308525519	103.44583441559
4.67729156806454	103.401107861023
4.6823300508739	103.334584017263
4.68736853368325	103.338322953569
4.6924070164926	103.356957991207
4.69744549930196	103.379534732348
4.70248398211132	103.374337038603
4.70752246492067	103.333643818326
4.71256094773002	103.277498176417
4.71759943053938	103.240550072163
4.72263791334874	103.232431711001
4.72767639615809	103.233242533342
4.73271487896745	103.20180733341
4.7377533617768	103.186282286407
4.74279184458616	103.18045397069
4.74783032739551	103.182070523356
4.75286881020487	103.182146402015
4.75790729301422	103.180228859378
4.76294577582358	103.171099752062
4.76798425863293	103.14513128027
4.77302274144228	103.107794870075
4.77806122425164	103.059400524233
4.78309970706099	103.018750954201
4.78813818987035	102.987467882071
4.7931766726797	103.003753674991
4.79821515548906	103.023036215314
4.80325363829841	103.042930333589
4.80829212110777	103.025510408809
4.81333060391712	103.000260640183
4.81836908672648	102.967800857967
4.82340756953583	102.943431696829
4.82844605234519	102.928773128258
4.83348453515455	102.92554798218
4.8385230179639	102.952051905726
4.84356150077325	102.965916975841
4.84859998358261	102.957371056702
4.85363846639196	102.924349091713
4.85867694920132	102.905161525339
4.86371543201067	102.920937156875
4.86875391482003	102.92267635699
4.87379239762938	102.912496554648
4.87883088043874	102.877701855721
4.88386936324809	102.87726897775
4.88890784605745	102.893692850458
4.8939463288668	102.925560348468
4.89898481167616	102.920350840595
4.90402329448551	102.893219791206
4.90906177729487	102.871633305011
4.91410026010422	102.85433570111
4.91913874291358	102.840910515851
4.92417722572293	102.816839254515
4.92921570853229	102.813472550646
4.93425419134164	102.840714535494
4.939292674151	102.836406268794
4.94433115696035	102.824774121949
4.94936963976971	102.809083820492
4.95440812257906	102.795232615848
4.95944660538842	102.777549665213
4.96448508819777	102.735299074558
4.96952357100713	102.742042238822
4.97456205381648	102.781961760769
4.97960053662584	102.78674615335
4.98463901943519	102.754127781604
4.98967750224455	102.675081678357
4.9947159850539	102.677090751451
4.99975446786326	102.69348784636
5.00479295067261	102.715439471412
5.00983143348197	102.705703362085
5.01486991629132	102.684062522757
5.01990839910068	102.665995877071
5.02494688191003	102.656030261413
5.02998536471939	102.652881447283
5.03502384752874	102.670197955538
5.0400623303381	102.667634371535
5.04510081314745	102.629465865304
5.05013929595681	102.598800992948
5.05517777876616	102.574463708388
5.06021626157552	102.569314434229
5.06525474438487	102.552097729792
5.07029322719423	102.526281255135
5.07533171000358	102.502901326017
5.08037019281294	102.47841786716
5.08540867562229	102.452182055579
5.09044715843165	102.45728841001
5.095485641241	102.467596179195
5.10052412405036	102.459104003808
5.10556260685971	102.426343044663
5.11060108966907	102.374489486641
5.11563957247842	102.389628507173
5.12067805528778	102.40592309022
5.12571653809713	102.417698731285
5.13075502090649	102.391726609654
5.13579350371584	102.354908369675
5.1408319865252	102.341247396091
5.14587046933455	102.327750286551
5.15090895214391	102.314419135256
5.15594743495326	102.309038058959
5.16098591776262	102.302873609767
5.16602440057197	102.29117557196
5.17106288338133	102.285226380686
5.17610136619068	102.283086459877
5.18113984900004	102.308924068493
5.18617833180939	102.321582122771
5.19121681461875	102.310293146948
5.1962552974281	102.31239843522
5.20129378023746	102.320047243973
5.20633226304681	102.334004619412
5.21137074585617	102.314617212098
5.21640922866552	102.255381900185
5.22144771147488	102.235057587397
5.22648619428423	102.230436435634
5.23152467709359	102.259546695005
5.23656315990294	102.258127152155
5.2416016427123	102.229405226394
5.24664012552165	102.233374232223
5.25167860833101	102.241495121065
5.25671709114036	102.248706082483
5.26175557394972	102.236126659903
5.26679405675907	102.20894001962
5.27183253956843	102.21285280583
5.27687102237778	102.221133595406
5.28190950518714	102.234476706737
5.28694798799649	102.222798888745
5.29198647080585	102.19509788426
5.2970249536152	102.163122033067
5.30206343642456	102.140511630957
5.30710191923391	102.142413013332
5.31214040204327	102.163017748404
5.31717888485262	102.195426170405
5.32221736766198	102.186405775194
5.32725585047133	102.155970336084
5.33229433328069	102.074483975258
5.33733281609004	102.036308695901
5.3423712988994	102.027491149926
5.34740978170875	102.007757778493
5.35244826451811	101.982301744351
5.35748674732746	101.942007278996
5.36252523013682	101.94921669425
5.36756371294617	101.992978416264
5.37260219575553	101.975372144614
5.37764067856488	101.941389446536
5.38267916137424	101.87312416798
5.38771764418359	101.842796806005
5.39275612699295	101.8504878246
5.3977946098023	101.848140016215
5.40283309261166	101.841930362469
5.40787157542101	101.824138314367
5.41291005823037	101.818087589153
5.41794854103972	101.828653732433
5.42298702384908	101.822059067166
5.42802550665843	101.808028783731
5.43306398946779	101.774389156253
5.43810247227714	101.740851460503
5.44314095508649	101.708012738322
5.44817943789585	101.705667478796
5.4532179207052	101.723135205801
5.45825640351456	101.722414282516
5.46329488632392	101.719008150039
5.46833336913327	101.71263459173
5.47337185194263	101.712227534636
5.47841033475198	101.718369094515
5.48344881756134	101.699071580179
5.48848730037069	101.673125933065
5.49352578318004	101.669173211451
5.4985642659894	101.655556407495
5.50360274879876	101.622013549261
5.50864123160811	101.608054497279
5.51367971441746	101.606916841791
5.51871819722682	101.601179728635
5.52375668003617	101.59817823798
5.52879516284553	101.613466487281
5.53383364565488	101.63578569353
5.53887212846424	101.66743121688
5.54391061127359	101.629999544486
5.54894909408295	101.562452596492
5.5539875768923	101.559476183333
5.55902605970166	101.570499635034
5.56406454251101	101.62049968031
5.56910302532037	101.641580944104
5.57414150812972	101.632329332006
5.57917999093908	101.603290634343
5.58421847374844	101.567596208533
5.58925695655779	101.554530540024
5.59429543936714	101.549125586879
5.5993339221765	101.565636751051
5.60437240498585	101.572549359636
5.60941088779521	101.569863019826
5.61444937060456	101.565007066852
5.61948785341392	101.558815853998
5.62452633622327	101.524815569477
5.62956481903263	101.484856858206
5.63460330184198	101.429194390061
5.63964178465134	101.409229919133
5.64468026746069	101.427592105339
5.64971875027005	101.429150646603
5.6547572330794	101.423921830175
5.65979571588876	101.376275887207
5.66483419869811	101.338565257537
5.66987268150747	101.354098422058
5.67491116431682	101.367035599997
5.67994964712618	101.37642253629
5.68498812993553	101.373847878392
5.69002661274489	101.364668547826
5.69506509555424	101.345573010121
5.7001035783636	101.324636411947
5.70514206117295	101.300213967822
5.71018054398231	101.284967235634
5.71521902679166	101.290480888972
5.72025750960102	101.272036844937
5.72529599241037	101.23154180372
5.73033447521973	101.206019323049
5.73537295802908	101.185846293185
5.74041144083844	101.179055699144
5.74544992364779	101.16919677613
5.75048840645715	101.139036105906
5.7555268892665	101.12621333164
5.76056537207586	101.142962480016
5.76560385488521	101.13317580811
5.77064233769457	101.103806666943
5.77568082050392	101.074428474401
5.78071930331328	101.045234926071
5.78575778612263	101.074447123017
5.79079626893199	101.098560121914
5.79583475174134	101.091816676775
5.8008732345507	101.079151592438
5.80591171736005	101.056217164295
5.81095020016941	101.031103199766
5.81598868297876	101.004326625465
5.82102716578812	100.984943807277
5.82606564859747	100.968078035799
5.83110413140683	100.971614328098
5.83614261421618	100.973285489763
5.84118109702554	100.951409909927
5.84621957983489	100.928321481856
5.85125806264425	100.902068110295
5.8562965454536	100.897888585461
5.86133502826296	100.917583564279
5.86637351107231	100.93607897607
5.87141199388167	100.954055078529
5.87645047669102	100.929524364909
5.88148895950038	100.896913299358
5.88652744230973	100.879504759112
5.89156592511909	100.864083776942
5.89660440792844	100.856485751625
5.9016428907378	100.849097152653
5.90668137354715	100.842106917911
5.91171985635651	100.857747809997
5.91675833916586	100.89627642534
5.92179682197522	100.929723024594
5.92683530478457	100.960542205312
5.93187378759393	100.930138622309
5.93691227040328	100.88506132503
5.94195075321264	100.852479154918
5.94698923602199	100.826995215823
5.95202771883135	100.85213476894
5.9570662016407	100.871132655091
5.96210468445006	100.872543595207
5.96714316725941	100.860490472786
5.97218165006877	100.828756744661
5.97722013287812	100.79525424549
5.98225861568748	100.760428697746
5.98729709849683	100.775713265699
5.99233558130619	100.813792306839
5.99737406411554	100.826703895906
6.0024125469249	100.833895096503
6.00745102973425	100.775025018626
6.01248951254361	100.721134567175
6.01752799535296	100.739420872986
6.02256647816232	100.756114445584
6.02760496097167	100.767494721271
6.03264344378103	100.759875863517
6.03768192659038	100.717612447067
6.04272040939974	100.679727313946
6.04775889220909	100.646706440596
6.05279737501845	100.616784785411
6.0578358578278	100.588958635176
6.06287434063716	100.593914085524
6.06791282344651	100.611459490183
6.07295130625587	100.622443813006
6.07798978906522	100.63181599795
6.08302827187458	100.591081059636
6.08806675468393	100.54686580644
6.09310523749329	100.491647158466
6.09814372030264	100.444801915268
6.103182203112	100.440472096079
6.10822068592135	100.44485238206
6.11325916873071	100.472896782263
6.11829765154006	100.476666333953
6.12333613434942	100.438717232969
6.12837461715877	100.417728304758
6.13341309996813	100.415630148137
6.13845158277748	100.419932885134
6.14349006558684	100.429114484051
6.14852854839619	100.407595831686
6.15356703120555	100.370505423901
6.1586055140149	100.361195942948
6.16364399682425	100.36101991548
6.16868247963361	100.340605491027
6.17372096244297	100.316487335595
6.17875944525232	100.289914794261
6.18379792806167	100.264471995175
6.18883641087103	100.274601194382
6.19387489368038	100.285285312279
6.19891337648974	100.295262558663
6.20395185929909	100.303917228209
6.20899034210845	100.306824448139
6.21402882491781	100.298989983277
6.21906730772716	100.259775138092
6.22410579053651	100.230909046869
6.22914427334587	100.222771315054
6.23418275615523	100.231607740913
6.23922123896458	100.265629843739
6.24425972177393	100.267664782397
6.24929820458329	100.23338048712
6.25433668739265	100.196710869456
6.259375170202	100.15804018611
6.26441365301135	100.147846588582
6.26945213582071	100.156632426843
6.27449061863006	100.178738668547
6.27952910143942	100.207851488736
6.28456758424877	100.214824142517
6.28960606705813	100.213223165129
6.29464454986748	100.198707622338
6.29968303267684	100.180400613271
6.30472151548619	100.166216244678
6.30975999829555	100.152904455219
6.3147984811049	100.139998886176
6.31983696391426	100.127175812879
6.32487544672361	100.14151877185
6.32991392953297	100.158104084218
6.33495241234232	100.149291939782
6.33999089515168	100.139527537624
6.34502937796103	100.128127996743
6.35006786077039	100.117172934691
6.35510634357974	100.115973096916
6.3601448263891	100.112452772642
6.36518330919845	100.078866230609
6.37022179200781	100.046450479859
6.37526027481716	100.024592217636
6.38029875762652	100.002930366506
6.38533724043587	99.9828152829387
6.39037572324523	99.9613924368575
6.39541420605458	99.9321824911242
6.40045268886394	99.9148754808251
6.40549117167329	99.9560400359632
6.41052965448265	99.9917700617447
6.415568137292	100.002992310119
6.42060662010136	99.9996216771517
6.42564510291071	99.9392757182734
6.43068358572007	99.8923642873297
6.43572206852942	99.8939279531901
6.44076055133878	99.8939939393386
6.44579903414813	99.8890373461854
6.45083751695749	99.8730637180065
6.45587599976684	99.8213045129468
6.4609144825762	99.7787499942544
6.46595296538555	99.7650889494032
6.47099144819491	99.7574690794078
6.47602993100426	99.7686809731367
6.48106841381362	99.7742297371531
6.48610689662297	99.7616507097058
6.49114537943233	99.7480542203025
6.49618386224168	99.7311741358206
6.50122234505104	99.7161816318142
6.50626082786039	99.7073929587615
6.51129931066975	99.6926399609417
6.5163377934791	99.6563954957796
6.52137627628846	99.620326592023
6.52641475909781	99.5846066382043
6.53145324190717	99.5613508795442
6.53649172471652	99.5907197131675
6.54153020752588	99.6155725839821
6.54656869033523	99.6184113889513
6.55160717314459	99.6155428152337
6.55664565595394	99.5803639613565
6.5616841387633	99.549169672379
6.56672262157265	99.5482282153704
6.57176110438201	99.5483812493721
6.57679958719136	99.5592382004937
6.58183807000072	99.5702929732922
6.58687655281007	99.5837951418031
6.59191503561943	99.596606865377
6.59695351842878	99.5828520858299
6.60199200123814	99.5688093679154
6.60703048404749	99.5363973732834
6.61206896685685	99.5033548461833
6.6171074496662	99.4717017951598
6.62214593247556	99.440112188462
6.62718441528491	99.4513598809409
6.63222289809427	99.4673001850129
6.63726138090362	99.4822536500033
6.64229986371298	99.497057733747
6.64733834652233	99.4878490246346
6.65237682933169	99.4729400358938
6.65741531214104	99.4714488805175
6.6624537949504	99.474232764058
6.66749227775975	99.4607340974239
6.67253076056911	99.4405275125391
6.67756924337846	99.4238031154519
6.68260772618782	99.4089477340055
6.68764620899717	99.398601897937
6.69268469180653	99.3913686599537
6.69772317461588	99.3738868598379
6.70276165742524	99.3472424140416
6.70780014023459	99.3215239654995
6.71283862304395	99.2969917914899
6.7178771058533	99.2878834073108
6.72291558866266	99.3031164153454
6.72795407147201	99.3187306898204
6.73299255428137	99.3351596302834
6.73803103709072	99.3443172418546
6.74306951990008	99.3308846087088
6.74810800270943	99.315995923154
6.75314648551879	99.2934288547234
6.75818496832814	99.272853941815
6.7632234511375	99.276378090776
6.76826193394685	99.2804972018271
6.77330041675621	99.3090314101126
6.77833889956556	99.3383425221058
6.78337738237492	99.3216289851846
6.78841586518427	99.3004808014644
6.79345434799363	99.2643088631226
6.79849283080298	99.2249667086419
6.80353131361234	99.2040594981975
6.80856979642169	99.1902020952554
6.81360827923105	99.18477581533
6.8186467620404	99.1842666560824
6.82368524484975	99.1768335919419
6.82872372765911	99.1633531803436
6.83376221046846	99.1544903654644
6.83880069327782	99.1517091385082
6.84383917608718	99.1511288358241
6.84887765889653	99.1551529216007
6.85391614170589	99.1535098039449
6.85895462451524	99.1309416627796
6.8639931073246	99.1083806956566
6.86903159013395	99.0859776556479
6.87407007294331	99.0636920495262
6.87910855575266	99.052987467689
6.88414703856202	99.0427012684491
6.88918552137137	99.0182159056696
6.89422400418072	98.9916550819067
6.89926248699008	98.9621674565791
6.90430096979944	98.9317772047217
6.90933945260879	98.9134192522674
6.91437793541815	98.9023588859534
6.9194164182275	98.8965641966687
6.92445490103685	98.8961109824628
6.92949338384621	98.8959106170578
6.93453186665556	98.896137520539
6.93957034946492	98.8878722698536
6.94460883227427	98.8517982608256
6.94964731508363	98.8160135923172
6.95468579789298	98.7828795235714
6.95972428070234	98.7497842201201
6.96476276351169	98.7387728338066
6.96980124632105	98.7286217522768
6.97483972913041	98.7419020927472
6.97987821193976	98.7604024142044
6.98491669474911	98.7839040582562
6.98995517755847	98.8098748609309
6.99499366036782	98.8101459987532
7.00003214317718	98.7873107606708
7.00507062598653	98.7647636653931
7.01010910879589	98.7426539877047
7.01514759160524	98.7294052137138
7.0201860744146	98.7480604877432
7.02522455722395	98.7641887306324
7.03026304003331	98.7399399875986
7.03530152284266	98.7157501909805
7.04034000565202	98.6781011785857
7.04537848846137	98.6390373425941
7.05041697127073	98.639831813333
7.05545545408008	98.6549626918167
7.06049393688944	98.6622320321295
7.06553241969879	98.6634818509775
7.07057090250815	98.6638842161721
7.0756093853175	98.6629825383189
7.08064786812686	98.6670738030202
7.08568635093621	98.6889545422407
7.09072483374557	98.7097075787384
7.09576331655492	98.7047715312228
7.10080179936428	98.6998479913406
7.10584028217363	98.6839379584221
7.11087876498299	98.6661852075122
7.11591724779234	98.6556024283819
7.1209557306017	98.648613167039
7.12599421341105	98.6424314953854
7.13103269622041	98.637109588332
7.13607117902976	98.6339660508701
7.14110966183912	98.6362304052213
7.14614814464847	98.637900086035
7.15118662745783	98.6335031637584
7.15622511026718	98.6291008796646
7.16126359307654	98.5978976880929
7.16630207588589	98.5636605331013
7.17134055869525	98.5140899004321
7.1763790415046	98.4578735972728
7.18141752431396	98.4310396994383
7.18645600712331	98.4341371907377
7.19149448993267	98.4427542982349
7.19653297274202	98.4646985334521
7.20157145555138	98.4834710950967
7.20660993836073	98.4676439358615
7.21164842117009	98.4518734756306
7.21668690397944	98.4487217741518
7.2217253867888	98.4475290287426
7.22676386959815	98.4394246243284
7.23180235240751	98.4275119063092
7.23684083521686	98.4113922479903
7.24187931802622	98.3896265387972
7.24691780083557	98.3738310535799
7.25195628364493	98.3807844870959
7.25699476645428	98.3872413125276
7.26203324926364	98.3691549849097
7.26707173207299	98.3502453227163
7.27211021488235	98.3081024647297
7.2771486976917	98.2585507869995
7.28218718050106	98.2410472435825
7.28722566331041	98.2521782991112
7.29226414611977	98.2606787232096
7.29730262892912	98.263019343508
7.30234111173848	98.2617736388698
7.30737959454783	98.2112649320543
7.31241807735719	98.1606832991389
7.31745656016654	98.1401952867365
7.3224950429759	98.1262885275386
7.32753352578525	98.1278083455972
7.33257200859461	98.1406156498486
7.33761049140396	98.1519477861266
7.34264897421332	98.1603752580881
7.34768745702267	98.1679953306162
7.35272593983203	98.1663777516377
7.35776442264138	98.1647639341898
7.36280290545074	98.1460380573325
7.36784138826009	98.1238213125915
7.37287987106945	98.09112984219
7.3779183538788	98.0504705646359
7.38295683668816	98.0241795199921
7.38799531949751	98.0305304097833
7.39303380230687	98.0379169410605
7.39807228511622	98.0652958744798
7.40311076792558	98.0929058889615
7.40814925073493	98.0766601904351
7.41318773354429	98.0477742546012
7.41822621635364	98.0177908983313
7.423264699163	97.9869489922444
7.42830318197235	97.962840382828
7.43334166478171	97.961598425376
7.43838014759106	97.9603261683379
7.44341863040042	97.9552923642241
7.44845711320977	97.9500201898773
7.45349559601913	97.9394640877433
7.45853407882848	97.9263586698459
7.46357256163784	97.9104083948264
7.46861104444719	97.8899950472905
7.47364952725655	97.8717373356231
7.4786880100659	97.8718990667089
7.48372649287526	97.872069236085
7.48876497568461	97.8766110758397
7.49380345849397	97.8821351251805
7.49884194130332	97.8658727811661
7.50388042411268	97.8298625386594
7.50891890692203	97.8031433599942
7.51395738973139	97.8081366659517
7.51899587254074	97.8131684485083
7.5240343553501	97.8354329712774
7.52907283815945	97.8591370147523
7.53411132096881	97.8588203827688
7.53914980377816	97.8438242461021
7.54418828658752	97.8323521854302
7.54922676939687	97.8285449077461
7.55426525220623	97.8247219438654
7.55930373501558	97.820569553276
7.56434221782493	97.8164008478886
7.56938070063429	97.8023281894079
7.57441918344365	97.7836117648899
7.579457666253	97.7709543246546
7.58449614906236	97.7687391852965
7.58953463187171	97.7659968143174
7.59457311468107	97.7523102301819
7.59961159749042	97.7386978658065
7.60465008029978	97.7221496488991
7.60968856310913	97.7044885402223
7.61472704591849	97.6977093832632
7.61976552872784	97.7077436641708
7.62480401153719	97.7176117802715
7.62984249434655	97.7247769999586
7.6348809771559	97.7319479870867
7.63991945996526	97.7157123847481
7.64495794277462	97.6909895718521
7.64999642558397	97.6706933628358
7.65503490839332	97.6569086719678
7.66007339120268	97.6450774999723
7.66511187401203	97.6596317308585
7.67015035682139	97.6743353410208
7.67518883963074	97.6646895292612
7.6802273224401	97.6455967183013
7.68526580524945	97.6245000266496
7.69030428805881	97.5998981995221
7.69534277086816	97.5757781099368
7.70038125367752	97.5630713056114
7.70541973648688	97.5505289880146
7.71045821929623	97.5484398180012
7.71549670210559	97.5515475257822
7.72053518491494	97.5526040978521
7.72557366772429	97.5490953415014
7.73061215053365	97.5455913186319
7.73565063334301	97.5064350388307
7.74068911615236	97.465352709285
7.74572759896172	97.4299041743432
7.75076608177107	97.3985136929214
7.75580456458042	97.3743080230335
7.76084304738978	97.3769349009183
7.76588153019913	97.3795659557012
7.77092001300849	97.3922260819292
7.77595849581784	97.4066721350712
7.7809969786272	97.3953264692855
7.78603546143655	97.3549360136944
7.79107394424591	97.3158245993883
7.79611242705526	97.2883579244119
7.80115090986462	97.2609771121627
7.80618939267397	97.2662285863517
7.81122787548333	97.2845077876726
7.81626635829268	97.2911265729292
7.82130484110204	97.2740434636322
7.82634332391139	97.2569561126791
7.83138180672075	97.2441177162355
7.8364202895301	97.2314933478891
7.84145877233946	97.2279873930092
7.84649725514881	97.2318890042949
7.85153573795817	97.2306282704834
7.85657422076752	97.2014289090793
7.86161270357688	97.1721907910012
7.86665118638623	97.1454768601567
7.87168966919559	97.1196282244384
7.87672815200494	97.1062481560511
7.8817666348143	97.1146584924566
7.88680511762365	97.123002687555
7.89184360043301	97.1275326784449
7.89688208324236	97.1318393101748
7.90192056605172	97.1215651886096
7.90695904886107	97.09947474416
7.91199753167043	97.0766419727348
7.91703601447978	97.049136825475
7.92207449728914	97.0216662725105
7.92711298009849	97.0080895751039
7.93215146290785	96.9997300959407
7.9371899457172	96.9928093858009
7.94222842852656	96.9890745800724
7.94726691133591	96.9853664368099
7.95230539414527	96.9941496403464
7.95734387695462	97.0044948455329
7.96238235976398	97.0171571341261
7.96742084257333	97.0325360608089
7.97245932538269	97.0470484820622
7.97749780819204	97.0409986300615
7.9825362910014	97.0348696764283
7.98757477381075	97.0248327528892
7.99261325662011	97.0122241279449
7.99765173942946	96.9981858380847
8.00269022223882	96.9768628925486
8.00772870504817	96.9555677386919
8.01276718785753	96.9369951548721
8.01780567066688	96.9194815562185
8.02284415347624	96.9041178643862
8.02788263628559	96.8944458582095
8.03292111909495	96.8847620785628
8.0379596019043	96.8861654698766
8.04299808471366	96.8897937590609
8.04803656752301	96.9057610427903
8.05307505033237	96.9419143932449
8.05811353314172	96.977641746315
8.06315201595108	96.9663607015734
8.06819049876043	96.9509260117427
8.07322898156979	96.9249281816323
8.07826746437914	96.8866474723709
8.0833059471885	96.8497268841716
8.08834442999785	96.8537233194859
8.09338291280721	96.8591486480748
8.09842139561656	96.8590231797448
8.10345987842592	96.854090811321
8.10849836123527	96.84775918549
8.11353684404463	96.8239614112895
8.11857532685398	96.8001483501786
8.12361380966334	96.804791978762
8.12865229247269	96.8290039399608
8.13369077528204	96.8528766144793
8.1387292580914	96.8746273130348
8.14376774090076	96.8964809161061
8.14880622371011	96.8717067392093
8.15384470651947	96.8208123248469
8.15888318932882	96.7743786624492
8.16392167213818	96.7526518346939
8.16896015494753	96.730923809504
8.17399863775688	96.7160056808483
8.17903712056624	96.7044155586443
8.18407560337559	96.6933568897137
8.18911408618495	96.6849073490482
8.19415256899431	96.6764679342198
8.19919105180366	96.6680022252862
8.20422953461301	96.6595235791163
8.20926801742237	96.6462373929378
8.21430650023173	96.6120777515718
8.21934498304108	96.5779403455458
8.22438346585044	96.5722444663506
8.22942194865979	96.5795874415831
8.23446043146915	96.5813071127472
8.2394989142785	96.5580789136138
8.24453739708786	96.5348006243885
8.24957587989721	96.5072572323138
8.25461436270657	96.4776186476725
8.25965284551592	96.4585244810114
8.26469132832527	96.4927151698834
8.26972981113463	96.5268367608716
8.27476829394399	96.5424891320471
8.27980677675334	96.548486071911
8.2848452595627	96.5493968385886
8.28988374237205	96.5183354937447
8.2949222251814	96.4872138991361
8.29996070799076	96.462639546889
8.30499919080011	96.4422537741304
8.31003767360947	96.4206649797876
8.31507615641882	96.3867677349248
8.32011463922818	96.3528147312231
8.32515312203753	96.3317164186727
8.33019160484689	96.3207362954543
8.33523008765624	96.310839983067
8.3402685704656	96.3398234012283
8.34530705327495	96.36888135648
8.35034553608431	96.3665530711319
8.35538401889366	96.3317942532996
8.36042250170302	96.297079997525
8.36546098451237	96.2593493816593
8.37049946732173	96.2214559741998
8.37553795013108	96.212274995739
8.38057643294044	96.244247055229
8.38561491574979	96.2761957996617
8.39065339855915	96.2776274931276
8.3956918813685	96.2743699040853
8.40073036417786	96.2656524295026
8.40576884698721	96.2449701353318
8.41080732979657	96.2242775668629
8.41584581260592	96.201817676595
8.42088429541528	96.1788538930722
8.42592277822463	96.1552968865128
8.43096126103399	96.1292256415979
8.43599974384334	96.1032014929725
8.4410382266527	96.1128158882722
8.44607670946205	96.143236854019
8.45111519227141	96.1714031376535
8.45615367508076	96.1705504665876
8.46119215789012	96.1697000093482
8.46623064069947	96.1525997119562
8.47126912350883	96.1195119169324
8.47630760631818	96.0863935590274
8.48134608912754	96.0915378765937
8.48638457193689	96.0995095112584
8.49142305474625	96.1053102326866
8.4964615375556	96.1071365462249
8.50150002036496	96.108964543461
8.50653850317431	96.1013193674176
8.51157698598367	96.0909150892483
8.51661546879302	96.0835428576854
8.52165395160238	96.0889743412125
8.52669243441173	96.0944092702428
8.53173091722109	96.0931889204719
8.53676940003044	96.0877119774532
8.5418078828398	96.0817906617812
8.54684636564915	96.0626906538817
8.55188484845851	96.0433960132996
8.55692333126786	96.0294913370004
8.56196181407722	96.0228420659925
8.56700029688657	96.0162044187003
8.57203877969593	96.0116602755153
8.57707726250528	96.0075484486683
8.58211574531464	96.002719436036
8.58715422812399	95.9953753970196
8.59219271093335	95.9880368051745
8.5972311937427	95.9870342933097
8.60226967655206	95.9901132533526
8.60730815936141	95.9932067925157
8.61234664217077	95.9992451566612
8.61738512498012	96.0053082579904
8.62242360778948	96.0015570731749
8.62746209059883	95.9821325695882
8.63250057340819	95.9627619503611
8.63753905621754	95.9331523833933
8.6425775390269	95.900354600645
8.64761602183625	95.8680026576069
8.65265450464561	95.8379573438049
8.65769298745496	95.8079653138779
8.66273147026432	95.7990827948704
8.66776995307367	95.8095874986391
8.67280843588303	95.8201240228844
8.67784691869238	95.842810502903
8.68288540150174	95.8668348642122
8.68792388431109	95.8744293755391
8.69296236712045	95.8356724647099
8.6980008499298	95.7970027311573
8.70303933273916	95.7699535287045
8.70807781554851	95.7498078383991
8.71311629835787	95.7296807144385
8.71815478116722	95.728470497947
8.72319326397658	95.7275551897228
8.72823174678593	95.7255870704313
8.73327022959529	95.7215841586674
8.73830871240464	95.7175880962034
8.743347195214	95.7206627452521
8.74838567802335	95.7268638986154
8.75342416083271	95.7317704761545
8.75846264364206	95.7113596799587
8.76350112645142	95.690700905207
8.76853960926077	95.6693606815148
8.77357809207013	95.6471753916746
8.77861657487948	95.6249769092049
8.78365505768884	95.6127177399654
8.78869354049819	95.6043007072773
8.79373202330755	95.5951745914791
8.7987705061169	95.576175996654
8.80380898892625	95.5570603548227
8.80884747173561	95.538612996803
8.81388595454497	95.5212470557684
8.81892443735432	95.5039580998841
8.82396292016368	95.5094216336093
8.82900140297303	95.5237285642038
8.83403988578239	95.5364989554495
8.83907836859174	95.5181938147823
8.8441168514011	95.4999144296997
8.84915533421045	95.4714896838692
8.85419381701981	95.4259506742674
8.85923229982916	95.380453500678
8.86427078263852	95.3710876634664
8.86930926544787	95.3781787812208
8.87434774825723	95.3855230069313
8.87938623106658	95.3997130441955
8.88442471387594	95.4141908548934
8.88946319668529	95.4160815539944
8.89450167949465	95.3898190111296
8.899540162304	95.3635153296434
8.90457864511336	95.338021469762
8.90961712792271	95.3129373764896
8.91465561073207	95.287934366314
8.91969409354142	95.2844194492822
8.92473257635078	95.2828695535776
8.92977105916013	95.2836548012773
8.93480954196948	95.2930258272486
8.93984802477884	95.302410160036
8.9448865075882	95.3012261336801
8.94992499039755	95.289868642086
8.95496347320691	95.2785308072112
8.96000195601626	95.2737376828263
8.96504043882561	95.270580245898
8.97007892163497	95.269312748056
8.97511740444432	95.2882272219687
8.98015588725368	95.307150720833
8.98519437006303	95.3144281782258
8.99023285287239	95.3017950102923
8.99527133568174	95.2892001891259
9.0003098184911	95.2665425940021
9.00534830130045	95.2384465683306
9.01038678410981	95.2102558664598
9.01542526691916	95.2172713750861
9.02046374972852	95.2274620909941
9.02550223253787	95.2373237063433
9.03054071534723	95.245744785633
9.03557919815658	95.2541669383921
9.04061768096594	95.2353011351119
9.04565616377529	95.1837079071292
9.05069464658465	95.1322327279358
9.055733129394	95.1114727887141
9.06077161220336	95.1027211742066
9.06581009501271	95.0948083024142
9.07084857782207	95.1168279169316
9.07588706063143	95.1405160247636
9.08092554344078	95.1613234882008
9.08596402625014	95.1729412290218
9.09100250905949	95.1845062207667
9.09604099186884	95.1914255631285
9.1010794746782	95.1933605003061
9.10611795748755	95.1953026313217
9.11115644029691	95.1715022589436
9.11619492310626	95.1384633108592
9.12123340591562	95.1054288390964
9.12627188872497	95.0993977152177
9.13131037153433	95.0938912218704
9.13634885434368	95.0866815384539
9.14138733715304	95.0735081205061
9.14642581996239	95.0603436422786
9.15146430277175	95.0482480894924
9.1565027855811	95.0373921669162
9.16154126839046	95.0265638675976
9.16657975119981	95.0237994166749
9.17161823400917	95.024742955875
9.17665671681852	95.0256865377793
9.18169519962788	95.017617937581
9.18673368243723	95.008701686034
9.19177216524659	95.0012800630339
9.19681064805594	95.0033780241757
9.2018491308653	95.0054810338532
9.20688761367465	94.9976074543241
9.21192609648401	94.9717048498911
9.21696457929336	94.945759828087
9.22200306210272	94.9430845221758
9.22704154491207	94.957701056296
9.23208002772143	94.9723070658044
9.23711851053078	94.9767483376235
9.24215699334014	94.978328439115
9.24719547614949	94.9790985363811
9.25223395895885	94.9315054060287
9.2572724417682	94.8822451747409
9.26231092457756	94.843917535256
9.26734940738691	94.8508736876029
9.27238789019627	94.8578290484998
9.27742637300562	94.8569402441076
9.28246485581498	94.8439217801393
9.28750333862433	94.8309212285488
9.29254182143369	94.8150773144164
9.29758030424304	94.7971794803112
9.3026187870524	94.7793507589529
9.30765726986175	94.782522305364
9.31269575267111	94.7915355093366
9.31773423548046	94.8005218035097
9.32277271828982	94.7718093337415
9.32781120109917	94.7418719454341
9.33284968390853	94.7136070524979
9.33788816671788	94.6949294120179
9.34292664952724	94.6762616701814
9.34796513233659	94.6630128908415
9.35300361514595	94.6605920728596
9.3580420979553	94.6581753606633
9.36308058076466	94.6466326832903
9.36811906357401	94.6262611351017
9.37315754638337	94.6058410957646
9.37819602919272	94.5886495146909
9.38323451200208	94.5729252645193
9.38827299481143	94.5572462183573
9.39331147762079	94.5478878098708
9.39834996043014	94.5397086261362
9.4033884432395	94.5322220652314
9.40842692604885	94.5400046353081
9.41346540885821	94.5483198605826
9.41850389166756	94.5533315061723
9.42354237447692	94.5419937351498
9.42858085728627	94.5306402692924
9.43361934009563	94.5124353553919
9.43865782290498	94.4802773515657
9.44369630571434	94.448220999362
9.44873478852369	94.4290134005175
9.45377327133305	94.423815766193
9.4588117541424	94.4186251950713
9.46385023695176	94.4190233172573
9.46888871976111	94.4228097475906
9.47392720257047	94.4266107734899
9.47896568537982	94.412215229348
9.48400416818918	94.3921426693898
9.48904265099853	94.3720913832666
9.49408113380789	94.3477544112439
9.49911961661724	94.322956642832
9.5041580994266	94.3008600359067
9.50919658223595	94.3231747203924
9.51423506504531	94.3465334919153
9.51927354785466	94.3678093855406
9.52431203066402	94.3782250838572
9.52935051347337	94.3886631292644
9.53438899628273	94.3899232008134
9.53942747909208	94.3686180402872
9.54446596190144	94.3472935444704
9.54950444471079	94.3245598199976
9.55454292752015	94.2997740219269
9.5595814103295	94.27500880197
9.56461989313886	94.262818961027
9.56965837594821	94.2616433462641
9.57469685875757	94.2604727652082
9.57973534156692	94.262678395469
9.58477382437628	94.2667354044845
9.58981230718563	94.2707887955679
9.59485078999499	94.2520176024439
9.59988927280434	94.2259987640637
9.60492775561369	94.1999152642521
9.60996623842305	94.2152639018634
9.61500472123241	94.2372187572793
9.62004320404176	94.2587841304716
9.62508168685112	94.2595389080607
9.63012016966047	94.2590940481158
9.63515865246982	94.2553725192445
9.64019713527918	94.210661961088
9.64523561808853	94.165311988928
9.65027410089789	94.1289318749181
9.65531258370724	94.142941728059
9.6603510665166	94.1569219662797
9.66538954932596	94.1696989478914
9.67042803213531	94.1786286423853
9.67546651494466	94.1875429480425
9.68050499775402	94.1874870814635
9.68554348056337	94.1683020536572
9.69058196337273	94.1491594672539
9.69562044618208	94.1391931195033
9.70065892899144	94.1428619875307
9.7056974118008	94.1465254526374
9.71073589461015	94.1446045418972
9.71577437741951	94.136637016656
9.72081286022886	94.1286912312699
9.72585134303822	94.1234294452446
9.73088982584757	94.1203168851643
9.73592830865692	94.1172140750221
9.74096679146628	94.1130661614667
9.74600527427564	94.1082734829927
9.75104375708499	94.1035030533741
9.75608223989435	94.0866788690439
9.7611207227037	94.0643751301973
9.76615920551305	94.0421055051611
9.77119768832241	94.0365575502619
9.77623617113176	94.036574879943
9.78127465394112	94.0365984594589
9.78631313675047	94.0334759072441
[truncated: 8,000 more rows]
