# Supplementary material for: The reverse quantum limit and its implications for unconventional quantum oscillations in YbB12
Source: Nat Commun. 2024 Feb 21;15:1607. doi: 10.1038/s41467-024-45801-2 (PMC10881586; doi:10.1038/s41467-024-45801-2)
Supplement: Supplementary file 3 — Source Data [file 41467_2024_45801_MOESM3_ESM.zip › Source_Data/RvH_varyAngle/RvH_-19p3_deg.csv]

-0.245052675439535	110.86522515518
-0.240019429319571	110.823986731123
-0.234986183199606	110.844784921689
-0.229952937079642	110.919834885549
-0.224919690959678	110.998537054874
-0.219886444839713	110.821226166138
-0.214853198719749	110.857700184333
-0.209819952599784	110.8507337055
-0.20478670647982	110.906896579791
-0.199753460359856	110.894159045803
-0.194720214239891	110.869806758804
-0.189686968119927	110.932257254989
-0.184653721999962	110.858518417068
-0.179620475879998	110.9017392203
-0.174587229760034	110.805933245487
-0.169553983640069	110.922093997045
-0.164520737520105	110.87549269897
-0.159487491400141	110.92780874863
-0.154454245280176	110.859184517466
-0.149420999160212	110.878527928332
-0.144387753040247	110.87568108341
-0.139354506920283	110.887970580235
-0.134321260800319	110.887925160277
-0.129288014680354	110.948172202954
-0.12425476856039	110.860813524742
-0.119221522440425	110.849624625388
-0.114188276320461	110.885147481603
-0.109155030200497	110.854328788745
-0.104121784080532	110.907687229582
-0.0990885379605679	110.932826753782
-0.0940552918406035	110.968564427715
-0.0890220457206391	110.884685973738
-0.0839887996006747	110.930221485491
-0.0789555534807103	110.900913564309
-0.0739223073607459	110.894554000996
-0.0688890612407815	110.931570755643
-0.0638558151208171	110.899823651845
-0.0588225690008527	110.997492918139
-0.0537893228808883	110.872587134563
-0.0487560767609239	110.991354927349
-0.0437228306409596	110.96803599748
-0.0386895845209952	111.04060297802
-0.0336563384010308	110.938824389177
-0.0286230922810664	110.874203595689
-0.023589846161102	110.947296617095
-0.0185566000411376	110.923106797368
-0.0135233539211732	110.967203531874
-0.00849010780120882	110.933377814759
-0.00345686168124443	110.922646491712
0.00157638443871996	110.937616005522
0.00660963055868438	111.00076296249
0.0116428766786487	110.973468187325
0.0166761227986132	110.97617108759
0.0217093689185775	110.950375497164
0.0267426150385419	110.992978298296
0.0317758611585063	110.954729174627
0.0368091072784707	110.960143346022
0.0418423533984351	111.004631203169
0.0468755995183995	110.925602378067
0.0519088456383639	110.999372988895
0.0569420917583282	110.95782769567
0.0619753378782927	111.042834839174
0.067008583998257	110.993670430351
0.0720418301182214	110.944190233028
0.0770750762381858	110.910241675657
0.0821083223581502	111.007910640269
0.0871415684781146	111.024334835137
0.092174814598079	110.97671664799
0.0972080607180434	110.966539336942
0.102241306838008	110.925956047832
0.107274552957972	110.95769720615
0.112307799077937	110.940556641368
0.117341045197901	110.950990984197
0.122374291317865	110.979057302371
0.12740753743783	110.911822877772
0.132440783557794	110.924987686184
0.137474029677758	110.926185618793
0.142507275797723	110.927622470374
0.147540521917687	110.969813723736
0.152573768037652	110.961484862295
0.157607014157616	110.951964287252
0.16264026027758	110.901836961458
0.167673506397545	110.99700176295
0.172706752517509	110.946772112751
0.177739998637474	110.947652089956
0.182773244757438	110.970401974091
0.187806490877402	110.933429893807
0.192839736997367	110.932196304827
0.197872983117331	111.013762040308
0.202906229237296	110.935096486593
0.20793947535726	110.910721660323
0.212972721477224	110.90659127424
0.218005967597189	110.948288123151
0.223039213717153	110.938762425977
0.228072459837118	110.967741113685
0.233105705957082	110.90919719802
0.238138952077046	110.896358258551
0.243172198197011	110.92240761227
0.248205444316975	110.916840000311
0.253238690436939	110.888268157891
0.258271936556904	110.862340968516
0.263305182676868	110.909054246623
0.268338428796833	110.901732349642
0.273371674916797	110.930021278683
0.278404921036762	110.908446181407
0.283438167156726	110.879457799092
0.28847141327669	110.881721128066
0.293504659396655	110.842670728397
0.298537905516619	110.890554075946
0.303571151636583	110.759254052525
0.308604397756548	110.892615479888
0.313637643876512	110.827930582416
0.318670889996477	110.813412980598
0.323704136116441	110.864190881815
0.328737382236405	110.82033735825
0.33377062835637	110.867335719148
0.338803874476334	110.837866756352
0.343837120596299	110.779704155732
0.348870366716263	110.916517154887
0.353903612836227	110.801778796312
0.358936858956192	110.844895601941
0.363970105076156	110.81443863051
0.36900335119612	110.834866886256
0.374036597316085	110.802151446963
0.379069843436049	110.885103408609
0.384103089556014	110.811961003011
0.389136335675978	110.873927195381
0.394169581795942	110.829136594105
0.399202827915907	110.794637069718
0.404236074035871	110.817028042883
0.409269320155836	110.843209584071
0.4143025662758	110.806107373946
0.419335812395764	110.809361438567
0.424369058515729	110.713607350698
0.429402304635693	110.827479510756
0.434435550755658	110.808964676753
0.439468796875622	110.745640227026
0.444502042995586	110.773405679269
0.449535289115551	110.80650132326
0.454568535235515	110.758948305742
0.45960178135548	110.749442355726
0.464635027475444	110.67538578103
0.469668273595408	110.694252648247
0.474701519715373	110.767471070811
0.479734765835337	110.759723526591
0.484768011955302	110.812666083394
0.489801258075266	110.739027710673
0.49483450419523	110.719459445844
0.499867750315195	110.743270836283
0.504900996435159	110.709042886505
0.509934242555123	110.71495476735
0.514967488675088	110.697708813851
0.520000734795052	110.703789408712
0.525033980915017	110.712457878405
0.530067227034981	110.635293456194
0.535100473154945	110.684000591889
0.54013371927491	110.613392275991
0.545166965394874	110.6369430583
0.550200211514839	110.640452117908
0.555233457634803	110.662162725924
0.560266703754767	110.596915330811
0.565299949874732	110.610435184397
0.570333195994696	110.613603684214
0.57536644211466	110.643438171282
0.580399688234625	110.586627311727
0.585432934354589	110.558713422261
0.590466180474554	110.574588553384
0.595499426594518	110.598100861873
0.600532672714482	110.644780538864
0.605565918834447	110.591553588567
0.610599164954411	110.566445484203
0.615632411074376	110.61435641228
0.62066565719434	110.566718095889
0.625698903314304	110.553429159371
0.630732149434269	110.592968248412
0.635765395554233	110.526569014398
0.640798641674198	110.573673153483
0.645831887794162	110.564731550737
0.650865133914126	110.641153795743
0.655898380034091	110.554476493417
0.660931626154055	110.554045541765
0.665964872274019	110.499409347257
0.670998118393984	110.547035925023
0.676031364513948	110.473130309375
0.681064610633913	110.516914975229
0.686097856753877	110.523652056169
0.691131102873841	110.449554390471
0.696164348993806	110.451797478387
0.70119759511377	110.484559612773
0.706230841233735	110.497063742332
0.711264087353699	110.480843223089
0.716297333473663	110.481808826277
0.721330579593628	110.46709454194
0.726363825713592	110.548153721932
0.731397071833557	110.433856983574
0.736430317953521	110.476335386972
0.741463564073485	110.443921125594
0.74649681019345	110.469809320255
0.751530056313414	110.453244839565
0.756563302433379	110.398952838212
0.761596548553343	110.468885011037
0.766629794673307	110.424359660408
0.771663040793272	110.356274136063
0.776696286913236	110.379869488216
0.7817295330332	110.391217801991
0.786762779153165	110.361075223008
0.791796025273129	110.363096468883
0.796829271393094	110.369011289616
0.801862517513058	110.332812142962
0.806895763633022	110.367389472079
0.811929009752987	110.394569843512
0.816962255872951	110.294577156328
0.821995501992916	110.403172906218
0.82702874811288	110.272554222826
0.832061994232844	110.339198946907
0.837095240352809	110.305611216626
0.842128486472773	110.312436783692
0.847161732592738	110.282519973153
0.852194978712702	110.272313927361
0.857228224832666	110.291777181526
0.862261470952631	110.244451068486
0.867294717072595	110.281835823435
0.872327963192559	110.256600121426
0.877361209312524	110.238558247684
0.882394455432488	110.275191172386
0.887427701552453	110.137259190487
0.892460947672417	110.295797619746
0.897494193792381	110.28211394481
0.902527439912346	110.212204115962
0.90756068603231	110.205848210128
0.912593932152275	110.23933630512
0.917627178272239	110.239899700177
0.922660424392203	110.22520321226
0.927693670512168	110.143616404428
0.932726916632132	110.200211756797
0.937760162752097	110.234139404696
0.942793408872061	110.17328220369
0.947826654992025	110.172812356636
0.95285990111199	110.153871919005
0.957893147231954	110.13460515555
0.962926393351918	110.150295070926
0.967959639471883	110.155959904389
0.972992885591847	110.198154684834
0.978026131711812	110.146472258739
0.983059377831776	110.144761750543
0.98809262395174	110.132848865453
0.993125870071705	110.081455464777
0.998159116191669	110.105231560601
1.00319236231163	110.106624806517
1.0082256084316	110.009948682984
1.01325885455156	110.069163540871
1.01829210067153	110.043566765424
1.02332534679149	110.045984873839
1.02835859291146	110.076357028355
1.03339183903142	110.102072939305
1.03842508515138	110.077864237388
1.04345833127135	110.072013435723
1.04849157739131	110.047016680204
1.05352482351128	110.021584433009
1.05855806963124	109.998051671201
1.06359131575121	110.005754085141
1.06862456187117	110.001031860488
1.07365780799113	109.965284090471
1.0786910541111	110.020782608264
1.08372430023106	110.036136941599
1.08875754635103	109.92919294785
1.09379079247099	109.90556200401
1.09882403859096	110.00423262089
1.10385728471092	109.95900071484
1.10889053083089	109.923250602599
1.11392377695085	109.941489612684
1.11895702307081	109.976382377954
1.12399026919078	109.958604693008
1.12902351531074	109.960751573287
1.13405676143071	109.948419000966
1.13909000755067	109.832605956913
1.14412325367064	109.815129947866
1.1491564997906	109.869617878987
1.15418974591057	109.880016170809
1.15922299203053	109.806283478204
1.16425623815049	109.905242599056
1.16928948427046	109.873759850534
1.17432273039042	109.867957368606
1.17935597651039	109.799006228206
1.18438922263035	109.799849754941
1.18942246875032	109.743955189804
1.19445571487028	109.808427996958
1.19948896099024	109.841254686063
1.20452220711021	109.760445975692
1.20955545323017	109.759492168964
1.21458869935014	109.761185082707
1.2196219454701	109.833319995958
1.22465519159007	109.732080302355
1.22968843771003	109.785219645218
1.23472168383	109.741699999828
1.23975492994996	109.760174271922
1.24478817606992	109.823164323394
1.24982142218989	109.774455078173
1.25485466830985	109.799027128414
1.25988791442982	109.789319723823
1.26492116054978	109.754341796285
1.26995440666975	109.726499954696
1.27498765278971	109.631790897804
1.28002089890968	109.701243463317
1.28505414502964	109.718836265741
1.2900873911496	109.64596583639
1.29512063726957	109.633739305341
1.30015388338953	109.679885276757
1.3051871295095	109.671042855674
1.31022037562946	109.684584374057
1.31525362174943	109.556385571584
1.32028686786939	109.611181298196
1.32532011398935	109.610396245006
1.33035336010932	109.54295638696
1.33538660622928	109.515083834428
1.34041985234925	109.561270069793
1.34545309846921	109.631902858487
1.35048634458918	109.578771458233
1.35551959070914	109.5894606752
1.36055283682911	109.539162035641
1.36558608294907	109.628103449177
1.37061932906903	109.641369970687
1.375652575189	109.61255278677
1.38068582130896	109.566788116584
1.38571906742893	109.458544930531
1.39075231354889	109.520580472352
1.39578555966886	109.471795119036
1.40081880578882	109.576591530849
1.40585205190878	109.492068677764
1.41088529802875	109.512484335583
1.41591854414871	109.527049455753
1.42095179026868	109.468026318846
1.42598503638864	109.443479013549
1.43101828250861	109.442411196922
1.43605152862857	109.388669009257
1.44108477474854	109.38321021795
1.4461180208685	109.456522309108
1.45115126698846	109.479525645395
1.45618451310843	109.42441909599
1.46121775922839	109.400827915154
1.46625100534836	109.432997854793
1.47128425146832	109.427113722715
1.47631749758829	109.37180201918
1.48135074370825	109.311169581402
1.48638398982821	109.399405799732
1.49141723594818	109.378210623982
1.49645048206814	109.354932197128
1.50148372818811	109.359057997239
1.50651697430807	109.335595604424
1.51155022042804	109.26834014775
1.516583466548	109.287332242863
1.52161671266797	109.321306857463
1.52664995878793	109.299100531862
1.53168320490789	109.310092854143
1.53671645102786	109.269184076116
1.54174969714782	109.242814283175
1.54678294326779	109.278711480168
1.55181618938775	109.246216507025
1.55684943550772	109.221019596084
1.56188268162768	109.23871844805
1.56691592774765	109.242640502494
1.57194917386761	109.268177588823
1.57698241998757	109.250518591095
1.58201566610754	109.247595192557
1.5870489122275	109.267807597197
1.59208215834747	109.195979752003
1.59711540446743	109.24926596339
1.6021486505874	109.190838110886
1.60718189670736	109.148767263274
1.61221514282732	109.200350932587
1.61724838894729	109.162581465777
1.62228163506725	109.113547529331
1.62731488118722	109.151084681611
1.63234812730718	109.131409006281
1.63738137342715	109.155895611764
1.64241461954711	109.14543731753
1.64744786566708	109.169105906051
1.65248111178704	109.084205853043
1.657514357907	109.100127664288
1.66254760402697	109.099942877833
1.66758085014693	109.044838035946
1.6726140962669	109.089767853035
1.67764734238686	109.013341680536
1.68268058850683	109.02471263836
1.68771383462679	109.093515467296
1.69274708074676	109.074092961403
1.69778032686672	108.995829228845
1.70281357298668	109.02515826432
1.70784681910665	109.017308155547
1.71288006522661	108.941456546069
1.71791331134658	108.960640907763
1.72294655746654	109.066276667983
1.72797980358651	108.98758905975
1.73301304970647	108.916865803393
1.73804629582643	108.969147294636
1.7430795419464	108.977566666712
1.74811278806636	108.927961735878
1.75314603418633	108.894787262542
1.75817928030629	108.923639302278
1.76321252642626	108.929513434218
1.76824577254622	108.830052143264
1.77327901866619	108.908326462772
1.77831226478615	108.80934828651
1.78334551090611	108.8926844486
1.78837875702608	108.817697693531
1.79341200314604	108.825977388625
1.79844524926601	108.896521088943
1.80347849538597	108.870631569595
1.80851174150594	108.822857362056
1.8135449876259	108.748780798486
1.81857823374586	108.844496031299
1.82361147986583	108.82403419965
1.82864472598579	108.839298363976
1.83367797210576	108.799715822441
1.83871121822572	108.744653716252
1.84374446434569	108.796585444668
1.84877771046565	108.81099992164
1.85381095658562	108.783312363928
1.85884420270558	108.790175501554
1.86387744882554	108.739678829673
1.86891069494551	108.74369687388
1.87394394106547	108.800224367084
1.87897718718544	108.776144122941
1.8840104333054	108.724438861716
1.88904367942537	108.659276447249
1.89407692554533	108.694544540596
1.8991101716653	108.672703854508
1.90414341778526	108.690442808742
1.90917666390522	108.702173947424
1.91420991002519	108.753980202153
1.91924315614515	108.658114018488
1.92427640226512	108.672346520086
1.92930964838508	108.668992730682
1.93434289450505	108.645491803906
1.93937614062501	108.619422120533
1.94440938674497	108.637856828676
1.94944263286494	108.607241415943
1.9544758789849	108.658442295843
1.95950912510487	108.583649572351
1.96454237122483	108.604743206188
1.9695756173448	108.580226656728
1.97460886346476	108.527836755643
1.97964210958473	108.551352023791
1.98467535570469	108.598027042025
1.98970860182465	108.541742426257
1.99474184794462	108.474386242705
1.99977509406458	108.430813924683
2.00480834018455	108.485941385195
2.00984158630451	108.483867426042
2.01487483242448	108.552492663752
2.01990807854444	108.508475216645
2.0249413246644	108.513496369471
2.02997457078437	108.422125826495
2.03500781690433	108.442220241647
2.0400410630243	108.489648329616
2.04507430914426	108.39310970607
2.05010755526423	108.384259358444
2.05514080138419	108.467711220311
2.06017404750416	108.461880676379
2.06520729362412	108.401809328415
2.07024053974408	108.426214357173
2.07527378586405	108.37572259528
2.08030703198401	108.356832816052
2.08534027810398	108.405565630575
2.09037352422394	108.420620984493
2.09540677034391	108.383902016814
2.10044001646387	108.264162029903
2.10547326258384	108.288573539403
2.1105065087038	108.378193867991
2.11553975482376	108.385919468567
2.12057300094373	108.337644973062
2.12560624706369	108.331909273716
2.13063949318366	108.311352465639
2.13567273930362	108.261856650849
2.14070598542359	108.239068443421
2.14573923154355	108.250080217515
2.15077247766351	108.29401667219
2.15580572378348	108.348759429605
2.16083896990344	108.2873213376
2.16587221602341	108.192959368671
2.17090546214337	108.169678927307
2.17593870826334	108.187835909286
2.1809719543833	108.19509500804
2.18600520050327	108.215538580624
2.19103844662323	108.138610722273
2.19607169274319	108.148432479304
2.20110493886316	108.121389503
2.20613818498312	108.140677587111
2.21117143110309	108.177417400977
2.21620467722305	108.154665657184
2.22123792334302	108.083044169241
2.22627116946298	108.037723056282
2.23130441558294	108.100134514215
2.23633766170291	108.083696732815
2.24137090782287	108.072462595267
2.24640415394284	108.111559322826
2.2514374000628	108.027928422648
2.25647064618277	107.958514873174
2.26150389230273	108.075719522642
2.2665371384227	108.054365282235
2.27157038454266	108.014235692945
2.27660363066262	108.06051667724
2.28163687678259	108.074915817974
2.28667012290255	108.035319096256
2.29170336902252	108.021977760619
2.29673661514248	107.988778925965
2.30176986126245	107.940538456937
2.30680310738241	107.926119834965
2.31183635350237	107.918410313099
2.31686959962234	107.914523286033
2.3219028457423	108.028465540889
2.32693609186227	107.953657053696
2.33196933798223	107.911561563226
2.3370025841022	107.936535806015
2.34203583022216	107.903699354066
2.34706907634213	107.844955867468
2.35210232246209	107.805931584267
2.35713556858205	107.891581618266
2.36216881470202	107.943975671183
2.36720206082198	107.911055545117
2.37223530694195	107.885947608309
2.37726855306191	107.903893351768
2.38230179918188	107.896259753855
2.38733504530184	107.835223166749
2.39236829142181	107.771517157927
2.39740153754177	107.796718051983
2.40243478366173	107.76224836284
2.4074680297817	107.789504517914
2.41250127590166	107.769044220202
2.41753452202163	107.762997949051
2.42256776814159	107.80342284258
2.42760101426156	107.783094891458
2.43263426038152	107.815094824456
2.43766750650148	107.822937610937
2.44270075262145	107.717375335877
2.44773399874141	107.643576121346
2.45276724486138	107.743748667529
2.45780049098134	107.734170270985
2.46283373710131	107.691192095264
2.46786698322127	107.720145666915
2.47290022934124	107.651539357506
2.4779334754612	107.648744069385
2.48296672158116	107.670110801708
2.48799996770113	107.692374967697
2.49303321382109	107.647222966748
2.49806645994106	107.610995223817
2.50309970606102	107.623716612519
2.50813295218099	107.607237331975
2.51316619830095	107.588659790918
2.51819944442091	107.56366207073
2.52323269054088	107.561935452418
2.52826593666084	107.588059291166
2.53329918278081	107.545526956016
2.53833242890077	107.53021457945
2.54336567502074	107.542955082193
2.5483989211407	107.574162277365
2.55343216726067	107.530253057085
2.55846541338063	107.512677152313
2.56349865950059	107.564315543973
2.56853190562056	107.546951635716
2.57356515174052	107.495528152286
2.57859839786049	107.495289497965
2.58363164398045	107.491322038275
2.58866489010042	107.502410921737
2.59369813622038	107.49419668304
2.59873138234035	107.455973270586
2.60376462846031	107.410040262859
2.60879787458027	107.380136693467
2.61383112070024	107.426097426738
2.6188643668202	107.416768312548
2.62389761294017	107.461825828843
2.62893085906013	107.456708402575
2.6339641051801	107.432136522114
2.63899735130006	107.410428157642
2.64403059742002	107.381519791425
2.64906384353999	107.37079680746
2.65409708965995	107.364025010221
2.65913033577992	107.307580767661
2.66416358189988	107.27749554347
2.66919682801985	107.388761873817
2.67423007413981	107.371574607854
2.67926332025978	107.299399523532
2.68429656637974	107.276453120866
2.6893298124997	107.270650746023
2.69436305861967	107.280995794649
2.69939630473963	107.24021798241
2.7044295508596	107.228539425391
2.70946279697956	107.257136703298
2.71449604309953	107.253179463813
2.71952928921949	107.254260680258
2.72456253533945	107.255166168743
2.72959578145942	107.196452277626
2.73462902757938	107.131663486863
2.73966227369935	107.153835365719
2.74469551981931	107.191237140779
2.74972876593928	107.194562972492
2.75476201205924	107.169477025595
2.75979525817921	107.150653291319
2.76482850429917	107.145083976169
2.76986175041913	107.121661096747
2.7748949965391	107.111316067238
2.77992824265906	107.125905381599
2.78496148877903	107.122824707889
2.78999473489899	107.06021832825
2.79502798101896	107.061470341835
2.80006122713892	107.053221604246
2.80509447325889	107.038510956044
2.81012771937885	107.014582075193
2.81516096549881	106.988122105665
2.82019421161878	107.035135762896
2.82522745773874	107.09261229454
2.83026070385871	107.096429579387
2.83529394997867	107.04116874928
2.84032719609864	107.000947907241
2.8453604422186	106.975133076241
2.85039368833856	106.967165919482
2.85542693445853	106.970506836986
2.86046018057849	106.982832302845
2.86549342669846	107.032640991824
2.87052667281842	107.001468842975
2.87555991893839	106.943569796395
2.88059316505835	106.949984215053
2.88562641117832	106.975013071502
2.89065965729828	106.882076897096
2.89569290341824	106.799804464263
2.90072614953821	106.878670309492
2.90575939565817	106.940076880463
2.91079264177814	106.905330908017
2.9158258878981	106.857544056685
2.92085913401807	106.835412177556
2.92589238013803	106.819218062175
2.93092562625799	106.829496971687
2.93595887237796	106.814873631515
2.94099211849792	106.770307166509
2.94602536461789	106.762704967511
2.95105861073785	106.798175641844
2.95609185685782	106.844993516434
2.96112510297778	106.81366217566
2.96615834909775	106.751985005803
2.97119159521771	106.754387750492
2.97622484133767	106.791035372719
2.98125808745764	106.802114106009
2.9862913335776	106.750115289792
2.99132457969757	106.731066332552
2.99635782581753	106.754561897231
3.0013910719375	106.74896829151
3.00642431805746	106.716273756076
3.01145756417743	106.659785386575
3.01649081029739	106.601208121179
3.02152405641735	106.57685177223
3.02655730253732	106.623582622776
3.03159054865728	106.680224486237
3.03662379477725	106.673016758102
3.04165704089721	106.641803687875
3.04669028701718	106.628367254221
3.05172353313714	106.641397428118
3.0567567792571	106.632962099419
3.06179002537707	106.566999208162
3.06682327149703	106.532929088336
3.071856517617	106.553975911194
3.07688976373696	106.544324838862
3.08192300985693	106.535313501658
3.08695625597689	106.553258010451
3.09198950209686	106.514824227174
3.09702274821682	106.476620802433
3.10205599433678	106.517721235608
3.10708924045675	106.562926739715
3.11212248657671	106.568310427741
3.11715573269668	106.536634648969
3.12218897881664	106.522894665836
3.12722222493661	106.548912401335
3.13225547105657	106.513700640028
3.13728871717653	106.397563228702
3.1423219632965	106.37311731186
3.14735520941646	106.408465833998
3.15238845553643	106.451326512123
3.15742170165639	106.520522403355
3.16245494777636	106.445360945625
3.16748819389632	106.383813393288
3.17252144001629	106.389556343206
3.17755468613625	106.37409664713
3.18258793225621	106.331135489266
3.18762117837618	106.27916330441
3.19265442449614	106.272825952752
3.19768767061611	106.281842636854
3.20272091673607	106.27592201485
3.20775416285604	106.278950722666
3.212787408976	106.29315279034
3.21782065509597	106.286940190872
3.22285390121593	106.25673631584
3.22788714733589	106.242853726339
3.23292039345586	106.257317755339
3.23795363957582	106.246068476957
3.24298688569579	106.246821667842
3.24802013181575	106.191976967009
3.25305337793572	106.137309130457
3.25808662405568	106.166288929564
3.26311987017564	106.152833054041
3.26815311629561	106.160465080796
3.27318636241557	106.200110791979
3.27821960853554	106.213348731784
3.2832528546555	106.213954078339
3.28828610077547	106.199741305306
3.29331934689543	106.124881714088
3.2983525930154	106.031764143124
3.30338583913536	106.011566046083
3.30841908525532	106.08572519765
3.31345233137529	106.160609073402
3.31848557749525	106.128817155463
3.32351882361522	106.047246196279
3.32855206973518	106.01941777403
3.33358531585515	106.052911665467
3.33861856197511	106.0736179677
3.34365180809508	106.038250540668
3.34868505421504	105.987400702721
3.353718300335	105.975256484209
3.35875154645497	105.997220324714
3.36378479257493	106.028152102399
3.3688180386949	106.014605851211
3.37385128481486	105.995755680724
3.37888453093483	106.038287311091
3.38391777705479	105.994546175379
3.38895102317475	105.957684788351
3.39398426929472	105.980447795305
3.39901751541468	105.978601870033
3.40405076153465	105.91282383485
3.40908400765461	105.883714792335
3.41411725377458	105.93956025339
3.41915049989454	105.98836121421
3.42418374601451	105.938770438375
3.42921699213447	105.883002866898
3.43425023825443	105.858809377938
3.4392834843744	105.852443311658
3.44431673049436	105.851508697427
3.44934997661433	105.822982644679
3.45438322273429	105.758337589292
3.45941646885426	105.738351287866
3.46444971497422	105.782315200328
3.46948296109418	105.784863967605
3.47451620721415	105.742059306688
3.47954945333411	105.681677949348
3.48458269945408	105.691669052809
3.48961594557404	105.750034899161
3.49464919169401	105.783431845868
3.49968243781397	105.775199483792
3.50471568393394	105.749611973238
3.5097489300539	105.657469249829
3.51478217617386	105.690668489788
3.51981542229383	105.757710766615
3.52484866841379	105.771792877885
3.52988191453376	105.729644204033
3.53491516065372	105.676337715637
3.53994840677369	105.64715687409
3.54498165289365	105.700741108884
3.55001489901362	105.711087927332
3.55504814513358	105.688774221795
3.56008139125354	105.66276360454
3.56511463737351	105.617885730489
3.57014788349347	105.559605675741
3.57518112961344	105.527313295881
3.5802143757334	105.534967428139
3.58524762185337	105.557573412474
3.59028086797333	105.556199357716
3.59531411409329	105.529211424873
3.60034736021326	105.510332951735
3.60538060633322	105.502720654
3.61041385245319	105.479779545962
3.61544709857315	105.495026375875
3.62048034469312	105.553979733195
3.62551359081308	105.524517604754
3.63054683693305	105.473278192423
3.63558008305301	105.458637566923
3.64061332917297	105.478914432118
3.64564657529294	105.456824227665
3.6506798214129	105.389823874596
3.65571306753287	105.429715042123
3.66074631365283	105.468437567135
3.6657795597728	105.473443216317
3.67081280589276	105.455373727013
3.67584605201272	105.441288041043
3.68087929813269	105.386542002418
3.68591254425265	105.383337498329
3.69094579037262	105.427589866858
3.69597903649258	105.476249757048
3.70101228261255	105.481793141301
3.70604552873251	105.415708920343
3.71107877485248	105.326390757979
3.71611202097244	105.276494182583
3.7211452670924	105.276497942848
3.72617851321237	105.31295280854
3.73121175933233	105.347515686969
3.7362450054523	105.325687630977
3.74127825157226	105.244338720912
3.74631149769223	105.243176932457
3.75134474381219	105.300068924445
3.75637798993215	105.33233494459
3.76141123605212	105.281134435357
3.76644448217208	105.187539714052
3.77147772829205	105.183794037378
3.77651097441201	105.222845164592
3.78154422053198	105.241303747111
3.78657746665194	105.224071597247
3.79161071277191	105.197929048523
3.79664395889187	105.177645123178
3.80167720501183	105.1408354556
3.8067104511318	105.111496670585
3.81174369725176	105.08824242021
3.81677694337173	105.068958264113
3.82181018949169	105.078103271179
3.82684343561166	105.109326062831
3.83187668173162	105.125741281389
3.83690992785159	105.113007577534
3.84194317397155	105.074374588135
3.84697642009151	105.037451063578
3.85200966621148	105.066821922203
3.85704291233144	105.047162764935
3.86207615845141	105.002217323557
3.86710940457137	104.964081236446
3.87214265069134	104.966868086182
3.8771758968113	104.897618840395
3.88220914293127	104.90540979639
3.88724238905123	104.96805416634
3.89227563517119	105.031434804308
3.89730888129116	104.990917569665
3.90234212741112	104.936176967856
3.90737537353109	104.94507971234
3.91240861965105	104.972953912642
3.91744186577102	104.966838661334
3.92247511189098	104.854706474721
3.92750835801094	104.839132946298
3.93254160413091	104.882150660213
3.93757485025087	104.917894341204
3.94260809637084	104.891192573504
3.9476413424908	104.888143019908
3.95267458861077	104.862247616249
3.95770783473073	104.811348946875
3.96274108085069	104.779036421392
3.96777432697066	104.847820780411
3.97280757309062	104.840464149281
3.97784081921059	104.78378983471
3.98287406533055	104.744559426262
3.98790731145052	104.754971251939
3.99294055757048	104.741740554744
3.99797380369045	104.77228047742
4.00300704981041	104.788952492579
4.00804029593037	104.773397279729
4.01307354205034	104.717158425264
4.0181067881703	104.7087238404
4.02314003429027	104.711583094157
4.02817328041023	104.716170579178
4.0332065265302	104.715496177567
4.03823977265016	104.711666298277
4.04327301877013	104.703842086456
4.04830626489009	104.664403496089
4.05333951101005	104.603243389128
4.05837275713002	104.611077012551
4.06340600324998	104.651205772944
4.06843924936995	104.646278159882
4.07347249548991	104.607608804722
4.07850574160988	104.593762349948
4.08353898772984	104.611815691699
4.08857223384981	104.633675317782
4.09360547996977	104.64577219722
4.09863872608973	104.633218310073
4.1036719722097	104.570376250573
4.10870521832966	104.537900704078
4.11373846444963	104.535505583358
4.11877171056959	104.559052025794
4.12380495668956	104.527302600689
4.12883820280952	104.491019595739
4.13387144892948	104.470464207606
4.13890469504945	104.478153146287
4.14393794116941	104.438975003708
4.14897118728938	104.44086602936
4.15400443340934	104.456228202438
4.15903767952931	104.463424552704
4.16407092564927	104.401323629613
4.16910417176924	104.376924555606
4.1741374178892	104.357879727766
4.17917066400916	104.32361747965
4.18420391012913	104.377194182225
4.18923715624909	104.411029218832
4.19427040236906	104.405429419639
4.19930364848902	104.341389367043
4.20433689460899	104.365755289801
4.20937014072895	104.369339281706
4.21440338684891	104.347972506259
4.21943663296888	104.296678170139
4.22446987908884	104.270317988537
4.22950312520881	104.270605094202
4.23453637132877	104.289251694214
4.23956961744874	104.310906829001
4.2446028635687	104.323403853912
4.24963610968867	104.322583158075
4.25466935580863	104.304437684212
4.25970260192859	104.25349014183
4.26473584804856	104.24888228387
4.26976909416852	104.259646741866
4.27480234028849	104.269865900529
4.27983558640845	104.199394170834
4.28486883252842	104.152068015027
4.28990207864838	104.130089861346
4.29493532476835	104.140924032032
4.29996857088831	104.120679925451
4.30500181700827	104.12340410176
4.31003506312824	104.145417347917
4.3150683092482	104.169708141914
4.32010155536817	104.157614674671
4.32513480148813	104.15246779531
4.3301680476081	104.166981611147
4.33520129372806	104.168390346312
4.34023453984802	104.137675895399
4.34526778596799	104.09929952376
4.35030103208795	104.08273077981
4.35533427820792	104.094602337831
4.36036752432788	104.104184161973
4.36540077044785	104.102821751175
4.37043401656781	104.057460881594
4.37546726268778	104.008571950854
4.38050050880774	103.977099617894
4.3855337549277	103.989688539556
4.39056700104767	103.955340592284
4.39560024716763	103.930599421494
4.4006334932876	103.929244575373
4.40566673940756	104.008519573212
4.41069998552753	104.01300277995
4.41573323164749	103.965472211108
4.42076647776746	103.872085785619
4.42579972388742	103.864196799846
4.43083297000738	103.881550495668
4.43586621612735	103.911241424
4.44089946224731	103.891993094418
4.44593270836728	103.896518619493
4.45096595448724	103.913782384857
4.45599920060721	103.925995028149
4.46103244672717	103.893608958584
4.46606569284713	103.848413216275
4.4710989389671	103.801153554733
4.47613218508706	103.798545306203
4.48116543120703	103.813747053846
4.48619867732699	103.838864372809
4.49123192344696	103.824356373559
4.49626516956692	103.803385239894
4.50129841568689	103.784224767877
4.50633166180685	103.782218438899
4.51136490792681	103.767537302948
4.51639815404678	103.755050978462
4.52143140016674	103.752387402492
4.52646464628671	103.742532319084
4.53149789240667	103.724003249043
4.53653113852664	103.698138808662
4.5415643846466	103.713457422803
4.54659763076656	103.706058239307
4.55163087688653	103.682684100036
4.55666412300649	103.659286810894
4.56169736912646	103.656894356225
4.56673061524642	103.660224606443
4.57176386136639	103.652927112131
4.57679710748635	103.631727302623
4.58183035360631	103.599715538824
4.58686359972628	103.553249003528
4.59189684584624	103.546665971995
4.59693009196621	103.566264825149
4.60196333808617	103.61517305394
4.60699658420614	103.643653304337
4.6120298303261	103.630853044076
4.61706307644607	103.575590371268
4.62209632256603	103.550134498813
4.627129568686	103.539944256067
4.63216281480596	103.540678585774
4.63719606092592	103.522851817226
4.64222930704589	103.490279842899
4.64726255316585	103.450381000305
4.65229579928582	103.426128257963
4.65732904540578	103.456810504193
4.66236229152575	103.504061894692
4.66739553764571	103.482009470452
4.67242878376567	103.456760798502
4.67746202988564	103.440764219819
4.6824952760056	103.468964824817
4.68752852212557	103.458837703924
4.69256176824553	103.428326209174
4.6975950143655	103.381448824718
4.70262826048546	103.348180394927
4.70766150660543	103.325340968817
4.71269475272539	103.319286336538
4.71772799884535	103.321507806901
4.72276124496532	103.324283100366
4.72779449108528	103.320200859431
4.73282773720525	103.302712670583
4.73786098332521	103.293618284936
4.74289422944518	103.324444429783
4.74792747556514	103.334388579921
4.7529607216851	103.323394562012
4.75799396780507	103.268168692026
4.76302721392503	103.244894368882
4.768060460045	103.228188024553
4.77309370616496	103.190642316445
4.77812695228493	103.136607462573
4.78316019840489	103.08914066744
4.78819344452486	103.099776156914
4.79322669064482	103.141878814231
4.79825993676478	103.187296069566
4.80329318288475	103.171036428334
4.80832642900471	103.139684226417
4.81335967512468	103.101349815784
4.81839292124464	103.073643605224
4.82342616736461	103.058759886246
4.82845941348457	103.054721362244
4.83349265960454	103.07991981504
4.8385259057245	103.07895278553
4.84355915184446	103.057567392887
4.84859239796443	103.074789035309
4.85362564408439	103.087428505463
4.85865889020436	103.094955397183
4.86369213632432	103.051763733201
4.86872538244429	103.028643072052
4.87375862856425	103.036555907576
4.87879187468421	103.03868402167
4.88382512080418	103.036565140017
4.88885836692414	103.027737546886
4.89389161304411	103.000324336028
4.89892485916407	102.96516120841
4.90395810528404	102.920602897466
4.908991351404	102.913312687539
4.91402459752396	102.917166249839
4.91905784364393	102.89794017059
4.92409108976389	102.874562791516
4.92912433588386	102.851312464754
4.93415758200382	102.878136662922
4.93919082812379	102.893707338239
4.94422407424375	102.897557184033
4.94925732036372	102.844788295573
4.95429056648368	102.808871169817
4.95932381260364	102.808064202913
4.96435705872361	102.83334926078
4.96939030484357	102.855328545215
4.97442355096354	102.846399291291
4.9794567970835	102.84261643947
4.98449004320347	102.838992170647
4.98952328932343	102.810815733456
4.9945565354434	102.782992473778
4.99958978156336	102.75550271423
5.00462302768332	102.712484141768
5.00965627380329	102.686599746542
5.01468951992325	102.693508891428
5.01972276604322	102.741528857512
5.02475601216318	102.786009161686
5.02978925828315	102.760729047864
5.03482250440311	102.743973525024
5.03985575052307	102.733033120423
5.04488899664304	102.717363286974
5.049922242763	102.688967111025
5.05495548888297	102.642338307212
5.05998873500293	102.608716312477
5.0650219811229	102.58483892197
5.07005522724286	102.584645441702
5.07508847336283	102.599635505498
5.08012171948279	102.622349776504
5.08515496560275	102.608619719272
5.09018821172272	102.613828068853
5.09522145784268	102.644922084648
5.10025470396265	102.661537141995
5.10528795008261	102.658798546401
5.11032119620258	102.597054020446
5.11535444232254	102.562932859565
5.1203876884425	102.547132684956
5.12542093456247	102.549444968506
5.13045418068243	102.554193203359
5.1354874268024	102.562598579472
5.14052067292236	102.556409874705
5.14555391904233	102.53939282023
5.15058716516229	102.484382852676
5.15562041128226	102.443234189148
5.16065365740222	102.414827171362
5.16568690352218	102.411993166118
5.17072014964215	102.415604732849
5.17575339576211	102.428610790741
5.18078664188208	102.433346858565
5.18581988800204	102.433312553722
5.19085313412201	102.421522379114
5.19588638024197	102.406642393893
5.20091962636194	102.386901129196
5.2059528724819	102.358928405203
5.21098611860186	102.336596649212
5.21601936472183	102.383966592934
5.22105261084179	102.417042092708
5.22608585696176	102.433892808236
5.23111910308172	102.364344075491
5.23615234920169	102.2861214761
5.24118559532165	102.252677923789
5.24621884144161	102.254211136808
5.25125208756158	102.286956462896
5.25628533368154	102.293923058288
5.26131857980151	102.290846817596
5.26635182592147	102.265083471516
5.27138507204144	102.233205899215
5.2764183181614	102.196610360016
5.28145156428137	102.145913883612
5.28648481040133	102.10761067415
5.29151805652129	102.112445958133
5.29655130264126	102.146994629872
5.30158454876122	102.203111861222
5.30661779488119	102.196586690214
5.31165104100115	102.172049664971
5.31668428712112	102.109821209721
5.32171753324108	102.0887300445
5.32675077936104	102.098826161016
5.33178402548101	102.090019417388
5.33681727160097	102.072329941703
5.34185051772094	102.030950736807
5.3468837638409	102.017666205576
5.35191700996087	102.028114628011
5.35695025608083	102.036455957793
5.3619835022008	102.041347009011
5.36701674832076	102.032542345952
5.37204999444072	102.030821742584
5.37708324056069	102.036225382841
5.38211648668065	102.046311267568
5.38714973280062	102.050591806209
5.39218297892058	102.003867096506
5.39721622504055	101.970267640403
5.40224947116051	101.954412296575
5.40728271728048	101.936027644172
5.41231596340044	101.916287028148
5.4173492095204	101.885695366598
5.42238245564037	101.874640811047
5.42741570176033	101.902305347595
5.4324489478803	101.923337820641
5.43748219400026	101.940439776141
5.44251544012023	101.938636695247
5.44754868624019	101.927482796768
5.45258193236015	101.889216844832
5.45761517848012	101.872759634697
5.46264842460008	101.876831958369
5.46768167072005	101.865639290305
5.47271491684001	101.848076518198
5.47774816295998	101.804567050445
5.48278140907994	101.770360571699
5.48781465519991	101.751651791372
5.49284790131987	101.73313922861
5.49788114743984	101.71481063509
5.5029143935598	101.748701046621
5.50794763967976	101.781617147709
5.51298088579973	101.798208081691
5.51801413191969	101.797319921262
5.52304737803966	101.778304988677
5.52808062415962	101.769943545883
5.53311387027958	101.763932361816
5.53814711639955	101.734559438711
5.54318036251951	101.706029903077
5.54821360863948	101.679942716806
5.55324685475944	101.679090951717
5.55828010087941	101.697394686643
5.56331334699937	101.694741292057
5.56834659311934	101.684237828177
5.5733798392393	101.636777300448
5.57841308535926	101.611917488185
5.58344633147923	101.63053682487
5.58847957759919	101.630515774784
5.59351282371916	101.617854017232
5.59854606983912	101.565539573126
5.60357931595909	101.514892782019
5.60861256207905	101.547738365297
5.61364580819902	101.560162063191
5.61867905431898	101.534139181385
5.62371230043894	101.520917820187
5.62874554655891	101.516606196219
5.63377879267887	101.547476748715
5.63881203879884	101.579436755826
5.6438452849188	101.528997158825
5.64887853103877	101.487583511937
5.65391177715873	101.467156634574
5.65894502327869	101.443580791706
5.66397826939866	101.417182614473
5.66901151551862	101.406785043279
5.67404476163859	101.402334218779
5.67907800775855	101.449226130887
5.68411125387852	101.475463227449
5.68914449999848	101.428474051095
5.69417774611845	101.387913196819
5.69921099223841	101.354944926746
5.70424423835837	101.386602096405
5.70927748447834	101.448783268744
5.7143107305983	101.447428771038
5.71934397671827	101.431618376741
5.72437722283823	101.360211961201
5.7294104689582	101.313004169704
5.73444371507816	101.315470912497
5.73947696119812	101.332773665086
5.74451020731809	101.362609982116
5.74954345343805	101.331507853949
5.75457669955802	101.279786290369
5.75960994567798	101.256133332097
5.76464319179795	101.235561564846
5.76967643791791	101.223832210493
5.77470968403788	101.206965748853
5.77974293015784	101.181068498411
5.7847761762778	101.194314665321
5.78980942239777	101.238736183738
5.79484266851773	101.256402656009
5.7998759146377	101.265265282342
5.80490916075766	101.219712034638
5.80994240687763	101.180802086151
5.81497565299759	101.198561046401
5.82000889911756	101.213018453003
5.82504214523752	101.220968395937
5.83007539135748	101.202524763125
5.83510863747745	101.159914221137
5.84014188359741	101.142137768223
5.84517512971738	101.134697100088
5.85020837583734	101.117173171931
5.85524162195731	101.101087488321
5.86027486807727	101.120094209171
5.86530811419724	101.129623097705
5.8703413603172	101.110283609637
5.87537460643716	101.074724377917
5.88040785255713	101.016734148684
5.88544109867709	100.990682094348
5.89047434479706	100.986444891161
5.89550759091702	100.979744392209
5.90054083703698	100.972267052473
5.90557408315695	100.980363231394
5.91060732927691	100.987106806376
5.91564057539688	100.967367430551
5.92067382151684	100.952268784399
5.92570706763681	100.951015398556
5.93074031375677	100.957581252136
5.93577355987674	100.975763797468
5.9408068059967	100.973655951987
5.94584005211667	100.955493250811
5.95087329823663	100.949832343142
5.95590654435659	100.949370969219
5.96093979047656	100.938830866664
5.96597303659652	100.926432071372
5.97100628271649	100.898674621053
5.97603952883645	100.870588244159
5.98107277495642	100.841451711301
5.98610602107638	100.81090882365
5.99113926719634	100.776538322655
5.99617251331631	100.753102811076
6.00120575943627	100.745143047929
6.00623900555624	100.738748161118
6.0112722516762	100.733633132878
6.01630549779617	100.725469949121
6.02133874391613	100.715871637227
6.0263719900361	100.715504239975
6.03140523615606	100.717349726349
6.03643848227602	100.722430512654
6.04147172839599	100.728561976585
6.04650497451595	100.746736672739
6.05153822063592	100.761573519727
6.05657146675588	100.761712834877
6.06160471287585	100.756445855882
6.06663795899581	100.738684065765
6.07167120511578	100.715416332942
6.07670445123574	100.684279654694
6.0817376973557	100.655405995164
6.08677094347567	100.628403680469
6.09180418959563	100.607890959705
6.0968374357156	100.591127643316
6.10187068183556	100.557662455134
6.10690392795552	100.518391927078
6.11193717407549	100.512742653547
6.11697042019545	100.513070920317
6.12200366631542	100.557565144372
6.12703691243538	100.601304418608
6.13207015855535	100.586714582661
6.13710340467531	100.567439650698
6.14213665079528	100.521373361237
6.14716989691524	100.486859308786
6.15220314303521	100.48931053689
6.15723638915517	100.488154001339
6.16226963527513	100.479973643473
6.1673028813951	100.479147157355
6.17233612751506	100.488058936396
6.17736937363503	100.502145244778
6.18240261975499	100.521101076455
6.18743586587496	100.507699707823
6.19246911199492	100.472864247819
6.19750235811488	100.439781483817
6.20253560423485	100.407474920746
6.20756885035481	100.367200116122
6.21260209647478	100.324415862358
6.21763534259474	100.308373200495
6.22266858871471	100.297717225139
6.22770183483467	100.331293493481
6.23273508095464	100.369054545187
6.2377683270746	100.365198835881
6.24280157319456	100.359608494094
6.24783481931453	100.350480574368
6.25286806543449	100.34082136622
6.25790131155446	100.326547822189
6.26293455767442	100.306943461559
6.26796780379439	100.259536898357
6.27300104991435	100.219716694954
6.27803429603432	100.205952143062
6.28306754215428	100.20463586476
6.28810078827424	100.23565157898
6.29313403439421	100.254856940947
6.29816728051417	100.250348330939
6.30320052663414	100.248993087455
6.3082337727541	100.252769868028
6.31326701887406	100.259090544943
6.31830026499403	100.268763536451
6.32333351111399	100.258319003825
6.32836675723396	100.225510623812
6.33340000335392	100.19075767049
6.33843324947389	100.154194864068
6.34346649559385	100.129665810093
6.34849974171382	100.114914292379
6.35353298783378	100.11139061157
6.35856623395374	100.115743372883
6.36359948007371	100.112164898979
6.36863272619367	100.103742429424
6.37366597231364	100.094125640384
6.3786992184336	100.083905447865
6.38373246455357	100.071120566251
6.38876571067353	100.057158102995
6.3937989567935	100.044108207873
6.39883220291346	100.03147829381
6.40386544903343	100.0223098182
6.40889869515339	100.014426663902
6.41393194127335	100.016609976231
6.41896518739332	100.022291369068
6.42399843351328	100.011336823789
6.42903167963325	99.9950157456296
6.43406492575321	99.9687164834986
6.43909817187318	99.9394133509191
6.44413141799314	99.9253417692207
6.4491646641131	99.9155564923456
6.45419791023307	99.9151192482317
6.45923115635303	99.9172072544154
6.464264402473	99.9275198151425
6.46929764859296	99.9399601792786
6.47433089471293	99.9392764288617
6.47936414083289	99.9351647185889
6.48439738695286	99.9249903348163
6.48943063307282	99.9132321918589
6.49446387919278	99.8888538466385
6.49949712531275	99.8609679607375
6.50453037143271	99.8582725078947
6.50956361755268	99.8628085300624
6.51459686367264	99.8630014751279
6.5196301097926	99.8618579960147
6.52466335591257	99.8230121632139
6.52969660203253	99.7715785940835
6.5347298481525	99.7631012810588
6.53976309427246	99.7707410268001
6.54479634039243	99.780930730961
6.54982958651239	99.7922316841504
6.55486283263236	99.7833295987484
6.55989607875232	99.7653321908344
6.56492932487229	99.7456152022627
6.56996257099225	99.7250347923027
6.57499581711221	99.689230264518
6.58002906323218	99.6444086347521
6.58506230935214	99.6296187998277
6.59009555547211	99.6346187648572
6.59512880159207	99.6633291772919
6.60016204771204	99.7100758858225
6.605195293832	99.7360884317706
6.61022853995197	99.7434861934928
6.61526178607193	99.7248751651883
6.62029503219189	99.678797060338
6.62532827831186	99.6322406142845
6.63036152443182	99.5852129915374
6.63539477055179	99.5557047394672
6.64042801667175	99.5526740080297
6.64546126279172	99.5569849337252
6.65049450891168	99.5753350875038
6.65552775503164	99.5917523290241
6.66056100115161	99.6036327612292
6.66559424727157	99.6031310897737
6.67062749339154	99.5615266936403
6.6756607395115	99.5201214302981
6.68069398563147	99.480076216555
6.68572723175143	99.4442369401079
6.69076047787139	99.4426927931506
6.69579372399136	99.4423379430549
6.70082697011132	99.4628278596204
6.70586021623129	99.4835637953625
6.71089346235125	99.5198138860633
6.71592670847122	99.5564114721266
6.72095995459118	99.5394007850397
6.72599320071115	99.5168789275654
6.73102644683111	99.48295991609
6.73605969295107	99.4466121395473
6.74109293907104	99.4243327544317
6.746126185191	99.4065274392667
6.75115943131097	99.4032151633867
6.75619267743093	99.4068760234628
6.7612259235509	99.4028156268169
6.76625916967086	99.3934733908436
6.77129241579083	99.3666364635113
6.77632566191079	99.3228091656231
6.78135890803075	99.2868628324542
6.78639215415072	99.2621036267744
6.79142540027068	99.2468144919844
6.79645864639065	99.2514406814457
6.80149189251061	99.2549151819544
6.80652513863058	99.2543697583877
6.81155838475054	99.2515706112828
6.81659163087051	99.2322452031371
6.82162487699047	99.2129594820913
6.82665812311043	99.1952328584221
6.8316913692304	99.1775067033446
6.83672461535036	99.1811337643994
6.84175786147033	99.186879069779
6.84679110759029	99.2028416849603
6.85182435371026	99.2212610105758
6.85685759983022	99.2269674612412
6.86189084595018	99.2270418017881
6.86692409207015	99.2182798741469
6.87195733819011	99.2031292192158
6.87699058431008	99.185595634972
6.88202383043004	99.1652487128164
6.88705707655001	99.1506829212248
6.89209032266997	99.1468512035586
6.89712356878993	99.1374121551322
6.9021568149099	99.1085137524697
6.90719006102986	99.0825753396351
6.91222330714983	99.0825306551743
6.91725655326979	99.0824902800386
6.92228979938976	99.0826401212093
6.92732304550972	99.0828112233737
6.93235629162969	99.035516067382
6.93738953774965	98.9793141999735
6.94242278386961	98.9670534038446
6.94745602998958	98.9729788214314
6.95248927610954	98.9930135232733
6.95752252222951	99.0235102905831
6.96255576834947	99.0276552704275
6.96758901446944	98.9971757398963
6.9726222605894	98.9709159651968
6.97765550670937	98.9550911600845
6.98268875282933	98.9394119447438
6.98772199894929	98.9244335678256
6.99275524506926	98.9095657974356
6.99778849118922	98.896693656008
7.00282173730919	98.8838837036213
7.00785498342915	98.8842184967003
7.01288822954912	98.886968422132
7.01792147566908	98.8674123675401
7.02295472178904	98.8377380946304
7.02798796790901	98.8171750815418
7.03302121402897	98.8046636947485
7.03805446014894	98.7941329843539
7.0430877062689	98.7870965663072
7.04812095238887	98.7824476211574
7.05315419850883	98.7873290377742
7.0581874446288	98.7922423079561
7.06322069074876	98.7975768338324
7.06825393686872	98.8029152300667
7.07328718298869	98.7860450009814
7.07832042910865	98.7655764683561
7.08335367522862	98.7562030479108
7.08838692134858	98.7520170177794
7.09342016746855	98.7421258398623
7.09845341358851	98.726726630597
7.10348665970847	98.7105494790533
7.10851990582844	98.6927205479992
7.1135531519484	98.6810729951604
7.11858639806837	98.7070896786036
7.12361964418833	98.7331220936226
7.1286528903083	98.7399240805918
7.13368613642826	98.7457248422243
7.13871938254823	98.7184699678841
7.14375262866819	98.6807235407218
7.14878587478815	98.6419682155144
7.15381912090812	98.602493260283
7.15885236702808	98.5737782169137
7.16388561314805	98.5633876636002
7.16891885926801	98.5552516454729
7.17395210538798	98.5580374201957
7.17898535150794	98.5608073518918
7.18401859762791	98.5591068633719
7.18905184374787	98.5572210004926
7.19408508986783	98.5538180601984
7.1991183359878	98.5499347439729
7.20415158210776	98.5359570821071
7.20918482822773	98.5136933123787
7.21421807434769	98.498013612352
7.21925132046766	98.4953855746945
7.22428456658762	98.492567008901
7.22931781270758	98.4883300343989
7.23435105882755	98.4840968968711
7.23938430494751	98.4722761681653
7.24441755106748	98.4596285386532
7.24945079718744	98.4668226864847
7.25448404330741	98.4833833908744
7.25951728942737	98.4888369917464
7.26455053554734	98.481098115403
7.2695837816673	98.4685607028055
7.27461702778726	98.4396910237926
7.27965027390723	98.4112363184273
7.28468352002719	98.4058689821366
7.28971676614716	98.4009636454819
7.29475001226712	98.3897161613811
7.29978325838709	98.376500141618
7.30481650450705	98.3650832208676
7.30984975062701	98.3553245515862
7.31488299674698	98.3480271689712
7.31991624286694	98.3471794025979
7.32494948898691	98.3444699033076
7.32998273510687	98.2935263639371
7.33501598122684	98.2423529868199
7.3400492273468	98.224571421541
7.34508247346677	98.2161449099854
7.35011571958673	98.2183414997417
7.35514896570669	98.2298641295519
7.36018221182666	98.2303118426991
7.36521545794662	98.2012117463761
7.37024870406659	98.1736272053647
7.37528195018655	98.1950094119874
7.38031519630652	98.2170439017031
7.38534844242648	98.2279060893876
7.39038168854645	98.2351407080331
7.39541493466641	98.2131834552737
7.40044818078637	98.1609332803478
7.40548142690634	98.1207693975312
7.4105146730263	98.1229177535234
7.41554791914627	98.1253388618966
7.42058116526623	98.1521036368667
7.4256144113862	98.1804323894045
7.43064765750616	98.1744044165142
7.43568090362612	98.1521205710116
7.44071414974609	98.1377628404777
7.44574739586605	98.1351132886779
7.45078064198602	98.1308200285343
7.45581388810598	98.1146571656925
7.46084713422595	98.0984692456647
7.46588038034591	98.0827762441895
7.47091362646588	98.0671964632121
7.47594687258584	98.0519866256301
7.4809801187058	98.0371190961115
7.48601336482577	98.0125680791472
7.49104661094573	97.9595279916362
7.4960798570657	97.9073252927343
7.50111310318566	97.9097084674095
7.50614634930563	97.9152068283496
7.51117959542559	97.922330667537
7.51621284154555	97.9302861969216
7.52124608766552	97.9235793949265
7.52627933378548	97.8909511233193
7.53131257990545	97.8613949476198
7.53634582602541	97.8759068758444
7.54137907214538	97.8908923970746
7.54641231826534	97.8943014612032
7.55144556438531	97.8937559822741
7.55647881050527	97.8865144501684
7.56151205662523	97.8704573595281
7.5665453027452	97.8583978906228
7.57157854886516	97.8764472230106
7.57661179498513	97.8945307078369
7.58164504110509	97.8978536775566
7.58667828722506	97.8974757964037
7.59171153334502	97.887176249077
7.59674477946499	97.8659513095239
7.60177802558495	97.8487616172405
7.60681127170491	97.8536840746668
7.61184451782488	97.8586056191821
7.61687776394484	97.8704313989974
7.62191101006481	97.8837211229735
7.62694425618477	97.8671611017885
7.63197750230474	97.8208866170357
7.6370107484247	97.7781517182659
7.64204399454466	97.752563177748
7.64707724066463	97.7270718384569
7.65211048678459	97.7124016401867
7.65714373290456	97.6999245111835
7.66217697902452	97.6964604357113
7.66721022514449	97.7025774768681
7.67224347126445	97.7121442753985
7.67727671738441	97.7432746611105
7.68230996350438	97.7745040753711
7.68734320962434	97.7614806343411
7.69237645574431	97.7367980588434
7.69740970186427	97.7192640656137
7.70244294798424	97.7109563064915
7.7074761941042	97.7018231194443
7.71250944022417	97.6839412121812
7.71754268634413	97.6660312045379
7.7225759324641	97.6295210946552
7.72760917858406	97.5859972341159
7.73264242470402	97.5548164901089
7.73767567082399	97.5452123192705
7.74270891694395	97.5356417772275
7.74774216306392	97.5298077029512
7.75277540918388	97.5240285045028
7.75780865530385	97.4983880897777
7.76284190142381	97.4613637366923
7.76787514754377	97.4379211369965
7.77290839366374	97.4527138005369
7.7779416397837	97.4674931167675
7.78297488590367	97.5041912400854
7.78800813202363	97.5437981573428
7.7930413781436	97.5489941967898
7.79807462426356	97.5212133052184
7.80310787038353	97.497629946759
7.80814111650349	97.5027244571054
7.81317436262345	97.507812531471
7.81820760874342	97.4986079971206
7.82324085486338	97.4844459614976
7.82827410098335	97.45899436807
7.83330734710331	97.4129397780137
7.83834059322328	97.3674633762466
7.84337383934324	97.3721038373392
7.8484070854632	97.3792954718384
7.85344033158317	97.3741347794223
7.85847357770313	97.3594671009475
7.8635068238231	97.3439433293083
7.86854006994306	97.3242035339609
7.87357331606303	97.3045167269894
7.87860656218299	97.2979112910723
7.88363980830295	97.2952840138732
7.88867305442292	97.2871700722274
7.89370630054288	97.2694794167278
7.89873954666285	97.2517843870303
7.90377279278281	97.2562546618664
7.90880603890278	97.2619151124518
7.91383928502274	97.2686616469092
7.91887253114271	97.2763402051765
7.92390577726267	97.2830862111227
7.92893902338264	97.2833498544281
7.9339722695026	97.2836165871536
7.93900551562256	97.2731188414693
7.94403876174253	97.2580804264856
7.94907200786249	97.2430555538667
7.95410525398246	97.2280870613594
7.95913850010242	97.2131401320775
7.96417174622239	97.1949419234617
7.96920499234235	97.1762311603148
7.97423823846231	97.1465081708361
7.97927148458228	97.1017131740342
7.98430473070224	97.0577599818601
7.98933797682221	97.0728559459813
7.99437122294217	97.0897265754302
7.99940446906214	97.112373386299
8.0044377151821	97.1397626938683
8.00947096130207	97.1627708514939
8.01450420742203	97.1502437451554
8.01953745354199	97.1377232000902
8.02457069966196	97.1151340276918
8.02960394578192	97.0874559225365
8.03463719190189	97.064658871717
8.03967043802185	97.0599313934213
8.04470368414182	97.0552034065613
8.04973693026178	97.0623256343037
8.05477017638174	97.0731820499974
8.05980342250171	97.0703242247287
8.06483666862167	97.0369363042164
8.06986991474164	97.0034861760374
8.0749031608616	96.9845422533674
8.07993640698157	96.9681425231591
8.08496965310153	96.9555865699517
8.0900028992215	96.9490266691145
8.09503614534146	96.9424920639442
8.10006939146142	96.913987981624
8.10510263758139	96.8836979838949
8.11013588370135	96.8685506451047
8.11516912982132	96.8717418476833
8.12020237594128	96.8750152519399
8.12523562206125	96.8827423385225
8.13026886818121	96.8906257670978
8.13530211430118	96.8834279950569
8.14033536042114	96.860892391057
8.1453686065411	96.839809130992
8.15040185266107	96.8513924737654
8.15543509878103	96.8637299287188
8.160468344901	96.8657750770023
8.16550159102096	96.8585739584123
8.17053483714093	96.8488299944261
8.17556808326089	96.7955968573642
8.18060132938085	96.7416327676476
8.18563457550082	96.7269164764129
8.19066782162078	96.7451710716968
8.19570106774075	96.7628114924107
8.20073431386071	96.7686210561468
8.20576755998067	96.7743994632952
8.21080080610064	96.754770701177
8.21583405222061	96.7143009598361
8.22086729834057	96.6754821731198
8.22590054446053	96.6710506390096
8.2309337905805	96.6666154390763
8.23596703670046	96.6636174383846
8.24100028282043	96.6618195316761
8.24603352894039	96.6594380860198
8.25106677506036	96.6462658969218
8.25610002118032	96.6329503488505
8.26113326730028	96.6151224747221
8.26616651342025	96.5932162707297
8.27119975954021	96.5717850012774
8.27623300566018	96.5636942384895
8.28126625178014	96.5559362144039
8.28629949790011	96.5559271470692
8.29133274402007	96.5637939486749
8.29636599014004	96.5716352943875
8.30139923626	96.5680505459446
8.30643248237996	96.5641495816222
8.31146572849993	96.5567075483876
8.31649897461989	96.5448458734986
8.32153222073986	96.5330393381681
8.32656546685982	96.5487612030817
8.33159871297979	96.5671883201364
8.33663195909975	96.5690446443393
8.34166520521972	96.5440326911754
8.34669845133968	96.5190247973405
8.35173169745964	96.4798783004257
8.35676494357961	96.438221821986
8.36179818969957	96.414704384661
8.36683143581954	96.4332869933822
8.3718646819395	96.4518804062894
8.37689792805947	96.447122751442
8.38193117417943	96.4346958267731
8.38696442029939	96.421709582456
8.39199766641936	96.4065546860887
8.39703091253932	96.3914272034374
8.40206415865929	96.3736713487905
8.40709740477925	96.3544449675449
8.41213065089921	96.3373088889249
8.41716389701918	96.3414822447794
8.42219714313915	96.3456706842495
8.42723038925911	96.349490935108
8.43226363537907	96.3529931350111
8.43729688149904	96.3558249145278
8.442330127619	96.3237958500583
8.44736337373897	96.2900085727585
8.45239661985893	96.2754100603336
8.4574298659789	96.2894869591288
8.46246311209886	96.3035672981922
8.46749635821882	96.3010463873376
8.47252960433879	96.2950915807419
8.47756285045875	96.2872215134715
8.48259609657872	96.2737119730288
8.48762934269868	96.2602632839299
8.49266258881865	96.2474985998968
8.49769583493861	96.2350590288655
8.50272908105858	96.2220658102491
8.50776232717854	96.2036314181895
8.5127955732985	96.1852704453523
8.51782881941847	96.1753810763553
8.52286206553843	96.1737970754876
8.5278953116584	96.1722222007219
8.53292855777836	96.1605963382581
8.53796180389833	96.1480200680098
8.54299505001829	96.1445882709571
8.54802829613826	96.160325838184
8.55306154225822	96.1760719107252
8.55809478837818	96.184232853649
8.56312803449815	96.1894697582644
8.56816128061811	96.190533412217
8.57319452673808	96.162074842518
8.57822777285804	96.1336335798123
8.58326101897801	96.1129576422961
8.58829426509797	96.0993752606491
8.59332751121793	96.0858252381142
8.5983607573379	96.0828492966375
8.60339400345786	96.0809608622242
8.60842724957783	96.0753795879689
8.61346049569779	96.0609528810349
8.61849374181775	96.0465432647516
8.62352698793772	96.0229667887344
8.62856023405769	95.995021003051
8.63359348017765	95.9679880075573
8.63862672629761	95.9545123307671
8.64365997241758	95.9410895322375
8.64869321853754	95.9415502685638
8.65372646465751	95.9599556499701
8.65875971077747	95.9783707080829
8.66379295689744	95.9891269867545
8.6688262030174	95.9980609377661
8.67385944913736	95.9988684375866
8.67889269525733	95.9615346630375
8.68392594137729	95.9241579271959
8.68895918749726	95.8911988299374
8.69399243361722	95.8618116919717
8.69902567973719	95.8326434085838
8.70405892585715	95.8462608651036
8.70909217197712	95.8645037625892
8.71412541809708	95.8811578783887
8.71915866421704	95.8932159839923
8.72419191033701	95.9052832249658
8.72922515645697	95.9003925144703
8.73425840257694	95.8850377073333
8.7392916486969	95.8696924914926
8.74432489481687	95.8541400295176
8.74935814093683	95.8385904477617
8.7543913870568	95.8210343091822
8.75942463317676	95.7990484640831
8.76445787929672	95.7770539267528
8.76949112541669	95.7660553229285
8.77452437153665	95.7608726789541
8.77955761765662	95.7557595293545
8.78459086377658	95.7595104457818
8.78962410989655	95.7633618650487
8.79465735601651	95.7649329820654
8.79969060213647	95.7619234727289
8.80472384825644	95.758916232071
8.8097570943764	95.7443112770977
8.81479034049637	95.7238450080791
8.81982358661633	95.7032077753645
8.8248568327363	95.677210149955
8.82989007885626	95.6510252628887
8.83492332497623	95.6320648031411
8.83995657109619	95.6292037792315
8.84498981721615	95.6263453737648
8.85002306333612	95.6347317052196
8.85505630945608	95.6495720225469
8.86008955557605	95.6644069067287
8.86512280169601	95.672991121692
8.87015604781598	95.6812570377489
8.87518929393594	95.6770527291402
8.8802225400559	95.6374571970378
8.88525578617587	95.5978395500517
8.89028903229583	95.5699574436542
8.8953222784158	95.5508948948218
8.90035552453576	95.5318264581574
8.90538877065573	95.5369393451678
8.91042201677569	95.545621488739
8.91545526289566	95.5518497796314
8.92048850901562	95.5464302959946
8.92552175513558	95.5410264435227
8.93055500125555	95.5376690496831
8.93558824737551	95.5365923251801
8.94062149349548	95.5355341497265
8.94565473961544	95.5285319822274
8.95068798573541	95.5197218566881
8.95572123185537	95.5107537362282
8.96075447797534	95.4998319659527
8.9657877240953	95.4889102929812
8.97082097021526	95.4766830580406
8.97585421633523	95.4618681191486
8.98088746245519	95.4470467203914
8.98592070857516	95.4329552726471
8.99095395469512	95.4193819919955
8.99598720081508	95.4058682738458
9.00102044693505	95.4102642260801
9.00605369305501	95.4167570095006
9.01108693917498	95.420059866856
9.01612018529494	95.4071549750096
9.02115343141491	95.3942482367744
9.02618667753487	95.3761054755385
9.03121992365484	95.3512635355969
9.0362531697748	95.3263744725829
9.04128641589477	95.3165827761182
9.04631966201473	95.313103261502
9.05135290813469	95.3094546109299
9.05638615425466	95.2963579362432
9.06141940037462	95.282760070315
9.06645264649459	95.2739787388463
9.07148589261455	95.2818161946679
9.07651913873452	95.2896194415985
9.08155238485448	95.295552763499
9.08658563097445	95.2994876228749
9.09161887709441	95.3034217984971
9.09665212321437	95.2789311864125
9.10168536933434	95.2441868987145
9.1067186154543	95.2095857814226
9.11175186157427	95.1906672489729
9.11678510769423	95.1722203219869
9.1218183538142	95.1536198177287
9.12685159993416	95.1343772987604
9.13188484605412	95.115118876349
9.13691809217409	95.1056640633313
9.14195133829405	95.1078607531546
9.14698458441402	95.1100566939595
9.15201783053398	95.1331531207938
9.15705107665395	95.1658471953137
9.16208432277391	95.1985797752692
9.16711756889388	95.1775803198512
9.17215081501384	95.1515008388039
9.1771840611338	95.1237023028099
9.18221730725377	95.0846540604229
9.18725055337373	95.0455761796971
9.1922837994937	95.025142144286
9.19731704561366	95.039224268604
9.20235029173362	95.0532906497083
9.20738353785359	95.0594031881151
9.21241678397355	95.0594042931773
9.21745003009352	95.059405805826
9.22248327621348	95.0359003928351
9.22751652233345	95.0059391363798
9.23254976845341	94.9766715432979
9.23758301457338	94.9697571876353
9.24261626069334	94.9636886994197
9.24764950681331	94.962072558019
9.25268275293327	94.9791228878675
9.25771599905323	94.9961501153929
9.2627492451732	95.0069618603687
9.26778249129316	95.0080094585389
9.27281573741313	95.0090571241062
9.27784898353309	94.9924862780061
9.28288222965306	94.9632965377007
9.28791547577302	94.9341360709477
9.29294872189299	94.9193478880776
9.29798196801295	94.9087377462126
9.30301521413291	94.8981296926096
9.30804846025288	94.9036387349985
9.31308170637284	94.9099080267153
9.31811495249281	94.9095218855315
9.32314819861277	94.867832679899
9.32818144473273	94.8261422614287
9.3332146908527	94.7893207961976
9.33824793697266	94.7629140468111
9.34328118309263	94.73650047459
9.34831442921259	94.7328032549096
9.35334767533256	94.7528577239027
9.35838092145252	94.7729017543947
9.36341416757249	94.7778955069219
9.36844741369245	94.7751618588379
9.37348065981242	94.7724312879588
9.37851390593238	94.7535944258854
9.38354715205234	94.7314600117408
9.38858039817231	94.7103517334449
9.39361364429227	94.7287485617413
9.39864689041224	94.7485118883344
9.4036801365322	94.7633197004652
9.40871338265216	94.7511348750707
9.41374662877213	94.7389769486193
9.41877987489209	94.7162354877521
9.42381312101206	94.6700263697036
9.42884636713202	94.6238456006458
9.43387961325199	94.614941995397
9.43891285937195	94.6498087721628
9.44394610549192	94.6846620430801
9.44897935161188	94.7027961077672
9.45401259773184	94.7102062347576
9.45904584385181	94.7176199803049
9.46407908997177	94.6943754382954
9.46911233609174	94.6611055207724
9.4741455822117	94.6278209740609
9.47917882833167	94.5995476068468
9.48421207445163	94.5719351638869
9.4892453205716	94.5434123657572
9.49427856669156	94.4987879761895
9.49931181281153	94.4536543058061
9.50434505893149	94.4168341558833
9.50937830505145	94.4263377371757
9.51441155117142	94.4358502391628
9.51944479729138	94.4523081836361
9.52447804341135	94.486598314285
9.52951128953131	94.5208399221302
9.53454453565127	94.5405312761219
9.53957778177124	94.5385666250208
9.5446110278912	94.536603997185
9.54964427401117	94.5211507277342
9.55467752013113	94.4932691379936
9.5597107662511	94.4654619513918
9.56474401237106	94.4418345367253
9.56977725849103	94.4206948547846
9.57481050461099	94.3995566784099
9.57984375073096	94.396496624355
9.58487699685092	94.3996677259589
9.58991024297088	94.4028371575226
9.59494348909085	94.4050139037394
9.59997673521081	94.4070231228512
9.60500998133078	94.4090274004383
9.61004322745074	94.3905778097255
9.61507647357071	94.3710900470641
9.62010971969067	94.3516338377972
9.62514296581063	94.3326700733497
9.6301762119306	94.3136711683777
9.63520945805056	94.2996852269545
9.64024270417053	94.3152113611951
9.64527595029049	94.3307350233637
9.65030919641046	94.3402742190276
9.65534244253042	94.3305068456772
9.66037568865038	94.3207738177796
9.66540893477035	94.3064723247473
9.67044218089031	94.2824970053734
9.67547542701028	94.2584685951332
9.68050867313024	94.2526981422343
9.68554191925021	94.273412693547
9.69057516537017	94.294084396861
9.69560841149014	94.3052584037574
9.7006416576101	94.3063287478761
9.70567490373007	94.3073952046233
9.71070814985003	94.2958945384808
9.71574139596999	94.2745542528806
9.72077464208996	94.2532217807498
9.72580788820992	94.2419961866825
9.73084113432989	94.2367461420807
9.73587438044985	94.2314897979502
9.74090762656981	94.2319778841255
9.74594087268978	94.2349910487132
9.75097411880974	94.2380025862508
9.75600736492971	94.2145534575545
9.76104061104967	94.1825494543715
9.76607385716964	94.150561698346
9.7711071032896	94.1211246476537
9.77614034940957	94.0922851143521
9.78117359552953	94.0634493559761
9.78620684164949	94.0847953399967
9.79124008776946	94.1137657363024
9.79627333388942	94.1425720975841
9.80130658000939	94.1380726438926
9.80633982612935	94.1303236582327
9.81137307224932	94.1221985733799
9.81640631836928	94.0924706526429
[truncated: 8,000 more rows]
