# Supplementary material for: The reverse quantum limit and its implications for unconventional quantum oscillations in YbB12
Source: Nat Commun. 2024 Feb 21;15:1607. doi: 10.1038/s41467-024-45801-2 (PMC10881586; doi:10.1038/s41467-024-45801-2)
Supplement: Supplementary file 3 — Source Data [file 41467_2024_45801_MOESM3_ESM.zip › Source_Data/RvH_varyAngle/RvH_-4p3_deg.csv]

-0.0447436000026535	115.176578684043
-0.0387320647022041	115.200728553395
-0.0327205294017547	115.150306487553
-0.0267089941013052	115.169719251764
-0.0206974588008558	115.183976001881
-0.0146859235004064	115.067254864361
-0.00867438819995691	115.152563576381
-0.00266285289950748	115.3111111047
0.00334868240094196	115.123612270194
0.0093602177013914	115.164357661421
0.0153717530018408	115.30267237243
0.0213832883022903	115.17692650898
0.0273948236027397	115.168881266094
0.0334063589031891	115.249453377204
0.0394178942036386	115.251448493046
0.045429429504088	115.133289938354
0.0514409648045375	115.21211442972
0.0574525001049869	115.290871976111
0.0634640354054363	115.269671862383
0.0694755707058858	115.206634792492
0.0754871060063352	115.338888797171
0.0814986413067847	115.268645060485
0.0875101766072341	115.259728531595
0.0935217119076835	115.198359954099
0.099533247208133	115.204041662622
0.105544782508582	115.312839666221
0.111556317809032	115.167793045882
0.117567853109481	115.136887202496
0.123579388409931	115.208332563552
0.12959092371038	115.298189061494
0.13560245901083	115.215809287303
0.141613994311279	115.2026699891
0.147625529611728	115.248117926587
0.153637064912178	115.319195900508
0.159648600212627	115.257192964067
0.165660135513077	115.240147121275
0.171671670813526	115.250747501434
0.177683206113976	115.223331420574
0.183694741414425	115.332124005797
0.189706276714875	115.281799018454
0.195717812015324	115.264275935166
0.201729347315773	115.236935707108
0.207740882616223	115.221768486697
0.213752417916672	115.299014568895
0.219763953217122	115.314344677268
0.225775488517571	115.267369564471
0.231787023818021	115.203655217545
0.23779855911847	115.202048907482
0.243810094418919	115.235432863976
0.249821629719369	115.303865657768
0.255833165019818	115.373559262773
0.261844700320268	115.229753436393
0.267856235620717	115.225298581659
0.273867770921167	115.144733168253
0.279879306221616	115.174853346966
0.285890841522066	115.298661361111
0.291902376822515	115.237087369339
0.297913912122964	115.266852232291
0.303925447423414	115.193677422757
0.309936982723863	115.203469168776
0.315948518024313	115.194755445192
0.321960053324762	115.295240211803
0.327971588625212	115.25718255119
0.333983123925661	115.254408036493
0.33999465922611	115.233978492943
0.34600619452656	115.201999904458
0.352017729827009	115.070001752857
0.358029265127459	115.202110883334
0.364040800427908	115.238727338751
0.370052335728358	115.272444279908
0.376063871028807	115.247269810032
0.382075406329257	115.175272671594
0.388086941629706	115.15783002334
0.394098476930155	115.08435797635
0.400110012230605	115.177938034459
0.406121547531054	115.137205039925
0.412133082831504	115.251170344726
0.418144618131953	115.212118897352
0.424156153432403	115.188094516099
0.430167688732852	115.18110853554
0.436179224033301	115.135099493795
0.442190759333751	115.062382467734
0.4482022946342	115.128418220961
0.45421382993465	115.195112510196
0.460225365235099	115.200044866364
0.466236900535549	115.185519625581
0.472248435835998	115.204697316667
0.478259971136447	115.039531093875
0.484271506436897	115.091648117674
0.490283041737346	115.056750628402
0.496294577037796	115.077789482065
0.502306112338245	115.142027612886
0.508317647638695	115.191649441399
0.514329182939144	115.177796035054
0.520340718239594	115.159456575438
0.526352253540043	115.062494977179
0.532363788840493	115.075781634282
0.538375324140942	115.06263841843
0.544386859441391	114.978983859169
0.550398394741841	115.074857212284
0.55640993004229	115.061028443434
0.56242146534274	115.070209504822
0.568433000643189	115.061834444067
0.574444535943638	115.106911025617
0.580456071244088	115.081132372447
0.586467606544537	114.992421757746
0.592479141844987	114.953974017256
0.598490677145436	114.958217463188
0.604502212445886	114.948238388859
0.610513747746335	114.913674595028
0.616525283046785	115.047111330068
0.622536818347234	114.980440444106
0.628548353647683	115.036089264077
0.634559888948133	114.910166621857
0.640571424248582	114.987614313462
0.646582959549032	114.9120250166
0.652594494849481	114.929890112
0.658606030149931	114.915657237958
0.66461756545038	114.922782579924
0.670629100750829	114.899430686108
0.676640636051279	114.937411009625
0.682652171351728	114.925868060534
0.688663706652178	114.9541537905
0.694675241952627	114.956663935227
0.700686777253077	114.929014904444
0.706698312553526	114.815946243439
0.712709847853976	114.869171558318
0.718721383154425	114.82244834974
0.724732918454874	114.757052602203
0.730744453755324	114.796116545286
0.736755989055773	114.7738357244
0.742767524356223	114.82665308997
0.748779059656672	114.854105364444
0.754790594957122	114.862609218797
0.760802130257571	114.911962468206
0.76681366555802	114.875165154434
0.77282520085847	114.859471955006
0.778836736158919	114.818379405085
0.784848271459369	114.786102721349
0.790859806759818	114.74875200708
0.796871342060268	114.682568710008
0.802882877360717	114.648219010668
0.808894412661167	114.718947890586
0.814905947961616	114.630353525736
0.820917483262065	114.786504964036
0.826929018562515	114.716444494892
0.832940553862964	114.809972931405
0.838952089163414	114.765215405196
0.844963624463863	114.747814527521
0.850975159764313	114.690370998981
0.856986695064762	114.685865398066
0.862998230365212	114.578036174398
0.869009765665661	114.601051412617
0.87502130096611	114.580682175756
0.88103283626656	114.611649239922
0.887044371567009	114.64344045948
0.893055906867459	114.68828229051
0.899067442167908	114.69894121688
0.905078977468357	114.724349274444
0.911090512768807	114.699898338996
0.917102048069256	114.68925659051
0.923113583369706	114.651813630632
0.929125118670155	114.60629355995
0.935136653970605	114.638432766911
0.941148189271054	114.595548125099
0.947159724571504	114.506400338669
0.953171259871953	114.628305636141
0.959182795172402	114.562107517463
0.965194330472852	114.520458389527
0.971205865773301	114.615606960556
0.977217401073751	114.509787613898
0.9832289363742	114.550075771195
0.98924047167465	114.606446140419
0.995252006975099	114.581203440826
1.00126354227555	114.630620953731
1.007275077576	114.548512713996
1.01328661287645	114.458224826667
1.0192981481769	114.463871862598
1.02530968347735	114.455988077295
1.0313212187778	114.428950293377
1.03733275407825	114.413102562378
1.04334428937869	114.33850404174
1.04935582467914	114.445944502195
1.05536735997959	114.42186020669
1.06137889528004	114.478124346899
1.06739043058049	114.491449445463
1.07340196588094	114.49695076484
1.07941350118139	114.484564179004
1.08542503648184	114.426304076686
1.09143657178229	114.465779868874
1.09744810708274	114.354804416729
1.10345964238319	114.344390220804
1.10947117768364	114.291890400198
1.11548271298409	114.231667143835
1.12149424828454	114.281786810449
1.12750578358499	114.30532145374
1.13351731888544	114.268558190713
1.13952885418589	114.227935083842
1.14554038948633	114.301875983169
1.15155192478678	114.347257930822
1.15756346008723	114.372792685405
1.16357499538768	114.385246660598
1.16958653068813	114.324188497745
1.17559806598858	114.301304812593
1.18160960128903	114.254586208618
1.18762113658948	114.336988225819
1.19363267188993	114.170163390528
1.19964420719038	114.196619385342
1.20565574249083	114.224642181304
1.21166727779128	114.146351934844
1.21767881309173	114.109940542226
1.22369034839218	114.153178164616
1.22970188369263	114.065495516704
1.23571341899308	114.122370307762
1.24172495429353	114.159037984536
1.24773648959398	114.205348285442
1.25374802489442	114.094748305205
1.25975956019487	114.214132886477
1.26577109549532	114.19897398137
1.27178263079577	114.153226126654
1.27779416609622	114.123560035746
1.28380570139667	114.194564375245
1.28981723669712	114.116066624836
1.29582877199757	114.104327824662
1.30184030729802	114.053742498242
1.30785184259847	113.961114637881
1.31386337789892	113.969986779804
1.31987491319937	113.970491480335
1.32588644849982	113.9281733822
1.33189798380027	113.919053296737
1.33790951910072	114.003299018529
1.34392105440117	113.941574686476
1.34993258970162	113.951054050062
1.35594412500207	113.986001362384
1.36195566030251	114.026764650997
1.36796719560296	114.069566713
1.37397873090341	113.972330314981
1.37999026620386	114.090016663908
1.38600180150431	114.076795704971
1.39201333680476	113.932873360078
1.39802487210521	114.001021541398
1.40403640740566	113.933317238335
1.41004794270611	113.905133809384
1.41605947800656	113.818417440778
1.42207101330701	113.815970124757
1.42808254860746	113.815361211345
1.43409408390791	113.796995511254
1.44010561920836	113.842237641607
1.44611715450881	113.824279757589
1.45212868980926	113.748645592848
1.45814022510971	113.781564117015
1.46415176041016	113.837082994554
1.4701632957106	113.814394403797
1.47617483101105	113.817376799305
1.4821863663115	113.827319294535
1.48819790161195	113.833513210011
1.4942094369124	113.84332390279
1.50022097221285	113.769837978397
1.5062325075133	113.775000001266
1.51224404281375	113.698014874492
1.5182555781142	113.779819818087
1.52426711341465	113.695959773667
1.5302786487151	113.645475967562
1.53629018401555	113.627836225139
1.542301719316	113.612599155311
1.54831325461645	113.661994114385
1.5543247899169	113.656697402614
1.56033632521735	113.617260234008
1.5663478605178	113.545447358182
1.57235939581824	113.627309249696
1.57837093111869	113.674089852572
1.58438246641914	113.667161994945
1.59039400171959	113.65483677196
1.59640553702004	113.592840459025
1.60241707232049	113.654754257171
1.60842860762094	113.634657470826
1.61444014292139	113.568894771036
1.62045167822184	113.592196730486
1.62646321352229	113.580446749305
1.63247474882274	113.640034250044
1.63848628412319	113.536682487158
1.64449781942364	113.515287781355
1.65050935472409	113.522830614567
1.65652089002454	113.494138236011
1.66253242532499	113.473308538385
1.66854396062544	113.435225049534
1.67455549592589	113.347721905301
1.68056703122633	113.401141209094
1.68657856652678	113.399381367029
1.69259010182723	113.419447998862
1.69860163712768	113.416685568111
1.70461317242813	113.428435017325
1.71062470772858	113.423418272725
1.71663624302903	113.417491127556
1.72264777832948	113.37957330216
1.72865931362993	113.38795202812
1.73467084893038	113.391409546359
1.74068238423083	113.409555042357
1.74669391953128	113.473060000895
1.75270545483173	113.47061684165
1.75871699013218	113.43914974705
1.76472852543263	113.387879371257
1.77074006073308	113.277663571859
1.77675159603353	113.303801675219
1.78276313133398	113.236134169703
1.78877466663442	113.267351141635
1.79478620193487	113.281218017648
1.80079773723532	113.225924115019
1.80680927253577	113.133511596774
1.81282080783622	113.202090479179
1.81883234313667	113.218137419671
1.82484387843712	113.241156562996
1.83085541373757	113.153479034137
1.83686694903802	113.187931542428
1.84287848433847	113.167412606679
1.84889001963892	113.178226945391
1.85490155493937	113.155273508893
1.86091309023982	113.158953948816
1.86692462554027	113.220210758476
1.87293616084072	113.156539019748
1.87894769614117	113.124001025606
1.88495923144162	113.20959943639
1.89097076674207	113.218129222826
1.89698230204251	113.10854133938
1.90299383734296	113.138035756601
1.90900537264341	113.120160378709
1.91501690794386	113.153542885109
1.92102844324431	113.019512989086
1.92703997854476	113.039168958884
1.93305151384521	113.003442973747
1.93906304914566	112.983983766722
1.94507458444611	112.971499173206
1.95108611974656	112.963935647296
1.95709765504701	112.959409543481
1.96310919034746	112.990049111502
1.96912072564791	112.93732364472
1.97513226094836	112.949588330745
1.98114379624881	112.925595152752
1.98715533154926	112.888805375597
1.99316686684971	112.95674918942
1.99917840215015	113.003708245832
2.0051899374506	112.93004004698
2.01120147275105	112.989993513031
2.0172130080515	112.938553391377
2.02322454335195	112.983646186517
2.0292360786524	112.95697837951
2.03524761395285	112.949211369528
2.0412591492533	112.888353782252
2.04727068455375	112.878571955172
2.0532822198542	112.863242251713
2.05929375515465	112.766040699352
2.0653052904551	112.812425888443
2.07131682575555	112.751370360143
2.077328361056	112.764737326204
2.08333989635645	112.743169993098
2.0893514316569	112.679356138706
2.09536296695735	112.675836008954
2.1013745022578	112.673717342489
2.10738603755824	112.635694760106
2.11339757285869	112.658750165614
2.11940910815914	112.689115664414
2.12542064345959	112.699672770321
2.13143217876004	112.678669972933
2.13744371406049	112.689557867431
2.14345524936094	112.673822499703
2.14946678466139	112.685553212203
2.15547831996184	112.593077729473
2.16148985526229	112.622450958166
2.16750139056274	112.707146168978
2.17351292586319	112.748532325724
2.17952446116364	112.692711264293
2.18553599646409	112.647507281872
2.19154753176454	112.645844522581
2.19755906706499	112.573927235867
2.20357060236544	112.655070087451
2.20958213766589	112.635962413662
2.21559367296634	112.534670947637
2.22160520826678	112.536650448804
2.22761674356723	112.536939136014
2.23362827886768	112.460808581473
2.23963981416813	112.486566675498
2.24565134946858	112.535201607766
2.25166288476903	112.463454560686
2.25767442006948	112.426037409254
2.26368595536993	112.379110883355
2.26969749067038	112.418907709754
2.27570902597083	112.361040082764
2.28172056127128	112.346823713502
2.28773209657173	112.408449819056
2.29374363187218	112.412812853178
2.29975516717263	112.438217552565
2.30576670247308	112.389095834208
2.31177823777353	112.381848839823
2.31778977307397	112.384719760065
2.32380130837443	112.353121788792
2.32981284367487	112.299992113761
2.33582437897532	112.331809638442
2.34183591427577	112.368591117846
2.34784744957622	112.3471634803
2.35385898487667	112.302638916156
2.35987052017712	112.322729353129
2.36588205547757	112.276803362687
2.37189359077802	112.248336815718
2.37790512607847	112.338262771577
2.38391666137892	112.339095032567
2.38992819667937	112.322109742546
2.39593973197982	112.265962295678
2.40195126728027	112.259027272199
2.40796280258072	112.187483004559
2.41397433788117	112.135312838186
2.41998587318162	112.239484835906
2.42599740848206	112.142606999642
2.43200894378251	112.112660267083
2.43802047908296	112.130290526003
2.44403201438341	112.114099266189
2.45004354968386	112.067545388701
2.45605508498431	112.048293666349
2.46206662028476	112.023294175697
2.46807815558521	112.033668825516
2.47408969088566	111.964177233976
2.48010122618611	111.986485675334
2.48611276148656	112.047806796707
2.49212429678701	112.067799201468
2.49813583208746	112.112049618639
2.50414736738791	112.074425261608
2.51015890268836	112.04192615014
2.51617043798881	112.08919317435
2.52218197328926	112.087783825865
2.52819350858971	112.031595422174
2.53420504389015	112.007765044219
2.5402165791906	112.015422021036
2.54622811449105	112.001549990652
2.5522396497915	111.987973050728
2.55825118509195	112.00651293748
2.5642627203924	111.976321214011
2.57027425569285	111.927887684466
2.5762857909933	111.959609301208
2.58229732629375	111.96201905437
2.5883088615942	111.868145505674
2.59432039689465	111.883872174684
2.6003319321951	111.812092352455
2.60634346749555	111.786279405544
2.612355002796	111.816566355316
2.61836653809645	111.775563926545
2.6243780733969	111.770549830482
2.63038960869735	111.748004931208
2.6364011439978	111.751637392412
2.64241267929825	111.746429374549
2.64842421459869	111.696612485822
2.65443574989914	111.671325398571
2.66044728519959	111.710839033105
2.66645882050004	111.787253366289
2.67247035580049	111.715596701845
2.67848189110094	111.680025521289
2.68449342640139	111.72145972031
2.69050496170184	111.71409835267
2.69651649700229	111.717268631548
2.70252803230274	111.706357601763
2.70853956760319	111.719790084279
2.71455110290364	111.705441984848
2.72056263820409	111.674554251271
2.72657417350454	111.671132590711
2.73258570880499	111.64034661187
2.73859724410544	111.66959399009
2.74460877940589	111.637371822139
2.75062031470633	111.601796609368
2.75663185000678	111.62624240358
2.76264338530723	111.605437195384
2.76865492060768	111.561792625943
2.77466645590813	111.530978863228
2.78067799120858	111.572422790548
2.78668952650903	111.530978382103
2.79270106180948	111.486165967783
2.79871259710993	111.473783289115
2.80472413241038	111.434185555646
2.81073566771083	111.456856538525
2.81674720301128	111.442703696769
2.82275873831173	111.384680568493
2.82877027361218	111.397448585364
2.83478180891263	111.411345958504
2.84079334421308	111.366787355444
2.84680487951353	111.340069501205
2.85281641481397	111.312033367069
2.85882795011442	111.301412709478
2.86483948541487	111.350499486866
2.87085102071532	111.331645029903
2.87686255601577	111.366535012698
2.88287409131622	111.334721432673
2.88888562661667	111.281658236493
2.89489716191712	111.349945981391
2.90090869721757	111.318436270118
2.90692023251802	111.308794567828
2.91293176781847	111.321368260576
2.91894330311892	111.307399089431
2.92495483841937	111.302308193336
2.93096637371982	111.281967466396
2.93697790902027	111.292414776321
2.94298944432072	111.347601943789
2.94900097962117	111.302170967432
2.95501251492162	111.214642161113
2.96102405022206	111.239087936988
2.96703558552251	111.231497976114
2.97304712082296	111.161139210965
2.97905865612341	111.123564186967
2.98507019142386	111.113883193921
2.99108172672431	111.122796259561
2.99709326202476	111.109414981438
3.00310479732521	111.056009914256
3.00911633262566	111.006079432001
3.01512786792611	111.075424758999
3.02113940322656	111.109837274778
3.02715093852701	111.023014903254
3.03316247382746	110.952962920889
3.03917400912791	110.941838067438
3.04518554442836	110.953063396966
3.05119707972881	110.920370601124
3.05720861502926	110.888021669194
3.06322015032971	110.909084494344
3.06923168563015	110.892323075837
3.0752432209306	110.845925840548
3.08125475623105	110.883731443317
3.0872662915315	110.911662307958
3.09327782683195	110.881033202343
3.0992893621324	110.866896367444
3.10530089743285	110.890681393756
3.1113124327333	110.936251512017
3.11732396803375	110.949790430633
3.1233355033342	110.904098350465
3.12934703863465	110.9043850423
3.1353585739351	110.948049854296
3.14137010923555	110.866013737578
3.147381644536	110.81404612564
3.15339317983645	110.881170277298
3.1594047151369	110.824896070372
3.16541625043735	110.757021037721
3.1714277857378	110.766758071063
3.17743932103824	110.770869410185
3.18345085633869	110.799045388462
3.18946239163914	110.839384018068
3.19547392693959	110.797414554061
3.20148546224004	110.709328223888
3.20749699754049	110.73344409123
3.21350853284094	110.750693573458
3.21952006814139	110.679878341161
3.22553160344184	110.618914120712
3.23154313874229	110.596266089923
3.23755467404274	110.588059982811
3.24356620934319	110.571594368479
3.24957774464364	110.571895976607
3.25558927994409	110.542730785139
3.26160081524454	110.532075255791
3.26761235054499	110.559869646514
3.27362388584544	110.487925907055
3.27963542114589	110.447605513127
3.28564695644633	110.492318902088
3.29165849174678	110.449646088451
3.29767002704723	110.392135058943
3.30368156234768	110.399216665411
3.30969309764813	110.445687156031
3.31570463294858	110.484907118392
3.32171616824903	110.46753997627
3.32772770354948	110.428476469537
3.33373923884993	110.416272327731
3.33975077415038	110.454102914361
3.34576230945083	110.472696172606
3.35177384475128	110.432687184037
3.35778538005173	110.424790436952
3.36379691535218	110.433143223874
3.36980845065263	110.384077814826
3.37581998595308	110.326642080168
3.38183152125353	110.296192282117
3.38784305655397	110.365115561354
3.39385459185442	110.374422398298
3.39986612715487	110.332985721866
3.40587766245532	110.399731250848
3.41188919775577	110.348693346653
3.41790073305622	110.257307393297
3.42391226835667	110.262810840642
3.42992380365712	110.296895351796
3.43593533895757	110.307724786092
3.44194687425802	110.308311471726
3.44795840955847	110.271155273151
3.45396994485892	110.199687450169
3.45998148015937	110.157166644472
3.46599301545982	110.140456838429
3.47200455076027	110.093116993199
3.47801608606072	110.050840586574
3.48402762136117	110.059606108879
3.49003915666162	110.075321340521
3.49605069196206	110.074788213007
3.50206222726251	110.097243015694
3.50807376256296	110.100646575607
3.51408529786341	110.120646926722
3.52009683316386	110.090622737443
3.52610836846431	110.034444836072
3.53211990376476	110.053420814422
3.53813143906521	110.070453035695
3.54414297436566	110.008158890525
3.55015450966611	109.948976355752
3.55616604496656	109.966072659833
3.56217758026701	109.995245463757
3.56818911556746	109.967774331559
3.57420065086791	109.946524565002
3.58021218616836	109.945996157317
3.58622372146881	109.896898273804
3.59223525676926	109.887757984847
3.59824679206971	109.924562887113
3.60425832737015	109.956932471264
3.6102698626706	109.960229073305
3.61628139797105	109.949344003737
3.6222929332715	109.929546671538
3.62830446857195	109.926875729147
3.6343160038724	109.8884151118
3.64032753917285	109.861332002514
3.6463390744733	109.887111922325
3.65235060977375	109.924424806594
3.6583621450742	109.926893137583
3.66437368037465	109.886524153912
3.6703852156751	109.840644405445
3.67639675097555	109.835133079229
3.682408286276	109.810142763437
3.68841982157645	109.739003947963
3.6944313568769	109.730415010124
3.70044289217735	109.7494364579
3.7064544274778	109.766720663101
3.71246596277824	109.759658452864
3.71847749807869	109.72400944521
3.72448903337914	109.683096531225
3.73050056867959	109.68252786435
3.73651210398004	109.623839003668
3.74252363928049	109.547131323145
3.74853517458094	109.521263910684
3.75454670988139	109.5136820277
3.76055824518184	109.501921686598
3.76656978048229	109.493568925213
3.77258131578274	109.491651432226
3.77859285108319	109.469084091249
3.78460438638364	109.507128894117
3.79061592168409	109.481116429113
3.79662745698454	109.436142670162
3.80263899228499	109.425805161949
3.80865052758543	109.447389323834
3.81466206288589	109.426564447777
3.82067359818633	109.410061778248
3.82668513348678	109.392249464322
3.83269666878723	109.424683046136
3.83870820408768	109.441772440268
3.84471973938813	109.410718108515
3.85073127468858	109.361902967943
3.85674280998903	109.374602518964
3.86275434528948	109.369130782144
3.86876588058993	109.391825557543
3.87477741589038	109.426081630373
3.88078895119083	109.43754123697
3.88680048649128	109.407732870734
3.89281202179173	109.358397323855
3.89882355709218	109.361825789868
3.90483509239263	109.375487787415
3.91084662769308	109.358404451632
3.91685816299353	109.338548605172
3.92286969829398	109.336068278157
3.92888123359442	109.322987110129
3.93489276889487	109.299435245811
3.94090430419532	109.268703824204
3.94691583949577	109.208965835958
3.95292737479622	109.152575601381
3.95893891009667	109.145377522819
3.96495044539712	109.216559233376
3.97096198069757	109.244496883927
3.97697351599802	109.194336499467
3.98298505129847	109.155658284969
3.98899658659892	109.145262412855
3.99500812189937	109.119176834569
4.00101965719982	109.01751513841
4.00703119250027	109.015739469387
4.01304272780072	109.017270304057
4.01905426310117	108.994201172884
4.02506579840162	108.955063163137
4.03107733370206	108.968482777789
4.03708886900251	108.990783104611
4.04310040430296	108.994822483485
4.04911193960341	108.955317783645
4.05512347490386	108.888912493052
4.06113501020431	108.881846831633
4.06714654550476	108.917999190575
4.07315808080521	108.930636325068
4.07916961610566	108.941157694453
4.08518115140611	108.941753198006
4.09119268670656	108.879036284
4.09720422200701	108.815803869851
4.10321575730746	108.829425718327
4.10922729260791	108.865725027116
4.11523882790836	108.885064780411
4.12125036320881	108.868544231569
4.12726189850926	108.87422817285
4.13327343380971	108.862134219371
4.13928496911015	108.822494043672
4.1452965044106	108.766564408506
4.15130803971105	108.759656205459
4.1573195750115	108.796124599902
4.16333111031195	108.813209917012
4.1693426456124	108.802587031158
4.17535418091285	108.768144677143
4.1813657162133	108.734141519673
4.18737725151375	108.716860987993
4.1933887868142	108.700607417181
4.19940032211465	108.685974169974
4.2054118574151	108.686386489362
4.21142339271555	108.741268653089
4.217434928016	108.743316358746
4.22344646331645	108.704625933599
4.2294579986169	108.653039334786
4.23546953391735	108.682210877214
4.2414810692178	108.674961912097
4.24749260451824	108.635918515151
4.25350413981869	108.584644238048
4.25951567511914	108.574620052712
4.26552721041959	108.580531073985
4.27153874572004	108.55920250822
4.27755028102049	108.516924270724
4.28356181632094	108.470603907216
4.28957335162139	108.480211922058
4.29558488692184	108.473349335566
4.30159642222229	108.455868006974
4.30760795752274	108.435524485048
4.31361949282319	108.446760507887
4.31963102812364	108.441496997881
4.32564256342409	108.427049895961
4.33165409872454	108.405939880912
4.33766563402499	108.368626696312
4.34367716932544	108.306713531663
4.34968870462589	108.268360141079
4.35570023992633	108.265159371953
4.36171177522678	108.263191385407
4.36772331052723	108.218551257546
4.37373484582768	108.20233170807
4.37974638112813	108.234396096094
4.38575791642858	108.296682767609
4.39176945172903	108.298023873574
4.39778098702948	108.273422966478
4.40379252232993	108.236166429066
4.40980405763038	108.197591595894
4.41581559293083	108.175156790723
4.42182712823128	108.153153001232
4.42783866353173	108.125438996715
4.43385019883218	108.10015930441
4.43986173413263	108.145061022531
4.44587326943308	108.192383949825
4.45188480473353	108.201683416314
4.45789634003398	108.200078956069
4.46390787533442	108.227640518878
4.46991941063487	108.227079063614
4.47593094593532	108.131176600237
4.48194248123577	108.083209654999
4.48795401653622	108.105396884844
4.49396555183667	108.151831521961
4.49997708713712	108.116717587958
4.50598862243757	108.107349476253
4.51200015773802	108.120258400144
4.51801169303847	108.14403978023
4.52402322833892	108.089392140461
4.53003476363937	108.004201674711
4.53604629893982	107.942076281923
4.54205783424027	107.945745188539
4.54806936954072	108.01744798513
4.55408090484117	108.033172358829
4.56009244014162	108.014816169001
4.56610397544206	108.024858631244
4.57211551074252	107.989727037925
4.57812704604296	107.939989689953
4.58413858134341	107.885656461926
4.59015011664386	107.867777815139
4.59616165194431	107.844721822522
4.60217318724476	107.83681366469
4.60818472254521	107.883990370413
4.61419625784566	107.854102157021
4.62020779314611	107.804097396337
4.62621932844656	107.748282938124
4.63223086374701	107.747907508015
4.63824239904746	107.742696226306
4.64425393434791	107.73045517172
4.65026546964836	107.703499094054
4.65627700494881	107.658296107748
4.66228854024926	107.61116946451
4.66830007554971	107.567543075145
4.67431161085015	107.575735191535
4.6803231461506	107.602219268221
4.68633468145105	107.631876287079
4.6923462167515	107.604744089977
4.69835775205195	107.581886441003
4.7043692873524	107.576207660378
4.71038082265285	107.60720149177
4.7163923579533	107.585804153734
4.72240389325375	107.564771446672
4.7284154285542	107.55471152004
4.73442696385465	107.577239837615
4.7404384991551	107.548374894553
4.74645003445555	107.491444780536
4.752461569756	107.503816913305
4.75847310505645	107.516725849701
4.7644846403569	107.515927433137
4.77049617565735	107.474944523154
4.7765077109578	107.5002722995
4.78251924625824	107.512008036929
4.78853078155869	107.472892620644
4.79454231685914	107.450439451493
4.80055385215959	107.450495040819
4.80656538746004	107.474126891042
4.81257692276049	107.441336810806
4.81858845806094	107.447305541369
4.82459999336139	107.482065311535
4.83061152866184	107.469441135922
4.83662306396229	107.416814049362
4.84263459926274	107.352936013529
4.84864613456319	107.359461875779
4.85465766986364	107.339554735897
4.86066920516409	107.311356483993
4.86668074046454	107.296087356861
4.87269227576499	107.29275955121
4.87870381106544	107.285653092554
4.88471534636589	107.256762201914
4.89072688166633	107.271604264459
4.89673841696678	107.291022686327
4.90274995226723	107.294534741772
4.90876148756768	107.249640304485
4.91477302286813	107.197097544988
4.92078455816858	107.150558115191
4.92679609346903	107.150314387244
4.93280762876948	107.153419062971
4.93881916406993	107.148304794656
4.94483069937038	107.150328067566
4.95084223467083	107.13433619214
4.95685376997128	107.08537411451
4.96286530527173	107.003473467207
4.96887684057218	106.970957182838
4.97488837587263	107.032077124577
4.98089991117308	107.081743624729
4.98691144647353	107.087499132827
4.99292298177398	107.017188792879
4.99893451707442	106.991284888513
5.00494605237487	106.992001169849
5.01095758767532	107.030046530349
5.01696912297577	106.990912392959
5.02298065827622	106.929452005169
5.02899219357667	106.855741166204
5.03500372887712	106.853572618358
5.04101526417757	106.868812000411
5.04702679947802	106.876724422325
5.05303833477847	106.869724065092
5.05904987007892	106.861856838692
5.06506140537937	106.870956543618
5.07107294067982	106.873848099225
5.07708447598027	106.868704501043
5.08309601128072	106.834339947705
5.08910754658117	106.807330197056
5.09511908188162	106.787310647644
5.10113061718206	106.796926436837
5.10714215248251	106.803602509915
5.11315368778296	106.807745694267
5.11916522308341	106.816914811548
5.12517675838386	106.806992804401
5.13118829368431	106.77277279433
5.13719982898476	106.745218745236
5.14321136428521	106.743022755601
5.14922289958566	106.788704302275
5.15523443488611	106.75874764794
5.16124597018656	106.70674966468
5.16725750548701	106.650931110757
5.17326904078746	106.660194266614
5.17928057608791	106.70078705967
5.18529211138836	106.732030488022
5.19130364668881	106.766265135797
5.19731518198926	106.802965609999
5.2033267172897	106.75715023105
5.20933825259015	106.699672052126
5.2153497878906	106.628233857483
5.22136132319105	106.598699691342
5.2273728584915	106.572107571518
5.23338439379195	106.529518610409
5.2393959290924	106.500866635809
5.24540746439285	106.481500926583
5.2514189996933	106.487187047834
5.25743053499375	106.493647034275
5.2634420702942	106.500876226471
5.26945360559465	106.508816342638
5.2754651408951	106.512182747598
5.28147667619555	106.506492350864
5.287488211496	106.494712014959
5.29349974679645	106.478809684244
5.2995112820969	106.451065972303
5.30552281739735	106.404025287152
5.3115343526978	106.341428234252
5.31754588799824	106.322220160161
5.32355742329869	106.309920537176
5.32956895859914	106.306591675997
5.33558049389959	106.274724509262
5.34159202920004	106.239557619244
5.34760356450049	106.242177014875
5.35361509980094	106.25250167675
5.35962663510139	106.269706816797
5.36563817040184	106.247869780512
5.37164970570229	106.227719059624
5.37766124100274	106.220210225696
5.38367277630319	106.21633518674
5.38968431160364	106.210638157774
5.39569584690409	106.141975655807
5.40170738220454	106.082048881023
5.40771891750499	106.033584616416
5.41373045280544	106.033344987494
5.41974198810589	106.049569873025
5.42575352340633	106.087342144477
5.43176505870678	106.108215228268
5.43777659400723	106.114541608287
5.44378812930768	106.066020624237
5.44979966460813	106.025847314709
5.45581119990858	106.02534098374
5.46182273520903	106.035448063269
5.46783427050948	106.05189326534
5.47384580580993	106.03036213197
5.47985734111038	106.003219626183
5.48586887641083	105.96714622275
5.49188041171128	105.950330834072
5.49789194701173	105.94330919398
5.50390348231218	105.962120427561
5.50991501761263	105.977163038768
5.51592655291308	105.985557435817
5.52193808821353	106.000330004789
5.52794962351398	106.015593991566
5.53396115881442	105.979779211639
5.53997269411487	105.934333903818
5.54598422941532	105.873053341934
5.55199576471577	105.847888465526
5.55800730001622	105.838629603469
5.56401883531667	105.856382027217
5.57003037061712	105.872717757699
5.57604190591757	105.886408225595
5.58205344121802	105.883623716563
5.58806497651847	105.872921761419
5.59407651181892	105.838999873538
5.60008804711937	105.812842695363
5.60609958241982	105.802750016263
5.61211111772027	105.812694055311
5.61812265302072	105.833768858377
5.62413418832117	105.819038229652
5.63014572362162	105.796345136971
5.63615725892206	105.7562469562
5.64216879422251	105.727424225521
5.64818032952296	105.706903625583
5.65419186482341	105.701242676757
5.66020340012386	105.700339796427
5.66621493542431	105.712041717503
5.67222647072476	105.717264845278
5.67823800602521	105.715324279827
5.68424954132566	105.686779921473
5.69026107662611	105.649383838457
5.69627261192656	105.597885063878
5.70228414722701	105.561757494638
5.70829568252746	105.554814791485
5.71430721782791	105.549897456401
5.72031875312836	105.546152112126
5.72633028842881	105.513338624193
5.73234182372926	105.484137966903
5.73835335902971	105.480775630868
5.74436489433015	105.465061843147
5.7503764296306	105.43549768632
5.75638796493105	105.39965283366
5.7623995002315	105.36361499975
5.76841103553195	105.384426772986
5.7744225708324	105.399622040817
5.78043410613285	105.399010257168
5.7864456414333	105.36804916555
5.79245717673375	105.312540187387
5.7984687120342	105.315838172079
5.80448024733465	105.332052553417
5.8104917826351	105.343838976472
5.81650331793555	105.33472362003
5.822514853236	105.283978071542
5.82852638853645	105.2667921514
5.8345379238369	105.272870358425
5.84054945913735	105.273232394915
5.84656099443779	105.272923558395
5.85257252973824	105.276598918298
5.85858406503869	105.271428844804
5.86459560033914	105.249160445206
5.87060713563959	105.22327487226
5.87661867094004	105.194884205542
5.88263020624049	105.219470606949
5.88864174154094	105.25064040357
5.89465327684139	105.213658814672
5.90066481214184	105.177961790549
5.90667634744229	105.145585777606
5.91268788274274	105.162428556878
5.91869941804319	105.222685926062
5.92471095334364	105.219944455958
5.93072248864409	105.196555637413
5.93673402394454	105.108923663096
5.94274555924499	105.039077862544
5.94875709454544	105.047148303607
5.95476862984588	105.053716382244
5.96078016514633	105.058201653052
5.96679170044678	105.053012974647
5.97280323574723	105.042388486042
5.97881477104768	105.0543620498
5.98482630634813	105.065255570549
5.99083784164858	104.996658407921
5.99684937694903	104.943446959065
6.00286091224948	104.93219922541
6.00887244754993	104.946665228142
6.01488398285038	104.98994340092
6.02089551815083	105.006939326355
6.02690705345128	105.01117361797
6.03291858875173	104.986796971328
6.03893012405218	104.959624990106
6.04494165935263	104.952307147379
6.05095319465308	104.950201764936
6.05696472995352	104.963133787873
6.06297626525397	104.947077124293
6.06898780055442	104.895262721752
6.07499933585487	104.853484651032
6.08101087115532	104.81754026941
6.08702240645577	104.779666473531
6.09303394175622	104.74164607979
6.09904547705667	104.71221064177
6.10505701235712	104.684038944312
6.11106854765757	104.660865733389
6.11708008295802	104.641675837642
6.12309161825847	104.629788651195
6.12910315355892	104.63480220236
6.13511468885937	104.655701440306
6.14112622415982	104.640358016691
6.14713775946027	104.608222508165
6.15314929476072	104.563164512495
6.15916083006117	104.517068122102
6.16517236536161	104.526998460327
6.17118390066207	104.538870624425
6.17719543596251	104.554751306661
6.18320697126296	104.563903746891
6.18921850656341	104.558256594566
6.19523004186386	104.53794997525
6.20124157716431	104.500703790184
6.20725311246476	104.470451149891
6.21326464776521	104.444485865119
6.21927618306566	104.450247990419
6.22528771836611	104.466300035023
6.23129925366656	104.454132826364
6.23731078896701	104.439234335357
6.24332232426746	104.442057285767
6.24933385956791	104.441864266133
6.25534539486836	104.42675831342
6.26135693016881	104.406681053134
6.26736846546926	104.374860036946
6.27338000076971	104.354659644604
6.27939153607015	104.349990257467
6.2854030713706	104.358370369157
6.29141460667105	104.377286778029
6.2974261419715	104.387548268684
6.30343767727195	104.39353356302
6.3094492125724	104.378439122215
6.31546074787285	104.357720601358
6.3214722831733	104.336017382621
6.32748381847375	104.31400114648
6.3334953537742	104.283169056657
6.33950688907465	104.25918894083
6.3455184243751	104.28511495244
6.35152995967555	104.301290370503
6.357541494976	104.285021122969
6.36355303027645	104.264853691291
6.3695645655769	104.236624677233
6.37557610087735	104.227441412509
6.3815876361778	104.243570038305
6.38759917147824	104.231117036364
6.39361070677869	104.192603948429
6.39962224207914	104.172146961425
6.40563377737959	104.162964623174
6.41164531268004	104.171699228486
6.41765684798049	104.187975628561
6.42366838328094	104.158594762051
6.42967991858139	104.117099641481
6.43569145388184	104.083110748785
6.44170298918229	104.050167641377
6.44771452448274	104.069805839146
6.45372605978319	104.092464487294
6.45973759508364	104.115377155625
6.46574913038409	104.13442563751
6.47176066568454	104.117617109116
6.47777220098499	104.0998999538
6.48378373628544	104.077576040851
6.48979527158589	104.053480714715
6.49580680688633	104.023588103691
6.50181834218678	103.999778326356
6.50782987748723	103.990169144259
6.51384141278768	103.984190467179
6.51985294808813	103.98483157759
6.52586448338858	103.95317410985
6.53187601868903	103.875254318167
6.53788755398948	103.811311313934
6.54389908928993	103.763539725772
6.54991062459038	103.743160787285
6.55592215989083	103.749121306652
6.56193369519128	103.744442601052
6.56794523049173	103.731355282849
6.57395676579218	103.739983663245
6.57996830109263	103.763172006422
6.58597983639308	103.768203177539
6.59199137169353	103.762943145296
6.59800290699398	103.72028259895
6.60401444229442	103.659447282744
6.61002597759487	103.61453677618
6.61603751289532	103.576420895937
6.62204904819577	103.559457186222
6.62806058349622	103.550142098784
6.63407211879667	103.570924363747
6.64008365409712	103.601135266501
6.64609518939757	103.617941214081
6.65210672469802	103.631043086294
6.65811825999847	103.61851053542
6.66412979529892	103.599616983081
6.67014133059937	103.575944892103
6.67615286589982	103.551221175176
6.68216440120027	103.521697597139
6.68817593650072	103.49124617847
6.69418747180117	103.501693807098
6.70019900710161	103.520433109315
6.70621054240207	103.544389495134
6.71222207770251	103.569334431027
6.71823361300296	103.545699981941
6.72424514830341	103.512488057608
6.73025668360386	103.480173840634
6.73626821890431	103.448099170944
6.74227975420476	103.460371950692
6.74829128950521	103.481843831318
6.75430282480566	103.469781693022
6.76031436010611	103.450422275876
6.76632589540656	103.409227287622
6.77233743070701	103.362612268209
6.77834896600746	103.352937981447
6.78436050130791	103.353160140428
6.79037203660836	103.343658424358
6.79638357190881	103.331226077191
6.80239510720925	103.3405796226
6.8084066425097	103.357292279463
6.81441817781015	103.385957490088
6.8204297131106	103.419225315792
6.82644124841105	103.389155135566
6.8324527837115	103.331608961793
6.83846431901195	103.27824428186
6.8444758543124	103.226916557551
6.85048738961285	103.217399949367
6.8564989249133	103.232488907162
6.86251046021375	103.242892017156
6.8685219955142	103.249990270834
6.87453353081465	103.255779932286
6.8805450661151	103.260460367549
6.88655660141555	103.271280334172
6.892568136716	103.288532423308
6.89857967201645	103.288207695432
6.9045912073169	103.265056798769
6.91060274261734	103.237834742036
6.91661427791779	103.203973389356
6.92262581321824	103.178185744373
6.92863734851869	103.169559101691
6.93464888381914	103.16011691444
6.94066041911959	103.148349432716
6.94667195442004	103.136381285075
6.95268348972049	103.123503246881
6.95869502502094	103.105053787537
6.96470656032139	103.046185408521
6.97071809562184	102.989201222508
6.97672963092229	102.965096550775
6.98274116622274	102.941378520987
6.98875270152319	102.947471631926
6.99476423682364	102.954674587257
7.00077577212409	102.926200492074
7.00678730742454	102.893734271336
7.01279884272499	102.873802854307
7.01881037802544	102.856762958695
7.02482191332589	102.857747822526
7.03083344862633	102.86554949438
7.03684498392678	102.868612158545
7.04285651922723	102.869057753113
7.04886805452768	102.841499120847
7.05487958982813	102.790709802744
7.06089112512858	102.754312258546
7.06690266042903	102.73550211769
7.07291419572948	102.721873397857
7.07892573102993	102.717588846181
7.08493726633038	102.704775121603
7.09094880163083	102.666261388732
7.09696033693128	102.637205693602
7.10297187223173	102.663178699232
7.10898340753218	102.688221677327
7.11499494283263	102.690006147996
7.12100647813308	102.691608600377
7.12701801343353	102.650968286783
7.13302954873398	102.606374986376
7.13904108403442	102.604737039818
7.14505261933487	102.613972605991
7.15106415463532	102.604714177475
7.15707568993577	102.586599837854
7.16308722523622	102.57836026785
7.16909876053667	102.578179676274
7.17511029583712	102.580148977568
7.18112183113757	102.585057589421
7.18713336643802	102.579246805985
7.19314490173847	102.546919448897
7.19915643703892	102.523098786955
7.20516797233937	102.546584611208
7.21117950763982	102.56972581006
7.21719104294027	102.556074863898
7.22320257824072	102.542359227385
7.22921411354117	102.510904105618
7.23522564884161	102.476725356724
7.24123718414207	102.475984095786
7.24724871944251	102.488286404823
7.25326025474296	102.50216036988
7.25927179004341	102.51720865762
7.26528332534386	102.512113344018
7.27129486064431	102.479463713097
7.27730639594476	102.449017387237
7.28331793124521	102.424679832233
7.28932946654566	102.403970080934
7.29534100184611	102.415393577701
7.30135253714656	102.426801017882
7.30736407244701	102.404103066863
7.31337560774746	102.379138909973
7.31938714304791	102.373755208773
7.32539867834836	102.374333692976
7.33141021364881	102.388583419609
7.33742174894926	102.412078884722
7.3434332842497	102.41841456501
7.34944481955015	102.400729433125
7.3554563548506	102.382333504816
7.36146789015105	102.361508452937
7.3674794254515	102.341218711778
7.37349096075195	102.330362556988
7.3795024960524	102.319573686432
7.38551403135285	102.267886302063
7.3915255666533	102.20978411514
7.39753710195375	102.181035072577
7.4035486372542	102.166411239113
7.40956017255465	102.173239643304
7.4155717078551	102.203530022646
7.42158324315555	102.222410540215
7.427594778456	102.211140740786
7.43360631375645	102.198612163019
7.4396178490569	102.16883306597
7.44562938435734	102.139039600307
7.45164091965779	102.101025597496
7.45765245495824	102.061666509617
7.46366399025869	102.056544000067
7.46967552555914	102.069710532067
7.47568706085959	102.079749909499
7.48169859616004	102.085730910058
7.48771013146049	102.076856390987
7.49372166676094	102.013070156308
7.49973320206139	101.949460064475
7.50574473736184	101.931556661472
7.51175627266229	101.914219351831
7.51776780796274	101.924007823808
7.52377934326319	101.942168502951
7.52979087856364	101.934420566498
7.53580241386409	101.903937376383
7.54181394916454	101.877433055426
7.54782548446499	101.85992977667
7.55383701976543	101.843265333306
7.55984855506588	101.839942338237
7.56586009036633	101.836630570071
7.57187162566678	101.818367848462
7.57788316096723	101.796830345024
7.58389469626768	101.779924371244
7.58990623156813	101.766487829606
7.59591776686858	101.752626875089
7.60192930216903	101.737761321709
7.60794083746948	101.723661377694
7.61395237276993	101.719584848024
7.61996390807038	101.715534222749
7.62597544337083	101.702567184446
7.63198697867128	101.687472172404
7.63799851397173	101.662921560464
7.64401004927218	101.630580208618
7.65002158457263	101.609579852279
7.65603311987308	101.617493493381
7.66204465517352	101.625267372173
7.66805619047397	101.629484270571
7.67406772577442	101.633620763574
7.68007926107487	101.634070043505
7.68609079637532	101.633266043439
7.69210233167577	101.633286218038
7.69811386697622	101.634221659858
7.70412540227667	101.63004687884
7.71013693757712	101.604342167109
7.71614847287757	101.578566584625
7.72216000817802	101.578965184599
7.72817154347847	101.582033659518
7.73418307877892	101.57709084543
7.74019461407937	101.567316745793
7.74620614937982	101.559795531515
7.75221768468027	101.55672145169
7.75822921998072	101.554585175502
7.76424075528117	101.571324778706
7.77025229058161	101.58812382002
7.77626382588206	101.557558963748
7.78227536118251	101.511038975394
7.78828689648296	101.475048750392
7.79429843178341	101.452330181718
7.80030996708386	101.437030592977
7.80632150238431	101.466979790141
7.81233303768476	101.496911617154
7.81834457298521	101.487388915301
7.82435610828566	101.469659541211
7.83036764358611	101.448592757541
7.83637917888656	101.424367623579
7.84239071418701	101.405328310969
7.84840224948746	101.406621276326
7.85441378478791	101.407923428858
7.86042532008836	101.405283953343
7.86643685538881	101.402124530883
7.87244839068926	101.385034907945
7.8784599259897	101.356927111218
7.88447146129015	101.329892305164
7.8904829965906	101.306144469792
7.89649453189105	101.2824285831
7.9025060671915	101.295942933558
7.90851760249195	101.313740106871
7.9145291377924	101.311540133081
7.92054067309285	101.293649265945
7.9265522083933	101.274776682115
7.93256374369375	101.252368863459
7.9385752789942	101.229949931551
7.94458681429465	101.219088681719
7.9505983495951	101.210026391481
7.95660988489555	101.190602775117
7.962621420196	101.161391488118
7.96863295549645	101.137286759808
7.9746444907969	101.139799404588
7.98065602609735	101.142310985467
7.98666756139779	101.151099990744
7.99267909669824	101.161442031398
7.99869063199869	101.157597318185
8.00470216729914	101.136045604825
8.01071370259959	101.114256885306
8.01672523790004	101.090021178969
8.02273677320049	101.065843865671
8.02874830850094	101.031080468718
8.03475984380139	100.992052621471
8.04077137910184	100.949848124577
8.04678291440229	100.901430303927
8.05279444970274	100.853852076195
8.05880598500319	100.880097372899
8.06481752030364	100.910948737565
8.07082905560409	100.938245391743
8.07684059090453	100.962812945052
8.08285212620499	100.975878818886
8.08886366150544	100.935296072484
8.09487519680588	100.894794720586
8.10088673210633	100.866084986572
8.10689826740678	100.840585509389
8.11290980270723	100.82689519594
8.11892133800768	100.831137603256
8.12493287330813	100.835099043316
8.13094440860858	100.82346518646
8.13695594390903	100.811611995776
8.14296747920948	100.791202961709
8.14897901450993	100.765101855529
8.15499054981038	100.741638592271
8.16100208511083	100.729530942532
8.16701362041128	100.717414581084
8.17302515571173	100.683309116095
8.17903669101218	100.642967242688
8.18504822631262	100.613245132956
8.19105976161307	100.602052103005
8.19707129691352	100.591050606484
8.20308283221397	100.618475095643
8.20909436751442	100.648355539473
8.21510590281487	100.66110814378
8.22111743811532	100.65828975546
8.22712897341577	100.652100682429
8.23314050871622	100.614919614875
8.23915204401667	100.577797291137
8.24516357931712	100.557701507717
8.25117511461757	100.546090267381
8.25718664991802	100.534562015461
8.26319818521847	100.52318596814
8.26920972051892	100.51181022388
8.27522125581937	100.498433794662
8.28123279111982	100.4845250505
8.28724432642027	100.479130765968
8.29325586172071	100.489344803157
8.29926739702116	100.499558839147
8.30527893232161	100.493996193194
8.31129046762206	100.486724702517
8.31730200292251	100.480162636151
8.32331353822296	100.47446962536
8.32932507352341	100.46872199047
8.33533660882386	100.460424475858
8.34134814412431	100.452068867596
8.34735967942476	100.444446370656
8.35337121472521	100.437473701328
8.35938275002566	100.431830417896
8.36539428532611	100.443960913164
8.37140582062656	100.456131653949
8.37741735592701	100.453925245074
8.38342889122746	100.44206033669
8.38944042652791	100.426927643362
8.39545196182836	100.389141567267
8.40146349712881	100.351431939244
8.40747503242926	100.347949155246
8.4134865677297	100.362876589325
8.41949810303015	100.378412225003
8.4255096383306	100.39684134701
8.43152117363105	100.41525251046
8.4375327089315	100.403905498496
8.44354424423195	100.378999634626
8.4495557795324	100.356788808181
8.45556731483285	100.345591764427
8.4615788501333	100.33438905762
8.46759038543375	100.327888436666
8.4736019207342	100.323394551813
8.47961345603465	100.319628627793
8.4856249913351	100.318772206296
8.49163652663555	100.317920636564
8.497648061936	100.296401802586
8.50365959723645	100.265752537782
8.50967113253689	100.23207744295
8.51568266783734	100.18504297321
8.52169420313779	100.137996181664
8.52770573843824	100.116400389152
8.53371727373869	100.107056451409
8.53972880903914	100.096806509359
8.54574034433959	100.081873400391
8.55175187964004	100.066977682998
8.55776341494049	100.045546226106
8.56377495024094	100.020450551834
8.56978648554139	99.9987929846474
8.57579802084184	100.002958267343
8.58180955614229	100.007120205351
8.58782109144274	100.000406719876
8.59383262674319	99.9860515757325
8.59984416204364	99.9711366516099
8.60585569734409	99.9462120783069
8.61186723264454	99.9213369542423
8.61787876794499	99.9086501174162
8.62389030324544	99.9074579657788
8.62990183854588	99.906263885318
8.63591337384633	99.9047131561493
8.64192490914678	99.9031595658339
8.64793644444723	99.8997007848073
8.65394797974768	99.8936944498565
8.65995951504813	99.8877048300768
8.66597105034858	99.844017626912
8.67198258564903	99.7951723921335
8.67799412094948	99.7551957119787
8.68400565624993	99.7340542635975
8.69001719155038	99.7129557283535
8.69602872685083	99.7156871570219
8.70204026215128	99.7257287800509
8.70805179745173	99.7289964723151
8.71406333275218	99.7058804627298
8.72007486805262	99.6827486762506
8.72608640335307	99.673804302367
8.73209793865352	99.6729487173773
8.73810947395397	99.6726241821807
8.74412100925442	99.6800852650821
8.75013254455487	99.6875305925262
8.75614407985532	99.6789342168559
8.76215561515577	99.6532825512891
8.76816715045622	99.6276438214058
8.77417868575667	99.6086581585895
8.78019022105712	99.5903493117511
8.78620175635757	99.5788299859095
8.79221329165802	99.5817658965697
8.79822482695847	99.5847130623388
8.80423636225892	99.5828311189572
8.81024789755937	99.5791756428233
8.81625943285982	99.5730094262455
8.82227096816027	99.5506512183603
8.82828250346071	99.5283063559813
8.83429403876116	99.5235799247017
8.84030557406161	99.5341708832714
8.84631710936206	99.5448233651353
8.85232864466251	99.5623637323853
8.85834017996296	99.5804822841157
8.86435171526341	99.5799657236354
8.87036325056386	99.5409514736731
8.87637478586431	99.5019597293091
8.88238632116476	99.4795878675491
8.88839785646521	99.4637639549453
8.89440939176566	99.4480774701065
8.90042092706611	99.4335032785526
8.90643246236656	99.4189641794547
8.91244399766701	99.4079555806386
8.91845553296746	99.4006846366437
8.92446706826791	99.3933969119785
8.93047860356836	99.4109935730103
8.9364901388688	99.4327860926613
8.94250167416925	99.4459040135831
8.9485132094697	99.4292874121895
8.95452474477015	99.4126926204629
8.9605362800706	99.3935662777954
8.96654781537105	99.3726569221682
8.9725593506715	99.3519617503833
8.97857088597195	99.3431261740467
8.9845824212724	99.3350973267847
8.99059395657285	99.3270499937565
8.9966054918733	99.3189519728939
9.00261702717375	99.3108824895512
9.0086285624742	99.3081591904409
9.01464009777465	99.3081140093495
9.0206516330751	99.3087884234249
9.02666316837555	99.3252610839991
9.032674703676	99.3422120622274
9.03868623897645	99.3431766836064
9.04469777427689	99.3160665735282
9.05070930957734	99.2889024665591
9.05672084487779	99.2499916469521
9.06273238017824	99.2060761907548
9.06874391547869	99.1641960827564
9.07475545077914	99.181136423945
9.08076698607959	99.1980750777155
9.08677852138004	99.2040882025696
9.09279005668049	99.1913929412945
9.09880159198094	99.1787220890242
9.10481312728139	99.1593060994598
9.11082466258184	99.1369291135417
9.11683619788229	99.1146844779464
9.12284773318274	99.0939844465246
9.12885926848319	99.0733103587661
9.13487080378364	99.0505156447789
9.14088233908408	99.0235903488122
9.14689387438453	98.9966822642798
9.15290540968499	98.9837565034364
9.15891694498543	98.9785042631037
9.16492848028588	98.9732544670745
9.17094001558633	98.9613216520233
9.17695155088678	98.9491067733368
9.18296308618723	98.9379071869932
9.18897462148768	98.929694442378
9.19498615678813	98.9214790746362
9.20099769208858	98.9106239642677
9.20700922738903	98.8976718428068
9.21302076268948	98.8847342777728
9.21903229798993	98.8695383001371
9.22504383329038	98.8540025326916
9.23105536859083	98.8373108349605
9.23706690389128	98.8137510202286
9.24307843919173	98.7902216430887
9.24908997449218	98.7709640926177
9.25510150979263	98.7574113784153
9.26111304509307	98.7438738182276
9.26712458039352	98.7440985014963
9.27313611569397	98.7500463627335
9.27914765099442	98.7556366255692
9.28515918629487	98.7377972344569
9.29117072159532	98.7191412632775
9.29718225689577	98.698924327328
9.30319379219622	98.674259098033
9.30920532749667	98.6495723059389
9.31521686279712	98.6373665432492
9.32122839809757	98.6365763488313
9.32723993339802	98.6357858476542
9.33325146869847	98.6469119100606
9.33926300399892	98.6613870008264
9.34527453929937	98.6750140201315
9.35128607459982	98.6690772931595
9.35729760990027	98.6631269453626
9.36330914520072	98.6446836028723
9.36932068050116	98.5957352134414
9.37533221580162	98.5468570434862
9.38134375110206	98.5257630810828
9.38735528640251	98.5282895479664
9.39336682170296	98.5308286642901
9.39937835700341	98.5461007656029
9.40538989230386	98.5649534944089
9.41140142760431	98.5822543153079
9.41741296290476	98.561539330742
9.42342449820521	98.5400345553247
9.42943603350566	98.5235672718291
9.43544756880611	98.5219370880355
9.44145910410656	98.5203020156862
9.44747063940701	98.511340946821
9.45348217470746	98.49454956847
9.45949371000791	98.4778228452026
9.46550524530836	98.4575143336269
9.4715167806088	98.4357520902547
9.47752831590925	98.4141254048009
9.4835398512097	98.4144494279771
9.48955138651015	98.4167681574506
9.4955629218106	98.4213759813584
9.50157445711105	98.4399993896722
9.5075859924115	98.4586576353243
9.51359752771195	98.4739517182315
9.5196090630124	98.4830822634084
9.52562059831285	98.4922210757215
9.5316321336133	98.4820109698753
9.53764366891375	98.4566205160868
9.5436552042142	98.4312475514515
9.54966673951465	98.4067699635769
9.5556782748151	98.3825735415833
9.56168981011555	98.3584179183621
9.567701345416	98.3373496462578
9.57371288071645	98.3164128137516
9.57972441601689	98.2976640437356
9.58573595131734	98.2914567352952
9.59174748661779	98.2852571079638
9.59775902191824	98.2790926398159
9.60377055721869	98.272968942815
9.60978209251914	98.2668329893312
9.61579362781959	98.2492733984998
9.62180516312004	98.2212131676944
9.62781669842049	98.193145561029
9.63382823372094	98.1799239235117
9.63983976902139	98.1730139277742
9.64585130432184	98.1661010188797
9.65186283962229	98.1602881405445
9.65787437492274	98.1546442004242
9.66388591022319	98.1485024658261
9.66989744552364	98.1340800496936
9.67590898082408	98.1195180908361
9.68192051612453	98.1078274167591
9.68793205142498	98.1076298295827
9.69394358672543	98.1074329945231
9.69995512202588	98.1048962361711
9.70596665732633	98.0981242662091
9.71197819262678	98.0913737152021
9.71798972792723	98.0757504342573
9.72400126322768	98.0515184076962
9.73001279852813	98.0273073005515
9.73602433382858	98.0168850178958
9.74203586912903	98.0138825836756
9.74804740442948	98.0108873887357
9.75405893972993	98.007199115118
9.76007047503038	98.0033160716673
9.76608201033083	97.9994456015616
9.77209354563128	97.9677224295717
9.77810508093173	97.9339066380465
9.78411661623218	97.901541044044
9.79012815153263	97.8871843402704
9.79613968683307	97.8731112924709
9.80215122213352	97.8638360441846
9.80816275743397	97.8743232641504
9.81417429273442	97.8847823313084
9.82018582803487	97.8852775141121
9.82619736333532	97.8649023739608
9.83220889863577	97.8445153942099
9.83822043393622	97.8223466476496
9.84423196923667	97.7978509322927
9.85024350453712	97.7733080565053
9.85625503983757	97.769273960974
9.86226657513802	97.7814714945244
9.86827811043847	97.7936464178142
9.87428964573892	97.7832634817904
9.88030118103937	97.7616996876237
9.88631271633982	97.7401695942731
9.89232425164026	97.7194273678462
9.89833578694071	97.6989189551024
9.90434732224116	97.6784430847464
9.91035885754161	97.6780790844165
9.91637039284206	97.6807747819001
9.92238192814251	97.6834710549644
9.92839346344296	97.6528363649527
9.93440499874341	97.6208926182471
9.94041653404386	97.5896534731915
9.94642806934431	97.5702699675172
9.95243960464476	97.5510591900951
9.95845113994521	97.5348077260716
9.96446267524566	97.538762498503
9.97047421054611	97.5427115203747
9.97648574584656	97.5458680174805
9.98249728114701	97.545929284688
9.98850881644746	97.5459945410099
9.99452035174791	97.5383329967553
10.0005318870484	97.5104222011585
10.0065434223488	97.4824779383034
10.0125549576493	97.4562208421797
10.0185664929497	97.4330808441261
10.0245780282502	97.4099082184262
10.0305895635506	97.3994904889293
10.0366010988511	97.4074808467866
10.0426126341515	97.4154644176527
10.0486241694519	97.4228626010088
10.0546357047524	97.4295634555869
10.0606472400528	97.4362669869436
10.0666587753533	97.4282722905232
10.0726703106537	97.4067610590598
10.0786818459542	97.3852898849391
10.0846933812546	97.3579823704683
10.0907049165551	97.3264144754076
10.0967164518555	97.2948253828882
10.102727987156	97.2875823311674
10.1087395224564	97.2955210548469
10.1147510577569	97.303445126188
10.1207625930573	97.3078362099054
10.1267741283578	97.3103772198308
10.1327856636582	97.3129194501468
10.1387971989587	97.3083165612712
10.1448087342591	97.3004912087768
10.1508202695596	97.2926670996967
10.15683180486	97.2943084331916
10.1628433401605	97.2997405177091
10.1688548754609	97.305178711619
10.1748664107614	97.2951007712008
10.1808779460618	97.279526873391
10.1868894813623	97.2639184611776
10.1929010166627	97.2458832986574
10.1989125519632	97.2270492958118
10.2049240872636	97.2082195891521
10.2109356225641	97.1938923479343
10.2169471578645	97.1809484167132
10.222958693165	97.1680242835301
10.2289702284654	97.171512837303
10.2349817637659	97.1797383266248
10.2409932990663	97.1879580776987
10.2470048343668	97.2000810347057
10.2530163696672	97.2133282038211
10.2590279049677	97.2265612678692
10.2650394402681	97.2100860293106
10.2710509755686	97.1850628801442
10.277062510869	97.1600635522714
10.2830740461695	97.1429413854634
10.2890855814699	97.1281958623799
10.2950971167704	97.1134626126503
10.3011086520708	97.1046712419439
10.3071201873713	97.097831095344
10.3131317226717	97.090996305343
10.3191432579722	97.0782164078701
10.3251547932726	97.0633789555811
10.3311663285731	97.0485302305367
10.3371778638735	97.0282382846877
10.343189399174	97.0058366848914
10.3492009344744	96.9834478354985
10.3552124697749	96.9785282435355
10.3612240050753	96.9814464435171
10.3672355403758	96.9843624900149
10.3732470756762	96.9949123601306
10.3792586109767	97.009406563832
10.3852701462771	97.023878505673
10.3912816815776	97.0114221979215
10.397293216878	96.9826182744575
10.4033047521785	96.9538708640143
10.4093162874789	96.9311229427813
10.4153278227794	96.9127629036004
10.4213393580798	96.8944135364519
10.4273508933803	96.8835298482005
10.4333624286807	96.8792102804395
10.4393739639812	96.8749027904733
10.4453854992816	96.8607445118925
10.4513970345821	96.8357986365822
10.4574085698825	96.8108536633272
10.463420105183	96.7922652815507
10.4694316404834	96.7823667531818
10.4754431757839	96.7724722458906
10.4814547110843	96.770217456312
10.4874662463848	96.7816881973701
10.4934777816852	96.7931643691757
10.4994893169857	96.7999553957634
10.5055008522861	96.7951014332898
10.5115123875866	96.7902486700865
10.517523922887	96.7813565793293
10.5235354581875	96.7577114054278
10.5295469934879	96.7340729640188
10.5355585287884	96.7116186006756
10.5415700640888	96.6961129259139
10.5475815993893	96.6806384072493
10.5535931346897	96.6662604759027
10.5596046699902	96.6698064122887
10.5656162052906	96.6734875713926
10.5716277405911	96.6763597309468
10.5776392758915	96.6464750646736
10.583650811192	96.6145617243759
10.5896623464924	96.582652571841
10.5956738817928	96.5494931871603
10.6016854170933	96.5161600963084
10.6076969523937	96.4828345804961
10.6137084876942	96.4877170260702
10.6197200229946	96.5039850989464
10.6257315582951	96.5202890604954
10.6317430935955	96.5085314399232
10.637754628896	96.4825284553387
10.6437661641964	96.4565978146066
10.6497776994969	96.4284475930814
10.6557892347973	96.3985188704663
10.6618007700978	96.3686271476294
10.6678123053982	96.3495802843341
10.6738238406987	96.3442973246177
10.6798353759991	96.3390075409569
10.6858469112996	96.3338179615778
10.6918584466	96.3288409234305
10.6978699819005	96.3238666343439
10.7038815172009	96.3228032719521
10.7098930525014	96.3381795588029
10.7159045878018	96.3535897349875
10.7219161231023	96.3662037007557
10.7279276584027	96.3429818673142
10.7339391937032	96.3190866266468
10.7399507290036	96.295176125206
10.7459622643041	96.2700012332356
10.7519737996045	96.2447641972198
10.757985334905	96.2195751318601
10.7639968702054	96.2081442716199
10.7700084055059	96.2007993096146
10.7760199408063	96.193469565856
10.7820314761068	96.1819884740761
10.7880430114072	96.1680003647688
10.7940545467077	96.1540133126804
10.8000660820081	96.1497414428188
10.8060776173086	96.1565808337272
10.812089152609	96.1634137599224
10.8181006879095	96.1663163282203
10.8241122232099	96.1604110243187
10.8301237585104	96.1545147194529
10.8361352938108	96.1465669561938
10.8421468291113	96.126437857271
10.8481583644117	96.1063403397211
10.8541698997122	96.0867414264594
10.8601814350126	96.082332836762
10.8661929703131	96.0788210010226
10.8722045056135	96.075304928688
10.878216040914	96.0772698475003
10.8842275762144	96.0805992554997
10.8902391115149	96.0839310731468
10.8962506468153	96.0842895839338
10.9022621821158	96.0828285715856
10.9082737174162	96.0813736251405
10.9142852527167	96.077609997232
10.9202967880171	96.0708299085988
10.9263083233176	96.0640621755211
10.932319858618	96.0566781308532
10.9383313939185	96.0473651923616
10.9443429292189	96.0380533695789
10.9503544645194	96.0285189329349
10.9563659998198	96.0143947698417
10.9623775351203	96.0002887936563
10.9683890704207	95.9861594284185
10.9744006057212	95.9776227566373
10.9804121410216	95.9701611025349
10.9864236763221	95.9627043089369
10.9924352116225	95.9665608557799
10.998446746923	95.97697556781
11.0044582822234	95.987380674805
11.0104698175239	95.997612404143
11.0164813528243	96.0075992574263
11.0224928881248	96.0175887620874
11.0285044234252	96.0202171985846
11.0345159587257	95.9932253961688
11.0405274940261	95.9663472535447
11.0465390293266	95.9393721225494
11.052550564627	95.8980309043699
11.0585620999275	95.8562748113948
11.0645736352279	95.8145769920246
11.0705851705284	95.8008337214072
11.0765967058288	95.7968688680209
11.0826082411293	95.7928963154544
11.0886197764297	95.7888052962175
11.0946313117302	95.7845950093379
11.1006428470306	95.7803961516455
11.1066543823311	95.7736968548138
11.1126659176315	95.7600896996972
11.118677452932	95.7464741662288
11.1246889882324	95.7332513120732
11.1307005235328	95.7277851840378
11.1367120588333	95.7225351456264
11.1427235941337	95.7172921183869
11.1487351294342	95.712229468989
11.1547466647346	95.7072204031906
11.1607582000351	95.7022134502838
11.1667697353355	95.7052615075043
11.172781270636	95.7159950507383
11.1787928059364	95.7267205079002
11.1848043412369	95.7324113176339
11.1908158765373	95.7228742236901
11.1968274118378	95.7133469950405
11.2028389471382	95.7038236326627
11.2088504824387	95.6895275416745
11.2148620177391	95.6751175173203
11.2208735530396	95.6607175247126
11.22688508834	95.6455442001493
11.2328966236405	95.6300953547944
11.2389081589409	95.6146460790273
11.2449196942414	95.5963393591908
11.2509312295418	95.5741835446509
11.2569427648423	95.5520552761016
11.2629543001427	95.5316314665773
11.2689658354432	95.5214670303809
11.2749773707436	95.5113032067004
11.2809889060441	95.5011272809853
11.2870004413445	95.4882981539524
11.293011976645	95.4749877130083
11.2990235119454	95.4617198028608
11.3050350472459	95.4538614402213
11.3110465825463	95.4503868745142
11.3170581178468	95.4469174483684
11.3230696531472	95.4376522595639
11.3290811884477	95.4109536412583
11.3350927237481	95.3842319008734
11.3411042590486	95.3575450167332
11.347115794349	95.3327111426008
11.3531273296495	95.3080181951676
11.3591388649499	95.283342092884
11.3651504002504	95.2774346672776
11.3711619355508	95.282514966016
11.3771734708513	95.2875915508382
11.3831850061517	95.2862734675127
11.3891965414522	95.2707465928773
11.3952080767526	95.2552576095454
11.4012196120531	95.2399811893529
11.4072311473535	95.2339614481177
11.413242682654	95.2283113207381
11.4192542179544	95.2226736327314
11.4252657532549	95.2183231402088
11.4312772885553	95.2146349195839
11.4372888238558	95.2109535947322
11.4433003591562	95.1961358134511
11.4493118944567	95.1572871420523
11.4553234297571	95.1185062833624
11.4613349650576	95.0807589234228
11.467346500358	95.0750413364311
11.4733580356585	95.0711408480923
11.4793695709589	95.0672431143462
11.4853811062594	95.0791522055032
11.4913926415598	95.1003863276626
11.4974041768603	95.1216413748359
11.5034157121607	95.1324419541201
11.5094272474612	95.1159301592795
11.5154387827616	95.0994422431369
11.5214503180621	95.0829720183911
11.5274618533625	95.0544710443369
11.533473388663	95.0249037278197
11.5394849239634	94.9953615558689
11.5454964592639	94.9786734000826
11.5515079945643	94.9721796786286
11.5575195298648	94.9656792715519
11.5635310651652	94.961490409193
11.5695426004657	94.9674466343479
11.5755541357661	94.9734122238233
11.5815656710666	94.9793764653121
11.587577206367	94.970953668541
11.5935887416675	94.9591664119358
11.5996002769679	94.9473827817395
11.6056118122684	94.9440788397049
11.6116233475688	94.9521048654443
11.6176348828693	94.960140409512
11.6236464181697	94.9678575358062
11.6296579534702	94.9712035782992
11.6356694887706	94.9744121425529
11.6416810240711	94.9776154624819
11.6476925593715	94.9638076431233
11.653704094672	94.9405884607571
11.6597156299724	94.9173392390968
11.6657271652729	94.9006828537046
11.6717387005733	94.9046152395978
11.6777502358737	94.9085482390167
11.6837617711742	94.9124611042909
11.6897733064746	94.8915724881054
11.6957848417751	94.8659433648096
11.7017963770755	94.8403698392633
11.707807912376	94.8152350760923
11.7138194476764	94.7907426733853
11.7198309829769	94.7662681724748
11.7258425182773	94.7434914562844
11.7318540535778	94.7575332135026
11.7378655888782	94.7728072615188
11.7438771241787	94.7880563193546
11.7498886594791	94.7902769778947
11.7559001947796	94.7834784943545
11.76191173008	94.7766919774475
11.7679232653805	94.7699787190019
11.7739348006809	94.7637181380793
11.7799463359814	94.757465929707
11.7859578712818	94.7512271818817
11.7919694065823	94.7366047509665
11.7979809418827	94.7189539886924
11.8039924771832	94.7012850923938
11.8100040124836	94.6836553681243
11.8160155477841	94.6661092603998
11.8220270830845	94.6485520267406
11.828038618385	94.6309928751963
11.8340501536854	94.6284212478597
11.8400616889859	94.6284443070553
11.8460732242863	94.6284673975912
11.8520847595868	94.6231864466033
11.8580962948872	94.6099728671295
11.8641078301877	94.5967596040243
11.8701193654881	94.5834000876406
11.8761309007886	94.5629094325202
11.882142436089	94.5418591962802
11.8881539713895	94.5208273335132
11.8941655066899	94.50226069042
11.9001770419904	94.4862884522644
11.9061885772908	94.4703595845394
11.9122001125913	94.4556759796638
11.9182116478917	94.461909418607
11.9242231831922	94.4689957523257
11.9302347184926	94.4760748482414
11.9362462537931	94.4750665247799
11.9422577890935	94.4673788709923
11.948269324394	94.4596851406836
11.9542808596944	94.4526529910241
11.9602923949949	94.4525292360504
11.9663039302953	94.4525371843212
11.9723154655958	94.4525473558117
[truncated: 8,000 more rows]
