# Supplementary material for: The reverse quantum limit and its implications for unconventional quantum oscillations in YbB12
Source: Nat Commun. 2024 Feb 21;15:1607. doi: 10.1038/s41467-024-45801-2 (PMC10881586; doi:10.1038/s41467-024-45801-2)
Supplement: Supplementary file 3 — Source Data [file 41467_2024_45801_MOESM3_ESM.zip › Source_Data/RvH_varyAngle/RvH_5p0_deg.csv]

-0.423855461885864	110.316952874428
-0.417816059399327	110.383751459832
-0.41177665691279	110.50316726196
-0.405737254426253	110.485066376646
-0.399697851939715	110.381187838894
-0.393658449453178	110.478596274632
-0.387619046966641	110.588544075305
-0.381579644480103	110.423594249627
-0.375540241993566	110.481185437885
-0.369500839507029	110.53357793416
-0.363461437020491	110.515979550295
-0.357422034533954	110.473727549478
-0.351382632047417	110.580159789113
-0.34534322956088	110.495668122792
-0.339303827074342	110.423468874987
-0.333264424587805	110.608103051558
-0.327225022101268	110.453983301914
-0.32118561961473	110.478037387771
-0.315146217128193	110.618758045077
-0.309106814641656	110.546120072576
-0.303067412155119	110.496777010931
-0.297028009668581	110.637921827492
-0.290988607182044	110.498245663087
-0.284949204695507	110.566839701521
-0.278909802208969	110.581987443706
-0.272870399722432	110.546883318503
-0.266830997235895	110.590440696748
-0.260791594749358	110.555024696602
-0.25475219226282	110.544589619442
-0.248712789776283	110.587793957636
-0.242673387289746	110.549536746468
-0.236633984803208	110.463797738863
-0.230594582316671	110.593095443184
-0.224555179830134	110.608998340408
-0.218515777343596	110.525717709118
-0.212476374857059	110.48575091373
-0.206436972370522	110.619212062348
-0.200397569883985	110.607801903591
-0.194358167397447	110.530684857393
-0.18831876491091	110.647990281055
-0.182279362424373	110.695715810129
-0.176239959937835	110.620416722549
-0.170200557451298	110.562326297018
-0.164161154964761	110.651119388581
-0.158121752478224	110.627593406591
-0.152082349991686	110.736670304942
-0.146042947505149	110.574621475802
-0.140003545018612	110.602485740537
-0.133964142532074	110.722300541063
-0.127924740045537	110.672585249131
-0.121885337559	110.543600943911
-0.115845935072462	110.522461786122
-0.109806532585925	110.649109781891
-0.103767130099388	110.661382408289
-0.0977277276128506	110.626828376276
-0.0916883251263133	110.529668808201
-0.085648922639776	110.493529444983
-0.0796095201532387	110.657701196569
-0.0735701176667014	110.591489458874
-0.0675307151801641	110.635772163803
-0.0614913126936268	110.634759510366
-0.0554519102070895	110.572980092033
-0.0494125077205522	110.631031575045
-0.0433731052340149	110.685835155063
-0.0373337027474777	110.683182652547
-0.0312943002609404	110.631767549409
-0.025254897774403	110.485871600389
-0.0192154952878658	110.639762903529
-0.0131760928013285	110.652725557739
-0.00713669031479114	110.631879225553
-0.00109728782825391	110.645349831232
0.00494211465828343	110.589503374788
0.0109815171448208	110.561007567172
0.017020919631358	110.572170215286
0.0230603221178953	110.715121053224
0.0290997246044326	110.667867633577
0.0351391270909698	110.648634178501
0.0411785295775072	110.552393224781
0.0472179320640445	110.568075576907
0.0532573345505817	110.55965962064
0.0592967370371191	110.588117315678
0.0653361395236564	110.671084061357
0.0713755420101936	110.571721586487
0.0774149444967309	110.624770681339
0.0834543469832681	110.541378083196
0.0894937494698055	110.593319843494
0.0955331519563428	110.622448372432
0.10157255444288	110.602568023069
0.107611956929417	110.652378513832
0.113651359415955	110.669714941828
0.119690761902492	110.642152580396
0.125730164389029	110.585327669636
0.131769566875567	110.585819433897
0.137808969362104	110.535872778051
0.143848371848641	110.610500663763
0.149887774335179	110.602582119326
0.155927176821716	110.615692035317
0.161966579308253	110.612086136506
0.16800598179479	110.575792160054
0.174045384281328	110.549299609099
0.180084786767865	110.472199699161
0.186124189254402	110.509184451655
0.19216359174094	110.563177617384
0.198202994227477	110.604135519328
0.204242396714014	110.659527182424
0.210281799200551	110.582294552482
0.216321201687089	110.53666582061
0.222360604173626	110.517653382183
0.228400006660163	110.522244423434
0.234439409146701	110.473374058772
0.240478811633238	110.510582598061
0.246518214119775	110.572792874124
0.252557616606312	110.587778105802
0.25859701909285	110.639941417286
0.264636421579387	110.53817332431
0.270675824065924	110.499849933502
0.276715226552462	110.490799772595
0.282754629038999	110.508229022621
0.288794031525536	110.468088267857
0.294833434012074	110.501861449673
0.300872836498611	110.575814895436
0.306912238985148	110.570747890705
0.312951641471685	110.626899218707
0.318991043958223	110.516996142079
0.32503044644476	110.482286422734
0.331069848931297	110.422137466285
0.337109251417835	110.447830062883
0.343148653904372	110.422273787593
0.349188056390909	110.388476113193
0.355227458877446	110.511694532249
0.361266861363984	110.471851556321
0.367306263850521	110.485329046688
0.373345666337058	110.469366916408
0.379385068823596	110.453600155885
0.385424471310133	110.376046047662
0.39146387379667	110.384069303278
0.397503276283207	110.304268338464
0.403542678769745	110.387753759861
0.409582081256282	110.404159001205
0.415621483742819	110.526007867242
0.421660886229357	110.512634991358
0.427700288715894	110.452495166187
0.433739691202431	110.488296383211
0.439779093688969	110.390049670961
0.445818496175506	110.44380262511
0.451857898662043	110.358829883933
0.45789730114858	110.389167695582
0.463936703635118	110.332284530099
0.469976106121655	110.374617962835
0.476015508608192	110.351657503538
0.48205491109473	110.364713335564
0.488094313581267	110.443627408076
0.494133716067804	110.354982266362
0.500173118554341	110.457490526269
0.506212521040879	110.323991648058
0.512251923527416	110.314801813461
0.518291326013953	110.255884958135
0.524330728500491	110.252162159677
0.530370130987028	110.258976361893
0.536409533473565	110.240332351419
0.542448935960103	110.295958613582
0.54848833844664	110.327614380856
0.554527740933177	110.301944182527
0.560567143419714	110.377053137234
0.566606545906252	110.389188373259
0.572645948392789	110.402334116101
0.578685350879326	110.26340731486
0.584724753365864	110.265648213088
0.590764155852401	110.274756306038
0.596803558338938	110.180902385021
0.602842960825475	110.188269943625
0.608882363312013	110.205066939046
0.61492176579855	110.190972151886
0.620961168285087	110.241446601001
0.627000570771625	110.286588768475
0.633039973258162	110.27160432627
0.639079375744699	110.254039732029
0.645118778231237	110.277018758141
0.651158180717774	110.267268240879
0.657197583204311	110.24100157589
0.663236985690848	110.158157080425
0.669276388177386	110.143702353051
0.675315790663923	110.179192995983
0.68135519315046	110.09496055582
0.687394595636998	110.107231735413
0.693433998123535	110.047172340173
0.699473400610072	110.170496153084
0.705512803096609	110.156973219334
0.711552205583147	110.20987582674
0.717591608069684	110.126647438584
0.723631010556221	110.183902026027
0.729670413042759	110.156187217022
0.735709815529296	110.105374200287
0.741749218015833	110.063430421007
0.747788620502371	110.064022993443
0.753828022988908	110.084697058138
0.759867425475445	110.062620565009
0.765906827961982	110.025621357856
0.77194623044852	110.001059406716
0.777985632935057	110.027496429117
0.784025035421594	110.039244035779
0.790064437908132	110.03543797059
0.796103840394669	110.03628880587
0.802143242881206	110.168971595726
0.808182645367744	110.079052747315
0.814222047854281	110.091789492319
0.820261450340818	110.013907858369
0.826300852827355	110.008083114685
0.832340255313892	110.019208568369
0.83837965780043	110.004487912446
0.844419060286967	109.871062788592
0.850458462773504	109.815856211352
0.856497865260042	109.887017514737
0.862537267746579	109.943127182652
0.868576670233116	109.928134995888
0.874616072719654	109.886706860821
0.880655475206191	110.011873202526
0.886694877692728	109.915798625485
0.892734280179266	109.946547353288
0.898773682665803	109.997161759935
0.90481308515234	109.979135127306
0.910852487638877	109.987452266528
0.916891890125415	109.917564536905
0.922931292611952	109.901008089984
0.928970695098489	109.85670333892
0.935010097585027	109.736101108858
0.941049500071564	109.779724143874
0.947088902558101	109.809508594321
0.953128305044639	109.859492478377
0.959167707531176	109.764124210818
0.965207110017713	109.844963523304
0.97124651250425	109.816362314524
0.977285914990788	109.873243328798
0.983325317477325	109.804031821345
0.989364719963862	109.882071848034
0.9954041224504	109.843021377564
1.00144352493694	109.870779691944
1.00748292742347	109.822556457424
1.01352232991001	109.767972641193
1.01956173239655	109.751837489347
1.02560113488309	109.770021479776
1.03164053736962	109.761624283517
1.03767993985616	109.673980579066
1.0437193423427	109.680369852015
1.04975874482924	109.59378830931
1.05579814731577	109.716578423683
1.06183754980231	109.650423175949
1.06787695228885	109.712201427969
1.07391635477538	109.685815152288
1.07995575726192	109.737831974524
1.08599515974846	109.688866432595
1.092034562235	109.696619764427
1.09807396472153	109.682139571214
1.10411336720807	109.720831197429
1.11015276969461	109.702754554251
1.11619217218115	109.650584954799
1.12223157466768	109.676639231655
1.12827097715422	109.59169505684
1.13431037964076	109.677188450412
1.14034978212729	109.530414405547
1.14638918461383	109.539057858251
1.15242858710037	109.475109601598
1.15846798958691	109.515676401055
1.16450739207344	109.46408053989
1.17054679455998	109.51801670048
1.17658619704652	109.57271112832
1.18262559953306	109.48242047431
1.18866500201959	109.487929436082
1.19470440450613	109.593955925917
1.20074380699267	109.664736629465
1.2067832094792	109.585733706699
1.21282261196574	109.594805610376
1.21886201445228	109.656518344486
1.22490141693882	109.502319895141
1.23094081942535	109.572703069806
1.23698022191189	109.594769805873
1.24301962439843	109.548638872462
1.24905902688497	109.442954234624
1.2550984293715	109.347961921768
1.26113783185804	109.450404151631
1.26717723434458	109.376964929929
1.27321663683112	109.40074304803
1.27925603931765	109.384899834306
1.28529544180419	109.355665320971
1.29133484429073	109.339353844684
1.29737424677726	109.428156905206
1.3034136492638	109.440797017332
1.30945305175034	109.393201724225
1.31549245423688	109.386800200503
1.32153185672341	109.437564685042
1.32757125920995	109.422611097156
1.33361066169649	109.38129067368
1.33965006418303	109.474815768122
1.34568946666956	109.366152585861
1.3517288691561	109.358319929053
1.35776827164264	109.408818584995
1.36380767412917	109.402128964839
1.36984707661571	109.291874293219
1.37588647910225	109.250966584043
1.38192588158879	109.308854159722
1.38796528407532	109.294660650718
1.39400468656186	109.221208331216
1.4000440890484	109.187396177888
1.40608349153494	109.285518921252
1.41212289402147	109.250747048686
1.41816229650801	109.207029825582
1.42420169899455	109.203807307443
1.43024110148108	109.197436128007
1.43628050396762	109.22204280063
1.44231990645416	109.300983651089
1.4483593089407	109.287080002414
1.45439871142723	109.311231363681
1.46043811391377	109.235154966924
1.46647751640031	109.289009540707
1.47251691888685	109.202594829189
1.47855632137338	109.238767162461
1.48459572385992	109.255840437575
1.49063512634646	109.179475207677
1.49667452883299	109.161914560834
1.50271393131953	109.187150776023
1.50875333380607	109.123190685784
1.51479273629261	109.056675014962
1.52083213877914	109.057801052194
1.52687154126568	109.032818982898
1.53291094375222	109.058293263179
1.53895034623876	109.042590452659
1.54498974872529	109.041315440309
1.55102915121183	109.030017873554
1.55706855369837	108.976228030554
1.56310795618491	109.013916077112
1.56914735867144	108.992352226396
1.57518676115798	109.014838636125
1.58122616364452	109.067693761394
1.58726556613105	109.0433980273
1.59330496861759	109.03990239521
1.59934437110413	108.972348782828
1.60538377359067	108.966240093994
1.6114231760772	108.992803835473
1.61746257856374	109.003147504746
1.62350198105028	109.03899534335
1.62954138353682	108.979045459744
1.63558078602335	108.903061871275
1.64162018850989	108.955788285516
1.64765959099643	108.943829453786
1.65369899348296	108.8753310429
1.6597383959695	108.908857356234
1.66577779845604	108.936404641616
1.67181720094258	108.825957756176
1.67785660342911	108.842221080544
1.68389600591565	108.860561220887
1.68993540840219	108.800756933736
1.69597481088873	108.816028229342
1.70201421337526	108.884414770619
1.7080536158618	108.915621316474
1.71409301834834	108.865200423662
1.72013242083487	108.836727108526
1.72617182332141	108.850453036187
1.73221122580795	108.837595395658
1.73825062829449	108.9238611618
1.74429003078102	108.881574343887
1.75032943326756	108.822025947487
1.7563688357541	108.805849084868
1.76240823824064	108.766601598614
1.76844764072717	108.776867424259
1.77448704321371	108.777445249626
1.78052644570025	108.749176763202
1.78656584818679	108.70252968129
1.79260525067332	108.673771943315
1.79864465315986	108.680817137881
1.8046840556464	108.598247044704
1.81072345813293	108.588119245972
1.81676286061947	108.54493383422
1.82280226310601	108.597552479855
1.82884166559255	108.643576491901
1.83488106807908	108.504293288021
1.84092047056562	108.552753618434
1.84695987305216	108.569795350043
1.8529992755387	108.517735302091
1.85903867802523	108.60412507296
1.86507808051177	108.664987675779
1.87111748299831	108.683963524029
1.87715688548484	108.60385018173
1.88319628797138	108.605602823742
1.88923569045792	108.606941869159
1.89527509294446	108.602167586296
1.90131449543099	108.665190789522
1.90735389791753	108.557172215908
1.91339330040407	108.577368519604
1.91943270289061	108.536763165196
1.92547210537714	108.462538258827
1.93151150786368	108.5153240475
1.93755091035022	108.496656659849
1.94359031283676	108.500801804994
1.94962971532329	108.522761135566
1.95566911780983	108.435781667053
1.96170852029637	108.386967656946
1.9677479227829	108.411553326264
1.97378732526944	108.412544942874
1.97982672775598	108.376191142679
1.98586613024252	108.37133345517
1.99190553272905	108.390827110404
1.99794493521559	108.337835149347
2.00398433770213	108.360785557106
2.01002374018866	108.343921192965
2.0160631426752	108.286438316595
2.02210254516174	108.342354883283
2.02814194764828	108.3609608856
2.03418135013481	108.384911692748
2.04022075262135	108.309698868658
2.04626015510789	108.306678706029
2.05229955759443	108.349856612338
2.05833896008096	108.460507689243
2.0643783625675	108.416372146321
2.07041776505404	108.312817676942
2.07645716754058	108.32074113443
2.08249657002711	108.284224492064
2.08853597251365	108.313246152013
2.09457537500019	108.350656137844
2.10061477748672	108.283510654981
2.10665417997326	108.244773969772
2.1126935824598	108.229360804725
2.11873298494634	108.240614962395
2.12477238743287	108.202464559847
2.13081178991941	108.149710263359
2.13685119240595	108.126526631178
2.14289059489249	108.097557908749
2.14892999737902	108.088985294834
2.15496939986556	108.136428971425
2.1610088023521	108.091663258955
2.16704820483863	108.081943136358
2.17308760732517	108.088471699193
2.17912700981171	108.04642435746
2.18516641229825	108.063328117582
2.19120581478478	108.025012927319
2.19724521727132	107.99923292999
2.20328461975786	108.075931884205
2.2093240222444	108.045093266285
2.21536342473093	108.056840511675
2.22140282721747	108.125356076691
2.22744222970401	108.101425893513
2.23348163219054	108.095117806559
2.23952103467708	107.980698655375
2.24556043716362	107.987338993609
2.25159983965016	108.082060175092
2.25763924213669	108.087323291606
2.26367864462323	108.019756730622
2.26971804710977	107.991555324316
2.27575744959631	108.016977145123
2.28179685208284	108.03452934896
2.28783625456938	108.001347390874
2.29387565705592	107.931021753702
2.29991505954245	107.994276575178
2.30595446202899	107.909000160075
2.31199386451553	107.863192193638
2.31803326700207	107.88116320324
2.3240726694886	107.843149490626
2.33011207197514	107.867476963819
2.33615147446168	107.907985535907
2.34219087694822	107.836313985816
2.34823027943475	107.75329240997
2.35426968192129	107.775273575238
2.36030908440783	107.837058913075
2.36634848689437	107.8340632326
2.3723878893809	107.747346192381
2.37842729186744	107.788263940992
2.38446669435398	107.748264266908
2.39050609684051	107.747240015975
2.39654549932705	107.819594459263
2.40258490181359	107.786247837785
2.40862430430013	107.757443475665
2.41466370678666	107.808884795146
2.4207031092732	107.800215281629
2.42674251175974	107.804317817178
2.43278191424628	107.777407487134
2.43882131673281	107.787854060173
2.44486071921935	107.767085753232
2.45090012170589	107.716514044246
2.45693952419242	107.734665601348
2.46297892667896	107.68713420821
2.4690183291655	107.70654189736
2.47505773165204	107.69293853463
2.48109713413857	107.623140748906
2.48713653662511	107.566218416104
2.49317593911165	107.551646737108
2.49921534159819	107.583046393801
2.50525474408472	107.556182859286
2.51129414657126	107.569415519985
2.5173335490578	107.546856712727
2.52337295154434	107.499404103669
2.52941235403087	107.477612654064
2.53545175651741	107.495032579939
2.54149115900395	107.427322513083
2.54753056149048	107.387029483352
2.55356996397702	107.434780888672
2.55960936646356	107.424422580234
2.5656487689501	107.404612404537
2.57168817143663	107.393528819493
2.57772757392317	107.403246907672
2.58376697640971	107.474220399996
2.58980637889625	107.453992821508
2.59584578138278	107.437182227804
2.60188518386932	107.380673264332
2.60792458635586	107.384917092789
2.61396398884239	107.465453910011
2.62000339132893	107.427578752267
2.62604279381547	107.375158774977
2.63208219630201	107.438349772488
2.63812159878854	107.448520360901
2.64416100127508	107.412755681359
2.65020040376162	107.453017830969
2.65623980624816	107.452119779533
2.66227920873469	107.42361506185
2.66831861122123	107.368752102601
2.67435801370777	107.336655743973
2.6803974161943	107.306208682903
2.68643681868084	107.291630263861
2.69247622116738	107.316628829726
2.69851562365392	107.304544967128
2.70455502614045	107.273042175015
2.71059442862699	107.218495376676
2.71663383111353	107.188031714563
2.72267323360007	107.177898353139
2.7287126360866	107.205116136962
2.73475203857314	107.236746615465
2.74079144105968	107.172878182511
2.74683084354621	107.155402783621
2.75287024603275	107.151647290909
2.75890964851929	107.128614697579
2.76494905100583	107.12203905547
2.77098845349236	107.053924797109
2.7770278559789	107.008801232534
2.78306725846544	107.05822644167
2.78910666095198	107.085931147206
2.79514606343851	107.079542024393
2.80118546592505	107.052029653181
2.80722486841159	107.009482713066
2.81326427089813	107.062305792458
2.81930367338466	107.032487690032
2.8253430758712	106.994939826422
2.83138247835774	107.036844908944
2.83742188084427	106.994287108579
2.84346128333081	107.009988518569
2.84950068581735	107.062413951905
2.85554008830389	107.024014596934
2.86157949079042	107.003756463228
2.86761889327696	107.035862229082
2.8736582957635	107.040908230179
2.87969769825003	107.008888486906
2.88573710073657	107.019315019289
2.89177650322311	107.003573695437
2.89781590570965	107.0079950678
2.90385530819618	106.993353229642
2.90989471068272	106.915091686479
2.91593411316926	106.897946809888
2.9219735156558	106.889155521969
2.92801291814233	106.888769201027
2.93405232062887	106.840149819913
2.94009172311541	106.816855749627
2.94613112560195	106.809008879919
2.95217052808848	106.763258074036
2.95820993057502	106.784974956705
2.96424933306156	106.818110250188
2.97028873554809	106.782345825295
2.97632813803463	106.783786156921
2.98236754052117	106.805212734298
2.98840694300771	106.747070219905
2.99444634549424	106.727812716621
3.00048574798078	106.696021708799
3.00652515046732	106.662937052349
3.01256455295386	106.626720274612
3.01860395544039	106.58134782473
3.02464335792693	106.658288173346
3.03068276041347	106.718213768329
3.0367221629	106.654871245827
3.04276156538654	106.62092731129
3.04880096787308	106.661713530063
3.05484037035962	106.681703268615
3.06087977284615	106.639402685124
3.06691917533269	106.572312780804
3.07295857781923	106.603705796531
3.07899798030577	106.64105640757
3.0850373827923	106.535132133827
3.09107678527884	106.481173014462
3.09711618776538	106.564647490245
3.10315559025192	106.631918506139
3.10919499273845	106.633456780896
3.11523439522499	106.633361755106
3.12127379771153	106.630484802896
3.12731320019806	106.572468907452
3.1333526026846	106.538946698379
3.13939200517114	106.536734538043
3.14543140765768	106.482939341194
3.15147081014421	106.50337009961
3.15751021263075	106.544375583151
3.16354961511729	106.481822233248
3.16958901760383	106.457698918051
3.17562842009036	106.444652415481
3.1816678225769	106.390010201458
3.18770722506344	106.373008238305
3.19374662754997	106.396272106761
3.19978603003651	106.388362385303
3.20582543252305	106.347389746981
3.21186483500959	106.310471093925
3.21790423749612	106.280561723606
3.22394363998266	106.269790910618
3.2299830424692	106.274660247653
3.23602244495574	106.203218466565
3.24206184744227	106.191685126412
3.24810124992881	106.269885012352
3.25414065241535	106.217479808531
3.26018005490188	106.178755945262
3.26621945738842	106.211073002499
3.27225885987496	106.221271544674
3.2782982623615	106.194930798962
3.28433766484803	106.180491163757
3.29037706733457	106.21874205789
3.29641646982111	106.261150407492
3.30245587230765	106.234990585252
3.30849527479418	106.189761182543
3.31453467728072	106.199420579043
3.32057407976726	106.202329227655
3.32661348225379	106.156291520969
3.33265288474033	106.17221960455
3.33869228722687	106.162066899514
3.34473168971341	106.156412523085
3.35077109219994	106.165566349402
3.35681049468648	106.129680317209
3.36284989717302	106.138805755494
3.36888929965956	106.167951190657
3.37492870214609	106.167706119753
3.38096810463263	106.151517045277
3.38700750711917	106.14874059906
3.3930469096057	106.142325422813
3.39908631209224	106.106964429016
3.40512571457878	106.02464769908
3.41116511706532	105.962245555985
3.41720451955185	105.974789087462
3.42324392203839	106.010174204606
3.42928332452493	106.03093370698
3.43532272701147	105.986677456284
3.441362129498	105.907209034767
3.44740153198454	105.880513404808
3.45344093447108	105.9219697591
3.45948033695762	105.908096265011
3.46551973944415	105.877182784737
3.47155914193069	105.874969968659
3.47759854441723	105.792112145062
3.48363794690376	105.755278588988
3.4896773493903	105.764417293929
3.49571675187684	105.776473953903
3.50175615436338	105.77826712936
3.50779555684991	105.784637906781
3.51383495933645	105.77379567875
3.51987436182299	105.720572440498
3.52591376430953	105.688592243484
3.53195316679606	105.687110497319
3.5379925692826	105.698810830025
3.54403197176914	105.718491638715
3.55007137425567	105.727580480597
3.55611077674221	105.716747517295
3.56215017922875	105.73107514634
3.56818958171529	105.703580396417
3.57422898420182	105.655409367828
3.58026838668836	105.657110573823
3.5863077891749	105.648850727768
3.59234719166144	105.623656920727
3.59838659414797	105.615364159229
3.60442599663451	105.638744864147
3.61046539912105	105.614491745427
3.61650480160758	105.605398148616
3.62254420409412	105.665166704799
3.62858360658066	105.694853518972
3.6346230090672	105.64689597778
3.64066241155373	105.563913316416
3.64670181404027	105.553252213765
3.65274121652681	105.611518170596
3.65878061901335	105.594534781256
3.66482002149988	105.558416817969
3.67085942398642	105.542701754562
3.67689882647296	105.545787829532
3.68293822895949	105.542381672762
3.68897763144603	105.515396789377
3.69501703393257	105.457973143801
3.70105643641911	105.413930784834
3.70709583890564	105.384009456641
3.71313524139218	105.377388589393
3.71917464387872	105.398397715475
3.72521404636526	105.432857039179
3.73125344885179	105.327512516692
3.73729285133833	105.286146425016
3.74333225382487	105.311938486674
3.74937165631141	105.309495769979
3.75541105879794	105.253990755135
3.76145046128448	105.257808302689
3.76748986377102	105.265042271551
3.77352926625755	105.25144161585
3.77956866874409	105.255724038527
3.78560807123063	105.274918299054
3.79164747371717	105.294640841098
3.7976868762037	105.309435816464
3.80372627869024	105.243412239301
3.80976568117678	105.216470473658
3.81580508366332	105.223933931655
3.82184448614985	105.22846108824
3.82788388863639	105.190141684598
3.83392329112293	105.173274403684
3.83996269360946	105.1754924667
3.846002096096	105.172614848603
3.85204149858254	105.173198241371
3.85808090106908	105.187972680688
3.86412030355561	105.213815759376
3.87015970604215	105.179616716749
3.87619910852869	105.12893871298
3.88223851101523	105.101459586824
3.88827791350176	105.109789086118
3.8943173159883	105.128896096303
3.90035671847484	105.132562419911
3.90639612096138	105.126042625338
3.91243552344791	105.120847180174
3.91847492593445	105.119017060052
3.92451432842099	105.110122182283
3.93055373090752	105.052490157333
3.93659313339406	105.020472412634
3.9426325358806	105.018331272373
3.94867193836714	105.034842995328
3.95471134085367	105.037723979059
3.96075074334021	105.003823101403
3.96679014582675	104.96032210541
3.97282954831329	104.937523886682
3.97886895079982	104.947059444641
3.98490835328636	104.952197807419
3.9909477557729	104.949798392426
3.99698715825943	104.927174190484
4.00302656074597	104.882189731606
4.00906596323251	104.821521535221
4.01510536571905	104.830662512785
4.02114476820558	104.818302500466
4.02718417069212	104.777510798598
4.03322357317866	104.725384362452
4.0392629756652	104.714758356782
4.04530237815173	104.703967335555
4.05134178063827	104.704833634896
4.05738118312481	104.708811621763
4.06342058561135	104.707083488055
4.06945998809788	104.717853774069
4.07549939058442	104.749256596261
4.08153879307096	104.732925480191
4.08757819555749	104.660220348127
4.09361759804403	104.619142755227
4.09965700053057	104.655891689289
4.10569640301711	104.693800486442
4.11173580550364	104.715533030553
4.11777520799018	104.714673072241
4.12381461047672	104.6426508846
4.12985401296326	104.597584621802
4.13589341544979	104.590562403622
4.14193281793633	104.624493560085
4.14797222042287	104.597203094899
4.1540116229094	104.55176983949
4.16005102539594	104.520761376906
4.16609042788248	104.527639373326
4.17212983036902	104.570724179704
4.17816923285555	104.593652320479
4.18420863534209	104.596082832338
4.19024803782863	104.578478355522
4.19628744031517	104.552951870179
4.2023268428017	104.535131495941
4.20836624528824	104.529180171002
4.21440564777478	104.536315817647
4.22044505026131	104.543415625563
4.22648445274785	104.550778004598
4.23252385523439	104.545755011943
4.23856325772093	104.521047500832
4.24460266020746	104.474965536371
4.250642062694	104.438652143926
4.25668146518054	104.432386271921
4.26272086766708	104.469995722924
4.26876027015361	104.510095062406
4.27479967264015	104.483022507298
4.28083907512669	104.422350325968
4.28687847761323	104.359852183337
4.29291788009976	104.362947488332
4.2989572825863	104.36867762097
4.30499668507284	104.358481670581
4.31103608755937	104.300605069266
4.31707549004591	104.241448806795
4.32311489253245	104.230649180937
4.32915429501899	104.265877232097
4.33519369750552	104.312995625361
4.34123309999206	104.280878342994
4.3472725024786	104.227787083466
4.35331190496514	104.177691518146
4.35935130745167	104.179815283347
4.36539070993821	104.189105950947
4.37143011242475	104.191481934228
4.37746951491128	104.167947590869
4.38350891739782	104.155755389573
4.38954831988436	104.130184602082
4.3955877223709	104.090393936956
4.40162712485743	104.044549936039
4.40766652734397	104.048207459756
4.41370592983051	104.057119912944
4.41974533231705	104.046364525839
4.42578473480358	104.0427834652
4.43182413729012	104.046758532892
4.43786353977666	104.053857225058
4.44390294226319	104.049585460706
4.44994234474973	104.037153824259
4.45598174723627	104.020670167771
4.46202114972281	104.001338120194
4.46806055220934	103.988812408435
4.47409995469588	103.9755191624
4.48013935718242	103.963021767119
4.48617875966896	103.959419602144
4.49221816215549	103.938014050637
4.49825756464203	103.922496636573
4.50429696712857	103.933032344731
4.5103363696151	104.021680391949
4.51637577210164	104.062911673585
4.52241517458818	104.041425645027
4.52845457707472	103.972460721853
4.53449397956125	103.93206377275
4.54053338204779	103.904228007692
4.54657278453433	103.861852270562
4.55261218702087	103.872671729155
4.5586515895074	103.89200171577
4.56469099199394	103.898421066365
4.57073039448048	103.861826759705
4.57676979696701	103.839589561582
4.58280919945355	103.8363723087
4.58884860194009	103.811363109873
4.59488800442663	103.781724837564
4.60092740691316	103.755110245993
4.6069668093997	103.758527973356
4.61300621188624	103.761147748778
4.61904561437278	103.760238646654
4.62508501685931	103.750603926159
4.63112441934585	103.730082599147
4.63716382183239	103.707942407283
4.64320322431892	103.687048567799
4.64924262680546	103.655633604341
4.655282029292	103.620047490019
4.66132143177854	103.580745453783
4.66736083426507	103.577330499629
4.67340023675161	103.562391482549
4.67943963923815	103.536021128422
4.68547904172469	103.491711548603
4.69151844421122	103.477753026684
4.69755784669776	103.485953675589
4.7035972491843	103.508919527259
4.70963665167084	103.516169790155
4.71567605415737	103.507724793954
4.72171545664391	103.466567409538
4.72775485913045	103.426685862198
4.73379426161698	103.395055282908
4.73983366410352	103.38963382597
4.74587306659006	103.378997907542
4.7519124690766	103.376003412473
4.75795187156313	103.399332627901
4.76399127404967	103.433794557424
4.77003067653621	103.451475028456
4.77607007902275	103.418921805924
4.78210948150928	103.388833586139
4.78814888399582	103.370155104702
4.79418828648236	103.376075210217
4.80022768896889	103.361966849847
4.80626709145543	103.33496476466
4.81230649394197	103.289180125614
4.81834589642851	103.264289715426
4.82438529891504	103.256134278071
4.83042470140158	103.275529820095
4.83646410388812	103.314421095123
4.84250350637466	103.342284163633
4.84854290886119	103.327247395978
4.85458231134773	103.286251395995
4.86062171383427	103.259140879404
4.86666111632081	103.299472743386
4.87270051880734	103.304852758281
4.87873992129388	103.290613688429
4.88477932378042	103.250230476298
4.89081872626695	103.256717524582
4.89685812875349	103.277832206133
4.90289753124003	103.258275548261
4.90893693372657	103.213851230095
4.9149763362131	103.163025457153
4.92101573869964	103.193149841027
4.92705514118618	103.220185163139
4.93309454367272	103.242164308499
4.93913394615925	103.186807262535
4.94517334864579	103.155159873592
4.95121275113233	103.148598943197
4.95725215361886	103.134860590831
4.9632915561054	103.121952782083
4.96933095859194	103.110933520413
4.97537036107848	103.120685875094
4.98140976356501	103.123158773134
4.98744916605155	103.099451815276
4.99348856853809	103.046012001493
4.99952797102463	102.984344887749
5.00556737351116	102.930455171429
5.0116067759977	102.900580946708
5.01764617848424	102.884173878406
5.02368558097077	102.860684083798
5.02972498345731	102.850506143865
5.03576438594385	102.853959187919
5.04180378843039	102.837707886818
5.04784319091692	102.82526571301
5.05388259340346	102.821873766396
5.05992199589	102.833111928648
5.06596139837654	102.83777495532
5.07200080086307	102.803677433838
5.07804020334961	102.784255914853
5.08407960583615	102.771676322189
5.09011900832268	102.734675675944
5.09615841080922	102.680604115236
5.10219781329576	102.607768457204
5.1082372157823	102.629504085511
5.11427661826883	102.672055427682
5.12031602075537	102.735059323333
5.12635542324191	102.709817345643
5.13239482572845	102.649620162365
5.13843422821498	102.597009212884
5.14447363070152	102.591055208745
5.15051303318806	102.628594055134
5.15655243567459	102.657921752905
5.16259183816113	102.666832111139
5.16863124064767	102.633781214022
5.17467064313421	102.625682625733
5.18071004562074	102.627328626368
5.18674944810728	102.626813580974
5.19278885059382	102.602698877898
5.19882825308036	102.555258442929
5.20486765556689	102.547957248381
5.21090705805343	102.544135164937
5.21694646053997	102.535765450543
5.2229858630265	102.546053264765
5.22902526551304	102.563986259219
5.23506466799958	102.528460937366
5.24110407048612	102.493305383653
5.24714347297265	102.45868842506
5.25318287545919	102.509872618166
5.25922227794573	102.572299340479
5.26526168043227	102.574203893063
5.2713010829188	102.556595540026
5.27734048540534	102.521577493118
5.28337988789188	102.509976137292
5.28941929037842	102.501655885905
5.29545869286495	102.49480149563
5.30149809535149	102.515436859684
5.30753749783803	102.552700137242
5.31357690032456	102.54325905897
5.3196163028111	102.512049373697
5.32565570529764	102.439701858654
5.33169510778418	102.381889905582
5.33773451027071	102.332387847023
5.34377391275725	102.325122262983
5.34981331524379	102.328097165205
5.35585271773033	102.348062339232
5.36189212021686	102.342225734044
5.3679315227034	102.325457272903
5.37397092518994	102.29976118613
5.38001032767647	102.262900949611
5.38604973016301	102.20827086782
5.39208913264955	102.197853635637
5.39812853513609	102.206222376322
5.40416793762262	102.242418319077
5.41020734010916	102.237239249871
5.4162467425957	102.165572744441
5.42228614508224	102.127505238715
5.42832554756877	102.104846569865
5.43436495005531	102.121273988652
5.44040435254185	102.129824624846
5.44644375502839	102.123203790634
5.45248315751492	102.11526122129
5.45852256000146	102.106616134418
5.464561962488	102.065224469719
5.47060136497453	102.033586279989
5.47664076746107	102.026890864144
5.48268016994761	102.031190004066
5.48871957243415	102.042749716671
5.49475897492068	102.014967678825
5.50079837740722	101.983221772721
5.50683777989376	101.951772388549
5.5128771823803	101.93561116875
5.51891658486683	101.934083378082
5.52495598735337	101.927847018094
5.53099538983991	101.918218084371
5.53703479232644	101.887435800234
5.54307419481298	101.868926722441
5.54911359729952	101.869908677757
5.55515299978606	101.888461000014
5.56119240227259	101.915177282064
5.56723180475913	101.90388762176
5.57327120724567	101.891099053811
5.57931060973221	101.879601829454
5.58535001221874	101.879672854309
5.59138941470528	101.890522241981
5.59742881719182	101.843928154028
5.60346821967835	101.784017063386
5.60950762216489	101.743710701795
5.61554702465143	101.730216019177
5.62158642713797	101.769818300335
5.6276258296245	101.792377062561
5.63366523211104	101.803595434804
5.63970463459758	101.800129759996
5.64574403708412	101.795380611966
5.65178343957065	101.797363805965
5.65782284205719	101.789613222176
5.66386224454373	101.766249572788
5.66990164703026	101.762044918353
5.6759410495168	101.768731125378
5.68198045200334	101.772726237534
5.68801985448988	101.772225470603
5.69405925697641	101.745558348312
5.70009865946295	101.719510542143
5.70613806194949	101.694297816117
5.71217746443603	101.665051622197
5.71821686692256	101.633491474522
5.7242562694091	101.651433900881
5.73029567189564	101.6720074477
5.73633507438217	101.64525067203
5.74237447686871	101.617660115817
5.74841387935525	101.588469002629
5.75445328184179	101.588888699835
5.76049268432832	101.61197823888
5.76653208681486	101.593379731249
5.7725714893014	101.563645167303
5.77861089178794	101.513769700574
5.78465029427447	101.468505946254
5.79068969676101	101.437433641383
5.79672909924755	101.415883343696
5.80276850173408	101.405294696719
5.80880790422062	101.40933840294
5.81484730670716	101.420215750979
5.8208867091937	101.432852126993
5.82692611168023	101.44102735856
5.83296551416677	101.409162298727
5.83900491665331	101.390707644669
5.84504431913985	101.401783204376
5.85108372162638	101.387555170813
5.85712312411292	101.349566724533
5.86316252659946	101.298440159775
5.869201929086	101.241908196001
5.87524133157253	101.257440843167
5.88128073405907	101.272520243298
5.88732013654561	101.231400286049
5.89335953903214	101.192418643729
5.89939894151868	101.158367529899
5.90543834400522	101.150543472197
5.91147774649176	101.170194415565
5.91751714897829	101.178964783125
5.92355655146483	101.182458780492
5.92959595395137	101.164384712399
5.93563535643791	101.142023048663
5.94167475892444	101.101908219261
5.94771416141098	101.068888772932
5.95375356389752	101.063152281048
5.95979296638405	101.079160202658
5.96583236887059	101.13075708894
5.97187177135713	101.157933019563
5.97791117384367	101.165060052351
5.9839505763302	101.11147668115
5.98998997881674	101.03369851799
5.99602938130328	100.987811794615
6.00206878378982	100.949986936537
6.00810818627635	100.989776963168
6.01414758876289	101.024311273967
6.02018699124943	101.03370984848
6.02622639373597	101.029477362136
6.0322657962225	100.99960638267
6.03830519870904	100.980647918437
6.04434460119558	100.972758780761
6.05038400368211	100.965354697036
6.05642340616865	100.958236868477
6.06246280865519	100.952206829084
6.06850221114173	100.946477908982
6.07454161362826	100.964731582248
6.0805810161148	100.983653080581
6.08662041860134	100.985644280643
6.09265982108788	100.981476068706
6.09869922357441	100.952068542114
6.10473862606095	100.935533547914
6.11077802854749	100.945545812458
6.11681743103402	100.950217019105
6.12285683352056	100.948463149396
6.1288962360071	100.925881653379
6.13493563849364	100.88806084873
6.14097504098017	100.871937626201
6.14701444346671	100.865214522211
6.15305384595325	100.857322445398
6.15909324843979	100.849177079862
6.16513265092632	100.809780414589
6.17117205341286	100.769658679997
6.1772114558994	100.756691279002
6.18325085838593	100.747945380887
6.18929026087247	100.761347384374
6.19532966335901	100.767009021943
6.20136906584555	100.750411459587
6.20740846833208	100.739111500788
6.21344787081862	100.737141917268
6.21948727330516	100.749100170735
6.2255266757917	100.777236459667
6.23156607827823	100.778263598146
6.23760548076477	100.757935591027
6.24364488325131	100.708282201871
6.24968428573784	100.643137058265
6.25572368822438	100.600693433669
6.26176309071092	100.566256472389
6.26780249319746	100.557227723432
6.27384189568399	100.553742560577
6.27988129817053	100.545772219661
6.28592070065707	100.537257468917
6.29196010314361	100.519237476831
6.29799950563014	100.500038614328
6.30403890811668	100.465315268361
6.31007831060322	100.432936843072
6.31611771308975	100.416665990058
6.32215711557629	100.404866357639
6.32819651806283	100.411507437407
6.33423592054937	100.417089454625
6.3402753230359	100.419674314471
6.34631472552244	100.425567781103
6.35235412800898	100.438461058649
6.35839353049552	100.435036986361
6.36443293298205	100.405323241349
6.37047233546859	100.376272850005
6.37651173795513	100.348099945537
6.38255114044166	100.325153200376
6.3885905429282	100.307522927845
6.39462994541474	100.296359912241
6.40066934790128	100.290669660047
6.40670875038781	100.294580693398
6.41274815287435	100.305240634426
6.41878755536089	100.287149458724
6.42482695784743	100.252131161864
6.43086636033396	100.223014652513
6.4369057628205	100.196754446936
6.44294516530704	100.188224137812
6.44898456779358	100.187079081656
6.45502397028011	100.213933497396
6.46106337276665	100.25091257442
6.46710277525319	100.270596129414
6.47314217773972	100.284993956015
6.47918158022626	100.253204008253
6.4852209827128	100.208992430492
6.49126038519934	100.174305049525
6.49729978768587	100.141865836912
6.50333919017241	100.132912097508
6.50937859265895	100.128776438369
6.51541799514549	100.14663927104
6.52145739763202	100.168542256951
6.52749680011856	100.157748108761
6.5335362026051	100.14160807589
6.53957560509163	100.118596541054
6.54561500757817	100.094569668683
6.55165441006471	100.101937575111
6.55769381255125	100.114013992903
6.56373321503778	100.111895411737
6.56977261752432	100.107721538973
6.57581202001086	100.103818680965
6.5818514224974	100.099963087807
6.58789082498393	100.090904248839
6.59393022747047	100.081022165612
6.59996962995701	100.05194498678
6.60600903244354	100.019809188885
6.61204843493008	99.9731808561667
6.61808783741662	99.9238472648963
6.62412723990316	99.9283639577052
6.63016664238969	99.9433880214191
6.63620604487623	99.9651388091486
6.64224544736277	99.9884494628241
6.64828484984931	99.9568278122406
6.65432425233584	99.9109643506143
6.66036365482238	99.8924177769501
6.66640305730892	99.8821015216402
6.67244245979546	99.882673018683
6.67848186228199	99.8870971470418
6.68452126476853	99.8783917530854
6.69056066725507	99.8642311614958
6.6966000697416	99.8477839817639
6.70263947222814	99.8301781822673
6.70867887471468	99.808683636573
6.71471827720122	99.7848733707965
6.72075767968775	99.7624083945534
6.72679708217429	99.7409316602212
6.73283648466083	99.7350831849751
6.73887588714737	99.7423821964883
6.7449152896339	99.7391104609448
6.75095469212044	99.7250501501877
6.75699409460698	99.6998873340613
6.76303349709351	99.6605402381894
6.76907289958005	99.639900611634
6.77511230206659	99.6491671571671
6.78115170455313	99.6503495060749
6.78719110703966	99.6347146773949
6.7932305095262	99.6156436869704
6.79926991201274	99.5867758306337
6.80530931449928	99.5636377047873
6.81134871698581	99.5651554635185
6.81738811947235	99.562195123083
6.82342752195889	99.5252944490581
6.82946692444543	99.4880441318346
6.83550632693196	99.4381374244286
6.8415457294185	99.3887123817429
6.84758513190504	99.3753709541549
6.85362453439157	99.3638630140371
6.85966393687811	99.3881221358798
6.86570333936465	99.4173505663182
6.87174274185119	99.4413828601774
6.87778214433772	99.463996527932
6.88382154682426	99.4481244856954
6.8898609493108	99.4159716112958
6.89590035179733	99.3848633818717
6.90193975428387	99.3544113516831
6.90797915677041	99.3478151898267
6.91401855925695	99.3638275485104
6.92005796174348	99.3795602005215
6.92609736423002	99.3948690746309
6.93213676671656	99.4000758241692
6.9381761692031	99.3833269655846
6.94421557168963	99.3661157940729
6.95025497417617	99.3470816749387
6.95629437666271	99.3332362521726
6.96233377914924	99.366848567071
6.96837318163578	99.3990477422626
6.97441258412232	99.3660708730696
6.98045198660886	99.3305146754374
6.98649138909539	99.2543775762734
6.99253079158193	99.172186828238
6.99857019406847	99.1585289135897
7.00460959655501	99.1682007526503
7.01064899904154	99.1752506868861
7.01668840152808	99.1807332636666
7.02272780401462	99.1728358433698
7.02876720650116	99.1513039207738
7.03480660898769	99.1372537889928
7.04084601147423	99.1361068157488
7.04688541396077	99.1462810382034
7.0529248164473	99.1947634635732
7.05896421893384	99.2388916462844
7.06500362142038	99.2404100506336
7.07104302390692	99.2418535990751
7.07708242639345	99.1850456765293
7.08312182887999	99.1252314770262
7.08916123136653	99.1047667376963
7.09520063385307	99.094049981689
7.1012400363396	99.0888330737821
7.10727943882614	99.0865475749053
7.11331884131268	99.0960617861376
7.11935824379921	99.1174018091531
7.12539764628575	99.1398942704223
7.13143704877229	99.1647040733435
7.13747645125883	99.1764417246236
7.14351585374536	99.1310460453492
7.1495552562319	99.0853294387705
7.15559465871844	99.0305516052002
7.16163406120498	98.9758718033634
7.16767346369151	98.9566893382365
7.17371286617805	98.9436215172952
7.17975226866459	98.9406948782861
7.18579167115112	98.9425650703229
7.19183107363766	98.9243741695664
7.1978704761242	98.8862180627619
7.20390987861074	98.8610170554014
7.20994928109727	98.8634714326083
7.21598868358381	98.8643556240903
7.22202808607035	98.855313932462
7.22806748855689	98.8461376329507
7.23410689104342	98.8114554762003
7.24014629352996	98.7753062385881
7.2461856960165	98.7957003193948
7.25222509850304	98.8344018574726
7.25826450098957	98.8432697502875
7.26430390347611	98.829085719689
7.27034330596265	98.7955607762503
7.27638270844918	98.728578775177
7.28242211093572	98.6681047797336
7.28846151342226	98.6398937112398
7.2945009159088	98.6117099213897
7.30054031839533	98.6123663565598
7.30657972088187	98.6142320459174
7.31261912336841	98.6144785130814
7.31865852585495	98.6141984035066
7.32469792834148	98.6089222665987
7.33073733082802	98.5994690013046
7.33677673331456	98.5836157010966
7.34281613580109	98.5546125315514
7.34885553828763	98.5264086475245
7.35489494077417	98.5047875083089
7.36093434326071	98.483168850093
7.36697374574724	98.4742585675869
7.37301314823378	98.4671230574878
7.37905255072032	98.4682428429877
7.38509195320686	98.4737794424055
7.39113135569339	98.4767424428835
7.39717075817993	98.4762247207587
7.40321016066647	98.4687367689715
7.40924956315301	98.4311026391348
7.41528896563954	98.3934896371269
7.42132836812608	98.3956349825322
7.42736777061262	98.399919120364
7.43340717309915	98.4176220991946
7.43944657558569	98.4408032431
7.44548597807223	98.4461870913781
7.45152538055877	98.4309386342796
7.4575647830453	98.4161553233672
7.46360418553184	98.4030719853553
7.46964358801838	98.3898114267693
7.47568299050492	98.3613180934892
7.48172239299145	98.3319549030354
7.48776179547799	98.3205301178649
7.49380119796453	98.3167737956615
7.49984060045106	98.3135123283609
7.5058800029376	98.3108807683555
7.51191940542414	98.3058937219542
7.51795880791068	98.2894457510625
7.52399821039721	98.2730594343145
7.53003761288375	98.2841017312274
7.53607701537029	98.2981449712771
7.54211641785683	98.2943502870783
7.54815582034336	98.2799797266806
7.5541952228299	98.2694264398427
7.56023462531644	98.2660295578973
7.56627402780297	98.2631197151221
7.57231343028951	98.2665714186258
7.57835283277605	98.2700264415764
7.58439223526259	98.2664736586734
7.59043163774912	98.261010791015
7.59647104023566	98.2552026818574
7.6025104427222	98.2490340934093
7.60854984520874	98.2397455692364
7.61458924769527	98.2181328153637
7.62062865018181	98.1965456355994
7.62666805266835	98.1832010555817
7.63270745515488	98.1707665571203
7.63874685764142	98.1597889887807
7.64478626012796	98.1497265214093
7.6508256626145	98.1410849662344
7.65686506510103	98.1357701464721
7.66290446758757	98.1300671065178
7.66894387007411	98.1097746754259
7.67498327256065	98.08903300676
7.68102267504718	98.0640720564646
7.68706207753372	98.0371805857738
7.69310148002026	98.0218435042045
7.69914088250679	98.026771795342
7.70518028499333	98.0306636582611
7.71121968747987	98.0170440730487
7.71725908996641	98.0031842973758
7.72329849245294	97.9914693294209
7.72933789493948	97.980635583993
7.73537729742602	97.9704002658258
7.74141669991256	97.961084572235
7.74745610239909	97.9516280002495
7.75349550488563	97.9401585508512
7.75953490737217	97.9286900827828
7.7655743098587	97.9057638051558
7.77161371234524	97.8784969007645
7.77765311483178	97.8472198131623
7.78369251731832	97.8094493650838
7.78973191980485	97.774120940996
7.79577132229139	97.7807277388214
7.80181072477793	97.7878055783688
7.80785012726447	97.7824972509449
7.813889529751	97.7717116475466
7.81992893223754	97.7623212581846
7.82596833472408	97.7555582259796
7.83200773721062	97.7488058340371
7.83804713969715	97.734757508869
7.84408654218369	97.7206141458896
7.85012594467023	97.6973968811741
7.85616534715676	97.6688419819431
7.8622047496433	97.6458412007331
7.86824415212984	97.6384579178122
7.87428355461638	97.6310875038629
7.88032295710291	97.6202936386123
7.88636235958945	97.6090870487083
7.89240176207599	97.5892679379788
7.89844116456253	97.5613581118596
7.90448056704906	97.5379422178822
7.9105199695356	97.5421041616597
7.91655937202214	97.5462524074944
7.92259877450867	97.5706587769693
7.92863817699521	97.6015173012755
7.93467757948175	97.6131577237732
7.94071698196829	97.5923021937727
7.94675638445482	97.5714616497121
7.95279578694136	97.5424154104063
7.9588351894279	97.5131987466808
7.96487459191444	97.4967672303198
7.97091399440097	97.4892431407916
7.97695339688751	97.4846544771444
7.98299279937405	97.4922271563339
7.98903220186059	97.4997979337497
7.99507160434712	97.4901651621704
8.00111100683366	97.4760741954417
8.0071504093202	97.4595484398358
8.01318981180673	97.4392203369485
8.01922921429327	97.4192805742357
8.02526861677981	97.4203089792251
8.03130801926635	97.4221470639886
8.03734742175288	97.3972751976784
8.04338682423942	97.3522322010468
8.04942622672596	97.3079896041958
8.0554656292125	97.2675701380248
8.06150503169903	97.2271736048681
8.06754443418557	97.2463557320279
8.07358383667211	97.2872408751944
8.07962323915864	97.3257087465431
8.08566264164518	97.3587739692106
8.09170204413172	97.3917784505704
8.09774144661826	97.371969749834
8.10378084910479	97.3445118208645
8.10982025159133	97.324618599208
8.11585965407787	97.3141858867843
8.12189905656441	97.3051898374449
8.12793845905094	97.3368802158579
8.13397786153748	97.3698967080018
8.14001726402402	97.3723398934241
8.14605666651055	97.3511119315828
8.15209606899709	97.324516972989
8.15813547148363	97.2569544086257
8.16417487397017	97.189610999268
8.1702142764567	97.152693829114
8.17625367894324	97.1311468170266
8.18229308142978	97.1179735485159
8.18833248391632	97.1351602435419
8.19437188640285	97.1523479772836
8.20041128888939	97.1762326156801
8.20645069137593	97.2022999662763
8.21249009386247	97.210275043708
8.218529496349	97.1738379183293
8.22456889883554	97.1374446272427
8.23060830132208	97.0890943559071
8.23664770380861	97.0381447924303
8.24268710629515	97.0046173472154
8.24872650878169	97.0033445251373
8.25476591126823	97.0020819509691
8.26080531375476	97.0167048358572
8.2668447162413	97.0335573889134
8.27288411872784	97.0414756289071
8.27892352121438	97.0356093602136
8.28496292370091	97.0297221094516
8.29100232618745	96.9916812734328
8.29704172867399	96.9503089290199
8.30308113116052	96.922566774087
8.30912053364706	96.91410366339
8.3151599361336	96.9058750981826
8.32119933862014	96.9381285999985
8.32723874110667	96.9742184227733
8.33327814359321	96.9838287664414
8.33931754607975	96.9572756036019
8.34535694856629	96.9307730387094
8.35139635105282	96.877205938718
8.35743575353936	96.8213348651494
8.3634751560259	96.7867279459661
8.36951455851244	96.781562004851
8.37555396099897	96.7763884202639
8.38159336348551	96.7543220647699
8.38763276597205	96.7305529758733
8.39367216845858	96.7174694140144
8.39971157094512	96.7208314557535
8.40575097343166	96.7241933109653
8.4117903759182	96.72519979105
8.41782977840473	96.7258684624394
8.42386918089127	96.7137810870531
8.42990858337781	96.6782069481503
8.43594798586435	96.642688271338
8.44198738835088	96.6388010426956
8.44802679083742	96.6416908840791
8.45406619332396	96.649422714933
8.46010559581049	96.6688552360107
8.46614499829703	96.6882291027205
8.47218440078357	96.6786596263468
8.47822380327011	96.6597901743584
8.48426320575664	96.6395351491441
8.49030260824318	96.6140531503063
8.49634201072972	96.5885874024809
8.50238141321626	96.5812123580661
8.50842081570279	96.5825690911672
8.51446021818933	96.5840768914528
8.52049962067587	96.5865431688621
8.5265390231624	96.589010524904
8.53257842564894	96.5883066308164
8.53861782813548	96.5853108995049
8.54465723062202	96.5813482364344
8.55069663310855	96.5471716123406
8.55673603559509	96.5127151268782
8.56277543808163	96.4871767255972
8.56881484056817	96.472178123271
8.5748542430547	96.4572150149422
8.58089364554124	96.4547768887006
8.58693304802778	96.4538483384307
8.59297245051432	96.4544250634254
8.59901185300085	96.4581113669656
8.60505125548739	96.4617958099373
8.61109065797393	96.4714927679621
8.61713006046046	96.4832052855924
8.623169462947	96.4848546978999
8.62920886543354	96.4367287185648
8.63524826792008	96.3885629738623
8.64128767040661	96.3649908949983
8.64732707289315	96.3590184599203
8.65336647537969	96.3538446202887
8.65940587786623	96.3893723228187
8.66544528035276	96.4260707346634
8.6714846828393	96.4364756468684
8.67752408532584	96.4067310298586
8.68356348781237	96.376977965076
8.68960289029891	96.3611262729752
8.69564229278545	96.348869453094
8.70168169527199	96.3388888897712
8.70772109775852	96.3383706642468
8.71376050024506	96.3378559515865
8.7197999027316	96.3207994208243
8.72583930521814	96.292189092324
8.73187870770467	96.2635956309907
8.73791811019121	96.2632981254343
8.74395751267775	96.2638126079721
8.74999691516429	96.2576877688806
8.75603631765082	96.23950799279
8.76207572013736	96.221372720358
8.7681151226239	96.2044969773888
8.77415452511043	96.1881344330819
8.78019392759697	96.1737190012519
8.78623333008351	96.1748778474535
8.79227273257005	96.1760362627991
8.79831213505658	96.1790905058674
8.80435153754312	96.1841945863319
8.81039094002966	96.1893006235396
8.8164303425162	96.1853460332525
8.82246974500273	96.1797396738576
8.82850914748927	96.1664980112873
8.83454854997581	96.1237666176142
8.84058795246234	96.0810638059975
8.84662735494888	96.0628010898728
8.85266675743542	96.0632552461213
8.85870615992196	96.0637153246123
8.86474556240849	96.0578728563888
8.87078496489503	96.051494776563
8.87682436738157	96.0413111756628
8.88286376986811	96.0204491158614
8.88890317235464	95.9995692731575
8.89494257484118	95.9940455145173
8.90098197732772	95.9985801201555
8.90702137981426	96.0028594021029
8.91306078230079	95.9866711438999
8.91910018478733	95.9688540923196
8.92513958727387	95.9496146185387
8.9311789897604	95.9265454559861
8.93721839224694	95.9035303698894
8.94325779473348	95.8918180791219
8.94929719722002	95.887587707115
8.95533659970655	95.8833524088034
8.96137600219309	95.8654870201729
8.96741540467963	95.8465904539607
8.97345480716617	95.8248973032045
8.9794942096527	95.7948643029791
8.98553361213924	95.7648449864838
8.99157301462578	95.7531188397074
8.99761241711231	95.7554167555368
9.00365181959885	95.757713440548
9.00969122208539	95.7441078934518
9.01573062457193	95.7282815139844
9.02177002705846	95.7136046566714
9.027809429545	95.7042670749242
9.03384883203154	95.6949643302013
9.03988823451808	95.6973954592568
9.04592763700461	95.7123923756748
9.05196703949115	95.727395215307
9.05800644197769	95.7194102957928
9.06404584446422	95.7048521539856
9.07008524695076	95.690117433691
9.0761246494373	95.6732907425049
9.08216405192384	95.6564396508718
9.08820345441037	95.6344304433802
9.09424285689691	95.6032296828204
9.10028225938345	95.5719925535039
9.10632166186999	95.5491464205829
9.11236106435652	95.5308630686033
9.11840046684306	95.5126326783184
9.1244398693296	95.5143111042223
9.13047927181614	95.5177770741836
9.13651867430267	95.5186054206839
9.14255807678921	95.5085162123978
9.14859747927575	95.4984542822963
9.15463688176228	95.4914663050755
9.16067628424882	95.4880872696484
9.16671568673536	95.4847085404896
9.1727550892219	95.4687063900091
9.17879449170843	95.4478972363201
9.18483389419497	95.4273519920771
9.19087329668151	95.4151749678265
9.19691269916805	95.403369857836
9.20295210165458	95.3892844350505
9.20899150414112	95.3675944277344
9.21503090662766	95.3459390310172
9.22107030911419	95.3316917341606
9.22710971160073	95.3253805790017
9.23314911408727	95.3190632387399
9.23918851657381	95.3339736835586
9.24522791906034	95.3567901085109
9.25126732154688	95.3793220031423
9.25730672403342	95.3651340365932
9.26334612651996	95.3493778211778
9.26938552900649	95.3359772842944
9.27542493149303	95.3317408517827
9.28146433397957	95.327502877575
9.28750373646611	95.3228543669684
9.29354313895264	95.3176696634633
9.29958254143918	95.3124737355677
9.30562194392572	95.3111178723774
9.31166134641225	95.311784533649
9.31770074889879	95.3124556898139
9.32374015138533	95.3240612388817
9.32977955387187	95.337243024988
9.3358189563584	95.3463978082057
9.34185835884494	95.3185862714198
9.34789776133148	95.2906404073314
9.35393716381801	95.2640012017086
9.35997656630455	95.2402872124984
9.36601596879109	95.2165104229969
9.37205537127763	95.2086396737225
9.37809477376416	95.215913492114
9.3841341762507	95.2231756461979
9.39017357873724	95.2093354901647
9.39621298122377	95.1871026142115
9.40225238371031	95.1649141324788
9.40829178619685	95.1509317376018
9.41433118868339	95.1377627190602
9.42037059116992	95.1269292493344
9.42640999365646	95.1349154369859
9.432449396143	95.1428900498775
9.43848879862954	95.1449106387507
9.44452820111607	95.1327851855292
9.45056760360261	95.1206976914521
9.45660700608915	95.1122317755995
9.46264640857568	95.1077230379578
9.46868581106222	95.1032212994563
9.47472521354876	95.0847265818734
9.4807646160353	95.0590760913619
9.48680401852183	95.0333988183123
9.49284342100837	95.0082304227327
9.49888282349491	94.9831425348362
9.50492222598145	94.9582881431473
9.51096162846798	94.9605138846724
9.51700103095452	94.9627437857675
9.52304043344106	94.9649726205576
9.52907983592759	94.9671939965105
9.53511923841413	94.9694190182004
9.54115864090067	94.9669326349003
9.54719804338721	94.9550109933001
9.55323744587374	94.9430988142944
9.55927684836028	94.9302461335699
9.56531625084682	94.9164528007902
9.57135565333336	94.9026749182635
9.57739505581989	94.8945270886385
9.58343445830643	94.8895702778653
9.58947386079297	94.8846166805045
9.59551326327951	94.8664644522335
9.60155266576604	94.8446782984369
9.60759206825258	94.8228881749642
9.61363147073912	94.8078940814774
9.61967087322565	94.7934984380647
9.62571027571219	94.7790995613509
9.63174967819873	94.7648950315895
9.63778908068527	94.7506926410512
9.6438284831718	94.7354297290646
9.64986788565834	94.7154299238713
9.65590728814488	94.695462467272
9.66194669063142	94.6748356707024
9.66798609311795	94.6527397479855
9.67402549560449	94.6306679694201
9.68006489809103	94.6154620737195
9.68610430057756	94.6091535553452
9.6921437030641	94.6028520090495
9.69818310555064	94.6000974509432
9.70422250803718	94.6002206519589
9.71026191052371	94.6003471379098
9.71630131301025	94.584779432392
9.72234071549679	94.5613076719631
9.72838011798333	94.5378557093878
9.73441952046986	94.5352748957205
9.7404589229564	94.5390010013429
9.74649832544294	94.5427331852692
9.75253772792948	94.5470666548551
9.75857713041601	94.5514900515724
9.76461653290255	94.5557920776675
9.77065593538909	94.5225932161705
9.77669533787562	94.4879701918113
9.78273474036216	94.4539766145165
9.7887741428487	94.4307804351139
9.79481354533524	94.4076165814003
9.80085294782177	94.3885125807369
9.80689235030831	94.3926131764844
9.81293175279485	94.3967171057717
9.81897115528139	94.398450174992
9.82501055776792	94.3923623144905
9.83104996025446	94.3862685766534
9.837089362741	94.3842636624872
9.84312876522753	94.3913860382051
9.84916816771407	94.3984937146895
9.85520757020061	94.4030553544472
9.86124697268715	94.4034781547803
9.86728637517368	94.4039024471734
9.87332577766022	94.3862370141402
9.87936518014676	94.3463307442952
9.8854045826333	94.3064773564136
9.89144398511983	94.2787724044263
9.89748338760637	94.2628229096295
9.90352279009291	94.2468560324971
9.90956219257945	94.2513799937487
9.91560159506598	94.2712756171233
9.92164099755252	94.2911458177514
9.92768040003906	94.2992755249474
9.93371980252559	94.300346295139
9.93975920501213	94.3014161263247
9.94579860749867	94.2994865210312
9.95183800998521	94.296070142127
9.95787741247174	94.2926560473059
9.96391681495828	94.2816296540455
9.96995621744482	94.2675531956803
9.97599561993136	94.2534466303115
9.98203502241789	94.2306434677429
9.98807442490443	94.2048713760134
9.99411382739097	94.1791049821834
10.0001532298775	94.1836536173334
10.006192632364	94.1966258161308
10.0122320348506	94.2096325720629
10.0182714373371	94.2099246862723
10.0243108398237	94.2072289176671
10.0303502423102	94.2045358175484
10.0363896447967	94.179961503761
10.0424290472833	94.1508031479172
10.0484684497698	94.1216303349945
10.0545078522563	94.1060607832064
10.0605472547429	94.0930481492449
10.0665866572294	94.0800481048737
10.072626059716	94.0713675775613
10.0786654622025	94.0634653637601
10.084704864689	94.0555768206481
10.0907442671756	94.0632420462768
10.0967836696621	94.0735022927425
10.1028230721486	94.0837856379428
10.1088624746352	94.0901113181413
10.1149018771217	94.0957833233182
10.1209412796082	94.1014439099807
10.1269806820948	94.0756331319351
10.1330200845813	94.0443319034733
10.1390594870679	94.0130401825772
10.1450988895544	94.0003650655562
10.1511382920409	93.9911811005997
10.1571776945275	93.9820178384119
10.163217097014	93.986624768838
10.1692564995005	93.9940821886972
10.1752959019871	94.0015380620058
10.1813353044736	94.0002755965998
10.1873747069602	93.9969442728984
10.1934141094467	93.993617103479
10.1994535119332	93.9875127874211
10.2054929144198	93.9806373068778
10.2115323169063	93.9737615662887
10.2175717193928	93.9674957997966
10.2236111218794	93.9614258342963
10.2296505243659	93.955351467771
10.2356899268525	93.9479270878074
10.241729329339	93.9399739847563
10.2477687318255	93.93202126163
10.2538081343121	93.9068099902614
10.2598475367986	93.8734929174111
10.2658869392851	93.8402206412615
10.2719263417717	93.819280188327
10.2779657442582	93.8054104656562
10.2840051467448	93.7915985057764
10.2900445492313	93.7944642551941
10.2960839517178	93.8092036834435
10.3021233542044	93.8239291038099
10.3081627566909	93.8217852135022
10.3142021591774	93.8048491371246
10.320241561664	93.7878950992843
10.3262809641505	93.7602534705215
10.3323203666371	93.7205725022456
10.3383597691236	93.6809693303704
10.3443991716101	93.652597514327
10.3504385740967	93.6404576923618
10.3564779765832	93.6283473371713
10.3625173790697	93.6197410701998
10.3685567815563	93.6178771789798
10.3745961840428	93.6160191459307
10.3806355865294	93.6080904334317
10.3866749890159	93.583597558707
10.3927143915024	93.5591100497762
10.398753793989	93.5364697201606
10.4047931964755	93.5217108232398
10.410832598962	93.5069554369921
10.4168720014486	93.493124100543
10.4229114039351	93.4868504771941
10.4289508064217	93.4806322241256
10.4349902089082	93.4740471049738
10.4410296113947	93.451820671515
10.4470690138813	93.4294298618831
10.4531084163678	93.4070585863554
10.4591478188543	93.3928507102276
10.4651872213409	93.379433953917
10.4712266238274	93.3660473143455
10.477266026314	93.3529198011359
10.4833054288005	93.3398813250927
10.489344831287	93.3268689321061
10.4953842337736	93.3252340127987
10.5014236362601	93.3281837431237
10.5074630387466	93.3311356004538
10.5135024412332	93.3292952075187
10.5195418437197	93.3242881758656
10.5255812462062	93.3192836863431
10.5316206486928	93.2981159422829
10.5376600511793	93.2599475521197
10.5436994536659	93.221889889789
10.5497388561524	93.1952395785412
10.5557782586389	93.1882934454208
10.5618176611255	93.1813439487524
10.567857063612	93.181284936155
10.5738964660985	93.2025242396175
10.5799358685851	93.2237604457993
10.5859752710716	93.2439635756827
10.5920146735582	93.2563354286851
10.5980540760447	93.2686765739901
10.6040934785312	93.2806135554016
10.6101328810178	93.2649503164719
10.6161722835043	93.2484752687438
10.6222116859908	93.2319922410385
10.6282510884774	93.2047545127891
10.6342904909639	93.1755500418007
10.6403298934505	93.1463324603221
10.646369295937	93.1338286803499
10.6524086984235	93.1286625273401
10.6584481009101	93.1234935134645
10.6644875033966	93.1166319540061
10.6705269058831	93.1083532373108
10.6765663083697	93.1000646611829
10.6826057108562	93.1055675218879
10.6886451133428	93.1330194605858
10.6946845158293	93.1604769166987
10.7007239183158	93.1860411067869
10.7067633208024	93.2052441035868
10.7128027232889	93.2244597327739
10.7188421257754	93.2392166180474
10.724881528262	93.1930754880584
10.7309209307485	93.1463922895756
10.7369603332351	93.0997867195085
10.7429997357216	93.0748828472886
10.7490391382081	93.0527753592599
10.7550785406947	93.0306735165191
10.7611179431812	93.0192720850825
10.7671573456677	93.0122313166424
10.7731967481543	93.005213830661
10.7792361506408	92.9989381241381
10.7852755531274	92.9933443883763
10.7913149556139	92.9877639224171
10.7973543581004	92.9842708020031
10.803393760587	92.9848571833346
10.8094331630735	92.9854452417023
10.81547256556	92.9837127600206
10.8215119680466	92.9682102323105
10.8275513705331	92.9527034918027
10.8335907730197	92.9372019341351
10.8396301755062	92.9296050632942
10.8456695779927	92.9224923469985
10.8517089804793	92.9153762316283
10.8577483829658	92.9075939619315
10.8637877854523	92.8995821162973
10.8698271879389	92.8915830652157
10.8758665904254	92.876339585527
10.8819059929119	92.8546140289701
10.8879453953985	92.832853659159
10.893984797885	92.8157749611345
10.9000242003716	92.8088445959851
10.9060636028581	92.8019168806161
10.9121030053446	92.7956143662451
10.9181424078312	92.7955381528244
10.9241818103177	92.7954657189251
10.9302212128042	92.7953970440154
10.9362606152908	92.7977755183268
10.9423000177773	92.8005414229399
10.9483394202639	92.8033074460814
10.9543788227504	92.7936400671237
10.9604182252369	92.7768028807684
10.9664576277235	92.7599604240332
10.97249703021	92.7430335936052
10.9785364326965	92.7259923967168
10.9845758351831	92.7089614648808
10.9906152376696	92.6945996840442
10.9966546401562	92.6947106576796
11.0026940426427	92.6948224506722
11.0087334451292	92.6949351128449
11.0147728476158	92.6759782975999
11.0208122501023	92.6551258544283
11.0268516525888	92.634285315503
11.0328910550754	92.6150977422299
11.0389304575619	92.5967398157668
11.0449698600485	92.5784096016944
11.051009262535	92.5626714842596
11.0570486650215	92.5508248131413
11.0630880675081	92.5389427004285
11.0691274699946	92.5269650899149
11.0751668724811	92.5142308694666
11.0812062749677	92.5015027290203
11.0872456774542	92.4887944377512
11.0932850799408	92.4856110824474
11.0993244824273	92.483833247331
11.1053638849138	92.4820610252652
11.1114032874004	92.4806331925882
11.1174426898869	92.4794387128162
11.1234820923734	92.4782464544944
11.12952149486	92.4751721156885
11.1355608973465	92.4680521271598
11.1416002998331	92.4609383983707
11.1476397023196	92.4529470030278
11.1536791048061	92.4307554911726
11.1597185072927	92.4082530053974
11.1657579097792	92.3858199323259
11.1717973122657	92.3601577098493
11.1778367147523	92.3334365462904
11.1838761172388	92.3067088767452
11.1899155197254	92.2951345168392
11.1959549222119	92.3016679309085
11.2019943246984	92.308210872624
11.208033727185	92.3146131432405
11.2140731296715	92.3202144304937
11.220112532158	92.3257939202907
11.2261519346446	92.3313770833389
11.2321913371311	92.3083234786797
11.2382307396177	92.2801434255826
11.2442701421042	92.2519806841881
11.2503095445907	92.2249996841285
11.2563489470773	92.1990892576558
11.2623883495638	92.1732378324885
11.2684277520503	92.1518747354813
11.2744671545369	92.1473823323533
11.2805065570234	92.1429039982875
11.2865459595099	92.1384303331925
11.2925853619965	92.1340921500358
11.298624764483	92.1297704389101
11.3046641669696	92.1254509676879
11.3107035694561	92.1190456299855
11.3167429719426	92.1110002590196
11.3227823744292	92.1029605754667
11.3288217769157	92.0911382169701
11.3348611794022	92.0665083441577
11.3409005818888	92.0419439767739
11.3469399843753	92.0175135082451
11.3529793868619	92.0109029788941
11.3590187893484	92.0067099356761
11.3650581918349	92.002523713864
11.3710975943215	92.0170264507371
11.377136996808	92.0473305936557
11.3831763992945	92.0775621672291
11.3892158017811	92.095726079931
11.3952552042676	92.0620682123244
11.4012946067542	92.0284749988608
11.4073340092407	91.9948715131398
11.4133734117272	91.9713375479297
11.4194128142138	91.9498026819562
11.4254522167003	91.9282592293309
11.4314916191868	91.9257478774415
11.4375310216734	91.9447112759893
11.4435704241599	91.963652123091
11.4496098266465	91.9800448691877
11.455649229133	91.9752164360902
11.4616886316195	91.9701708634295
11.4677280341061	91.9651270415618
11.4737674365926	91.9581137083541
11.4798068390791	91.9503440460373
11.4858462415657	91.9425993621501
11.4918856440522	91.9360705183371
11.4979250465388	91.9318685378051
11.5039644490253	91.9276616987599
11.5100038515118	91.9233929393873
11.5160432539984	91.9159386647244
11.5220826564849	91.9082766253039
11.5281220589714	91.9005970274595
11.534161461458	91.8929915389505
11.5402008639445	91.8854660637717
11.5462402664311	91.8779371361208
11.5522796689176	91.8717200875019
11.5583190714041	91.8722525450632
11.5643584738907	91.872784440108
11.5703978763772	91.8733154695156
11.5764372788637	91.856963814896
11.5824766813503	91.835333506068
11.5885160838368	91.8137095457841
11.5945554863233	91.7949665821747
11.6005948888099	91.7815253638446
11.6066342912964	91.7680918648481
11.612673693783	91.7546423864082
11.6187130962695	91.7591969453771
11.624752498756	91.7648835600516
11.6307919012426	91.7705694935937
11.6368313037291	91.7727671980431
11.6428707062156	91.7717342860802
11.6489101087022	91.7706999494744
[truncated: 8,000 more rows]
