# Supplementary material for: The reverse quantum limit and its implications for unconventional quantum oscillations in YbB12
Source: Nat Commun. 2024 Feb 21;15:1607. doi: 10.1038/s41467-024-45801-2 (PMC10881586; doi:10.1038/s41467-024-45801-2)
Supplement: Supplementary file 3 — Source Data [file 41467_2024_45801_MOESM3_ESM.zip › Source_Data/RvH_varyAngle/RvH_-7p6_deg.csv]

-0.26126565478416	110.781303867326
-0.25623298708874	110.729395421132
-0.25120031939332	110.753406964277
-0.2461676516979	110.777422450534
-0.241134984002481	110.725759308201
-0.236102316307061	110.792152468857
-0.231069648611641	110.718099861189
-0.226036980916221	110.758134047072
-0.221004313220801	110.804574383862
-0.215971645525381	110.771411181197
-0.210938977829962	110.765114996165
-0.205906310134542	110.783379166865
-0.200873642439122	110.793712908048
-0.195840974743702	110.76637648832
-0.190808307048282	110.809783192987
-0.185775639352862	110.807383644298
-0.180742971657443	110.813760251706
-0.175710303962023	110.742481197077
-0.170677636266603	110.765606879804
-0.165644968571183	110.76641824122
-0.160612300875763	110.72878891022
-0.155579633180343	110.756510248256
-0.150546965484923	110.72168877188
-0.145514297789504	110.752988552013
-0.140481630094084	110.758558377056
-0.135448962398664	110.737091526351
-0.130416294703244	110.823792264072
-0.125383627007824	110.820008755146
-0.120350959312404	110.765672009635
-0.115318291616985	110.777075247579
-0.110285623921565	110.816563195196
-0.105252956226145	110.851792872017
-0.100220288530725	110.790991005464
-0.0951876208353053	110.796479073784
-0.0901549531398854	110.74782452787
-0.0851222854444656	110.855850304949
-0.0800896177490457	110.82749219727
-0.0750569500536259	110.802560120872
-0.0700242823582061	110.797107715876
-0.0649916146627862	110.804742159653
-0.0599589469673664	110.790156085583
-0.0549262792719466	110.80501984548
-0.0498936115765267	110.84018295082
-0.0448609438811069	110.839430774127
-0.0398282761856871	110.774907087979
-0.0347956084902672	110.888396145952
-0.0297629407948474	110.837244484068
-0.0247302730994275	110.932343430406
-0.0196976054040077	110.843783128318
-0.0146649377085879	110.82607749372
-0.00963227001316802	110.843737283365
-0.0045996023177482	110.820781235467
0.000433065377671682	110.840281974543
0.00546573307309151	110.767377032731
0.0104984007685113	110.880339001292
0.0155310684639312	110.853385267353
0.020563736159351	110.817455924596
0.0255964038547709	110.801980560147
0.0306290715501907	110.782503925314
0.0356617392456105	110.873092839401
0.0406944069410303	110.847904790398
0.0457270746364502	110.863867452174
0.05075974233187	110.900050387625
0.0557924100272899	110.739432816512
0.0608250777227097	110.85819941821
0.0658577454181295	110.772861082446
0.0708904131135494	110.822479782502
0.0759230808089692	110.929703769186
0.0809557485043891	110.886337086839
0.0859884161998089	110.782649008386
0.0910210838952287	110.824371638744
0.0960537515906486	110.83566696984
0.101086419286068	110.797768725671
0.106119086981488	110.809652955236
0.111151754676908	110.801952588483
0.116184422372328	110.860124863734
0.121217090067748	110.837560579221
0.126249757763168	110.854309028793
0.131282425458587	110.790053956117
0.136315093154007	110.860036016354
0.141347760849427	110.860502269863
0.146380428544847	110.851029604086
0.151413096240267	110.816634194009
0.156445763935687	110.838204799106
0.161478431631106	110.815012117079
0.166511099326526	110.814005234745
0.171543767021946	110.808286869242
0.176576434717366	110.761474225231
0.181609102412786	110.797949281605
0.186641770108206	110.779560072778
0.191674437803626	110.864095815067
0.196707105499045	110.879971246824
0.201739773194465	110.770598606186
0.206772440889885	110.802494323516
0.211805108585305	110.850841664821
0.216837776280725	110.801545468548
0.221870443976145	110.837553873663
0.226903111671564	110.85971729646
0.231935779366984	110.74478317311
0.236968447062404	110.805859460415
0.242001114757824	110.757137914291
0.247033782453244	110.723893596023
0.252066450148664	110.766411861014
0.257099117844083	110.825468753507
0.262131785539503	110.772744906754
0.267164453234923	110.837179238911
0.272197120930343	110.765550179035
0.277229788625763	110.777250652333
0.282262456321183	110.819175892811
0.287295124016602	110.822749762058
0.292327791712022	110.787338128787
0.297360459407442	110.832786473876
0.302393127102862	110.76990523891
0.307425794798282	110.740458255972
0.312458462493702	110.783467442687
0.317491130189122	110.755275325931
0.322523797884541	110.716402916283
0.327556465579961	110.757973880375
0.332589133275381	110.797989989418
0.337621800970801	110.715046808062
0.342654468666221	110.743221256936
0.34768713636164	110.75716896707
0.35271980405706	110.696543621719
0.35775247175248	110.695146762997
0.3627851394479	110.731999681704
0.36781780714332	110.679807549534
0.37285047483874	110.732781872698
0.377883142534159	110.77629296747
0.382915810229579	110.729007694475
0.387948477924999	110.734150711041
0.392981145620419	110.710856745679
0.398013813315839	110.773758716825
0.403046481011259	110.71678243241
0.408079148706679	110.780552756837
0.413111816402098	110.66059142874
0.418144484097518	110.74957080406
0.423177151792938	110.713526136739
0.428209819488358	110.681911289123
0.433242487183778	110.693224125336
0.438275154879198	110.694342184886
0.443307822574617	110.591238752788
0.448340490270037	110.645848521604
0.453373157965457	110.70751204727
0.458405825660877	110.719136105579
0.463438493356297	110.640080393013
0.468471161051717	110.622549375814
0.473503828747136	110.718198960572
0.478536496442556	110.681525446643
0.483569164137976	110.669496951707
0.488601831833396	110.665008292651
0.493634499528816	110.606864309649
0.498667167224236	110.588888385531
0.503699834919656	110.634425032038
0.508732502615075	110.657489732498
0.513765170310495	110.615571578346
0.518797838005915	110.674003645269
0.523830505701335	110.572035048289
0.528863173396755	110.595880575507
0.533895841092175	110.597141247826
0.538928508787594	110.579126053935
0.543961176483014	110.628951972349
0.548993844178434	110.574820565611
0.554026511873854	110.582269008573
0.559059179569274	110.568681114903
0.564091847264693	110.545743739152
0.569124514960113	110.515235071554
0.574157182655533	110.533101016188
0.579189850350953	110.465258449344
0.584222518046373	110.510221274528
0.589255185741793	110.568046716796
0.594287853437212	110.553574231885
0.599320521132632	110.598584882139
0.604353188828052	110.525696026615
0.609385856523472	110.544265676994
0.614418524218892	110.526827700918
0.619451191914312	110.435698968102
0.624483859609732	110.517253113222
0.629516527305151	110.602618881423
0.634549195000571	110.46500272602
0.639581862695991	110.482436351774
0.644614530391411	110.461422876042
0.649647198086831	110.46490760576
0.654679865782251	110.443835407081
0.65971253347767	110.50809176982
0.66474520117309	110.435880802012
0.66977786886851	110.47293276011
0.67481053656393	110.412215574544
0.67984320425935	110.438536071115
0.68487587195477	110.494067058954
0.689908539650189	110.478755072878
0.694941207345609	110.41478219366
0.699973875041029	110.370815839846
0.705006542736449	110.42885461362
0.710039210431869	110.480788466872
0.715071878127289	110.47814556149
0.720104545822708	110.426308500776
0.725137213518128	110.340865925158
0.730169881213548	110.368097738767
0.735202548908968	110.433878488764
0.740235216604388	110.439196505572
0.745267884299808	110.385328385717
0.750300551995227	110.339403062283
0.755333219690647	110.419455006041
0.760365887386067	110.354415896872
0.765398555081487	110.352643573264
0.770431222776907	110.350265397384
0.775463890472327	110.354872999812
0.780496558167747	110.340224549758
0.785529225863167	110.39244471662
0.790561893558586	110.331065706563
0.795594561254006	110.265021985824
0.800627228949426	110.305748162381
0.805659896644846	110.356103521903
0.810692564340266	110.283338257435
0.815725232035685	110.318771766778
0.820757899731105	110.267354012143
0.825790567426525	110.226841056317
0.830823235121945	110.217384914388
0.835855902817365	110.294037961338
0.840888570512785	110.201411588739
0.845921238208204	110.244148814343
0.850953905903624	110.195311179311
0.855986573599044	110.204745430281
0.861019241294464	110.192261499991
0.866051908989884	110.207234456908
0.871084576685304	110.245148532932
0.876117244380723	110.186146607384
0.881149912076143	110.192223409008
0.886182579771563	110.231081363926
0.891215247466983	110.161380483222
0.896247915162403	110.174226490565
0.901280582857823	110.18823321593
0.906313250553243	110.169852630744
0.911345918248662	110.122904986103
0.916378585944082	110.153511824112
0.921411253639502	110.153212769064
0.926443921334922	110.208674811514
0.931476589030342	110.074313639629
0.936509256725762	110.141505360909
0.941541924421181	110.14212113267
0.946574592116601	110.07344646496
0.951607259812021	110.161344448407
0.956639927507441	110.109444642108
0.961672595202861	110.047707670894
0.966705262898281	110.126661873536
0.971737930593701	110.040088625073
0.97677059828912	110.001578907976
0.98180326598454	110.178759756267
0.98683593367996	110.051823699757
0.99186860137538	110.104313987851
0.9969012690708	110.023850616048
1.00193393676622	110.063880697576
1.00696660446164	110.115087947576
1.01199927215706	110.030465183218
1.01703193985248	110.039514693473
1.0220646075479	110.062855495153
1.02709727524332	110.071725462429
1.03212994293874	110.024090553876
1.03716261063416	110.023140468308
1.04219527832958	109.997737567607
1.047227946025	110.030130567273
1.05226061372042	110.023452551474
1.05729328141584	110.020192623008
1.06232594911126	109.996180867859
1.06735861680668	110.023735787421
1.0723912845021	109.99323793702
1.07742395219752	110.039250027197
1.08245661989294	109.968810220435
1.08748928758836	109.96881235757
1.09252195528378	109.989704469307
1.0975546229792	109.882929060608
1.10258729067462	109.931680927991
1.10761995837004	109.958297881973
1.11265262606546	109.945312828741
1.11768529376088	109.912684577623
1.1227179614563	109.942980124446
1.12775062915172	109.923002739946
1.13278329684714	109.922868991944
1.13781596454256	109.904579303144
1.14284863223797	109.89442569287
1.14788129993339	109.815475142703
1.15291396762881	109.848126857858
1.15794663532423	109.818737102076
1.16297930301965	109.851249802109
1.16801197071507	109.883775317316
1.17304463841049	109.876843250711
1.17807730610591	109.842814034077
1.18310997380133	109.895912693343
1.18814264149675	109.812326097404
1.19317530919217	109.754874709504
1.19820797688759	109.773193009025
1.20324064458301	109.869935149526
1.20827331227843	109.831612989166
1.21330597997385	109.807414380725
1.21833864766927	109.744958676772
1.22337131536469	109.790729518243
1.22840398306011	109.771312456695
1.23343665075553	109.79482347448
1.23846931845095	109.78964131188
1.24350198614637	109.741549579227
1.24853465384179	109.763393649272
1.25356732153721	109.747271955753
1.25859998923263	109.661709369125
1.26363265692805	109.65952684498
1.26866532462347	109.792630750798
1.27369799231889	109.693200218573
1.27873066001431	109.669323499651
1.28376332770973	109.685632275105
1.28879599540515	109.697044838525
1.29382866310057	109.646259176103
1.29886133079599	109.635638503968
1.30389399849141	109.675440887663
1.30892666618683	109.6239515436
1.31395933388225	109.699848332632
1.31899200157767	109.71130027848
1.32402466927309	109.633056376834
1.32905733696851	109.658274048602
1.33409000466393	109.669053894988
1.33912267235935	109.573704154418
1.34415534005477	109.620906773929
1.34918800775019	109.61871990896
1.35422067544561	109.640571801647
1.35925334314103	109.608932174253
1.36428601083645	109.63635209386
1.36931867853187	109.583950228141
1.37435134622729	109.584478976572
1.37938401392271	109.621622519184
1.38441668161813	109.537851722456
1.38944934931355	109.59102809881
1.39448201700897	109.525192137133
1.39951468470439	109.501375897412
1.40454735239981	109.490710290852
1.40958002009523	109.532906505062
1.41461268779065	109.518533661723
1.41964535548607	109.491793636113
1.42467802318149	109.498490272586
1.42971069087691	109.438431980571
1.43474335857233	109.490872951864
1.43977602626775	109.489165469746
1.44480869396317	109.564142143389
1.44984136165859	109.431050751716
1.45487402935401	109.472728586741
1.45990669704942	109.398462076028
1.46493936474484	109.424328909118
1.46997203244026	109.509808251936
1.47500470013568	109.410639506349
1.4800373678311	109.354598220485
1.48507003552652	109.441010359633
1.49010270322194	109.381241887284
1.49513537091736	109.3693946372
1.50016803861278	109.373775926041
1.5052007063082	109.347466843825
1.51023337400362	109.41814036481
1.51526604169904	109.374821980829
1.52029870939446	109.368275935009
1.52533137708988	109.394603202408
1.5303640447853	109.337866984433
1.53539671248072	109.336355729118
1.54042938017614	109.322075897827
1.54546204787156	109.38115471826
1.55049471556698	109.421302162643
1.5555273832624	109.371601931555
1.56056005095782	109.308531867638
1.56559271865324	109.296348956904
1.57062538634866	109.311571929419
1.57565805404408	109.336272422732
1.5806907217395	109.270555110255
1.58572338943492	109.265304626716
1.59075605713034	109.214012986093
1.59578872482576	109.308095946057
1.60082139252118	109.284526894642
1.6058540602166	109.21772062202
1.61088672791202	109.187942679713
1.61591939560744	109.22958568937
1.62095206330286	109.177945275069
1.62598473099828	109.201020371883
1.6310173986937	109.190319372874
1.63605006638912	109.191657623946
1.64108273408454	109.14319996297
1.64611540177996	109.176395580371
1.65114806947538	109.177957734143
1.6561807371708	109.145214718996
1.66121340486622	109.163969803611
1.66624607256164	109.140830945028
1.67127874025706	109.254634936827
1.67631140795248	109.191014699823
1.6813440756479	109.162248350638
1.68637674334332	109.119365408768
1.69140941103874	109.140351739043
1.69644207873416	109.094670989314
1.70147474642958	109.08875820772
1.706507414125	109.191472296829
1.71154008182042	109.147006497147
1.71657274951584	109.01974606466
1.72160541721126	109.042679220525
1.72663808490668	109.007043600907
1.7316707526021	109.012592922439
1.73670342029752	109.083244931994
1.74173608799294	108.991772390383
1.74676875568836	109.071730188886
1.75180142338378	109.099795698842
1.7568340910792	108.99805054339
1.76186675877461	109.042923065335
1.76689942647003	109.072546677665
1.77193209416545	108.993416256051
1.77696476186087	108.967220618454
1.78199742955629	109.003907887809
1.78703009725171	108.982720458725
1.79206276494713	108.993007135961
1.79709543264255	108.958186904096
1.80212810033797	109.041684585544
1.80716076803339	108.965250832721
1.81219343572881	108.958409815023
1.81722610342423	108.916844417967
1.82225877111965	108.939547122802
1.82729143881507	108.921991441875
1.83232410651049	108.95291173526
1.83735677420591	108.92542491529
1.84238944190133	108.920414888868
1.84742210959675	108.895625037085
1.85245477729217	108.864046990572
1.85748744498759	108.863983291453
1.86252011268301	108.910016570591
1.86755278037843	108.876357905681
1.87258544807385	108.847098524952
1.87761811576927	108.749183756071
1.88265078346469	108.798602934656
1.88768345116011	108.828719850563
1.89271611885553	108.776845304047
1.89774878655095	108.804979190813
1.90278145424637	108.835655606839
1.90781412194179	108.807350872209
1.91284678963721	108.777200413996
1.91787945733263	108.799891006489
1.92291212502805	108.801213342853
1.92794479272347	108.764903788639
1.93297746041889	108.805786107072
1.93801012811431	108.750427524194
1.94304279580973	108.76790608279
1.94807546350515	108.787152160462
1.95310813120057	108.833759757355
1.95814079889599	108.728510805344
1.96317346659141	108.670780572252
1.96820613428683	108.64391766575
1.97323880198225	108.613518143917
1.97827146967767	108.661250215139
1.98330413737309	108.697482206644
1.98833680506851	108.653102947411
1.99336947276393	108.711913829826
1.99840214045935	108.655587655737
2.00343480815477	108.638582919759
2.00846747585019	108.652267669648
2.01350014354561	108.666679440272
2.01853281124103	108.647091086827
2.02356547893645	108.60414980965
2.02859814663187	108.652443802963
2.03363081432729	108.624469524193
2.03866348202271	108.596090029604
2.04369614971813	108.587081200035
2.04872881741355	108.649517984448
2.05376148510897	108.593234946301
2.05879415280438	108.625855675909
2.06382682049981	108.626811659071
2.06885948819522	108.57689951097
2.07389215589064	108.562550897486
2.07892482358606	108.576107780569
2.08395749128148	108.535853987827
2.0889901589769	108.503428561885
2.09402282667232	108.475521536507
2.09905549436774	108.51412390222
2.10408816206316	108.526713039788
2.10912082975858	108.471991481495
2.114153497454	108.495734458151
2.11918616514942	108.462518763858
2.12421883284484	108.521169555739
2.12925150054026	108.447787619173
2.13428416823568	108.450227237811
2.1393168359311	108.466562518657
2.14434950362652	108.498020121216
2.14938217132194	108.455654955069
2.15441483901736	108.467135438062
2.15944750671278	108.458788582847
2.1644801744082	108.341970724341
2.16951284210362	108.379784247643
2.17454550979904	108.365267723943
2.17957817749446	108.359440295259
2.18461084518988	108.310735889643
2.1896435128853	108.283251250878
2.19467618058072	108.356906522269
2.19970884827614	108.378618410231
2.20474151597156	108.368513927954
2.20977418366698	108.306003015543
2.2148068513624	108.294685717228
2.21983951905782	108.249304995891
2.22487218675324	108.260773482259
2.22990485444866	108.31641342199
2.23493752214408	108.299096713385
2.2399701898395	108.288637014233
2.24500285753492	108.226217161446
2.25003552523034	108.251522396915
2.25506819292576	108.216921611418
2.26010086062118	108.215733877805
2.2651335283166	108.262067084723
2.27016619601202	108.239993365583
2.27519886370744	108.239371439856
2.28023153140286	108.230389454405
2.28526419909828	108.258699559035
2.2902968667937	108.18230302922
2.29532953448912	108.145566097871
2.30036220218454	108.179210629697
2.30539486987996	108.21660920995
2.31042753757538	108.179950235862
2.3154602052708	108.115260082151
2.32049287296622	108.170757645859
2.32552554066164	108.159666932188
2.33055820835706	108.117413196355
2.33559087605248	108.120189616315
2.3406235437479	108.082931593507
2.34565621144332	108.046394389074
2.35068887913874	108.081478977882
2.35572154683416	108.124472341424
2.36075421452958	108.100489677495
2.365786882225	108.122341411003
2.37081954992042	108.067237923719
2.37585221761583	108.011582566247
2.38088488531125	108.014567786623
2.38591755300667	108.052724594319
2.39095022070209	108.125097601253
2.39598288839751	108.044130722359
2.40101555609293	108.000478046926
2.40604822378835	108.016608334177
2.41108089148377	107.992538528834
2.41611355917919	107.954336127123
2.42114622687461	108.036304042833
2.42617889457003	108.026932736712
2.43121156226545	107.924454187487
2.43624422996087	107.971951870256
2.44127689765629	108.008021749244
2.44630956535171	107.951343257657
2.45134223304713	107.912834133089
2.45637490074255	107.927504141256
2.46140756843797	107.940516041233
2.46644023613339	107.864163810498
2.47147290382881	107.833165866828
2.47650557152423	107.825845338497
2.48153823921965	107.81659970523
2.48657090691507	107.879168153477
2.49160357461049	107.848265870627
2.49663624230591	107.765347632304
2.50166891000133	107.817801369473
2.50670157769675	107.825644914938
2.51173424539217	107.803558304576
2.51676691308759	107.829679993071
2.52179958078301	107.845228272527
2.52683224847843	107.811401732033
2.53186491617385	107.743567875617
2.53689758386927	107.772627245634
2.54193025156469	107.769183519545
2.54696291926011	107.755547689859
2.55199558695553	107.72772569115
2.55702825465095	107.727262717829
2.56206092234637	107.745574358055
2.56709359004179	107.808395948688
2.57212625773721	107.76542774812
2.57715892543263	107.66396864239
2.58219159312805	107.630002654101
2.58722426082347	107.634775784928
2.59225692851889	107.671645350467
2.59728959621431	107.695575406056
2.60232226390973	107.694990939873
2.60735493160515	107.714840928044
2.61238759930057	107.681512160254
2.61742026699599	107.655752490556
2.62245293469141	107.656126770765
2.62748560238683	107.654448780974
2.63251827008225	107.670746480666
2.63755093777767	107.665372132451
2.64258360547309	107.64129254072
2.64761627316851	107.62630389611
2.65264894086393	107.569279181492
2.65768160855935	107.520827573724
2.66271427625477	107.532361677795
2.66774694395019	107.54519646493
2.67277961164561	107.520040122946
2.67781227934103	107.501870024578
2.68284494703645	107.526298109371
2.68787761473186	107.532290700105
2.69291028242728	107.460430921281
2.6979429501227	107.43505476054
2.70297561781812	107.488767542568
2.70800828551354	107.483077373868
2.71304095320896	107.423911522203
2.71807362090438	107.449139283801
2.7231062885998	107.512017518825
2.72813895629522	107.481411893234
2.73317162399064	107.411995454333
2.73820429168606	107.424078651784
2.74323695938148	107.43555118844
2.7482696270769	107.431693676026
2.75330229477232	107.391910030466
2.75833496246774	107.356070281047
2.76336763016316	107.3984975392
2.76840029785858	107.375636634257
2.773432965554	107.356038520729
2.77846563324942	107.333354139467
2.78349830094484	107.326924423394
2.78853096864026	107.34804150807
2.79356363633568	107.339897473934
2.7985963040311	107.294553121585
2.80362897172652	107.302827179239
2.80866163942194	107.375906637413
2.81369430711736	107.362998745329
2.81872697481278	107.314058917081
2.8237596425082	107.285897251518
2.82879231020362	107.28107785801
2.83382497789904	107.255004614736
2.83885764559446	107.231403670323
2.84389031328988	107.240189506124
2.8489229809853	107.260179420566
2.85395564868072	107.250268002929
2.85898831637614	107.249096557531
2.86402098407156	107.276226382773
2.86905365176698	107.231816899264
2.8740863194624	107.182950438498
2.87911898715782	107.178960289264
2.88415165485324	107.145799312053
2.88918432254866	107.121977553698
2.89421699024408	107.146241191082
2.8992496579395	107.168855006095
2.90428232563492	107.181743738222
2.90931499333034	107.15035571913
2.91434766102576	107.108702094221
2.91938032872118	107.091779360213
2.9244129964166	107.099323232273
2.92944566411202	107.107056896518
2.93447833180744	107.086213623764
2.93951099950286	107.105381196317
2.94454366719828	107.122024165366
2.9495763348937	107.112997749032
2.95460900258912	107.082058400104
2.95964167028454	107.054187246212
2.96467433797996	107.028231230651
2.96970700567538	107.006720446715
2.9747396733708	107.025449044569
2.97977234106622	107.038787510419
2.98480500876164	107.051190119999
2.98983767645706	107.042520566759
2.99487034415248	107.020605055338
2.99990301184789	107.01148100781
3.00493567954331	106.966193337804
3.00996834723873	106.942133937394
3.01500101493415	106.912527095352
3.02003368262957	106.855765148617
3.02506635032499	106.900283145879
3.03009901802041	106.9483325798
3.03513168571583	106.916022631478
3.04016435341125	106.904750008892
3.04519702110667	106.928921838858
3.05022968880209	106.951288650036
3.05526235649751	106.922439858823
3.06029502419293	106.882637786972
3.06532769188835	106.90882348942
3.07036035958377	106.90225267638
3.07539302727919	106.815949475308
3.08042569497461	106.763118150475
3.08545836267003	106.760246665495
3.09049103036545	106.757345715816
3.09552369806087	106.786760189127
3.10055636575629	106.833805936391
3.10558903345171	106.775756003551
3.11062170114713	106.737037968553
3.11565436884255	106.82614621937
3.12068703653797	106.837712328062
3.12571970423339	106.776828116864
3.13075237192881	106.725890695308
3.13578503962423	106.748752631675
3.14081770731965	106.801925946556
3.14585037501507	106.713861578644
3.15088304271049	106.691092065344
3.15591571040591	106.72480502053
3.16094837810133	106.673547354086
3.16598104579675	106.637728771715
3.17101371349217	106.649830534846
3.17604638118759	106.65339436419
3.18107904888301	106.65776715403
3.18611171657843	106.658671573029
3.19114438427385	106.631736997946
3.19617705196927	106.593639603306
3.20120971966469	106.57722940429
3.20624238736011	106.5951034142
3.21127505505553	106.626698779585
3.21630772275095	106.612735801773
3.22134039044637	106.530306805706
3.22637305814179	106.451352446255
3.23140572583721	106.456028705626
3.23643839353263	106.55008292545
3.24147106122805	106.586844771249
3.24650372892347	106.551027532467
3.25153639661889	106.564373940512
3.25656906431431	106.531923006993
3.26160173200973	106.529413471323
3.26663439970515	106.579591105915
3.27166706740057	106.561574286463
3.27669973509599	106.488902422351
3.28173240279141	106.465934396421
3.28676507048683	106.465006790661
3.29179773818225	106.430990119898
3.29683040587767	106.406442365741
3.30186307357308	106.427636127448
3.3068957412685	106.432774246664
3.31192840896393	106.420486205358
3.31696107665934	106.386545891563
3.32199374435476	106.378590758135
3.32702641205018	106.40663262387
3.3320590797456	106.402851885938
3.33709174744102	106.373789909417
3.34212441513644	106.360729093167
3.34715708283186	106.355816378103
3.35218975052728	106.351030882969
3.3572224182227	106.321900395686
3.36225508591812	106.335350008844
3.36728775361354	106.32234446585
3.37232042130896	106.255736919123
3.37735308900438	106.268983720009
3.3823857566998	106.29474020555
3.38741842439522	106.310453126001
3.39245109209064	106.338993610937
3.39748375978606	106.358815690154
3.40251642748148	106.316886665861
3.4075490951769	106.271151710118
3.41258176287232	106.232516594152
3.41761443056774	106.209138158722
3.42264709826316	106.195139669035
3.42767976595858	106.190039553148
3.432712433654	106.177232620526
3.43774510134942	106.157639216524
3.44277776904484	106.157204932886
3.44781043674026	106.192946477444
3.45284310443568	106.211903654235
3.4578757721311	106.146798032046
3.46290843982652	106.105794872465
3.46794110752194	106.155187286541
3.47297377521736	106.18048618585
3.47800644291278	106.152136039439
3.4830391106082	106.114827161207
3.48807177830362	106.096556889451
3.49310444599904	106.084467406854
3.49813711369446	106.083921454599
3.50316978138988	106.046423686724
3.5082024490853	106.065424011774
3.51323511678072	106.083481063426
3.51826778447614	106.061003891161
3.52330045217156	106.027601958891
3.52833311986698	106.041658335373
3.5333657875624	105.994531054583
3.53839845525782	105.931339879318
3.54343112295324	105.967615420926
3.54846379064866	106.003045410924
3.55349645834408	105.975052089586
3.5585291260395	105.913476965238
3.56356179373492	105.909510984435
3.56859446143034	105.95821336571
3.57362712912576	106.011210074638
3.57865979682118	105.986832783345
3.5836924645166	105.912327950356
3.58872513221202	105.864757751784
3.59375779990744	105.871616423699
3.59879046760286	105.879628852042
3.60382313529828	105.892786000554
3.6088558029937	105.882272797456
3.61388847068912	105.842753211183
3.61892113838454	105.83443902756
3.62395380607995	105.838420547982
3.62898647377537	105.805949453535
3.63401914147079	105.739255485316
3.63905180916621	105.72979625356
3.64408447686163	105.778429456448
3.64911714455705	105.788064793347
3.65414981225247	105.754590343322
3.65918247994789	105.721480903556
3.66421514764331	105.739814665212
3.66924781533873	105.737409856933
3.67428048303415	105.716275997981
3.67931315072957	105.701584289632
3.68434581842499	105.687435222311
3.68937848612041	105.67346177856
3.69441115381583	105.675338383007
3.69944382151125	105.722427427544
3.70447648920667	105.729193757328
3.70950915690209	105.707820774723
3.71454182459751	105.661425499716
3.71957449229293	105.599636671736
3.72460715998835	105.547036378266
3.72963982768377	105.551136274064
3.73467249537919	105.587666461413
3.73970516307461	105.628186626424
3.74473783077003	105.637853103697
3.74977049846545	105.603622885985
3.75480316616087	105.606262142715
3.75983583385629	105.623666369253
3.76486850155171	105.615368501726
3.76990116924713	105.599432774174
3.77493383694255	105.587407269139
3.77996650463797	105.570304985885
3.78499917233339	105.540679746458
3.79003184002881	105.521628295276
3.79506450772423	105.518931556
3.80009717541965	105.515615624264
3.80512984311507	105.485732914207
3.81016251081049	105.467111639317
3.81519517850591	105.474173998082
3.82022784620133	105.472950055503
3.82526051389675	105.469958813049
3.83029318159217	105.474502350329
3.83532584928759	105.425444421999
3.84035851698301	105.362998651558
3.84539118467843	105.350766486188
3.85042385237385	105.367033836107
3.85545652006927	105.37802822705
3.86048918776469	105.386347785579
3.86552185546011	105.388459387989
3.87055452315553	105.390014469945
3.87558719085095	105.389551333902
3.88061985854637	105.381616379335
3.88565252624179	105.342911432308
3.89068519393721	105.332790627861
3.89571786163263	105.360289275167
3.90075052932805	105.380217364121
3.90578319702347	105.33365491473
3.91081586471889	105.294579629904
3.91584853241431	105.335836114828
3.92088120010973	105.358826481713
3.92591386780515	105.337632141379
3.93094653550057	105.293953377944
3.93597920319598	105.24164880967
3.9410118708914	105.211823022441
3.94604453858682	105.204720259034
3.95107720628224	105.212847175521
3.95610987397766	105.205145841125
3.96114254167308	105.186880529052
3.9661752093685	105.155094423647
3.97120787706392	105.128843255518
3.97624054475934	105.134893065638
3.98127321245476	105.151824055655
3.98630588015018	105.123679618024
3.9913385478456	105.090367468239
3.99637121554102	105.08634068703
4.00140388323644	105.165982395503
4.00643655093186	105.172408056537
4.01146921862728	105.137451476203
4.0165018863227	105.101978620794
4.02153455401812	105.126962029921
4.02656722171354	105.114281703985
4.03159988940896	105.098021970957
4.03663255710438	105.093659705765
4.0416652247998	105.111267986962
4.04669789249522	105.117413462873
4.05173056019064	105.083796891343
4.05676322788606	105.047447026076
4.06179589558148	105.024337404752
4.0668285632769	105.003719749831
4.07186123097232	104.965860960066
4.07689389866774	104.978620826097
4.08192656636316	105.03580146215
4.08695923405858	105.059100158105
4.091991901754	104.990951767931
4.09702456944942	104.929146274508
4.10205723714484	104.892872751509
4.10708990484026	104.887935127384
4.11212257253568	104.904304835913
4.1171552402311	104.940579348744
4.12218790792652	104.972226839719
4.12722057562194	104.951367514908
4.13225324331736	104.875034432698
4.13728591101278	104.836981684743
4.1423185787082	104.837576309741
4.14735124640362	104.866068655623
4.15238391409904	104.865483972046
4.15741658179446	104.869153424208
4.16244924948988	104.869163194931
4.1674819171853	104.845452339366
4.17251458488072	104.782818333779
4.17754725257614	104.770797005685
4.18257992027156	104.80307683207
4.18761258796698	104.848150278103
4.1926452556624	104.800093655367
4.19767792335782	104.749613873267
4.20271059105324	104.721527371643
4.20774325874866	104.752272671349
4.21277592644408	104.739102844363
4.2178085941395	104.690820586587
4.22284126183492	104.623607218209
4.22787392953034	104.624724283787
4.23290659722575	104.666081780932
4.23793926492117	104.69518514469
4.24297193261659	104.688712258143
4.24800460031201	104.683054629225
4.25303726800743	104.64907482959
4.25806993570285	104.595539794617
4.26310260339827	104.528262819479
4.26813527109369	104.565026350285
4.27316793878911	104.594444704428
4.27820060648453	104.60997507386
4.28323327417995	104.60680157308
4.28826594187537	104.602914528731
4.29329860957079	104.583275551231
4.29833127726621	104.546056560436
4.30336394496163	104.511484402263
4.30839661265705	104.489559862125
4.31342928035247	104.485828683785
4.31846194804789	104.508729022002
4.32349461574331	104.483764403842
4.32852728343873	104.461801352212
4.33355995113415	104.457960783937
4.33859261882957	104.518609042747
4.34362528652499	104.518377727522
4.34865795422041	104.468963822013
4.35369062191583	104.369937493313
4.35872328961125	104.326932095414
4.36375595730667	104.326369701612
4.36878862500209	104.347816509458
4.37382129269751	104.349002369034
4.37885396039293	104.36407120193
4.38388662808835	104.388100684459
4.38891929578377	104.419738692059
4.39395196347919	104.372544357988
4.39898463117461	104.343008461691
4.40401729887003	104.341719698552
4.40904996656545	104.408635762772
4.41408263426087	104.380403061235
4.41911530195629	104.326937365216
4.42414796965171	104.276431887846
4.42918063734713	104.331689112717
4.43421330504255	104.348127115662
4.43924597273797	104.325981231349
4.44427864043339	104.303958516281
4.44931130812881	104.287773461613
4.45434397582423	104.262243869848
4.45937664351965	104.205477900785
4.46440931121507	104.19369807338
4.46944197891049	104.19283668607
4.47447464660591	104.195971371987
4.47950731430133	104.193872575001
4.48453998199675	104.196175344767
4.48957264969217	104.198711992826
4.49460531738759	104.179767756193
4.49963798508301	104.170798354468
4.50467065277843	104.166786493934
4.50970332047385	104.164481096975
4.51473598816927	104.184481866118
4.51976865586469	104.202388702285
4.52480132356011	104.208877882998
4.52983399125553	104.170333823771
4.53486665895095	104.137317122283
4.53989932664637	104.113464071947
4.54493199434178	104.099243723186
4.5499646620372	104.090561054178
4.55499732973263	104.086124297104
4.56002999742805	104.084599031011
4.56506266512346	104.069234328886
4.57009533281888	104.052352198328
4.5751280005143	104.05093053786
4.58016066820972	104.049974628571
4.58519333590514	104.035890500284
4.59022600360056	103.993268066892
4.59525867129598	103.974549345379
4.6002913389914	103.96826690788
4.60532400668682	103.974889441095
4.61035667438224	103.975243575223
4.61538934207766	103.983836132299
4.62042200977308	104.003425708434
4.6254546774685	103.984278097777
4.63048734516392	103.949682287003
4.63552001285934	103.901445245858
4.64055268055476	103.892575359116
4.64558534825018	103.891604928394
4.6506180159456	103.894606520308
4.65565068364102	103.857338849113
4.66068335133644	103.820924401692
4.66571601903186	103.78989936402
4.67074868672728	103.810868742052
4.6757813544227	103.815731960151
4.68081402211812	103.809574693754
4.68584668981354	103.801963691857
4.69087935750896	103.792463396627
4.69591202520438	103.784292369402
4.7009446928998	103.792910038017
4.70597736059522	103.805896816876
4.71101002829064	103.813227973059
4.71604269598606	103.768925873397
4.72107536368148	103.745860453494
4.7261080313769	103.736056307731
4.73114069907232	103.734074966174
4.73617336676774	103.736775542664
4.74120603446316	103.737604464412
4.74623870215858	103.706578525379
4.751271369854	103.65122129046
4.75630403754942	103.590772186995
4.76133670524484	103.615238759081
4.76636937294026	103.632466285014
4.77140204063568	103.640298461471
4.7764347083311	103.595038110543
4.78146737602652	103.600009563013
4.78650004372194	103.643728735611
4.79153271141736	103.678158856956
4.79656537911278	103.666686370229
4.8015980468082	103.613257592154
4.80663071450362	103.565657365942
4.81166338219904	103.540203525133
4.81669604989446	103.540511454731
4.82172871758988	103.570025310855
4.8267613852853	103.572142794867
4.83179405298072	103.530418023668
4.83682672067614	103.523603132083
4.84185938837156	103.531583117657
4.84689205606698	103.558515744857
4.8519247237624	103.519847676791
4.85695739145782	103.479536868213
4.86199005915323	103.481058309916
4.86702272684865	103.481950475564
4.87205539454407	103.476682738356
4.87708806223949	103.444188241035
4.88212072993491	103.443122864379
4.88715339763033	103.456583559106
4.89218606532575	103.425684744605
4.89721873302117	103.38804844295
4.90225140071659	103.344451939857
4.90728406841201	103.360600668677
4.91231673610743	103.366706342195
4.91734940380285	103.358508119582
4.92238207149827	103.369843220824
4.92741473919369	103.375715374236
4.93244740688911	103.363474874176
4.93748007458453	103.32286859587
4.94251274227995	103.28704493769
4.94754540997537	103.313859620438
4.95257807767079	103.319005744047
4.95761074536621	103.309973849014
4.96264341306163	103.28600894303
4.96767608075705	103.269358816746
4.97270874845247	103.260730341216
4.97774141614789	103.243509902895
4.98277408384331	103.245648964293
4.98780675153873	103.289799968954
4.99283941923415	103.281590677353
4.99787208692957	103.248052020844
5.00290475462499	103.176917324772
5.00793742232041	103.145901109468
5.01297009001583	103.142905280977
5.01800275771125	103.15712071786
5.02303542540667	103.150930283079
5.02806809310209	103.116750406881
5.03310076079751	103.122908001294
5.03813342849293	103.13749835727
5.04316609618835	103.153555665205
5.04819876388377	103.113955070836
5.05323143157919	103.048295121481
5.05826409927461	103.053417014508
5.06329676697003	103.066175358371
5.06832943466545	103.088256273884
5.07336210236087	103.07644437047
5.07839477005629	103.060429570393
5.08342743775171	103.050320136405
5.08846010544713	103.06094834746
5.09349277314255	103.08254551888
5.09852544083797	103.075705944887
5.10355810853339	103.061950795899
5.10859077622881	103.03867487697
5.11362344392423	103.027027719527
5.11865611161965	103.016403799428
5.12368877931507	102.998691848636
5.12872144701049	102.976163710511
5.13375411470591	102.950154561287
5.13878678240133	102.938896050905
5.14381945009675	102.945637754208
5.14885211779217	102.986176274247
5.15388478548759	103.009248611491
5.158917453183	103.021222806873
5.16395012087843	102.990251147635
5.16898278857385	102.966718470142
5.17401545626926	102.952463982675
5.17904812396468	102.934176123556
5.1840807916601	102.91059304519
5.18911345935553	102.867967964883
5.19414612705094	102.830192157951
5.19917879474636	102.796527718169
5.20421146244178	102.791290808811
5.2092441301372	102.790297556825
5.21427679783262	102.793252929953
5.21930946552804	102.777395896649
5.22434213322346	102.7505473323
5.22937480091888	102.765209158734
5.2344074686143	102.77409392783
5.23944013630972	102.768418156821
5.24447280400514	102.725311402386
5.24950547170056	102.665741967066
5.25453813939598	102.650716263974
5.2595708070914	102.663317553977
5.26460347478682	102.723671994668
5.26963614248224	102.72583538709
5.27466881017766	102.702476003401
5.27970147787308	102.66879399643
5.2847341455685	102.662303203692
5.28976681326392	102.701110611205
5.29479948095934	102.663164138234
5.29983214865476	102.596046736003
5.30486481635018	102.58563334746
5.3098974840456	102.580976101286
5.31493015174102	102.586196076816
5.31996281943644	102.561900088602
5.32499548713186	102.527623877236
5.33002815482728	102.582550337369
5.3350608225227	102.614836605866
5.34009349021812	102.601068483509
5.34512615791354	102.576960936106
5.35015882560896	102.547784336048
5.35519149330438	102.553547597154
5.3602241609998	102.552225615641
5.36525682869522	102.529593978316
5.37028949639064	102.502968061209
5.37532216408606	102.473811909739
5.38035483178148	102.445264351046
5.3853874994769	102.424984113295
5.39042016717232	102.434600765084
5.39545283486774	102.432374439861
5.40048550256316	102.41911090027
5.40551817025858	102.390844243321
5.410550837954	102.359623011265
5.41558350564942	102.331500032527
5.42061617334484	102.317136715127
5.42564884104026	102.321767103115
5.43068150873568	102.331800944761
5.4357141764311	102.34251620536
5.44074684412652	102.309189051421
5.44577951182194	102.289988115356
5.45081217951736	102.304193083936
5.45584484721278	102.338922974969
5.4608775149082	102.387678149074
5.46591018260361	102.379466784534
5.47094285029904	102.352722225092
5.47597551799446	102.269317683484
5.48100818568988	102.220517491535
5.48604085338529	102.215613790474
5.49107352108071	102.238210651609
5.49610618877613	102.270389907469
5.50113885647155	102.248501601725
5.50617152416697	102.228396081178
5.51120419186239	102.216837331589
5.51623685955781	102.206546570783
5.52126952725323	102.197273880951
5.52630219494865	102.183642335058
5.53133486264407	102.1683871263
5.53636753033949	102.145491304666
5.54140019803491	102.132681753363
5.54643286573033	102.139357399123
5.55146553342575	102.169218178215
5.55649820112117	102.214426096179
5.56153086881659	102.200187849753
5.56656353651201	102.173895258017
5.57159620420743	102.127940531848
5.57662887190285	102.094464569703
5.58166153959827	102.082402434474
5.58669420729369	102.05791672517
5.59172687498911	102.025827130379
5.59675954268453	102.040891957882
5.60179221037995	102.063280162213
5.60682487807537	102.086311319934
5.61185754577079	102.088440664252
5.61689021346621	102.051973309246
5.62192288116163	102.015828055258
5.62695554885705	101.980013860564
5.63198821655247	101.966752963335
5.63702088424789	101.960651754137
5.64205355194331	101.9915001655
5.64708621963873	102.008854224561
5.65211888733415	101.994282302704
5.65715155502957	101.976619158837
5.66218422272499	101.9560918711
5.66721689042041	101.949801526937
5.67224955811583	101.947991414106
5.67728222581125	101.898512671391
5.68231489350667	101.858704238446
5.68734756120209	101.864913553267
5.69238022889751	101.887142491788
5.69741289659293	101.931671154456
5.70244556428835	101.927466625336
5.70747823198377	101.895371778204
5.71251089967919	101.868667399634
5.71754356737461	101.843808042597
5.72257623507003	101.832321458917
5.72760890276545	101.812106174498
5.73264157046087	101.767677306731
5.73767423815629	101.751160601253
5.74270690585171	101.765703482708
5.74773957354713	101.770340646849
5.75277224124255	101.770126715882
5.75780490893797	101.726287710298
5.76283757663339	101.681827349153
5.76787024432881	101.719618122686
5.77290291202423	101.754747960783
5.77793557971965	101.781928198523
5.78296824741507	101.778760475541
5.78800091511048	101.738199237414
5.7930335828059	101.708592743978
5.79806625050132	101.685151413926
5.80309891819674	101.697809283435
5.80813158589216	101.717974865587
5.81316425358758	101.70921324837
5.818196921283	101.691045215355
5.82322958897842	101.632915551742
5.82826225667384	101.593951985382
5.83329492436926	101.587298703796
5.83832759206468	101.582566420938
5.8433602597601	101.579427726722
5.84839292745552	101.557229875421
5.85342559515094	101.528024870672
5.85845826284636	101.539769673407
5.86349093054178	101.558072685697
5.8685235982372	101.603437458996
5.87355626593262	101.631104245975
5.87858893362804	101.604747618045
5.88362160132346	101.577051331031
5.88865426901888	101.547370768537
5.8936869367143	101.547828366635
5.89871960440972	101.570327788097
5.90375227210514	101.545567374917
5.90878493980056	101.504111822354
5.91381760749598	101.483991670211
5.9188502751914	101.467764972325
5.92388294288682	101.475941580885
5.92891561058224	101.47336407398
5.93394827827766	101.428082558408
5.93898094597308	101.403473830735
5.9440136136685	101.41606717244
5.94904628136392	101.41922110783
5.95407894905934	101.412908332569
5.95911161675476	101.383085624151
5.96414428445018	101.340212966384
5.9691769521456	101.358626492928
5.97420961984102	101.39415125766
5.97924228753644	101.388219440723
5.98427495523186	101.376668219783
5.98930762292728	101.33227926844
5.9943402906227	101.300773594304
5.99937295831812	101.324406967802
6.00440562601354	101.335206899656
6.00943829370896	101.318699163282
6.01447096140438	101.297006158463
6.0195036290998	101.268853003264
6.02453629679522	101.257791995433
6.02956896449064	101.259678963876
6.03460163218606	101.239536396566
6.03963429988148	101.209430633169
6.0446669675769	101.209544852309
6.04969963527232	101.216801117504
6.05473230296774	101.215107916054
6.05976497066316	101.209874952779
6.06479763835858	101.146862630274
6.069830306054	101.094513859854
6.07486297374942	101.105907984158
6.07989564144484	101.123160845975
6.08492830914026	101.157712399639
6.08996097683568	101.16448092772
6.09499364453109	101.120161806217
6.10002631222652	101.083006586279
6.10505897992194	101.054232767071
6.11009164761736	101.037420378064
6.11512431531277	101.030026964921
6.12015698300819	101.024778217277
6.12518965070361	101.020652635283
6.13022231839903	101.0309181991
6.13525498609445	101.045991302017
6.14028765378987	101.041082183189
6.14532032148529	101.032364819588
6.15035298918071	101.017291352149
6.15538565687613	101.002084305485
6.16041832457155	101.007404377592
6.16545099226697	101.01213522187
6.17048365996239	101.010373885014
6.17551632765781	100.999359503063
6.18054899535323	100.94525108708
6.18558166304865	100.898754549754
6.19061433074407	100.875491139423
6.19564699843949	100.872845159139
6.20067966613491	100.912044379425
6.20571233383033	100.932430019184
6.21074500152575	100.924544077608
6.21577766922117	100.9156207887
6.22081033691659	100.905559755461
6.22584300461201	100.901245085322
6.23087567230743	100.901990857004
6.23590834000285	100.875972979553
6.24094100769827	100.831798922443
6.24597367539369	100.792848041825
6.25100634308911	100.756750406638
6.25603901078453	100.758731185975
6.26107167847995	100.775919416214
6.26610434617537	100.791503533501
6.27113701387079	100.806646528584
6.27616968156621	100.783940086848
6.28120234926163	100.75300130323
6.28623501695705	100.734890579356
6.29126768465247	100.718640155946
6.29630035234789	100.715066927168
6.30133302004331	100.712677904368
6.30636568773873	100.694709121934
6.31139835543415	100.676000307096
6.31643102312957	100.673955399262
6.32146369082499	100.67275041974
6.32649635852041	100.688728659903
6.33152902621583	100.70342435067
6.33656169391125	100.701113773649
6.34159436160667	100.696639516454
6.34662702930209	100.67444938239
6.35165969699751	100.649220549996
6.35669236469293	100.605081939552
6.36172503238835	100.566664421856
6.36675770008377	100.557752152684
6.37179036777919	100.559920887498
6.37682303547461	100.608900323169
6.38185570317003	100.642879078795
6.38688837086544	100.62069643374
6.39192103856087	100.590182705912
6.39695370625629	100.531471482852
6.40198637395171	100.489628968809
6.40701904164713	100.499751639852
6.41205170934254	100.518526847151
6.41708437703796	100.562812579012
6.42211704473339	100.593514656795
6.4271497124288	100.586701850976
6.43218238012422	100.569137671119
6.43721504781964	100.522213674945
6.44224771551506	100.475566429734
6.44728038321048	100.429638345872
6.4523130509059	100.398607121134
6.45734571860132	100.407613428505
6.46237838629674	100.430066238127
6.46741105399216	100.48958742352
6.47244372168758	100.527286791321
6.477476389383	100.504046101839
6.48250905707842	100.477849639361
6.48754172477384	100.442967946978
6.49257439246926	100.416366319529
6.49760706016468	100.414831890036
6.5026397278601	100.404069354228
6.50767239555552	100.363282779321
6.51270506325094	100.331157843258
6.51773773094636	100.331251025879
6.52277039864178	100.333831747264
6.5278030663372	100.346565420899
6.53283573403262	100.352685522736
6.53786840172804	100.32721532078
6.54290106942346	100.30176681539
6.54793373711888	100.275793456829
6.5529664048143	100.251777774579
6.55799907250972	100.242939675717
6.56303174020514	100.236356980682
6.56806440790056	100.254880738096
6.57309707559598	100.271850741336
6.5781297432914	100.257106064347
6.58316241098682	100.24204371898
6.58819507868224	100.219633182414
6.59322774637766	100.197017981119
6.59826041407308	100.197774388032
6.6032930817685	100.199473234476
6.60832574946392	100.176678068038
6.61335841715934	100.151590314622
6.61839108485476	100.137793197222
6.62342375255018	100.125724143731
6.6284564202456	100.125028427325
6.63348908794102	100.126909350493
6.63852175563644	100.125918953972
6.64355442333186	100.124061211763
6.64858709102728	100.122025103574
6.6536197587227	100.119900012338
6.65865242641812	100.103524665074
6.66368509411354	100.079387668515
6.66871776180896	100.065803681091
6.67375042950438	100.059666270847
6.6787830971998	100.057539774947
6.68381576489522	100.059102660909
6.68884843259064	100.048104430979
6.69388110028606	100.021974789244
6.69891376798148	100.001511276068
6.7039464356769	99.9900857259226
6.70897910337232	99.9831436194654
6.71401177106774	99.986271949517
6.71904443876315	99.9843139598607
6.72407710645857	99.9649834137961
6.729109774154	99.9475000704644
6.73414244184941	99.9406512473029
6.73917510954483	99.9328672139418
6.74420777724025	99.911064516188
6.74924044493567	99.8893722197299
6.75427311263109	99.879615268328
6.75930578032651	99.8702113489082
6.76433844802193	99.9009964426585
6.76937111571735	99.9367705976133
6.77440378341277	99.9188733923402
6.77943645110819	99.8869239794259
6.78446911880361	99.8517659325853
6.78950178649903	99.815234873322
6.79453445419445	99.821888384763
6.79956712188987	99.8575518680168
6.80459978958529	99.8592206410808
6.80963245728071	99.8262688048219
6.81466512497613	99.7867377980397
6.81969779267155	99.7371863830015
6.82473046036697	99.7108530979922
6.82976312806239	99.7429303966331
6.83479579575781	99.769582331358
6.83982846345323	99.7702585386463
6.84486113114865	99.7701495737993
6.84989379884407	99.7585287065183
6.85492646653949	99.7469199498145
6.85995913423491	99.7471548615535
6.86499180193033	99.7481294204702
6.87002446962575	99.7287895137039
6.87505713732117	99.7049888016057
6.88008980501659	99.6865616081322
6.88512247271201	99.6704729933728
6.89015514040743	99.647621883342
6.89518780810285	99.6196915341536
6.90022047579827	99.5886073632542
6.90525314349369	99.5533542197911
6.91028581118911	99.5325395461135
6.91531847888453	99.5433455157021
6.92035114657995	99.557957052818
6.92538381427537	99.59037735303
6.93041648197079	99.6204077497079
6.93544914966621	99.6010062989446
6.94048181736163	99.581509702229
6.94551448505705	99.5435783230232
6.95054715275247	99.5037699148555
6.95557982044789	99.4919049089904
6.96061248814331	99.4886549853397
6.96564515583873	99.489423205725
6.97067782353415	99.4927009808087
6.97571049122957	99.4892509742614
6.98074315892499	99.4781823480177
6.98577582662041	99.469464882373
6.99080849431583	99.465780481242
6.99584116201125	99.4602145047496
7.00087382970667	99.4447496047485
7.00590649740209	99.4293472778567
7.01093916509751	99.4172519923871
7.01597183279292	99.4052004227086
7.02100450048835	99.4191804114362
7.02603716818377	99.4384468487023
7.03106983587918	99.4453002232473
7.03610250357461	99.4459416582522
7.04113517127002	99.4342895085289
7.04616783896544	99.4100875867427
7.05120050666086	99.3830501648968
7.05623317435628	99.3502225789306
7.0612658420517	99.3170810933521
7.06629850974712	99.2818071564865
7.07133117744254	99.2466767416591
7.07636384513796	99.2423223824381
7.08139651283338	99.2391031001075
7.0864291805288	99.248551967515
7.09146184822422	99.2615223971415
7.09649451591964	99.2597432009469
7.10152718361506	99.2480513005339
7.10655985131048	99.239044271874
7.1115925190059	99.233942363375
7.11662518670132	99.2289139521609
7.12165785439674	99.224222370531
7.12669052209216	99.2194141517869
7.13172318978758	99.2114497666317
7.136755857483	99.203461442247
7.14178852517842	99.2017636164248
7.14682119287384	99.2014268891513
7.15185386056926	99.1918178614646
7.15688652826468	99.1765219929418
7.1619191959601	99.1608741266784
7.16695186365552	99.1447101139859
7.17198453135094	99.1332532718325
7.17701719904636	99.1396107889049
7.18204986674178	99.1459715502316
7.1870825344372	99.1579525676185
7.19211520213262	99.1699306012343
7.19714786982804	99.1759866741078
7.20218053752346	99.1804045179165
7.20721320521888	99.1752995292255
7.2122458729143	99.1630004121095
7.21727854060972	99.14364828124
7.22231120830514	99.11091263303
7.22734387600056	99.0787186321825
7.23237654369598	99.0500124623872
7.2374092113914	99.0214212305359
7.24244187908682	98.9981636620356
7.24747454678224	98.9754993101827
7.25250721447766	98.9629617532104
7.25753988217308	98.9553349347715
7.2625725498685	98.9450151025018
7.26760521756392	98.9312171347238
7.27263788525934	98.9218860918563
7.27767055295476	98.9299381762253
7.28270322065018	98.9380776263155
7.2877358883456	98.9541348177902
7.29276855604102	98.9705215397173
7.29780122373644	98.9671083964069
7.30283389143186	98.9561301228882
7.30786655912728	98.9262123120431
7.3128992268227	98.8755878196816
7.31793189451812	98.8394607508551
7.32296456221354	98.8526705398395
7.32799722990896	98.8660967115007
7.33302989760438	98.9350098858301
7.3380625652998	99.0055744793019
7.34309523299522	98.9779813454732
7.34812790069063	98.9106375283732
7.35316056838605	98.846870053865
7.35819323608148	98.787418233732
7.36322590377689	98.7388293951615
7.36825857147231	98.7370771188887
7.37329123916773	98.7353387477961
7.37832390686315	98.7374462098016
7.38335657455857	98.7398821162585
7.38838924225399	98.741265057563
7.39342190994941	98.7420864581233
7.39845457764483	98.7362304449916
7.40348724534025	98.7196887878085
7.40851991303567	98.7057297044742
7.41355258073109	98.7124035376848
7.41858524842651	98.7190912635793
7.42361791612193	98.7220107639336
7.42865058381735	98.7241514677119
7.43368325151277	98.7126408493747
7.43871591920819	98.6897772628569
7.44374858690361	98.6706332939264
7.44878125459903	98.6619001561308
7.45381392229445	98.6533989963323
7.45884658998987	98.66371541618
7.46387925768529	98.6748649633443
7.46891192538071	98.6553876813173
7.47394459307613	98.6218660659575
7.47897726077155	98.5875269341634
7.48400992846697	98.5521011604911
7.48904259616239	98.5211082235281
7.49407526385781	98.5351386586675
7.49910793155323	98.5491686130106
7.50414059924865	98.5693500103291
7.50917326694407	98.5912105988826
7.51420593463949	98.5874040501633
7.51923860233491	98.5558252837949
7.52427127003033	98.5226543269192
7.52930393772575	98.4814586162234
7.53433660542117	98.4402727825612
7.53936927311659	98.4358887355123
7.54440194081201	98.4374456474577
7.54943460850743	98.4298612929269
7.55446727620285	98.4146927354242
7.55949994389827	98.3980792553359
7.56453261159369	98.3764986990917
7.56956527928911	98.3549704996154
7.57459794698453	98.3611124485667
7.57963061467995	98.3701155291502
7.58466328237537	98.3806350330323
7.58969595007079	98.3922516711791
7.59472861776621	98.4005475221361
7.59976128546163	98.3988909348567
7.60479395315705	98.3972327153696
7.60982662085247	98.3955993346501
7.61485928854789	98.3939712400973
7.61989195624331	98.387811589624
7.62492462393873	98.3784619460492
7.62995729163415	98.3595330704096
7.63498995932957	98.311976306819
7.64002262702499	98.2644062987134
7.6450552947204	98.2392138530269
7.65008796241583	98.2163548141483
7.65512063011124	98.2254945070336
7.66015329780666	98.2592252045856
7.66518596550208	98.2858026892203
7.6702186331975	98.2865408337727
7.67525130089292	98.287280202181
7.68028396858834	98.274660037644
7.68531663628376	98.2600302441922
7.69034930397918	98.264911021207
7.6953819716746	98.2882576415253
7.70041463937002	98.30540343533
7.70544730706544	98.2882007486079
7.71047997476086	98.2710329554484
7.71551264245628	98.2226183311164
7.7205453101517	98.1662660862437
7.72557797784712	98.1321017582467
7.73061064554254	98.1274400604578
7.73564331323796	98.1247092752683
7.74067598093338	98.1541921504514
7.7457086486288	98.1837394903318
7.75074131632422	98.1919647536614
7.75577398401964	98.1903211909998
7.76080665171506	98.1825271747962
7.76583931941048	98.1607293310495
7.7708719871059	98.1389364903018
7.77590465480132	98.1089177223128
7.78093732249674	98.0781922709805
7.78596999019216	98.0610071685604
7.79100265788758	98.0552165663167
7.796035325583	98.0514840876201
7.80106799327842	98.058885092544
7.80610066097384	98.0662886218402
7.81113332866926	98.0676184441823
7.81616599636468	98.0670900777919
7.8211986640601	98.0598457879092
7.82623133175552	98.0413893645293
7.83126399945094	98.022465861461
7.83629666714636	97.9826141204925
7.84132933484178	97.9417791765252
7.8463620025372	97.9147490958239
7.85139467023262	97.8975067650029
7.85642733792804	97.8869863180156
7.86146000562346	97.9070093826193
7.86649267331888	97.927003656485
7.8715253410143	97.9607821823327
7.87655800870972	97.9986698966021
7.88159067640514	98.0104317563035
7.88662334410056	97.975813858183
7.89165601179598	97.9411737981579
7.8966886794914	97.8910084969427
7.90172134718682	97.8399591120213
7.90675401488224	97.8230621532482
7.91178668257766	97.836432813737
7.91681935027308	97.8483461488945
7.9218520179685	97.8486133893643
7.92688468566392	97.8488855461049
7.93191735335934	97.8392161221097
7.93695002105475	97.8250170837221
7.94198268875018	97.813595825724
7.9470153564456	97.8100384648253
7.95204802414101	97.8064995453638
7.95708069183644	97.7901224899603
7.96211335953186	97.7711353992565
7.96714602722728	97.7596889203533
7.9721786949227	97.7597630567957
7.97721136261811	97.7598488698225
7.98224403031353	97.7292443819519
7.98727669800895	97.6971906881733
7.99230936570437	97.6665167639263
7.99734203339979	97.6371171554699
8.00237470109521	97.6124298518693
8.00740736879063	97.6527315821283
8.01244003648605	97.6929573258087
8.01747270418147	97.6976993425854
8.02250537187689	97.6809235699129
8.02753803957231	97.6612632406894
8.03257070726773	97.6277215128796
8.03760337496315	97.5941810561912
8.04263604265857	97.5864914872772
8.04766871035399	97.5892137891742
8.05270137804941	97.5853115050379
8.05773404574483	97.561993388656
8.06276671344025	97.5386452507781
8.06779938113567	97.5219420573154
8.07283204883109	97.5070117498787
8.07786471652651	97.5042733506181
8.08289738422193	97.5277917209665
8.08793005191735	97.5513117279441
8.09296271961277	97.5586201752605
8.09799538730819	97.5630117638906
8.10302805500361	97.5480703333321
8.10806072269903	97.5006614089021
8.11309339039445	97.4533287029925
8.11812605808987	97.4516513876006
8.12315872578529	97.455345210988
8.12819139348071	97.4634010145376
8.13322406117613	97.4777071393129
8.13825672887155	97.4919679747254
8.14328939656697	97.4482591585934
8.14832206426239	97.3995738340997
8.15335473195781	97.3718892924921
8.15838739965323	97.3713419986177
8.16342006734865	97.3707989253835
8.16845273504407	97.3761695204239
8.17348540273949	97.3818806075886
8.17851807043491	97.3817709719661
8.18355073813033	97.374542815985
8.18858340582575	97.3675826353709
8.19361607352117	97.3791019560928
8.19864874121659	97.3918186090218
8.20368140891201	97.3821487632431
8.20871407660743	97.3449783624457
8.21374674430285	97.3078913119092
8.21877941199827	97.2764394946349
8.22381207969369	97.2454061769666
8.22884474738911	97.2393252828811
8.23387741508453	97.2659856268045
8.23891008277995	97.2926440919545
8.24394275047537	97.3043678146938
8.24897541817079	97.314823689717
8.25400808586621	97.3091562940548
8.25904075356163	97.2797395695884
8.26407342125705	97.2503372489063
8.26910608895247	97.2199612900493
8.27413875664789	97.1893832632266
8.27917142434331	97.1681651839383
8.28420409203872	97.1637507247142
8.28923675973414	97.1593358792129
8.29426942742957	97.165783549679
8.29930209512498	97.1744173832397
8.3043347628204	97.16978017917
8.30936743051582	97.1341081590497
8.31440009821124	97.0983986970157
8.31943276590667	97.0693994526772
8.32446543360208	97.0423798995485
8.3294981012975	97.0314840097998
8.33453076899292	97.0753448321846
8.33956343668834	97.1191450704733
8.34459610438376	97.1200910133457
8.34962877207918	97.1014293868479
8.3546614397746	97.0800382190203
8.35969410747002	97.0421325440789
8.36472677516544	97.0042135523422
8.36975944286086	96.9993607316859
8.37479211055628	97.0172406172265
8.3798247782517	97.0337832948941
8.38485744594712	97.0144905124144
8.38989011364254	96.9951917690222
8.39492278133796	96.9726261174516
8.39995544903338	96.946410036278
8.4049881167288	96.9202099264902
8.41002078442422	96.918695534984
8.41505345211964	96.9192947976089
8.42008611981506	96.9215219124088
8.42511878751048	96.926658183096
8.4301514552059	96.9317783235986
8.43518412290132	96.9272376828464
8.44021679059674	96.9200851757609
8.44524945829216	96.9140925481104
8.45028212598758	96.9123011254906
8.455314793683	96.9105126483493
8.46034746137842	96.9164173938672
8.46538012907384	96.9266996665372
8.47041279676926	96.936225529631
8.47544546446468	96.933844748453
8.4804781321601	96.9314721020383
8.48551079985552	96.9189132706164
8.49054346755094	96.8952964417662
8.49557613524636	96.8717132517642
8.50060880294178	96.85161577216
8.5056414706372	96.8319978510437
8.51067413833262	96.8162956126585
8.51570680602804	96.8096015397616
8.52073947372346	96.8028921705745
8.52577214141888	96.7868393663182
8.5308048091143	96.767032940428
8.53583747680972	96.7487918267859
8.54087014450514	96.7429533863196
8.54590281220056	96.7371086034008
8.55093547989598	96.7366953248545
8.5559681475914	96.7415600878867
8.56100081528682	96.7463710401554
8.56603348298224	96.7307310384448
8.57106615067766	96.7127848266272
8.57609881837308	96.6932680508457
8.58113148606849	96.6699760304407
8.58616415376392	96.6467454092072
8.59119682145933	96.6260148595601
8.59622948915476	96.6064484763758
8.60126215685018	96.5877840505844
8.60629482454559	96.5823682447265
8.61132749224102	96.5770038533992
8.61636015993643	96.5777897554109
8.62139282763185	96.5865157125667
8.62642549532728	96.5952300999065
8.63145816302269	96.6089186300121
8.63649083071811	96.6237489831292
8.64152349841354	96.6317778939672
8.64655616610895	96.609310548719
8.65158883380437	96.5868719215213
8.65662150149979	96.5600931380834
8.66165416919521	96.5298112017592
8.66668683689063	96.4996021444471
8.67171950458605	96.5066094751763
8.67675217228147	96.5172815886566
8.68178483997689	96.5237450198713
8.68681750767231	96.5191744297745
8.69185017536773	96.5146150426219
8.69688284306315	96.5006274759901
8.70191551075857	96.4811642734327
8.70694817845399	96.4622433029652
8.71198084614941	96.4619777643581
8.71701351384483	96.4625562986486
8.72204618154025	96.465095307709
8.72707884923567	96.4715253535354
8.73211151693109	96.4779585989277
8.73714418462651	96.4695098694438
8.74217685232193	96.4540979913672
8.74720952001735	96.4386637506276
8.75224218771277	96.4224164058667
8.75727485540819	96.4061328812656
8.76230752310361	96.3838396645261
8.76734019079903	96.3506742815903
8.77237285849445	96.3175220636779
8.77740552618987	96.2912473470502
8.78243819388529	96.2679954386907
8.78747086158071	96.2468814597053
8.79250352927613	96.2819327012368
8.79753619697155	96.3179286210223
8.80256886466697	96.3438210528168
8.80760153236239	96.3504766719285
8.81263420005781	96.357132379536
8.81766686775323	96.3344375477095
8.82269953544865	96.2971806087217
8.82773220314407	96.2609543196342
8.83276487083949	96.2676829526122
8.83779753853491	96.275915123852
8.84283020623033	96.2828657238964
8.84786287392575	96.2868960735778
8.85289554162117	96.2909229569943
8.85792820931659	96.2684287168074
8.86296087701201	96.2296017926979
8.86799354470743	96.1909807573776
8.87302621240285	96.170103798548
8.87805888009827	96.1507441231579
8.88309154779369	96.1355615594368
8.88812421548911	96.1346911737453
8.89315688318453	96.1338230039975
8.89818955087995	96.1348299191766
8.90322221857537	96.1374868230445
8.90825488627079	96.1401443287771
8.9132875539662	96.1301903633116
8.91832022166163	96.1176433717506
8.92335288935705	96.1040033129721
8.92838555705247	96.0821686003415
8.93341822474789	96.0602801441797
8.9384508924433	96.0511662942082
8.94348356013872	96.0603747646312
8.94851622783414	96.0695813454781
8.95354889552956	96.0735457879673
8.95858156322498	96.0751788359494
8.9636142309204	96.0767681738744
8.96864689861582	96.065550073723
8.97367956631124	96.0539761168985
8.97871223400666	96.0467915490497
8.98374490170208	96.0523404142058
8.9887775693975	96.0578884965488
8.99381023709292	96.0419374410954
8.99884290478834	96.0070403581102
9.00387557248376	95.9721811882266
9.00890824017918	95.9447693873799
9.0139409078746	95.9192827586928
9.01897357557002	95.8968232934155
9.02400624326544	95.914742484365
9.02903891096086	95.9330399618329
9.03407157865628	95.9428835138476
9.0391042463517	95.935049466851
9.04413691404712	95.9272341892019
9.04916958174254	95.9233721664406
9.05420224943796	95.9223265364383
9.05923491713338	95.9212843427857
9.0642675848288	95.9223525588239
9.06930025252422	95.9238315863211
9.07433292021964	95.9231500046337
9.07936558791506	95.8997458005197
9.08439825561048	95.8763977946152
9.0894309233059	95.8561934776451
9.09446359100132	95.8420315558172
9.09949625869674	95.8278392765137
9.10452892639216	95.8256559146211
9.10956159408758	95.8322652973358
9.114594261783	95.8388561575144
9.11962692947842	95.8361706187436
9.12465959717384	95.8313356387619
9.12969226486926	95.8249884895894
9.13472493256468	95.7970782214401
9.1397576002601	95.7688383332176
9.14479026795552	95.7485768974189
9.14982293565094	95.7487001331444
9.15485560334636	95.7488240667317
9.15988827104178	95.7490041007992
9.1649209387372	95.7492393024193
9.16995360643262	95.7494742691407
9.17498627412804	95.7271217679385
9.18001894182346	95.6965208048599
9.18505160951888	95.6662057652017
9.1900842772143	95.6619399352548
9.19511694490972	95.6594638535676
9.20014961260514	95.6575345486233
9.20518228030056	95.6584721977783
9.21021494799598	95.6594111277924
9.2152476156914	95.649861460341
9.22028028338682	95.6221873065317
9.22531295108224	95.5945921920538
9.23034561877766	95.5878434570467
9.23537828647308	95.5967096500798
9.24041095416849	95.6055830604432
9.24544362186391	95.6153820153951
9.25047628955933	95.6254321041155
9.25550895725475	95.6354095885466
9.26054162495017	95.5935007057364
9.26557429264559	95.5499645837821
9.27060696034101	95.5110493554104
9.27563962803643	95.4955546040468
9.28067229573185	95.4801025043857
9.28570496342727	95.4753868152791
9.29073763112269	95.4900086034802
9.29577029881811	95.5046355390724
9.30080296651353	95.5052251920036
9.30583563420895	95.4940205640906
9.31086830190437	95.4828434898099
9.31590096959979	95.4731678107808
9.32093363729521	95.4640964134151
9.32596630499063	95.4550311832002
9.33099897268605	95.4611128610109
9.33603164038147	95.4688375338578
9.34106430807689	95.4750324526069
9.34609697577231	95.4638640074299
9.35112964346773	95.4525454889625
9.35616231116315	95.4399905643167
9.36119497885857	95.4236280735006
9.36622764655399	95.4072634577066
9.37126031424941	95.3986898470516
9.37629298194483	95.4010879834429
9.38132564964025	95.4034887791031
9.38635831733567	95.3871205720395
9.39139098503109	95.3568801218505
9.39642365272651	95.3266323913765
9.40145632042193	95.3059027787887
9.40648898811735	95.28874168275
9.41152165581277	95.2715854652291
9.41655432350819	95.2843765244301
9.42158699120361	95.3012763530627
9.42661965889903	95.3175504917703
9.43165232659445	95.3213677902982
9.43668499428987	95.3249335132704
9.44171766198529	95.3262426792162
9.44675032968071	95.3168513920344
9.45178299737613	95.307496631901
9.45681566507155	95.2880135284193
9.46184833276697	95.2463354005087
9.46688100046239	95.2046970848917
9.47191366815781	95.1756377490819
9.47694633585323	95.1617716390243
9.48197900354865	95.1479499876349
9.48701167124407	95.1525444945858
9.49204433893949	95.1705725398315
9.49707700663491	95.1885838442329
9.50210967433033	95.1841413036622
9.50714234202575	95.1703601193815
9.51217500972117	95.1565840223108
9.51720767741659	95.1295951300375
9.52224034511201	95.0999853784635
9.52727301280743	95.0706972186298
9.53230568050285	95.061781467735
9.53733834819826	95.0544140284229
9.54237101589368	95.0480455745133
9.5474036835891	95.0557589773651
9.55243635128452	95.0635129892321
9.55746901897994	95.069099014819
9.56250168667536	95.0642929353424
9.56753435437078	95.0595027897781
9.5725670220662	95.0517576797664
9.57759968976162	95.0362716319943
9.58263235745704	95.0207973342535
9.58766502515246	95.0091107678118
9.59269769284788	95.0034854981933
9.5977303605433	94.9978613439755
9.60276302823872	94.9944798852696
9.60779569593414	94.9934704045125
9.61282836362956	94.9924628755279
9.61786103132498	94.9869117475024
9.6228936990204	94.9780648663856
9.62792636671582	94.9692491813719
9.63295903441124	94.9533109356565
9.63799170210666	94.9339018746128
9.64302436980208	94.9144827298713
9.6480570374975	94.9022738934048
9.65308970519292	94.8923180651502
9.65812237288834	94.8823951228381
9.66315504058376	94.8830030074236
9.66818770827918	94.8856260162806
9.6732203759746	94.8882488673418
9.67825304367002	94.882039218764
9.68328571136544	94.8750323683306
9.68831837906086	94.8680404641547
9.69335104675628	94.8615501569336
9.6983837144517	94.8550888490696
9.70341638214712	94.8481359502553
9.70844904984254	94.8348932000677
9.71348171753796	94.8216049314103
9.71851438523338	94.8072246977126
9.7235470529288	94.7854419314525
9.72857972062422	94.7636910327454
9.73361238831964	94.7488937107522
9.73864505601506	94.763600533282
9.74367772371048	94.7783111444512
9.7487103914059	94.7932662907817
9.75374305910132	94.8090792130097
9.75877572679674	94.8248525860887
9.76380839449216	94.8300409457836
9.76884106218758	94.8103198277291
9.773873729883	94.7906016594193
9.77890639757842	94.7758528021601
9.78393906527384	94.7704865367947
9.78897173296926	94.7651261655117
9.79400440066468	94.7514935450671
9.7990370683601	94.7252434037071
[truncated: 8,000 more rows]
