# Supplementary material for: The reverse quantum limit and its implications for unconventional quantum oscillations in YbB12
Source: Nat Commun. 2024 Feb 21;15:1607. doi: 10.1038/s41467-024-45801-2 (PMC10881586; doi:10.1038/s41467-024-45801-2)
Supplement: Supplementary file 3 — Source Data [file 41467_2024_45801_MOESM3_ESM.zip › Source_Data/RvH_varyAngle/RvH_7p9_deg.csv]

-0.315281503770107	110.716313078151
-0.310225512499449	110.878582389418
-0.30516952122879	110.758341343342
-0.300113529958131	110.695806054051
-0.295057538687473	110.850272009533
-0.290001547416814	110.70206558633
-0.284945556146155	110.686658968364
-0.279889564875497	110.691036699176
-0.274833573604838	110.677671079957
-0.269777582334179	110.705173163872
-0.264721591063521	110.689025928312
-0.259665599792862	110.658492039016
-0.254609608522203	110.739187375711
-0.249553617251545	110.760134756309
-0.244497625980886	110.630283278005
-0.239441634710227	110.74810593566
-0.234385643439569	110.693085864525
-0.22932965216891	110.834975066039
-0.224273660898251	110.832845143008
-0.219217669627593	110.716637703758
-0.214161678356934	110.795550510041
-0.209105687086275	110.731563756371
-0.204049695815617	110.744103344472
-0.198993704544958	110.760259756566
-0.193937713274299	110.881249614467
-0.188881722003641	110.717893197891
-0.183825730732982	110.717657209878
-0.178769739462323	110.840667909561
-0.173713748191665	110.798673127727
-0.168657756921006	110.771061095385
-0.163601765650347	110.705638253188
-0.158545774379689	110.82663848361
-0.15348978310903	110.834167572942
-0.148433791838371	110.750869029249
-0.143377800567713	110.750973253121
-0.138321809297054	110.769779306747
-0.133265818026395	110.796021155081
-0.128209826755737	110.770888778366
-0.123153835485078	110.764337775566
-0.118097844214419	110.751283513151
-0.113041852943761	110.862632520795
-0.107985861673102	110.808033639687
-0.102929870402443	110.744011599609
-0.0978738791317845	110.711408176097
-0.0928178878611259	110.811931379611
-0.0877618965904672	110.866220356996
-0.0827059053198085	110.798768885986
-0.0776499140491499	110.762121381126
-0.0725939227784912	110.7367564089
-0.0675379315078325	110.854559788896
-0.0624819402371739	110.855670166341
-0.0574259489665152	110.831781110122
-0.0523699576958565	110.836449401305
-0.0473139664251979	110.743725123053
-0.0422579751545392	110.826616665647
-0.0372019838838805	110.833551670872
-0.0321459926132219	110.898632652389
-0.0270900013425632	110.768394532117
-0.0220340100719045	110.768203571246
-0.0169780188012459	110.732045348128
-0.0119220275305872	110.872494232795
-0.00686603625992849	110.855358008555
-0.00181004498926984	110.858667370738
0.0032459462813888	110.74899935453
0.0083019375520475	110.79364390312
0.0133579288227061	110.870267159456
0.0184139200933648	110.877162158404
0.0234699113640235	110.915669174876
0.0285259026346821	110.757898505105
0.0335818939053408	110.715018757886
0.0386378851759995	110.787333683098
0.0436938764466582	110.770287185501
0.0487498677173168	110.89698864812
0.0538058589879755	110.877532032794
0.0588618502586342	110.857265351719
0.0639178415292928	110.811836144756
0.0689738327999515	110.85180618001
0.0740298240706102	110.732292311522
0.0790858153412689	110.921491328657
0.0841418066119275	110.902535481354
0.0891977978825862	110.888094473736
0.0942537891532448	110.765127229765
0.0993097804239034	110.733472750505
0.104365771694562	110.732829840815
0.109421762965221	110.763604211544
0.114477754235879	110.869111745742
0.119533745506538	110.952253116897
0.124589736777197	110.843318131811
0.129645728047856	110.881232471964
0.134701719318514	110.817376914855
0.139757710589173	110.817840289608
0.144813701859831	110.771125790117
0.14986969313049	110.84999975873
0.154925684401149	110.890563488454
0.159981675671807	110.878208959671
0.165037666942466	110.749543985968
0.170093658213125	110.82316675787
0.175149649483784	110.71130427178
0.180205640754442	110.747196656018
0.185261632025101	110.764511012759
0.190317623295759	110.886396051352
0.195373614566418	110.874410747535
0.200429605837077	110.809809539144
0.205485597107736	110.786928574892
0.210541588378394	110.821070808665
0.215597579649053	110.730182991739
0.220653570919711	110.694430921042
0.22570956219037	110.776350430331
0.230765553461029	110.772160180213
0.235821544731687	110.919740623909
0.240877536002346	110.837642620003
0.245933527273005	110.825093474726
0.250989518543663	110.719604417186
0.256045509814322	110.710854782738
0.261101501084981	110.73437678132
0.26615749235564	110.729467571267
0.271213483626298	110.732573672478
0.276269474896957	110.846785836604
0.281325466167615	110.755104843499
0.286381457438274	110.801471054806
0.291437448708933	110.753261151733
0.296493439979592	110.70991217107
0.30154943125025	110.732003876021
0.306605422520909	110.723276252506
0.311661413791568	110.682066023575
0.316717405062226	110.751172983434
0.321773396332885	110.846866516071
0.326829387603544	110.797166017091
0.331885378874202	110.775427546337
0.336941370144861	110.758206240675
0.34199736141552	110.764758529908
0.347053352686178	110.648171090975
0.352109343956837	110.637256913075
0.357165335227495	110.678573594425
0.362221326498154	110.739008545046
0.367277317768813	110.746042813439
0.372333309039471	110.795337527625
0.37738930031013	110.845852912002
0.382445291580789	110.782497552781
0.387501282851447	110.697308876449
0.392557274122106	110.619825606665
0.397613265392765	110.656470665784
0.402669256663424	110.672258569605
0.407725247934082	110.688521958285
0.412781239204741	110.694165775039
0.417837230475399	110.716942736456
0.422893221746058	110.618897638324
0.427949213016717	110.704785651124
0.433005204287376	110.710004080332
0.438061195558034	110.697326012924
0.443117186828693	110.629505137642
0.448173178099352	110.569633535377
0.45322916937001	110.589714003106
0.458285160640669	110.565915925114
0.463341151911328	110.592257962633
0.468397143181986	110.601019855472
0.473453134452645	110.699538115146
0.478509125723304	110.632863824148
0.483565116993962	110.705179726798
0.488621108264621	110.657018178334
0.49367709953528	110.572288186302
0.498733090805938	110.501325497816
0.503789082076597	110.560383572677
0.508845073347256	110.552686495875
0.513901064617914	110.492042031734
0.518957055888573	110.548487918758
0.524013047159232	110.557682611175
0.52906903842989	110.578118592224
0.534125029700549	110.598242714016
0.539181020971207	110.574989739174
0.544237012241866	110.581386911405
0.549293003512525	110.546895839539
0.554348994783184	110.597131100504
0.559404986053842	110.458973382516
0.564460977324501	110.473314576195
0.56951696859516	110.432598151408
0.574572959865818	110.562427400949
0.579628951136477	110.493265715931
0.584684942407136	110.496248101369
0.589740933677794	110.597734905458
0.594796924948453	110.572896129727
0.599852916219112	110.553571914393
0.60490890748977	110.562280361499
0.609964898760429	110.594820347617
0.615020890031088	110.505083414752
0.620076881301746	110.383710437218
0.625132872572405	110.396542397779
0.630188863843063	110.405672464874
0.635244855113722	110.407081897412
0.640300846384381	110.375144530962
0.64535683765504	110.431597711506
0.650412828925698	110.452736086335
0.655468820196357	110.516321459471
0.660524811467016	110.470408693766
0.665580802737674	110.465478446773
0.670636794008333	110.442842632427
0.675692785278991	110.45424391702
0.68074877654965	110.374937769058
0.685804767820309	110.300520654114
0.690860759090968	110.355111167687
0.695916750361626	110.388525529466
0.700972741632285	110.317748304181
0.706028732902944	110.306016031322
0.711084724173602	110.380847359369
0.716140715444261	110.355955670876
0.72119670671492	110.388192932425
0.726252697985578	110.381062704428
0.731308689256237	110.438138752035
0.736364680526896	110.37636916544
0.741420671797554	110.379698986666
0.746476663068213	110.390810246131
0.751532654338872	110.290116727074
0.75658864560953	110.317437765706
0.761644636880189	110.280249211083
0.766700628150848	110.218612524942
0.771756619421506	110.201444833354
0.776812610692165	110.268267842796
0.781868601962824	110.238693167852
0.786924593233482	110.252727948353
0.791980584504141	110.353330830623
0.7970365757748	110.297321493058
0.802092567045458	110.263385841786
0.807148558316117	110.302007796918
0.812204549586775	110.358467086623
0.817260540857434	110.27785541767
0.822316532128093	110.310450217165
0.827372523398752	110.193450797819
0.83242851466941	110.243716202966
0.837484505940069	110.189784728072
0.842540497210728	110.178764755404
0.847596488481386	110.148695303606
0.852652479752045	110.212584331209
0.857708471022704	110.148786689993
0.862764462293362	110.163411884509
0.867820453564021	110.20084004739
0.87287644483468	110.236020918997
0.877932436105338	110.190860239494
0.882988427375997	110.252455803661
0.888044418646656	110.300356889283
0.893100409917314	110.20920601775
0.898156401187973	110.227435630166
0.903212392458632	110.179706948395
0.90826838372929	110.14244196458
0.913324374999949	110.041877476181
0.918380366270608	110.102722234621
0.923436357541266	110.051409088902
0.928492348811925	110.065880029946
0.933548340082584	110.05372467486
0.938604331353242	110.100493412244
0.943660322623901	110.101666153155
0.948716313894559	110.097425310531
0.953772305165218	110.14543393354
0.958828296435877	110.189478990648
0.963884287706536	110.083976068486
0.968940278977194	110.079309042788
0.973996270247853	110.083792746997
0.979052261518512	110.112560433603
0.98410825278917	110.008681843155
0.989164244059829	110.027881906642
0.994220235330488	109.984260710382
0.999276226601146	110.009511827188
1.0043322178718	109.862480728731
1.00938820914246	110.007770430485
1.01444420041312	109.962058137835
1.01950019168378	109.958031167872
1.02455618295444	109.973618697723
1.0296121742251	110.012146241641
1.03466816549576	109.982206795314
1.03972415676642	109.990810626084
1.04478014803707	110.044187065744
1.04983613930773	110.032186615067
1.05489213057839	110.021484931497
1.05994812184905	109.956953515669
1.06500411311971	109.944857923717
1.07006010439037	109.896582395824
1.07511609566103	109.971479381769
1.08017208693169	109.890074777835
1.08522807820234	109.86083695607
1.090284069473	109.833960649372
1.09534006074366	109.882450030727
1.10039605201432	109.825457760824
1.10545204328498	109.857382278181
1.11050803455564	109.806970096358
1.1155640258263	109.795385446961
1.12062001709695	109.864013621236
1.12567600836761	109.903696847086
1.13073199963827	109.915876143342
1.13578799090893	109.902979606271
1.14084398217959	109.997569164195
1.14589997345025	109.814149730765
1.15095596472091	109.777843042718
1.15601195599156	109.793152151678
1.16106794726222	109.766344231712
1.16612393853288	109.797956333971
1.17117992980354	109.6930904459
1.1762359210742	109.771358975766
1.18129191234486	109.621305871058
1.18634790361552	109.706483596436
1.19140389488618	109.681168700124
1.19645988615683	109.631974688989
1.20151587742749	109.640473768091
1.20657186869815	109.700482317685
1.21162785996881	109.712191668364
1.21668385123947	109.752950524957
1.22173984251013	109.806009067807
1.22679583378079	109.796409961304
1.23185182505145	109.795653462171
1.2369078163221	109.702756932411
1.24196380759276	109.721022679698
1.24701979886342	109.678812250554
1.25207579013408	109.665370360043
1.25713178140474	109.669446008988
1.2621877726754	109.63664589002
1.26724376394606	109.559748371805
1.27229975521671	109.595253588074
1.27735574648737	109.542381538672
1.28241173775803	109.523527806295
1.28746772902869	109.564460419736
1.29252372029935	109.540060313258
1.29757971157001	109.526500575437
1.30263570284067	109.556330946912
1.30769169411133	109.580615277997
1.31274768538198	109.616867974174
1.31780367665264	109.569352308679
1.3228596679233	109.609798241573
1.32791565919396	109.649857668675
1.33297165046462	109.650905703346
1.33802764173528	109.58549997256
1.34308363300594	109.577970544849
1.34813962427659	109.613742556435
1.35319561554725	109.440601598757
1.35825160681791	109.552485412319
1.36330759808857	109.528441921116
1.36836358935923	109.468068249886
1.37341958062989	109.500889148582
1.37847557190055	109.47312298724
1.38353156317121	109.40971736119
1.38858755444186	109.439627040945
1.39364354571252	109.426067087978
1.39869953698318	109.479644493382
1.40375552825384	109.354670808986
1.4088115195245	109.447710017657
1.41386751079516	109.50772178664
1.41892350206582	109.45603566368
1.42397949333647	109.525768124821
1.42903548460713	109.462144602065
1.43409147587779	109.49468828531
1.43914746714845	109.463104803919
1.44420345841911	109.441203235746
1.44925944968977	109.473354076149
1.45431544096043	109.458388532336
1.45937143223109	109.458812843498
1.46442742350174	109.355357149856
1.4694834147724	109.330147276263
1.47453940604306	109.312313330151
1.47959539731372	109.305387428679
1.48465138858438	109.321371025971
1.48970737985504	109.332048057273
1.4947633711257	109.360864694543
1.49981936239635	109.185445438029
1.50487535366701	109.234609986199
1.50993134493767	109.264527628204
1.51498733620833	109.264638730905
1.52004332747899	109.349741146002
1.52509931874965	109.312887598444
1.53015531002031	109.323169252662
1.53521130129096	109.304596125507
1.54026729256162	109.286831576009
1.54532328383228	109.320529037235
1.55037927510294	109.288074490894
1.5554352663736	109.313906081456
1.56049125764426	109.307382817795
1.56554724891492	109.326096569035
1.57060324018558	109.245142636373
1.57565923145623	109.255700784556
1.58071522272689	109.227856423265
1.58577121399755	109.164646201802
1.59082720526821	109.248695335446
1.59588319653887	109.135049487414
1.60093918780953	109.073435795609
1.60599517908019	109.15557378586
1.61105117035085	109.120461123863
1.6161071616215	109.152257625979
1.62116315289216	109.165817049888
1.62621914416282	109.1298359243
1.63127513543348	109.082270521683
1.63633112670414	109.150920675246
1.6413871179748	109.137696932308
1.64644310924546	109.125718619037
1.65149910051611	109.089113955357
1.65655509178677	109.141918769353
1.66161108305743	109.119778779602
1.66666707432809	109.118873121405
1.67172306559875	109.149750457234
1.67677905686941	109.111542274484
1.68183504814007	109.09741606231
1.68689103941073	109.040395550225
1.69194703068138	109.090908901589
1.69700302195204	109.068315304832
1.7020590132227	109.039636343566
1.70711500449336	109.036463902972
1.71217099576402	108.998173453392
1.71722698703468	108.962342788206
1.72228297830534	108.945381666237
1.72733896957599	108.889888074079
1.73239496084665	108.938475830523
1.73745095211731	108.950136524342
1.74250694338797	108.87626972554
1.74756293465863	108.884619992135
1.75261892592929	108.919368528545
1.75767491719995	108.87890811575
1.7627309084706	108.908685883972
1.76778689974126	108.928292199571
1.77284289101192	108.980879353991
1.77789888228258	108.997701280944
1.78295487355324	108.943851231503
1.7880108648239	108.895100395301
1.79306685609456	108.977050517682
1.79812284736522	108.906428607755
1.80317883863587	108.897878025007
1.80823482990653	108.928583842637
1.81329082117719	108.874841455067
1.81834681244785	108.822863751138
1.82340280371851	108.869464030782
1.82845879498917	108.853599162212
1.83351478625983	108.810920372405
1.83857077753049	108.805145870968
1.84362676880114	108.866584097339
1.8486827600718	108.774434872808
1.85373875134246	108.782897135223
1.85879474261312	108.800445876255
1.86385073388378	108.7300684218
1.86890672515444	108.708441003223
1.8739627164251	108.695936839227
1.87901870769575	108.70945295541
1.88407469896641	108.676803015499
1.88913069023707	108.782451594544
1.89418668150773	108.665799464331
1.89924267277839	108.699095754198
1.90429866404905	108.712087887238
1.90935465531971	108.77790529749
1.91441064659036	108.760674694925
1.91946663786102	108.701901015843
1.92452262913168	108.740655033857
1.92957862040234	108.715443878386
1.934634611673	108.696886094029
1.93969060294366	108.713696431324
1.94474659421432	108.735918510905
1.94980258548498	108.718493644774
1.95485857675563	108.744965331294
1.95991456802629	108.693514912438
1.96497055929695	108.647868880321
1.97002655056761	108.670484770607
1.97508254183827	108.58437072966
1.98013853310893	108.614777963396
1.98519452437959	108.535055168555
1.99025051565025	108.562157594489
1.9953065069209	108.534235879035
2.00036249819156	108.50076268144
2.00541848946222	108.481671852633
2.01047448073288	108.478081651855
2.01553047200354	108.441341945528
2.0205864632742	108.479073121286
2.02564245454486	108.545345878335
2.03069844581551	108.472059893921
2.03575443708617	108.493503299427
2.04081042835683	108.583125190854
2.04586641962749	108.500915074859
2.05092241089815	108.440891525642
2.05597840216881	108.534872652595
2.06103439343947	108.505212268112
2.06609038471013	108.527604241132
2.07114637598078	108.478417714593
2.07620236725144	108.454504156016
2.0812583585221	108.492089454055
2.08631434979276	108.462042456186
2.09137034106342	108.527839370412
2.09642633233408	108.444976231342
2.10148232360474	108.398865593715
2.10653831487539	108.363252323359
2.11159430614605	108.385243343484
2.11665029741671	108.333852959746
2.12170628868737	108.314716417815
2.12676227995803	108.29108979211
2.13181827122869	108.304229046825
2.13687426249935	108.234831159154
2.14193025377001	108.244944757981
2.14698624504066	108.215503770266
2.15204223631132	108.249817415179
2.15709822758198	108.328948117277
2.16215421885264	108.294995751158
2.1672102101233	108.287372812758
2.17226620139396	108.263938782137
2.17732219266462	108.292881891009
2.18237818393527	108.301725266592
2.18743417520593	108.256839555786
2.19249016647659	108.241364418711
2.19754615774725	108.288439406083
2.20260214901791	108.375345089463
2.20765814028857	108.252964333696
2.21271413155923	108.223225958968
2.21777012282989	108.220174813959
2.22282611410054	108.219726262284
2.2278821053712	108.257184626424
2.23293809664186	108.23625462658
2.23799408791252	108.243385009311
2.24305007918318	108.242292836433
2.24810607045384	108.20569926208
2.2531620617245	108.15352422038
2.25821805299515	108.160546314786
2.26327404426581	108.113141877024
2.26833003553647	108.06908966098
2.27338602680713	107.992497982645
2.27844201807779	108.036537543564
2.28349800934845	108.100495115233
2.28855400061911	108.072102136056
2.29360999188977	107.987254538429
2.29866598316042	107.994981235382
2.30372197443108	107.961203750635
2.30877796570174	107.981358791506
2.3138339569724	107.98637507118
2.31888994824306	108.038477975351
2.32394593951372	107.986232436089
2.32900193078438	108.013315085946
2.33405792205503	108.077093693576
2.33911391332569	108.05625778216
2.34416990459635	108.058237991622
2.34922589586701	108.077581701672
2.35428188713767	108.064529800127
2.35933787840833	108.032028918704
2.36439386967899	107.975317262556
2.36944986094965	108.010157116824
2.3745058522203	107.983413533889
2.37956184349096	107.983976182928
2.38461783476162	107.991682544604
2.38967382603228	108.009848325138
2.39472981730294	107.980142689253
2.3997858085736	107.952716810535
2.40484179984426	107.934122692942
2.40989779111491	107.939227188861
2.41495378238557	107.928059760058
2.42000977365623	107.905905859232
2.42506576492689	107.884083244034
2.43012175619755	107.824803749947
2.43517774746821	107.780944258371
2.44023373873887	107.781913637864
2.44528973000953	107.759811025376
2.45034572128018	107.800714882264
2.45540171255084	107.794428733439
2.4604577038215	107.795600915299
2.46551369509216	107.748782313429
2.47056968636282	107.751592844489
2.47562567763348	107.710966964175
2.48068166890414	107.695911346425
2.48573766017479	107.782864717124
2.49079365144545	107.735458543959
2.49584964271611	107.800408998064
2.50090563398677	107.780715560469
2.50596162525743	107.722633176097
2.51101761652809	107.738097811487
2.51607360779875	107.697458669598
2.52112959906941	107.726683404153
2.52618559034006	107.725047971182
2.53124158161072	107.765174357381
2.53629757288138	107.746739717087
2.54135356415204	107.739095091569
2.5464095554227	107.735494193746
2.55146554669336	107.732015789016
2.55652153796402	107.75411584703
2.56157752923467	107.695753019806
2.56663352050533	107.658657263803
2.57168951177599	107.66897113904
2.57674550304665	107.71641936409
2.58180149431731	107.676548907623
2.58685748558797	107.571193507672
2.59191347685863	107.499801422542
2.59696946812929	107.528251871693
2.60202545939994	107.562319283014
2.6070814506706	107.573175949723
2.61213744194126	107.518924225837
2.61719343321192	107.468682244696
2.62224942448258	107.510615969652
2.62730541575324	107.485067919686
2.6323614070239	107.453175288274
2.63741739829455	107.396173196596
2.64247338956521	107.397397306707
2.64752938083587	107.443833275741
2.65258537210653	107.417952568862
2.65764136337719	107.446314808997
2.66269735464785	107.404937999336
2.66775334591851	107.380526572308
2.67280933718917	107.389664975528
2.67786532845982	107.412637707622
2.68292131973048	107.503134953375
2.68797731100114	107.472563778069
2.6930333022718	107.4426278614
2.69808929354246	107.461842145068
2.70314528481312	107.438702720282
2.70820127608378	107.479323064619
2.71325726735443	107.43668663068
2.71831325862509	107.363444070989
2.72336924989575	107.375125097424
2.72842524116641	107.430204910096
2.73348123243707	107.390970844019
2.73853722370773	107.34752683322
2.74359321497839	107.418719905563
2.74864920624905	107.433517020735
2.7537051975197	107.339958846844
2.75876118879036	107.308459365638
2.76381718006102	107.291026369077
2.76887317133168	107.316844946258
2.77392916260234	107.331114274559
2.778985153873	107.287107694422
2.78404114514366	107.21735685229
2.78909713641431	107.17606857449
2.79415312768497	107.17819885469
2.79920911895563	107.178345764652
2.80426511022629	107.177575777509
2.80932110149695	107.186086930409
2.81437709276761	107.179775406757
2.81943308403827	107.106730813152
2.82448907530893	107.075199334172
2.82954506657958	107.113715883666
2.83460105785024	107.141032430422
2.8396570491209	107.10296399761
2.84471304039156	107.094012852943
2.84976903166222	107.107984131475
2.85482502293288	107.11343069552
2.85988101420354	107.150499923363
2.86493700547419	107.172338886476
2.86999299674485	107.177515942106
2.87504898801551	107.16566607457
2.88010497928617	107.156859033501
2.88516097055683	107.128676388925
2.89021696182749	107.073848404644
2.89527295309815	107.052991079845
2.90032894436881	107.068819115648
2.90538493563946	107.051606843525
2.91044092691012	107.047671481929
2.91549691818078	107.077734437449
2.92055290945144	107.036532994397
2.9256089007221	107.046163648971
2.93066489199276	107.059346942544
2.93572088326342	107.016661725611
2.94077687453407	107.000463852152
2.94583286580473	107.015124898352
2.95088885707539	107.012540674348
2.95594484834605	106.949085177103
2.96100083961671	106.927885637559
2.96605683088737	106.953115783633
2.97111282215803	106.952154781306
2.97616881342869	106.88789391096
2.98122480469934	106.802402707274
2.98628079597	106.814372304904
2.99133678724066	106.831222077939
2.99639277851132	106.821081804709
3.00144876978198	106.850085903997
3.00650476105264	106.842455436848
3.0115607523233	106.782676237129
3.01661674359395	106.763072004914
3.02167273486461	106.801814626303
3.02672872613527	106.798740689983
3.03178471740593	106.747805967467
3.03684070867659	106.728831993461
3.04189669994725	106.762024042361
3.04695269121791	106.806077851285
3.05200868248857	106.788532862171
3.05706467375922	106.777394258408
3.06212066502988	106.820403474554
3.06717665630054	106.831880797429
3.0722326475712	106.813088901394
3.07728863884186	106.782918575259
3.08234463011252	106.755571361805
3.08740062138318	106.759907165635
3.09245661265383	106.773133002702
3.09751260392449	106.770547707125
3.10256859519515	106.756107755105
3.10762458646581	106.721662104967
3.11268057773647	106.717709795643
3.11773656900713	106.735158044688
3.12279256027779	106.726200417154
3.12784855154845	106.744078458917
3.1329045428191	106.656586881075
3.13796053408976	106.564583986079
3.14301652536042	106.573547670608
3.14807251663108	106.567600396162
3.15312850790174	106.59496077026
3.1581844991724	106.601575083339
3.16324049044306	106.621521965563
3.16829648171371	106.599302505529
3.17335247298437	106.556655960139
3.17840846425503	106.552931928362
3.18346445552569	106.531171149483
3.18852044679635	106.487635579369
3.19357643806701	106.444621129189
3.19863242933767	106.447293415687
3.20368842060833	106.459559273139
3.20874441187898	106.417521783504
3.21380040314964	106.370277342285
3.2188563944203	106.377688710921
3.22391238569096	106.40502809755
3.22896837696162	106.416925020983
3.23402436823228	106.415062041182
3.23908035950294	106.377573781912
3.24413635077359	106.354968488029
3.24919234204425	106.38765755985
3.25424833331491	106.3936026284
3.25930432458557	106.346757443968
3.26436031585623	106.349571010813
3.26941630712689	106.384871078805
3.27447229839755	106.384901655158
3.2795282896682	106.37313114558
3.28458428093886	106.325656130704
3.28964027220952	106.259568883169
3.29469626348018	106.27097946539
3.29975225475084	106.346125386043
3.3048082460215	106.37426434762
3.30986423729216	106.348520489922
3.31492022856282	106.356618368767
3.31997621983347	106.366984513103
3.32503221110413	106.360394963845
3.33008820237479	106.319533262845
3.33514419364545	106.262685468885
3.34020018491611	106.268282907024
3.34525617618677	106.274194768155
3.35031216745743	106.273233327683
3.35536815872809	106.256117870142
3.36042414999874	106.218099180725
3.3654801412694	106.187284010997
3.37053613254006	106.170420095711
3.37559212381072	106.128261702254
3.38064811508138	106.084412553777
3.38570410635204	106.1037137828
3.3907600976227	106.100045792359
3.39581608889335	106.074918259077
3.40087208016401	106.106945965819
3.40592807143467	106.145181119924
3.41098406270533	106.144579085946
3.41604005397599	106.070309452389
3.42109604524665	105.958354801585
3.42615203651731	105.908045683433
3.43120802778797	105.951993792577
3.43626401905862	105.949767462961
3.44132001032928	105.934242821315
3.44637600159994	105.991324405869
3.4514319928706	106.030480577052
3.45648798414126	105.994556871917
3.46154397541192	105.949242806363
3.46659996668258	105.950938617088
3.47165595795323	105.974156671511
3.47671194922389	105.958184580137
3.48176794049455	105.921003057621
3.48682393176521	105.889906218932
3.49187992303587	105.910628119055
3.49693591430653	105.945038720966
3.50199190557719	105.984207559495
3.50704789684785	106.011650717018
3.5121038881185	105.979512888044
3.51715987938916	105.912799591866
3.52221587065982	105.940779276212
3.52727186193048	106.017052038721
3.53232785320114	105.954336020875
3.5373838444718	105.951436688259
3.54243983574246	105.97645029049
3.54749582701311	105.930204646077
3.55255181828377	105.84605929059
3.55760780955443	105.828600234249
3.56266380082509	105.903747766918
3.56771979209575	105.905434449263
3.57277578336641	105.844593516893
3.57783177463707	105.857703269632
3.58288776590773	105.863516524247
3.58794375717838	105.821016167408
3.59299974844904	105.763037587234
3.5980557397197	105.753767881049
3.60311173099036	105.793054199244
3.60816772226102	105.784447773318
3.61322371353168	105.748349684805
3.61827970480234	105.717085149168
3.62333569607299	105.680046315578
3.62839168734365	105.652602286173
3.63344767861431	105.664343150142
3.63850366988497	105.698540894401
3.64355966115563	105.613703723356
3.64861565242629	105.552856829624
3.65367164369695	105.575508623796
3.65872763496761	105.608124177473
3.66378362623826	105.61124896149
3.66883961750892	105.616128815987
3.67389560877958	105.634077693601
3.67895160005024	105.619880027966
3.6840075913209	105.59144458401
3.68906358259156	105.544373002082
3.69411957386222	105.504885022087
3.69917556513288	105.498549286141
3.70423155640353	105.506913777543
3.70928754767419	105.501336279874
3.71434353894485	105.537109473395
3.71939953021551	105.569060095463
3.72445552148617	105.57011176035
3.72951151275683	105.547704342573
3.73456750402748	105.548012755589
3.73962349529814	105.529161661487
3.7446794865688	105.495752822521
3.74973547783946	105.505822221041
3.75479146911012	105.545546059522
3.75984746038078	105.569019097919
3.76490345165144	105.530271906162
3.7699594429221	105.49512684175
3.77501543419275	105.490086275149
3.78007142546341	105.49146513992
3.78512741673407	105.482672714763
3.79018340800473	105.458643811224
3.79523939927539	105.436603073735
3.80029539054605	105.422932619215
3.80535138181671	105.411608015116
3.81040737308737	105.400012071283
3.81546336435802	105.382993867472
3.82051935562868	105.355384682292
3.82557534689934	105.376514158516
3.83063133817	105.369681442025
3.83568732944066	105.348946379223
3.84074332071132	105.342478192539
3.84579931198198	105.359042802398
3.85085530325263	105.269109074333
3.85591129452329	105.210105596989
3.86096728579395	105.233803669254
3.86602327706461	105.264168474453
3.87107926833527	105.232095470162
3.87613525960593	105.152629868346
3.88119125087659	105.132507922777
3.88624724214725	105.138573956611
3.8913032334179	105.142568485724
3.89635922468856	105.136620491958
3.90141521595922	105.156088659303
3.90647120722988	105.150177878355
3.91152719850054	105.108779406326
3.9165831897712	105.090657807953
3.92163918104186	105.118836253656
3.92669517231251	105.120101903721
3.93175116358317	105.072161658601
3.93680715485383	105.067344652181
3.94186314612449	105.095134799871
3.94691913739515	105.127044820778
3.95197512866581	105.112016856118
3.95703111993647	105.071817259232
3.96208711120713	105.05917463354
3.96714310247778	105.068507364304
3.97219909374844	105.079400643602
3.9772550850191	105.075019330836
3.98231107628976	105.052438037358
3.98736706756042	105.03179321367
3.99242305883108	105.03188671994
3.99747905010174	105.07574056072
4.00253504137239	105.044179103675
4.00759103264305	105.018412377596
4.01264702391371	105.032277193634
4.01770301518437	105.088742609469
4.02275900645503	105.092807346449
4.02781499772569	105.054456397984
4.03287098899635	105.01872908624
4.03792698026701	105.000830435167
4.04298297153766	105.008383563094
4.04803896280832	105.002743355789
4.05309495407898	104.976250578423
4.05815094534964	104.957668792267
4.0632069366203	104.963870855093
4.06826292789096	104.966373100144
4.07331891916162	104.924066564179
4.07837491043227	104.862856116192
4.08343090170293	104.805157860446
4.08848689297359	104.791096092028
4.09354288424425	104.796926283065
4.09859887551491	104.799398097596
4.10365486678557	104.805134032748
4.10871085805623	104.827076411428
4.11376684932689	104.78520651678
4.11882284059754	104.733858698158
4.1238788318682	104.690163548557
4.12893482313886	104.667123209535
4.13399081440952	104.662385637269
4.13904680568018	104.677390699882
4.14410279695084	104.682980291166
4.1491587882215	104.666397105476
4.15421477949215	104.64455248278
4.15927077076281	104.606848153673
4.16432676203347	104.593632114481
4.16938275330413	104.618902164854
4.17443874457479	104.683544235291
4.17949473584545	104.638633364954
4.18455072711611	104.578822745084
4.18960671838676	104.545669653734
4.19466270965742	104.603389309784
4.19971870092808	104.635747917221
4.20477469219874	104.636425565381
4.2098306834694	104.613008568736
4.21488667474006	104.604208419471
4.21994266601072	104.60964543177
4.22499865728138	104.601936574015
4.23005464855204	104.573972021648
4.23511063982269	104.526934629384
4.24016663109335	104.545640533894
4.24522262236401	104.58648480363
4.25027861363467	104.625426834343
4.25533460490533	104.598147535552
4.26039059617599	104.577448318149
4.26544658744665	104.562238364723
4.2705025787173	104.551805054089
4.27555856998796	104.540000412886
4.28061456125862	104.518383813432
4.28567055252928	104.494510014947
4.29072654379994	104.473657063955
4.2957825350706	104.463049321675
4.30083852634126	104.45440993081
4.30589451761191	104.450959773315
4.31095050888257	104.458582820128
4.31600650015323	104.422658988266
4.32106249142389	104.371205448088
4.32611848269455	104.329473239523
4.33117447396521	104.379760809543
4.33623046523587	104.414206250787
4.34128645650653	104.395887392882
4.34634244777718	104.318918307933
4.35139843904784	104.335749501045
4.3564544303185	104.323537012242
4.36151042158916	104.280806408988
4.36656641285982	104.199507392604
4.37162240413048	104.258795124763
4.37667839540114	104.305150294926
4.38173438667179	104.314879831124
4.38679037794245	104.246405492868
4.39184636921311	104.205595909395
4.39690236048377	104.183584687972
4.40195835175443	104.178445490917
4.40701434302509	104.180380950033
4.41207033429575	104.186121384621
4.41712632556641	104.190007601174
4.42218231683706	104.176716370512
4.42723830810772	104.155129340797
4.43229429937838	104.125975889425
4.43735029064904	104.088568098667
4.4424062819197	104.043770865704
4.44746227319036	104.024871478463
4.45251826446102	104.027578079523
4.45757425573167	104.049477175527
4.46263024700233	104.056170084648
4.46768623827299	104.047367503524
4.47274222954365	104.020356262888
4.47779822081431	104.05404801317
4.48285421208497	104.082363739525
4.48791020335563	104.098179760526
4.49296619462629	104.073705843535
4.49802218589694	104.066005920214
4.5030781771676	104.057359508503
4.50813416843826	104.034067379133
4.51319015970892	104.081027777381
4.51824615097958	104.096460676499
4.52330214225024	104.066449159382
4.5283581335209	103.989979171425
4.53341412479156	103.993386035236
4.53847011606221	104.033785669846
4.54352610733287	104.034032141815
4.54858209860353	104.021375336183
4.55363808987419	104.004993348408
4.55869408114485	103.988827930607
4.56375007241551	103.979036951747
4.56880606368617	103.972787635446
4.57386205495682	103.96958752402
4.57891804622748	103.958504725792
4.58397403749814	103.937758692103
4.5890300287688	103.911086911052
4.59408602003946	103.890608210238
4.59914201131012	103.884082058128
4.60419800258078	103.875023615128
4.60925399385143	103.837933016964
4.61430998512209	103.830227892284
4.61936597639275	103.824602019684
4.62442196766341	103.807608534865
4.62947795893407	103.809902449425
4.63453395020473	103.820153372551
4.63958994147539	103.837585721018
4.64464593274605	103.75349944791
4.6497019240167	103.701183254764
4.65475791528736	103.681992185307
4.65981390655802	103.679642812815
4.66486989782868	103.645388848866
4.66992588909934	103.600268900059
4.67498188037	103.631702944066
4.68003787164066	103.670885591944
4.68509386291132	103.697231597112
4.69014985418197	103.652202199308
4.69520584545263	103.59237566262
4.70026183672329	103.552496740416
4.70531782799395	103.592576764587
4.71037381926461	103.634923732466
4.71542981053527	103.658782308186
4.72048580180593	103.636156639187
4.72554179307658	103.634429755385
4.73059778434724	103.630856759751
4.7356537756179	103.613453189926
4.74070976688856	103.553824590404
4.74576575815922	103.510748063451
4.75082174942988	103.510840085325
4.75587774070054	103.527716723449
4.76093373197119	103.527864213178
4.76598972324185	103.495541419096
4.77104571451251	103.480938616564
4.77610170578317	103.465617637796
4.78115769705383	103.445308270568
4.78621368832449	103.41785545976
4.79126967959515	103.412799467702
4.79632567086581	103.444512107281
4.80138166213646	103.480088580425
4.80643765340712	103.493429278905
4.81149364467778	103.470048429331
4.81654963594844	103.467962974016
4.8216056272191	103.466298923983
4.82666161848976	103.459856140567
4.83171760976042	103.450114662873
4.83677360103107	103.440813933817
4.84182959230173	103.433575731641
4.84688558357239	103.414795716275
4.85194157484305	103.400736464899
4.85699756611371	103.402522723766
4.86205355738437	103.399875051354
4.86710954865503	103.396114014266
4.87216553992569	103.392439350861
4.87722153119634	103.417310605033
4.882277522467	103.437543455885
4.88733351373766	103.408996608566
4.89238950500832	103.372975577745
4.89744549627898	103.346310689107
4.90250148754964	103.383183044521
4.9075574788203	103.369096737725
4.91261347009095	103.325790163138
4.91766946136161	103.285104637376
4.92272545263227	103.274243680304
4.92778144390293	103.284945946067
4.93283743517359	103.24160821397
4.93789342644425	103.21289022689
4.94294941771491	103.20033854544
4.94800540898557	103.19970264063
4.95306140025622	103.18506581508
4.95811739152688	103.148332996171
4.96317338279754	103.142875703804
4.9682293740682	103.133116329443
4.97328536533886	103.101411917606
4.97834135660952	103.057849029578
4.98339734788018	103.024880120956
4.98845333915084	103.052480071247
4.99350933042149	103.080380750665
4.99856532169215	103.101439035588
5.00362131296281	103.037259516203
5.00867730423347	102.97195606244
5.01373329550413	102.905982636173
5.01878928677479	102.951077531742
5.02384527804545	102.996113215676
5.0289012693161	103.031609104774
5.03395726058676	102.972045627683
5.03901325185742	102.908038409145
5.04406924312808	102.890725756726
5.04912523439874	102.930193785744
5.0541812256694	102.988434618099
5.05923721694006	102.990614120085
5.06429320821071	102.966775715059
5.06934919948137	102.920701938249
5.07440519075203	102.903797619485
5.07946118202269	102.895094395445
5.08451717329335	102.89756026723
5.08957316456401	102.887937637632
5.09462915583467	102.879726282464
5.09968514710533	102.88876008639
5.10474113837598	102.893255590103
5.10979712964664	102.89386392673
5.1148531209173	102.860574581613
5.11990911218796	102.835196169802
5.12496510345862	102.820247486859
5.13002109472928	102.832801341619
5.13507708599994	102.853098715266
5.14013307727059	102.881670459352
5.14518906854125	102.88658522537
5.15024505981191	102.878059429835
5.15530105108257	102.852707640957
5.16035704235323	102.823980601425
5.16541303362389	102.791075992689
5.17046902489455	102.767030001199
5.17552501616521	102.756236784622
5.18058100743586	102.784057056107
5.18563699870652	102.775390642327
5.19069298997718	102.744297759351
5.19574898124784	102.718977797823
5.2008049725185	102.714055058988
5.20586096378916	102.740200369452
5.21091695505982	102.740106097772
5.21597294633048	102.732418363778
5.22102893760113	102.723761591219
5.22608492887179	102.699680259272
5.23114092014245	102.662092840664
5.23619691141311	102.622512424692
5.24125290268377	102.589157171266
5.24630889395443	102.571713164136
5.25136488522509	102.560335402832
5.25642087649574	102.552807983771
5.2614768677664	102.569605519148
5.26653285903706	102.56340156116
5.27158885030772	102.52042878578
5.27664484157838	102.457782863628
5.28170083284904	102.399170076797
5.2867568241197	102.420398587089
5.29181281539035	102.442720082997
5.29686880666101	102.466335347781
5.30192479793167	102.44420784818
5.30698078920233	102.411841820907
5.31203678047299	102.374062793807
5.31709277174365	102.358867642194
5.32214876301431	102.362382295258
5.32720475428497	102.399350397793
5.33226074555562	102.431432731892
5.33731673682628	102.437254593204
5.34237272809694	102.411641034056
5.3474287193676	102.363831857406
5.35248471063826	102.341769610842
5.35754070190892	102.330614314614
5.36259669317958	102.343076054359
5.36765268445023	102.330851764953
5.37270867572089	102.302554996425
5.37776466699155	102.291915017856
5.38282065826221	102.289608042127
5.38787664953287	102.306114743702
5.39293264080353	102.304710175016
5.39798863207419	102.291699088488
5.40304462334485	102.290399443392
5.4081006146155	102.293829141658
5.41315660588616	102.308534834945
5.41821259715682	102.31314541362
5.42326858842748	102.310547966754
5.42832457969814	102.264128620261
5.4333805709688	102.214207505009
5.43843656223946	102.168243470009
5.44349255351012	102.169289395935
5.44854854478077	102.210505807425
5.45360453605143	102.228918708002
5.45866052732209	102.23675464977
5.46371651859275	102.210365972972
5.46877250986341	102.208432168405
5.47382850113407	102.233594887369
5.47888449240473	102.229091445225
5.48394048367538	102.21294573465
5.48899647494604	102.16186771307
5.4940524662167	102.137057196392
5.49910845748736	102.153459362541
5.50416444875802	102.15381509102
5.50922044002868	102.146724234442
5.51427643129934	102.121611550738
5.51933242257	102.10407083644
5.52438841384065	102.106654917851
5.52944440511131	102.095527098011
5.53450039638197	102.074350046963
5.53955638765263	102.069974806975
5.54461237892329	102.071642842118
5.54966837019395	102.092124482955
5.55472436146461	102.08502326138
5.55978035273526	102.043211301788
5.56483634400592	101.995042161538
5.56989233527658	101.945762961216
5.57494832654724	101.966158659239
5.5800043178179	101.976213790257
5.58506030908856	101.959931911673
5.59011630035922	101.934392772182
5.59517229162987	101.901816477934
5.60022828290053	101.887760857306
5.60528427417119	101.8741234412
5.61034026544185	101.833858275491
5.61539625671251	101.811181654236
5.62045224798317	101.817493394233
5.62550823925383	101.815013007631
5.63056423052449	101.807686163337
5.63562022179514	101.742666629921
5.6406762130658	101.682773052589
5.64573220433646	101.675914876443
5.65078819560712	101.687679695634
5.65584418687778	101.724083248486
5.66090017814844	101.760742809686
5.6659561694191	101.797538595756
5.67101216068975	101.810854603683
5.67606815196041	101.806326644861
5.68112414323107	101.731542231576
5.68618013450173	101.661556402107
5.69123612577239	101.597568895026
5.69629211704305	101.574079400809
5.70134810831371	101.56863679201
5.70640409958437	101.577635685478
5.71146009085502	101.590168687149
5.71651608212568	101.614430396555
5.72157207339634	101.625075199398
5.726628064667	101.616577824851
5.73168405593766	101.598839952781
5.73674004720832	101.576145862666
5.74179603847898	101.560565800724
5.74685202974963	101.549536726695
5.75190802102029	101.566151358508
5.75696401229095	101.584179575099
5.76202000356161	101.605080300301
5.76707599483227	101.603364303455
5.77213198610293	101.584640041468
5.77718797737359	101.579411201395
5.78224396864425	101.577258697461
5.7872999599149	101.55619533908
5.79235595118556	101.535892043955
5.79741194245622	101.51873745456
5.80246793372688	101.535598655182
5.80752392499754	101.594480432656
5.8125799162682	101.616842244551
5.81763590753886	101.620534431817
5.82269189880951	101.567564091672
5.82774789008017	101.509879401188
5.83280388135083	101.487668665362
5.83785987262149	101.480407761233
5.84291586389215	101.508702621613
5.84797185516281	101.532623112102
5.85302784643347	101.552132553305
5.85808383770413	101.524575172349
5.86313982897478	101.476636630521
5.86819582024544	101.463363500302
5.8732518115161	101.455132090625
5.87830780278676	101.458344317233
5.88336379405742	101.455035493929
5.88841978532808	101.435780881811
5.89347577659874	101.412564462665
5.89853176786939	101.385048092387
5.90358775914005	101.354242573589
5.90864375041071	101.321746604357
5.91369974168137	101.319434237027
5.91875573295203	101.321471174388
5.92381172422269	101.290860250688
5.92886771549335	101.263487674139
5.93392370676401	101.249359129135
5.93897969803466	101.241647845814
5.94403568930532	101.244322248834
5.94909168057598	101.250641873093
5.95414767184664	101.259820451906
5.9592036631173	101.262954759228
5.96425965438796	101.263889335624
5.96931564565862	101.233201109573
5.97437163692928	101.200684843827
5.97942762819993	101.191918844753
5.98448361947059	101.17565488972
5.98953961074125	101.134441875521
5.99459560201191	101.087777066877
5.99965159328257	101.032899216545
6.00470758455323	101.012618007647
6.00976357582388	101.020243800494
6.01481956709454	101.042838917923
6.0198755583652	101.071616336181
6.02493154963586	101.077324949738
6.02998754090652	101.079516088107
6.03504353217718	101.085447567753
6.04009952344784	101.085301035007
6.0451555147185	101.054374851497
6.05021150598915	101.021427258188
6.05526749725981	100.983889554735
6.06032348853047	100.967159119356
6.06537947980113	100.974978640301
6.07043547107179	100.972003677962
6.07549146234245	100.961807190021
6.08054745361311	100.960923963553
6.08560344488377	100.963379595575
6.09065943615442	100.958750227926
6.09571542742508	100.952156204934
6.10077141869574	100.902913138677
6.1058274099664	100.858915866836
6.11088340123706	100.849636203401
6.11593939250772	100.854058981504
6.12099538377838	100.896214429964
6.12605137504903	100.932152619655
6.13110736631969	100.958735102541
6.13616335759035	100.954068050922
6.14121934886101	100.919577562454
6.14627534013167	100.880146801883
6.15133133140233	100.8379062087
6.15638732267299	100.849700076363
6.16144331394365	100.880065350013
6.1664993052143	100.901832268772
6.17155529648496	100.92214562775
6.17661128775562	100.89562288068
6.18166727902628	100.869649500669
6.18672327029694	100.865815545514
6.1917792615676	100.860856372133
6.19683525283826	100.850739639214
6.20189124410892	100.835311095144
6.20694723537957	100.806372745607
6.21200322665023	100.782333961165
6.21705921792089	100.766396309575
6.22211520919155	100.750946987834
6.22717120046221	100.736082054938
6.23222719173287	100.733898209047
6.23728318300353	100.741300765407
6.24233917427418	100.75327593522
6.24739516554484	100.767559474343
6.2524511568155	100.749997582158
6.25750714808616	100.722064103881
6.26256313935682	100.654276300258
6.26761913062748	100.579139496677
6.27267512189814	100.562473786786
6.2777311131688	100.552909132848
6.28278710443945	100.628549976898
6.28784309571011	100.696051005006
6.29289908698077	100.672217778029
6.29795507825143	100.64598399865
6.30301106952209	100.607795762783
6.30806706079275	100.585321824279
6.31312305206341	100.612005077168
6.31817904333406	100.619676940197
6.32323503460472	100.585907004988
6.32829102587538	100.5513857683
6.33334701714604	100.515690921794
6.3384030084167	100.485086390203
6.34345899968736	100.461088181121
6.34851499095802	100.451542399251
6.35357098222867	100.455969890228
6.35862697349933	100.458457105949
6.36368296476999	100.459518986298
6.36873895604065	100.429433608338
6.37379494731131	100.380893956846
6.37885093858197	100.357470202035
6.38390692985263	100.34578404616
6.38896292112329	100.345904739981
6.39401891239394	100.350327691501
6.3990749036646	100.349669302617
6.40413089493526	100.347557535197
6.40918688620592	100.335933836787
6.41424287747658	100.32224801936
6.41929886874724	100.298845816647
6.4243548600179	100.273943279987
6.42941085128856	100.250340176779
6.43446684255921	100.22698494917
6.43952283382987	100.232974005741
6.44457882510053	100.24117160184
6.44963481637119	100.271337877345
6.45469080764185	100.300831119307
6.45974679891251	100.273994589051
6.46480279018317	100.246984340229
6.46985878145382	100.239325891892
6.47491477272448	100.233368492334
6.47997076399514	100.250734877856
6.4850267552658	100.263665510293
6.49008274653646	100.228565723299
6.49513873780712	100.198245056479
6.50019472907778	100.20755835207
6.50525072034843	100.214894110837
6.51030671161909	100.208191993856
6.51536270288975	100.19898242183
6.52041869416041	100.173455193031
6.52547468543107	100.154719501616
6.53053067670173	100.175674427867
6.53558666797239	100.191958282281
6.54064265924305	100.182450514764
6.5456986505137	100.170812760087
6.55075464178436	100.14814588045
6.55581063305502	100.12637683242
6.56086662432568	100.109347472468
6.56592261559634	100.097158178792
6.570978606867	100.109516951359
6.57603459813766	100.119482398198
6.58109058940831	100.116644657401
6.58614658067897	100.112126882753
6.59120257194963	100.098284081034
6.59625856322029	100.084384190885
6.60131455449095	100.070195637621
6.60637054576161	100.057819591731
6.61142653703227	100.057440389905
6.61648252830293	100.060995353044
6.62153851957358	100.094867966368
6.62659451084424	100.122376619373
6.6316505021149	100.092588283614
6.63670649338556	100.064093298311
6.64176248465622	100.050328712723
6.64681847592688	100.038094189036
6.65187446719754	100.0508508066
6.6569304584682	100.061775193935
6.66198644973885	100.024236579532
6.66704244100951	99.9862998273137
6.67209843228017	99.9417639300973
6.67715442355083	99.8975000578389
6.68221041482149	99.8846829371969
6.68726640609215	99.8729465017774
6.6923223973628	99.8992458042814
6.69737838863346	99.9278680269254
6.70243437990412	99.909816500995
6.70749037117478	99.8868517951585
6.71254636244544	99.8234591042108
6.7176023537161	99.7539046491579
6.72265834498676	99.7309954281946
6.72771433625742	99.7183241251808
6.73277032752807	99.7273910749348
6.73782631879873	99.7426599850003
6.74288231006939	99.7352884302758
6.74793830134005	99.7195443805886
6.75299429261071	99.7086791201996
6.75805028388137	99.7001418838308
6.76310627515203	99.7002387054578
6.76816226642269	99.7056211761941
6.77321825769334	99.7050521312677
6.778274248964	99.699826320594
6.78333024023466	99.6868151333546
6.78838623150532	99.6659694097348
6.79344222277598	99.6406588859766
6.79849821404664	99.6095697952459
6.8035542053173	99.5858942535199
6.80861019658796	99.574808409967
6.81366618785861	99.5597189642977
6.81872217912927	99.5351786244729
6.82377817039993	99.5110694479213
6.82883416167059	99.48866368334
6.83389015294125	99.4713509479803
6.83894614421191	99.4827676361797
6.84400213548257	99.4943795692247
6.84905812675323	99.5083447453444
6.85411411802388	99.5222830777922
6.85917010929454	99.5296971016914
6.8642261005652	99.5370293705942
6.86928209183586	99.5375681455229
6.87433808310652	99.5374049437922
6.87939407437718	99.5345973535985
6.88445006564783	99.5311979320387
6.88950605691849	99.5119857776427
6.89456204818915	99.4869562602703
6.89961803945981	99.4712766705759
6.90467403073047	99.4611110225262
6.90973002200113	99.4543397180275
6.91478601327179	99.4505820508767
6.91984200454245	99.4463084403922
6.9248979958131	99.4413310173158
6.92995398708376	99.4386497505017
6.93500997835442	99.4404826604916
6.94006596962508	99.436517498854
6.94512196089574	99.413498476659
6.9501779521664	99.3906196546962
6.95523394343706	99.3687488980185
6.96028993470772	99.3481406736569
6.96534592597837	99.3837601735706
6.97040191724903	99.4196773520746
6.97545790851969	99.4415241074624
6.98051389979035	99.4618575781209
6.98556989106101	99.426948839899
6.99062588233167	99.3774270979313
6.99568187360233	99.3579953995535
7.00073786487298	99.3531983568023
7.00579385614364	99.3376252018034
7.0108498474143	99.3132547534197
7.01590583868496	99.2936277295084
7.02096182995562	99.280386254106
7.02601782122628	99.2737993554792
7.03107381249694	99.282728699225
7.0361298037676	99.290288076679
7.04118579503825	99.2909849812481
7.04624178630891	99.2911537297319
7.05129777757957	99.2775380679077
7.05635376885023	99.2640059567923
7.06140976012089	99.212405141884
7.06646575139155	99.1565374653055
7.07152174266221	99.1413266649273
7.07657773393286	99.1395220369346
7.08163372520352	99.1273598580866
7.08668971647418	99.1083979438875
7.09174570774484	99.0929667712344
7.0968016990155	99.0816310134551
7.10185769028616	99.0781682822129
7.10691368155682	99.092054932764
7.11196967282747	99.1022967937631
7.11702566409813	99.0937991362947
7.12208165536879	99.0852820115775
7.12713764663945	99.076518149005
7.13219363791011	99.0677626804891
7.13724962918077	99.0449190966156
7.14230562045143	99.0196540541225
7.14736161172209	99.0181463509154
7.15241760299274	99.0272272812366
7.1574735942634	99.0228349226935
7.16252958553406	99.006414115439
7.16758557680472	98.9760468686316
7.17264156807538	98.9205870982481
7.17769755934604	98.8778024428142
7.1827535506167	98.8894676928132
7.18780954188736	98.9011868393946
7.19286553315801	98.9155316811802
7.19792152442867	98.929865667273
7.20297751569933	98.8958366213133
7.20803350696999	98.8526217350182
7.21308949824065	98.8191532980989
7.21814548951131	98.7907816336188
7.22320148078197	98.7847052513958
7.22825747205262	98.803001896434
7.23331346332328	98.822740460619
7.23836945459394	98.8459326077479
7.2434254458646	98.8652116216844
7.24848143713526	98.8480426739984
7.25353742840592	98.8308936085636
7.25859341967658	98.8132458154673
7.26364941094723	98.7955934969092
7.26870540221789	98.7786791292414
7.27376139348855	98.7621078116577
7.27881738475921	98.7538784778465
7.28387337602987	98.7536483143774
7.28892936730053	98.7600350111911
7.29398535857119	98.7813134693174
7.29904134984185	98.7972375606871
7.3040973411125	98.7670155643123
7.30915333238316	98.7367696686642
7.31420932365382	98.7200681260811
7.31926531492448	98.7049084535135
7.32432130619514	98.6999380072312
7.3293772974658	98.6995285816902
7.33443328873646	98.6931118878248
7.33948928000712	98.6801338581683
7.34454527127777	98.6694298746062
7.34960126254843	98.6653817238144
7.35465725381909	98.6604143264436
7.35971324508975	98.6356331248621
7.36476923636041	98.6107174635156
7.36982522763107	98.6029843203298
7.37488121890173	98.5990790992766
7.37993721017239	98.6145493575056
7.38499320144304	98.6437979136244
7.3900491927137	98.6600723170019
7.39510518398436	98.6525220830282
7.40016117525502	98.6415113547997
7.40521716652568	98.6043803643867
7.41027315779634	98.5672597510159
7.41532914906699	98.5685922655461
7.42038514033765	98.5750420747197
7.42544113160831	98.5884743467601
7.43049712287897	98.6058123063536
7.43555311414963	98.603083920735
7.44060910542029	98.5694606070383
7.44566509669095	98.5396306316338
7.45072108796161	98.5324325794401
7.45577707923226	98.5252619552507
7.46083307050292	98.5134240388936
7.46588906177358	98.501031062236
7.47094505304424	98.4828818006867
7.4760010443149	98.4615213896712
7.48105703558556	98.4546109128706
7.48611302685622	98.4710448652576
7.49116901812688	98.4815191322888
7.49622500939753	98.4502137588939
7.50128100066819	98.4189950075669
7.50633699193885	98.4028418079611
7.51139298320951	98.3891550061103
7.51644897448017	98.3817310948206
7.52150496575083	98.3785935172349
7.52656095702149	98.3665037794904
7.53161694829214	98.3357977512668
7.5366729395628	98.3070892792818
7.54172893083346	98.3134891237826
7.54678492210412	98.3198791219155
7.55184091337478	98.327663719745
7.55689690464544	98.33585808501
7.5619528959161	98.3324348437777
7.56700888718676	98.3172915633954
7.57206487845741	98.3015414129995
7.57712086972807	98.2835301175488
7.58217686099873	98.2655078851697
7.58723285226939	98.2494319107562
7.59228884354005	98.2335434250474
7.59734483481071	98.2087778905233
7.60240082608137	98.1791076275985
7.60745681735202	98.1575711224999
7.61251280862268	98.1516725517491
7.61756879989334	98.1460611066716
7.622624791164	98.1460520456324
7.62768078243466	98.1460480772622
7.63273677370532	98.1166663515054
7.63779276497598	98.0772937012692
7.64284875624663	98.0458709254297
7.64790474751729	98.0240540725692
7.65296073878795	98.0044775081566
7.65801673005861	97.9979646088271
7.66307272132927	97.9914633016395
7.66812871259993	97.9783344707456
7.67318470387059	97.9639164282998
7.67824069514125	97.9608915303881
7.6832966864119	97.9684451263234
7.68835267768256	97.9759007689843
7.69340866895322	97.9831738240435
7.69846466022388	97.9904484579914
7.70352065149454	97.9751361191972
7.7085766427652	97.9570051679597
7.71363263403586	97.9366266272219
7.71868862530652	97.9145132722622
7.72374461657717	97.8969199191757
7.72880060784783	97.8936345799043
7.73385659911849	97.8903436145917
7.73891259038915	97.9007686347998
7.74396858165981	97.9125408248719
7.74902457293047	97.9138134878307
7.75408056420113	97.9072683598152
7.75913655547179	97.8993351883513
7.76419254674244	97.8867721645441
7.7692485380131	97.8741841572938
7.77430452928376	97.8724830113092
7.77936052055442	97.8720727619633
7.78441651182508	97.865472146827
7.78947250309574	97.8537775502375
7.79452849436639	97.8455715938988
7.79958448563705	97.8516650546535
7.80464047690771	97.8577534120586
7.80969646817837	97.8576130525764
7.81475245944903	97.8563607823672
7.81980845071969	97.8416432083233
7.82486444199035	97.8131646149674
7.82992043326101	97.7901044518163
7.83497642453166	97.8007897428296
7.84003241580232	97.811480890083
7.84508840707298	97.8223771379148
7.85014439834364	97.8333209601574
7.8552003896143	97.8340906016775
7.86025638088496	97.8206205693113
7.86531237215562	97.8072986048979
7.87036836342627	97.7959210088031
7.87542435469693	97.7845653322403
7.88048034596759	97.7809603219335
7.88553633723825	97.7810418587569
7.89059232850891	97.7805461586854
7.89564831977957	97.7787356196926
7.90070431105023	97.7768224840734
7.90576030232089	97.7550778444228
7.91081629359154	97.7317055891067
7.9158722848622	97.7127668908701
7.92092827613286	97.6974433869731
7.92598426740352	97.6853655514016
7.93104025867418	97.6895262566175
7.93609624994484	97.6936850786283
7.9411522412155	97.6879192648981
7.94620823248616	97.6793470507033
7.95126422375681	97.6620052118422
7.95632021502747	97.6307172698484
7.96137620629813	97.5996417647542
7.96643219756879	97.5855694944019
7.97148818883945	97.5718423473526
7.97654418011011	97.5727121220613
7.98160017138077	97.583584217225
7.98665616265142	97.5934123406755
7.99171215392208	97.5988730159096
7.99676814519274	97.6043297969197
8.0018241364634	97.6043515969935
8.00688012773406	97.6029181003631
8.01193611900472	97.5907013043089
8.01699211027538	97.5612715550513
8.02204810154604	97.5317494103229
8.02710409281669	97.4959503638363
8.03216008408735	97.4598385552313
8.03721607535801	97.4444948683195
8.04227206662867	97.4456721021422
8.04732805789933	97.4471331292797
8.05238404916999	97.4503993191357
8.05744004044065	97.4536714239292
8.06249603171131	97.4459781611848
8.06755202298196	97.4339624314671
8.07260801425262	97.4163714510753
8.07766400552328	97.3853381074899
8.08271999679394	97.3543839815206
8.0877759880646	97.3155259103794
8.09283197933526	97.2754762844884
8.09788797060592	97.2607977995334
8.10294396187657	97.2786294498335
8.10799995314723	97.2958651333725
8.11305594441789	97.295757705569
8.11811193568855	97.2951194852329
8.12316792695921	97.2589235211994
8.12822391822987	97.1957420193727
8.13327990950052	97.140350738828
8.13833590077118	97.1401377797426
8.14339189204184	97.1399251000745
8.1484478833125	97.1643570223177
8.15350387458316	97.2003678839743
8.15855986585382	97.2261224617081
8.16361585712448	97.2174217213077
8.16867184839514	97.2087171701736
8.17372783966579	97.1845885054174
8.17878383093645	97.1561041267193
8.18383982220711	97.1354247411807
8.18889581347777	97.1306833602465
8.19395180474843	97.1259576576139
8.19900779601909	97.1199483035127
8.20406378728975	97.1137640012067
8.2091197785604	97.1067781958392
8.21417576983106	97.0986520110606
8.21923176110172	97.0905233025959
8.22428775237238	97.0862717069777
8.22934374364304	97.0822951214693
8.2343997349137	97.0679842094992
8.23945572618436	97.0415194021026
8.24451171745502	97.0151099889232
8.24956770872568	97.0100293389578
8.25462369999633	97.0053705270024
8.25967969126699	97.0115167028674
8.26473568253765	97.028191480348
8.26979167380831	97.04422295088
8.27484766507897	97.0352738589865
8.27990365634963	97.02632048094
8.28495964762029	97.0211033908991
8.29001563889095	97.0190502174277
8.2950716301616	97.0179163069835
8.30012762143226	97.0342314009547
8.30518361270292	97.0505872964588
8.31023960397358	97.0532916301547
8.31529559524424	97.0451756353085
8.3203515865149	97.0362301666552
8.32540757778555	97.01617274089
8.33046356905621	96.9960754864007
8.33551956032687	96.9836935894526
8.34057555159753	96.9773337683884
8.34563154286819	96.9709031429993
8.35068753413885	96.9634805045635
8.35574352540951	96.9560559765274
8.36079951668017	96.9458407558383
8.36585550795082	96.9334069125458
8.37091149922148	96.9212145064525
8.37596749049214	96.9137487458506
8.3810234817628	96.9063035799012
8.38607947303346	96.8911274375827
8.39113546430412	96.8691730619767
8.39619145557478	96.8477364835117
8.40124744684544	96.8382148770471
8.40630343811609	96.8289600856784
8.41135942938675	96.824947604159
8.41641542065741	96.8261673697064
8.42147141192807	96.8272528527239
8.42652740319873	96.8193495312604
8.43158339446939	96.8111419189504
8.43663938574005	96.812975241052
8.4416953770107	96.8269215313266
8.44675136828136	96.8408535793086
8.45180735955202	96.8209147880306
8.45686335082268	96.7982124438087
8.46191934209334	96.772093892659
8.466975333364	96.7405474720542
8.47203132463466	96.7090419988203
8.47708731590532	96.7143598304773
8.48214330717597	96.7260513168387
8.48719929844663	96.7349963402264
8.49225528971729	96.7379647428965
8.49731128098795	96.7409283590214
8.50236727225861	96.7252664280109
8.50742326352927	96.7040685300388
8.51247925479993	96.6828690444232
8.51753524607058	96.6614007558144
8.52259123734124	96.6399786293845
8.5276472286119	96.6263959446365
8.53270321988256	96.6166565313188
8.53775921115322	96.6062632104017
8.54281520242388	96.5915250069376
8.54787119369454	96.5767928915199
8.5529271849652	96.5648389377076
8.55798317623585	96.5549841557216
8.56303916750651	96.5452575068332
8.56809515877717	96.5428884375865
8.57315115004783	96.5406294878728
8.57820714131849	96.5303254585667
8.58326313258915	96.5098069729802
8.58831912385981	96.489251173992
8.59337511513047	96.4720747786585
8.59843110640112	96.455424803534
8.60348709767178	96.4397523332341
8.60854308894244	96.4263304924199
8.6135990802131	96.4129053574983
8.61865507148376	96.3861544013045
8.62371106275442	96.3543127625469
8.62876705402508	96.3299657591827
8.63382304529573	96.3496939135113
8.63887903656639	96.3694288811999
8.64393502783705	96.3793867448348
8.64899101910771	96.3816793973685
8.65404701037837	96.3835599822517
8.65910300164903	96.3383419781558
8.66415899291969	96.2914406940152
8.66921498419035	96.2559475264011
8.674270975461	96.2386688541109
8.67932696673166	96.221445897157
8.68438295800232	96.2264566285158
8.68943894927298	96.2373394921186
8.69449494054364	96.2528017717004
8.6995509318143	96.2874740836541
8.70460692308495	96.3220239824251
8.70966291435561	96.3280913321464
8.71471890562627	96.3146667102506
8.71977489689693	96.3012116077508
8.72483088816759	96.2857998119776
8.72988687943825	96.2703182601123
8.73494287070891	96.2585710199969
8.73999886197956	96.2531224992811
8.74505485325022	96.2476713108952
8.75011084452088	96.2150623286691
8.75516683579154	96.1741611585518
8.7602228270622	96.1383234820192
8.76527881833286	96.132220448783
8.77033480960352	96.126119372614
8.77539080087418	96.1336249865784
8.78044679214483	96.1534466684916
8.78550278341549	96.1732462485061
8.79055877468615	96.1853716024405
8.79561476595681	96.1966685436204
8.80067075722747	96.2017320514485
8.80572674849813	96.1908778167286
8.81078273976879	96.1800799574178
8.81583873103945	96.170672218173
8.8208947223101	96.1619905811136
8.82595071358076	96.1529733396238
8.83100670485142	96.1354783983823
8.83606269612208	96.1178389352166
8.84111868739274	96.1062083620162
8.8461746786634	96.1043360615376
8.85123066993406	96.1024691761067
8.85628666120472	96.1141849999405
8.86134265247537	96.1306790465241
8.86639864374603	96.1434592301646
8.87145463501669	96.1216367280098
8.87651062628735	96.0998652629567
8.88156661755801	96.0823807595595
8.88662260882867	96.0700970737798
8.89167860009933	96.0577949876132
8.89673459136998	96.042381980502
8.90179058264064	96.0261235005614
8.9068465739113	96.0083321816622
8.91190256518196	95.9809427517219
8.91695855645262	95.9535921546768
8.92201454772328	95.9442706865861
8.92707053899394	95.9539591763282
8.9321265302646	95.9636791725334
8.93718252153525	95.9574882322814
8.94223851280591	95.9477937711587
8.94729450407657	95.9372862866422
8.95235049534723	95.9221960584248
8.95740648661789	95.9071269449567
8.96246247788855	95.9016203929781
8.96751846915921	95.9064884405382
8.97257446042986	95.9113567036642
8.97763045170052	95.9025524612329
8.98268644297118	95.89035307102
8.98774243424184	95.8775562482091
8.9927984255125	95.8607633222166
8.99785441678316	95.8439959789024
9.00291040805382	95.828384443435
9.00796639932448	95.8142687054788
9.01302239059513	95.8001728278386
9.01807838186579	95.800809248895
9.02313437313645	95.8063234274323
9.02819036440711	95.8110061501213
9.03324635567777	95.8047529275184
9.03830234694843	95.7983579395207
9.04335833821909	95.7861880191927
9.04841432948974	95.7636742711531
9.0534703207604	95.7411257578052
9.05852631203106	95.7099209673715
9.06358230330172	95.6742022414341
9.06863829457238	95.6385517834803
9.07369428584304	95.6089183561379
9.0787502771137	95.5796890227107
9.08380626838436	95.5603589196573
9.08886225965501	95.5701545305603
9.09391825092567	95.5799430920195
9.09897424219633	95.5820944592744
9.10403023346699	95.5779160811307
9.10908622473765	95.5737496584371
9.11414221600831	95.5618719145478
9.11919820727897	95.5484546974622
9.12425419854963	95.5362088814532
9.12931018982028	95.5332776629701
9.13436618109094	95.530343394354
9.1394221723616	95.5304120395249
9.14447816363226	95.5352081941867
9.14953415490292	95.5400138247211
9.15459014617358	95.5328198637947
9.15964613744424	95.5194667993873
9.16470212871489	95.5060991407286
9.16975811998555	95.4896672857165
9.17481411125621	95.4730288144519
9.17987010252687	95.4615315861748
9.18492609379753	95.4703476862254
9.18998208506819	95.479138395438
9.19503807633885	95.4746930558572
9.20009406760951	95.4549272625903
9.20515005888016	95.4352248794617
9.21020605015082	95.4293187952233
9.21526204142148	95.4287614603089
9.22031803269214	95.4282552786872
9.2253740239628	95.4303545507313
9.23043001523346	95.4325727219895
9.23548600650411	95.4309541602979
9.24054199777477	95.4160968473423
9.24559798904543	95.4012520437578
9.25065398031609	95.3936300037871
9.25570997158675	95.3940151713068
9.26076596285741	95.3944008715827
9.26582195412807	95.3717373031783
9.27087794539873	95.3401418306606
9.27593393666938	95.3088556196538
9.28098992794004	95.2964585975917
9.2860459192107	95.2851470228114
9.29110191048136	95.2790862719805
9.29615790175202	95.2942016198117
9.30121389302268	95.3093302280384
9.30626988429334	95.3133067664922
9.31132587556399	95.3023847380542
9.31638186683465	95.2914602538631
9.32143785810531	95.2732190538657
9.32649384937597	95.2511936342407
9.33154984064663	95.2291464749616
9.33660583191729	95.2162963915883
9.34166182318795	95.2047609512934
9.34671781445861	95.1948131877245
9.35177380572926	95.1983512234029
9.35682979699992	95.2019538015934
9.36188578827058	95.2050145128228
9.36694177954124	95.2068745853672
9.3719977708119	95.2087351197341
9.37705376208256	95.2082458338377
9.38210975335322	95.2056540367606
9.38716574462388	95.2030702132298
9.39222173589453	95.1977013695232
9.39727772716519	95.1913240531419
9.40233371843585	95.1849992099651
9.40738970970651	95.1813926233109
9.41244570097717	95.1780116531747
9.41750169224783	95.1746891058487
9.42255768351849	95.1717125789029
9.42761367478914	95.1687327172522
9.4326696660598	95.1640227392829
9.43772565733046	95.1558398635201
9.44278164860112	95.1476460302724
9.44783763987178	95.1455976348653
9.45289363114244	95.1492118073157
9.4579496224131	95.1528274242665
9.46300561368376	95.1437250227224
9.46806160495441	95.129359604346
9.47311759622507	95.1150426483865
9.47817358749573	95.0835707873209
9.48322957876639	95.050132095238
9.48828557003705	95.0193514707874
9.49334156130771	95.0219436047223
9.49839755257837	95.0245362131043
9.50345354384902	95.030705134702
9.50850953511968	95.047799669165
9.51356552639034	95.064874886628
9.518621517661	95.06793782189
9.52367750893166	95.0513306022934
9.52873350020232	95.0348089068208
9.53378949147298	95.0114383829212
9.53884548274364	94.9832446226057
9.54390147401429	94.9550553965465
9.54895746528495	94.9556072507845
9.55401345655561	94.9656377952758
9.55906944782627	94.9756942773749
9.56412543909693	94.9818929429253
9.56918143036759	94.9877054521348
9.57423742163825	94.9911062728218
9.57929341290891	94.9639554678459
9.58434940417956	94.9366573199625
9.58940539545022	94.9091205991391
9.59446138672088	94.8804990950554
9.59951737799154	94.8518999957211
9.6045733692622	94.8296184691726
9.60962936053286	94.8180920989338
9.61468535180351	94.8066130858296
9.61974134307417	94.8153373210677
9.62479733434483	94.8432267414063
9.62985332561549	94.8710434733639
9.63490931688615	94.8726156804851
9.63996530815681	94.8602586361232
9.64502129942747	94.8479321780725
9.65007729069813	94.79849099408
9.65513328196878	94.7388603551898
9.66018927323944	94.6793395047834
9.6652452645101	94.6607575656938
9.67030125578076	94.6458907084543
9.67535724705142	94.631849861386
9.68041323832208	94.6308299365967
9.68546922959274	94.629987760765
9.6905252208634	94.6263516405735
9.69558121213405	94.609075398704
9.70063720340471	94.5918619316167
9.70569319467537	94.5778292890101
9.71074918594603	94.5716692691277
9.71580517721669	94.5655404601467
9.72086116848735	94.5569347114577
9.72591715975801	94.5446526986884
9.73097315102867	94.5323833594951
9.73602914229932	94.5249646178481
9.74108513356998	94.5221789845804
9.74614112484064	94.5193988301377
9.7511971161113	94.5198266805932
9.75625310738196	94.5221944751586
9.76130909865262	94.5245629454974
9.76636508992328	94.5109294121794
9.77142108119393	94.4912513803625
9.77647707246459	94.4715303002703
9.78153306373525	94.4760757750561
9.78658905500591	94.4858079262656
9.79164504627657	94.4955366212449
[truncated: 8,000 more rows]
